# Supplementary material for: A brain-wide form of presynaptic active zone plasticity orchestrates resilience to brain aging in Drosophila
Source: PLoS Biol. 2022 Dec 5;20(12):e3001730. doi: 10.1371/journal.pbio.3001730 (PMC9721493; doi:10.1371/journal.pbio.3001730)
Supplement: S1 Data — (XLSX) [file pbio.3001730.s008.xlsx]

## Sheet: Fig 1A
	age (days)			0	12	21	30	37	38	42	44	45	46	47	49	50	51	53	56	57	58	59	60	61	63	64	65	66	67	68	70	71	72	73	74	75	77	78	79	80	82	87
	percent survival (%)	female wt	n = 235	100	99.5745	99.1489	98.7234	98.2979	97.8723	97.4468	97.0213	96.5957	95.7447	93.617	92.3404	91.4894	88.9362	86.383	85.1064	81.7021	80	76.5957	74.8936	68.5106	60.4255	60	55.7447	51.4894	49.3617	42.9787	35.3191	31.9149	28.9362	21.7021	19.5745	16.1702	10.2128	9.78723	8.51064	3.82979	0.425532	0

## Sheet: Fig 1C-1H
	proteins	age	1d	10d	20d	30d	40d	50d	60d	70d
	BRP	replicate 1	1.19223	1.44553	1.96994	2.03933	3.19754	2.60018	1.45827	1.06526
		replicate 2	0.697536	1.46615	2.20518	2.85048	2.55778	2.09423	1.20166	0.86318
		replicate 3	1.0943	1.65879	2.32633	2.50224	2.62294	2.1066	1.50452	0.928928
		replicate 4	1.13583	1.75804	2.00986	2.61641	2.53509	2.07507	1.5969	0.544917
		replicate 5	0.89819	1.50053	1.76601	2.12347	2.61247	1.96917	2.03357	1.28306
		replicate 6	1.23802	1.31558	1.82202	2.47838	2.27809	2.44845	1.49092	0.598396
		replicate 7	1.02834	1.53936	1.97204	1.99463	1.8738	2.61331	2.35061	1.42806
		replicate 8	0.715552	1.75909	2.62825	3.76105	2.70074	1.67279	0.758953	0.358264
	Unc13A	replicate 1	1.15604	1.40497	1.56027	1.54714	1.24676	0.950552	0.646502	0.258503
		replicate 2	0.827395	1.15594	1.6276	1.43016	1.44794	1.14557	0.918663	0.512653
		replicate 3	1.08157	1.20939	1.29629	1.49225	1.49259	1.12512	0.816278	0.313359
		replicate 4	0.959195	1.10542	1.50436	1.40682	1.54091	1.20151	0.827617	0.413535
		replicate 5	1.21791	1.29504	1.47605	1.27085	1.43189	1.08623	0.675991	0.2961
		replicate 6	0.761393	0.891188	1.2801	1.37608	1.19234	1.79228	1.01375	0.728743
		replicate 7	0.996493	1.4	1.28011	1.70818	1.3719	1.31127	0.428844	0.220637
	Dlg1	replicate 1	0.873936	1.08813	1.23916	1.79265	1.44539	1.40093	0.987097	0.688306
		replicate 2	0.873758	1.08138	1.66227	1.3889	1.50528	1.25627	1.18277	1.0015
		replicate 3	1.15087	1.16123	1.1488	1.38934	1.4833	1.24498	1.21007	0.868241
		replicate 4	1.08627	1.19133	1.32534	1.31198	1.51596	1.09187	1.1652	1.00237
		replicate 5	1.19083	1.20959	1.28686	1.24086	1.33646	1.067	1.15161	1.16193
		replicate 6	0.846522	0.927227	1.30996	1.36326	1.169	1.80333	1.52905	1.14706
		replicate 7	0.977806	1.18145	1.15712	1.68734	1.42655	1.26732	1.23249	0.853623
	Syn	replicate 1	1.12412	1.46435	2.03431	2.07344	2.25836	1.99061	2.02394	1.77673
		replicate 2	1.22366	1.70575	1.81494	1.98772	2.15083	1.8064	1.93247	1.67462
		replicate 3	0.774723	1.46826	1.97018	2.06129	2.34439	2.11285	1.90828	1.55353
		replicate 4	1.42002	1.52716	1.75208	1.93233	1.73484	2.18847	1.78125	1.65862
		replicate 5	0.495499	1.06439	2.19621	2.60967	2.66253	3.36621	1.5847	1.05602
		replicate 6	0.961975	1.76562	1.86872	2.61489	2.10431	1.89453	1.96585	1.43059
	Syx	replicate 1	0.720172	1.0137	1.72832	1.1111	1.99046	1.54864	1.16193	1.33405
		replicate 2	0.93109	1.21367	1.64843	1.46171	1.43307	1.15679	1.01739	1.16631
		replicate 3	1.12633	1.12812	1.60552	1.39762	1.36176	1.34933	1.31031	0.827774
		replicate 4	1.2629	1.38756	1.48634	1.02783	1.51671	1.2252	1.17091	0.86814
		replicate 5	1.1424	1.15803	1.40485	1.29609	1.39466	1.21748	1.34453	1.04243
		replicate 6	1.35993	1.30047	1.53348	0.956102	1.33901	1.11924	1.14538	1.31915
		replicate 7	0.774982	0.995823	1.53555	1.36276	1.19186	1.86805	1.48279	1.295
		replicate 8	0.682195	1.31839	1.1173	2.0688	1.63494	0.991671	1.33824	1.19712
	Atg8a-II:Atg8a-I	replicate 1	0.753855	0.720408	1.00272	0.76933	0.669676	1.15761	0.762013	0.824628
		replicate 2	1.54987	1.10832	0.894936	0.913911	0.885881	1.09484	1.21982	0.883183
		replicate 3	0.908028	0.803642	0.624345	0.602618	0.958974	0.512096	0.636716	0.818058
		replicate 4	0.711533	0.936797	0.48136	0.631668	0.659153	0.969785	1.26777	0.232088
		replicate 5	1.24606	0.520935	0.616063	0.694346	0.516245	0.683537	0.829898	0.917127
		replicate 6	0.830657	0.793656	0.764975	0.828883	0.823747	0.983266	0.829844	0.897224

## Sheet: Fig 1J
	age	1d	8d		5d	30d		5d	50d		5d	60d
	brain 1	1.09069	1.47167		1.01715	1.46633		0.767063	1.56388		1.04869	1.18656
	brain 2	1.01305	1.20679		1.0029	1.46982		1.3686	1.06449		1.03663	1.15394
	brain 3	1.06079	1.22742		1.07074	1.35035		0.932703	1.46857		1.08013	1.10358
	brain 4	1.24561	1.29472		0.845568	1.32616		1.08429	1.64857		0.99952	1.1546
	brain 5	0.984144	1.15437		0.96771	1.22567		0.971063	0.962283		0.882961	1.2224
	brain 6	1.11932	1.2844		0.96284	1.41494		0.876287	1.18088		1.07331	1.11262
	brain 7	0.943013	1.20457		0.980777	1.37346		0.966594	1.34905		0.976319	1.20156
	brain 8	0.776837	1.33786		1.12203	1.26773		0.966663	1.41407		0.904691	1.16247
	brain 9	0.76656	1.09897		1.03029	1.26001		1.07302	1.05822		0.997747	1.14095
	brain 10	1.11266	1.32822					0.759169	1.02164
	brain 11	1.06021	1.1413					0.824763	1.17714
	brain 12	1.01763	1.1693					0.967337	1.0923
	brain 13	0.788823	1.12075					1.06768	1.21114
	brain 14	0.970471	1.11754					1.2522	1.08506
	brain 15	1.0502	1.09543					1.12258

## Sheet: Fig 1K
	curves derived from data in Fig 1C-1F
