# Supplementary material for: A brain-wide form of presynaptic active zone plasticity orchestrates resilience to brain aging in Drosophila
Source: PLoS Biol. 2022 Dec 5;20(12):e3001730. doi: 10.1371/journal.pbio.3001730 (PMC9721493; doi:10.1371/journal.pbio.3001730)
Supplement: S2 Data — (XLSX) [file pbio.3001730.s009.xlsx]

## Sheet: Fig 2B
		AL			MB
		2xBRP	4xBRP		2xBRP	4xBRP
	brain 1	1.08682	0.874257		1.51415	1.50577
	brain 2	1.28253	0.795304		1.16566	1.20916
	brain 3	0.932139	0.824579		1.24013	1.03147
	brain 4	0.806681	0.81454		0.827964	1.11568
	brain 5	1.18426	0.859019		1.12306	1.27827
	brain 6	0.772446	0.841207		0.835139	1.08921
	brain 7	1.17447	0.925189		1.191	1.21431
	brain 8	1.31275	0.382156		0.920173	0.778426
	brain 9	0.973323	0.989299		0.903489	0.913307
	brain 10	1.11934	0.843198		1.09251	0.877295
	brain 11	1.02928	0.4567		0.820651	0.525897
	brain 12	0.836471	0.734454		0.667507	0.779181
	brain 13	1.00989	0.3518		1.13285	0.73366
	brain 14	0.935107	0.915373		1.17919	1.1152
	brain 15	0.698366	0.903189		0.970947	0.769946
	brain 16	0.894146	0.366403		0.728957	0.655285
	brain 17	0.821473	0.322954		0.517005	0.648179
	brain 18	0.827101	0.405854		0.910904	0.585836
	brain 19	1.1022			1.29337
	brain 20	1.20121			0.965385

## Sheet: Fig 2D
		2xBRP	3xBRP	4xBRP
	brain 1	0.999601	0.526318	0.826772
	brain 2	0.739696	0.675546	0.619422
	brain 3	0.783967	0.637472	0.761688
	brain 4	1.06919	0.837316	0.874396
	brain 5	1.21178	0.7717	0.446708
	brain 6	1.26668	0.878622	0.874296
	brain 7	0.93312	0.761691	0.603807
	brain 8	1.07689	0.587529	0.710441
	brain 9	0.860525	0.411923	1.03561
	brain 10	1.05855	0.918051	0.999182
	brain 11	1.15494	0.61664	0.352108
	brain 12	0.803162	0.645664	0.36515
	brain 13	1.40334	0.764684	0.8901
	brain 14	0.766392	1.12579	0.566939
	brain 15	1.38258	0.496436	0.468976
	brain 16	0.826657	1.01443	0.370347
	brain 17	1.07597	0.544768	0.571137
	brain 18	0.730012	0.582796	0.38727
	brain 19	0.846771	0.510725	0.705075
	brain 20	1.01017	0.568358	0.618439

## Sheet: Fig 2F-2H
	Fig 2F				Fig 2G relative frequency				Fig 2G cumulative frequency			Fig 2H
		2xBRP	4xBRP		ISI	2xBRP	4xBRP		2xBRP	4xBRP			2xBRP	4xBRP
	cell 1	2.41	2.83058		0	0	0		512.35	312.75		cell 1	3	0
	cell 2	2.5839	5.33231		10	0	0		51.9	324.2		cell 2	0	0
	cell 3	16.9176	1.51905		20	5.3973	0		611.1	297.2		cell 3	51	0
	cell 4	2.90657	3.81597		30	16.7916	2.04724		103.4	337.8		cell 4	0	0
	cell 5	0.966667	3.85358		40	9.14543	3.46457		406.35	399.4		cell 5	7	0
	cell 6	3.75	5.67802		50	7.1964	6.29921		381.5	361.4		cell 6	25	0
	cell 7	7.37703	3.36752		60	6.44678	6.29921		222.85	344.9		cell 7	64	0
	cell 8	0.393319	3.76484		70	2.9985	3.62205		176.1	270.8		cell 8	0	13
	cell 9	7.75608	0.791181		80	2.3988	3.62205		210	375.05		cell 9	25	1
	cell 10	2.14259			90	1.64918	3.77953		532.3	834.15		cell 10	13
					100	1.34933	2.20472		391.35	325.5
					110	0.89955	2.99213		81.4502	357
					120	0.449775	2.04724		652.4	302.449
					130	0.749625	1.88976		488.6	277.901
					140	0.449775	1.88976		343.2	287.849
					150	0.29985	1.41732		378.75	399.851
					160	0.449775	1.73228		390.55	270
					170	0.29985	1.10236		621.1	597.55
					180	0.29985	0.944882		331.75	289.1
					190	0.149925	0.629921		535.8	273.051
					200	0.29985	1.41732		551.6	320.5
					210	0.449775	0.629921		443.65	390.55
					220	0.149925	0.787402		493.25	311.45
					230	0	2.04724		309.85	381.399
					240	0.449775	0.472441		545.801	320.65
					250	0.449775	0.944882		583.25	382.85
					260	0.29985	1.5748		238.449	327.95
					270	0.29985	2.51969		379.801	324.3
					280	0.5997	2.3622		59.3994	656.351
					290	0.449775	2.51969		535.65	530.199
					300	1.04948	3.30709		425.099	356.65
					310	1.64918	3.30709		86.7997	281.801
					320	0.449775	3.14961		882.95	430.148
					330	1.49925	2.99213		87.0499	343.551
					340	0.89955	2.51969		811.801	287.75
					350	1.7991	2.20472		359.05	432.9
					360	1.64918	1.88976		291.45	315.15
					370	1.1994	1.41732		504.949	606.799
					380	2.24888	2.3622		275.901	267.451
					390	1.34933	0.787402		607.15	318.5
					400	1.64918	1.25984		128.25	304.299
					410	1.94903	0.472441		444.599	327.051
					420	0.89955	0.472441		542.699	296.699
					430	1.49925	0.472441		550.5	284.599
					440	1.04948	0.314961		439.9	311.25
					450	0.89955	0.314961		554.201	296.301
					460	0.5997	0.944882		862.699	326.301
					470	0.749625	0.472441		84.5998	423.95
					480	0.449775	0.314961		349.951	289.25
					490	0.89955	0.314961		425	324.051
					500	0.749625	0.314961		600.398	321.349
					510	0.5997	0		611.051	290.449
					520	0.149925	0.314961		665.449	293.25
					530	0.29985	0.787402		103.75	320.65
					540	0.89955	0.472441		781.25	322.85
					550	1.04948	0.314961		61.1012	360.551
					560	0.749625	0.15748		401.85	346.199
					570	0.749625	0.472441		555.799	280.4
					580	0.5997	0.472441		136.351	414.901
					590	0.449775	0.15748		687.35	317.4
					600	0.749625	0.629921		518.1	294.599
					610	0.5997	0.787402		90.3008	354.15
					620	1.04948	0.314961		614.049	314.799
					630	0.149925	0.629921		562.35	317.151
					640	0.149925	0		373.75	292.449
					650	0.29985	0		354.75	311.701
					660	0	0.629921		464.352	306
					670	0.149925	0.15748		542.25	410.699
					680	0.149925	0.15748		134.449	329.4
					690	0.29985	0		399.5	322.301
					700	0.29985	0.15748		503.949	315.75
					710	0	0		279.95	296.949
					720	0.449775	0		318.3	672.5
					730	0	0.15748		306.65	330.551
					740	0.149925	0.15748		329.75	293.549
					750	0.449775	0.15748		393.8	266.401
					760	0	0		484.4	373.449
					770	0	0		400.35	383.352
					780	0.29985	0		390	271.051
					790	0	0		380.2	312.547
					800	0	0.15748		457.3	735.75
					810	0.149925	0		346.65	337.703
					820	0	0		364.2	281.449
					830	0.149925	0.15748		339.95	275.148
					840	0	0.15748		345.7	60.1
					850	0	0		428.2	293.8
					860	0.149925	0		441.8	227.3
					870	0.149925	0		235.2	75.6499
					880	0.149925	0		378.75	297.65
					890	0.149925	0		404.9	166.95
					900	0	0		498.15	155.4
					910	0	0		370.6	304.55
					920	0	0.15748		547.85	137.75
					930	0	0		433.15	314.2
					940	0	0		368.149	50.3498
					950	0	0.15748		395.5	317.3
					960	0	0		257.2	34.4001
					970	0.149925	0		378.45	263.95
					980	0.149925	0		381.8	40.05
					990	0	0		373.9	321.75
					1000	0	0		466	31.2999
									346.25	63.2002
									373.399	379.65
									484.1	32.1499
									426.05	375.15
									359.85	40.8003
									498.55	51.1997
									246.95	375.4
									603.3	40.25
									293.401	353.65
									486.5	40.3503
									620.55	306.5
									302.399	57.75
									558.801	325.85
									165.051	62.1504
									450.449	306.3
									384.301	93.0498
									210.699	300.8
									702.25	33.4495
									241.95	327.85
									494.102	37.5501
									300.699	62.9498
									409.949	279.05
									362.102	81.2996
									472.599	298.7
									343.5	28.0994
									403.449	326.65
									446.85	37.6998
									413.701	291.7
									330.299	48.6506
									379.401	333.75
									133.75	43.2498
									747.85	286.4
									174.9	72.0499
									347.301	255.649
									573.5	59.2003
									113.549	264.45
									444.701	77.9501
									429.25	344
									466.75	41.5998
									198	143.6
									432.35	349.699
									546.75	51.4005
									107.65	301.05
									441.699	80.7
									583.901	352.599
									307.199	53.1009
									142.551	331.75
									24.1006	32.4503
									25.7499	306.25
									34.2002	58.2999
									362.05	307.75
									26.2002	81.3497
									57.9491	281.2
									413.151	163.151
									22.0496	68.4998
									27.8508	368.449
									296.8	30.551
									26.3996	341.949
									32.4998	33.4006
									37.2501	313
									318.45	39.4004
									32.7499	350.8
									24.6006	50.8496
									362.3	358.4
									27.0496	133.85
									30.7502	342.7
									63	42.5996
									335.599	301.45
									25.7002	69.4004
									41.1503	347.95
									42.3994	42.699
									310.5	146.202
									32.2002	307.648
									53.1003	55.0508
									367.3	357.199
									25.5995	47.2013
									41.2499	65.4005
									71.6503	352
									358.8	47.4492
									27.7998	388.901
									46	32.3495
									353.2	344.5
									23.9999	54.4004
									32.0996	330.549
									298.45	335.801
									27.2004	78.6991
									86.4999	52.3515
									330.651	378.35
									20.6493	35.75
									21.2002	267.6
									389	54.9003
									24.0497	313.299
									37.1502	61.1506
									393.7	313.85
									34.7989	42.1014
									41.5509	347.949
									365.849	57.9998
									28.7499	329.5
									33.0001	54.1992
									317.349	280.75
									45.7502	52.3516
									40.4998	302.148
									350.602	277.401
									24.7988	128.25
									81.7013	332.6
									305.25	31.2012
									25.8986	326.549
									108.801	111.05
									312.15	288.901
									44.1505	45.5
									67.0487	352.699
									360.551	111.85
									25.6505	376.25
									37.0488	71.3517
									392.25	336.799
									29.6504	34.4998
									41.9999	274.401
									383.151	90.3006
									34.6991	309.949
									58.8006	91.1504
									310.199	321.5
									29.3009	27.7991
									34.3496	286.451
									331.75	59.5486
									31.9003	294.051
									92.4999	86.5001
									379.901	395.4
									28.0994	59.4007
									36.8495	252.148
									313.551	66.9005
									27.1482	366.801
									64.7013	64.2502
									284.199	342
									45.5508	54.1991
									39.7991	341.651
									353.551	46.4003
									29.449	352.299
									43.0001	47.1019
									329.901	366.25
									30.0505	75.2989
									68.3497	58.65
									314.301	107.5
									34.4494	106.15
									29.0001	91.9
									46.449	112.8
									330.951	75.1
									24.5491	94.4
									32.0506	52.1501
									145.699	186.5
									344.15	53.55
									27.4512	133.45
									112.1	184.7
									330.799	121.9
									29.8008	151.8
									42.0507	96.75
									381.649	157.2
									25.9998	69.3999
									48.5001	215.95
									55.4998	129.5
									300.451	75.9502
									29.2988	73.5499
									276.602	81.9999
									77.8494	247.65
									326.549	85.7499
									27.1503	114.2
									35.5002	74.2501
									378.5	231.95
									21.951	190.05
									27.3984	70.1499
									53.051	138.05
									306.599	210.45
									27.0002	78.9001
									34.3005	119.35
									42.2501	319.35
									421.449	103.8
									24.4512	298.55
									34.9491	85.15
									362.1	201.15
									27.2013	55.5501
									25.1995	254.3
									291.449	80.6003
									30.8516	233.7
									49.6991	64.2498
									64.6992	224.75
									326.051	127.05
									22.8494	87.6003
									29.0998	110.05
									54.6501	179
									406.349	165.9
									29.1505	196.65
									32.9511	261.6
									52.8497	107.4
									395.35	134.85
									21.3008	255.2
									28.2989	96.1499
									352.051	145.95
									32.6503	264.5
									43.6992	77.9495
									376.401	309.65
									24.6502	70.2001
									52.8986	281.901
									411.5	298.75
									25.8005	230.949
									22.8498	145.9
									35.0506	55.5498
									408.6	382.7
									20.8007	39.4003
									32.9491	68.5996
									380.25	261.75
									23.4004	85.5994
									29.7503	73.4003
									34.6501	105.4
									450.75	302.85
									22.6991	129.1
									61.5	281.801
									433.899	162.55
									25.4997	104
									33.7034	89.6495
									403.148	115.051
									24.9495	341.85
									27.6014	239.1
									409.898	179.351
									22.9493	134.399
									33.6526	157.551
									52.1484	209.8
									346.5	277.05
									22.4021	139.451
									35.0469	338.7
									412.203	160.25
									26.1487	159.199
									39	252.051
									406.051	228.75
									20.1486	61.25
									27.9492	216.8
									32.5505	225.899
									63.9493	63.5508
									454.652	458.55
									22.25	49.0996
									22.6992	180.601
									420.149	57.4493
									27.8515	57.9003
									34.0511	269.55
									41.0505	351.501
									401.398	78.5487
									25.7503	281.15
									24.2498	114.85
									48.5507	173.901
									487.25	52.8008
									23.7499	447.799
									27.8477	53.5996
									412.902	310.15
									27.5511	70.8496
									36.2969	89.3517
									437.101	402.648
									23.5	67.2014
									36.0507	117.9
									63.6993	225.699
									385.199	313.9
									49.3515	97.2992
									45.1485	291.601
									397.301	76.1993
									21.6483	335.25
									24.2501	241.801
									43.1015	375.449
									1388.3	77.9005
									248.65	303.549
									1225.75	211.75
									1068.3	266.75
									1598.2	154.05
									1067.8	202.9
									2741.75	114.549
									1972.55	230.75
									1988.45	253.801
									12124.9	393.5
									37.9997	81.6507
									261.85	270.1
									52.2011	104.801
									66.0489	225.699
									65.3496	95.5506
									48.4999	257.75
									66.0508	325.799
									55.2502	133.551
									37.4004	205.25
									36.75	331.349
									72.7985	159.199
									44.2013	94.9005
									368.449	72.2011
									94.4513	415.799
									61.4492	297.65
									102.9	143.6
									477.25	194.201
									53.9999	397.399
									187.6	96.75
									60.5	274.351
									76.4493	325.199
									49.4004	119.25
									69.301	169.2
									81.5485	64.0506
									34.4006	228.449
									37.8006	327.901
									35.0492	88.8008
									37.3005	303.049
									71.5507	51.25
									51.5	231.4
									90.7501	109.451
									24.7987	113.35
									78.3498	341.449
									164.25	93.5997
									363.451	65.5001
									96.4493	221.45
									52.3495	99.3
									308.951	135.65
									81.1992	135.85
									79.0001	94.7
									95.8006	296.3
									64.0997	52.5499
									431.9	90.1501
									35.7989	49.55
									35.9514	118.95
									45.449	369.5
									105.451	142.8
									50.9491	354.6
									274.25	605.5
									61.4006	93.9002
									647.4	102.5
									100.148	360.2
									157.851	112.9
									35.1991	457.65
									81.3497	233.1
									45.5002	115.35
									65.4999	392.85
									96.1504	504.3
									36.8006	77.8002
									48.75	731
									25.8984	659.199
									39.4511	167.45
									33.4496	46.9499
									106.4	610
									414.699	67.4004
									631.4	540.4
									69.2501	52.1996
									57.7014	144.65
									423.549	844.1
									48.9997	82.7002
									119.85	615.05
									91.551	272.95
									246	257.65
									45.1502	613.65
									32.0997	125.1
									44.3495	360.3
									31.4005	401.149
									31.6993	382.801
									26.8007	139.6
									20.8498	167
									28.4002	128.35
									26.8495	950.7
									48.8496	89.6502
									26.7013	917.1
									49.9005	319.5
									422.049	68.1004
									63.7501	368
									204.5	195.05
									416.05	359.7
									63.9004	140.699
									125.149	247.75
									39.8007	387.75
									81.3495	367.75
									26.7013	296.85
									26.199	82.6502
									43.7501	382.599
									23.8496	109.951
									617.051	308.35
									61.0997	542.801
									62.9001	588.299
									35.2501	464.701
									430.35	153.949
									75.4492	112.5
									63.4514	374.9
									63.6501	243.85
									39.8988	94.5993
									43.4998	355.551
									39.551	358.849
									296.551	804
									60.6992	470.5
									47.8495	473.449
									885.25	458.352
									156.551	542.299
									51.5	51.9004
									135.799	89.0995
									69.7011	41.7501
									591.401	90.4003
									53.7986	413.699
									60.8008	188
									79.5002	486.5
									43.1989	159.75
									618.65	347.65
									55.551	162.301
									50.8983	200.75
									32.5509	366.15
									40.6991	99.2989
									27.8517	283.599
									25.5488	364.301
									27.25	204.35
									25.0993	477.099
									25.6507	50.0508
									1364.95	461.85
									76.7501	197.9
									568.597	150.25
									74.2032	551
									47.25	55.5
									34.1992	99.2
									28.5976	482.1
									46.4024	124.45
									32.8007	516.6
									33.0977	59.5
									31.4023	145.1
									26.0469	273.2
									33.75	448.1
									33.4531	154.2
									26.6993	73.7003
									32.3476	634.55
									32.1524	55.9001
									56.0977	52.0001
									30.1015	37.8499
									118.699	549.35
									58.9493	181.25
									620.652	531.4
									72.8007	49.6498
									98.3479	528.15
									51.9998	120
									63.2501	399.05
									67.3515	135.45
									36.4492	68.9498
									62.5511	473.95
									38.1991	57.2502
									72.0508	63.7498
									1291.3	439.55
									209.547	575.85
									531.051	92.6499
									88.6523	683.9
									463.047	122.05
									45	257.45
									505.25	572.2
									56.3515	266.45
									73.6992	323.25
									342.301	230.95
									60.6016	752.649
									51.1994	522.851
									43.1482	461.35
									28.9023	84.2002
									28.8986	574.8
									24.3984	196.05
									26.2502	67.7999
									28.4023	579.2
									22.75	51.55
									92.5505	274.05
									28.75	581.6
									25.25	55.9004
									26.5	200.5
									21.0471	221.35
									406.953	64.75
									39.1483	528.15
									151	379.1
									56.1487	54.7498
									54.3516	64.7003
									622.852	623.35
									71.0974	54.1503
									56.3518	180.351
									103.148	625.648
									29.8008	124.15
									58.1484	101.201
									37.1018	88.4491
									31.6482	37.9005
									35.4024	496.35
									869.899	156.65
									63.6013	442.9
									52.1484	56.8497
									56.5508	95.4004
									981.852	530.199
									55.1989	58.3499
									52.0001	81.0507
									54.6992	429.25
									43.4493	37.25
									52.3516	108.4
									33.1485	51.9494
									27.4026	117.5
									21.1992	598.801
									38.3006	63.0488
									81.9494	129.75
									32.3008	63.9004
									42.3475	173.551
									35.0508	631.549
									639.801	57.8499
									49.301	84.3006
									41.2498	596.949
									31.3479	58.7014
									25.1992	50.4998
									40.6523	611.199
									42.3005	626.85
									33.6485	379.951
									34.6017	663.299
									34.699	61.9512
									41.5002	64.2989
									304.847	115.951
									90.2501	658.699
									746.051	43.5505
									620.85	51.4495
									57.5499	599.9
									448.25	74.5996
									578.75	567.451
									70.7499	61.4492
									587.65	561.5
									751.75	54.8007
									968.75	50.9491
									128.149	418.151
									1162.65	57.4005
									597.65	401.25
									59.3494	106.5
									830.449	490.449
									581	105.75
									561.951	1991.25
									62.9492	3564.65
									723.801	1005.35
									44.4491	2342.9
									722.201	50.3496
									120.35	2409.25
									355.949	32.25
									500.452	1418.95
									474.199	700.85
									505.9	1929.45
									69.6506	41.0489
									507.699	2132
									49.1504	35.3518
									739.4	41.1989
									553.299
									596.15
									491.1
									454.151
									687.35
									571.301
									718.25
									560.049
									57.2011
									677.9
									175.299
									595.75
									535.901
									51.4998
									572.4
									346.75
									46.0996
									544.301
									394.5
									267.148
									402
									422.051
									52.5505
									462.75
									587.597
									472.902
									77.301
									703.097
									783.351
									570.598
									1730.05
									58.301

## Sheet: Fig 2J-2L
	Fig 2J				Fig 2K																Fig 2L
		2xBRP	4xBRP			current step	0 pA	5 pA	10 pA	15 pA	20 pA	25 pA	30 pA	35 pA	40 pA	45 pA	50 pA	55 pA	60 pA		2xBRP	4xBRP
	cell 1	4.01192	2.10403		2xBRP	cell 1	0	11.1961	13.4785	16.6602	17.4415	18.864	23.1348	23.9691	24.698	26.244	28.0257	30.2899	32.2011		67.7	878.3
	cell 2	2.51131	1.81971			cell 2	0	5.179	6.96621	9.28505	10.9902	13.1341	14.2638	14.9373	16.7233	18.0343	20.0345	20.0602	22.7568		84	41.8
	cell 3	3.38525	1.44314			cell 3	0	9.85329	15.9558	16.3559	19.8216	18.7588	23.0077	24.8666	25.3018	28.0112	28.2073	31.6673	32.9735		91	42.4
	cell 4	2.20787	2.33812			cell 4	0	0	0	8.85249	12.7996	16.2259	23.1788	28.6044	30.9086	32.929	34.3374	36.9725	37.9947		120.75	52.2
	cell 5	3.20201	2.16524			cell 5	0	1	8.89136	19.777	28.0581	37.9687	43.3974	45.6906	47.1553	48.4653	48.9346	49.8956	50.1907		99.35	566.35
	cell 6	2.65981	1.58059			cell 6	0	1	8.05848	10.01	10.6253	14.7059	17.6153	18.4743	23.8664	27.9257	27.1158	32.7433	38.483		102.85	239.5
	cell 7	2.61434	1.33148																		88.85	36.65
					4xBRP	cell 1	0	0	1	2.20677	3.63769	5.33077	9.67066	16.4145	22.5989	22.263	27.058	26.6995	29.4566		122.3	92.4
						cell 2	0	3.63769	5.52059	5.90947	8.01465	9.39243	15.0054	17.845	21.0715	22.9454	23.503	24.5346	23.0127		48.15	33.35
						cell 3	0	0	5.4338	8.07382	8.42257	12.694	18.0458	20.7062	24.6808	22.5454	29.7275	30.2538	29.6394		53.05	181.65
						cell 4	0	0	5.36445	11.8261	18.707	22.6966	28.99	32.5323	36.6673	37.3018	38.2983	38.2765	39.5497		52.9	156.95
						cell 5	0	0	4.20566	5.47645	8.40891	11.0748	15.7126	19.7567	24.9584	26.8276	28.8913	30.5266	31.5358		65.8	173.15
						cell 6	0	0	0	0	1	6.04047	10.9349	11.7861	9.89228	20.284	24.7073	27.5103	26.0988		69.25	143.85
																					68.45	83.4
																					73.8	30.25
																					93.25	41.35
																					61.95	36.65
																					83.1	44.25
																					148.9	48.45
																					119.45	56.5
																					48.2	67.95
																					43.85	82.15
																					45.7	81.9
																					56.55	92.3
																					64.55	58.6
																					45.8	65.5
																					53.5	86.4
																					61.7	56.8
																					71	98.8
																					58.6	30.8
																					112.85	40.95
																					76.2	34.1
																					70.6	35.5
																					63.1	44.55
																					43.15	92.65
																					48.9	41.4
																					52.55	59.6
																					54.8	39.15
																					49.85	45.75
																					45.25	44.55
																					69.85	47.3
																					58.75	45.15
																					72.4	38.65
																					78.35	86.25
																					58.05	27.35
																					51.25	38.85
																					55.55	42.25
																					73.65	35.85
																					76.55	27.35
																					36.55	30.4
																					42.25	35.5
																					51.5	40.85
																					41.25	50.4
																					48.1	35.65
																					47.45	38.5
																					47.95	53.15
																					52.1	48.25
																					56.25	55.25
																					70.4	55.55
																					40.3	41.85
																					41.85	35.2
																					70.65	38.9
																					55.6	40.15
																					60.3	64.4
																					98.9	42.1
																					76.7	34.1
																					28.95	86.1
																					33.1	41.35
																					34.25	519.75
																					32.65	136.3
																					33.8	144.3
																					30.7	265.45
																					29.85	330.45
																					31.4	121.15
																					35.9	203
																					45.3	197.65
																					44.4	294.85
																					60.15	101.9
																					41.6	130.15
																					44.8	172.15
																					52.45	121.3
																					63.3	146.75
																					45.7	171.8
																					66.35	90.3
																					58.7	112.25
																					46.15	115.15
																					63.8	98.85
																					33.35	155.1
																					32.65	129.9
																					31	120.95
																					32.65	66.15
																					33.25	81.3
																					29.25	100.2
																					48.45	102.65
																					34.25	92.85
																					33.15	86.55
																					36	55.6
																					37.55	76.65
																					35.65	90.35
																					53.3	39.05
																					45.9	37.75
																					41.95	41.15
																					57.7	31.35
																					66.7	57.4
																					54.75	59.3
																					34.6	68.85
																					55.05	75.3
																					62.1	61.4
																					27.7	70.95
																					31.25	101.05
																					29.3	48.25
																					25.75	48.9
																					27.8	58.75
																					29.65	104.05
																					27	34
																					26.55	53
																					37	28.85
																					34.85	29
																					32.3	26.1
																					37.15	50.25
																					33.65	53.85
																					33.1	64.6
																					51.3	67.25
																					57.05	67.5
																					58.15	60.9
																					56.4	54.15
																					43.6	88.6
																					45.25	42.3
																					68.35	34.9
																					90.7	37.15
																					24.4	38.5
																					26.1	45.75
																					24.9	28
																					26	26.7
																					25	40.55
																					23.05	25.2
																					28.45	32.5
																					25.2	59.75
																					33.05	38.6
																					31.6	43.5
																					34.9	44.1
																					36.55	42.2
																					33.15	42.65
																					40.15	33.75
																					53.15	43.65
																					45	37.8
																					55.15	35.1
																					41.8	31.85
																					48.45	27
																					32.35	28.2
																					51.5	33.5
																					53.6	32.05
																					52.75	34.15
																					79.1	48.4
																					172.55	29.15
																					225.75	75.2
																					341	165.45
																					90	30.25
																					100.25	32.1
																					227.7	249.5
																					187.1	272.85
																					224.35	114.7
																					63.15	116.35
																					71.85	150.1
																					89.55	173.4
																					116.55	127.65
																					159.45	155.55
																					150.55	113.7
																					176.05	133.7
																					53.4	170.95
																					64.85	148.45
																					90.85	114.15
																					98.1	120.65
																					127.25	81.8
																					103.75	83.85
																					113.35	113.4
																					132.55	87.4
																					97.95	115.9
																					53.1	85.75
																					61.15	63.05
																					65.3	62.6
																					64.95	79.25
																					85.6	64.5
																					78.85	62.3
																					68.95	61.5
																					97.15	66.85
																					113.6	75.8
																					89.65	77.4
																					103.65	61.1
																					44.8	57
																					50.85	62.85
																					58.7	44.8
																					72.6	52.4
																					73.7	40.8
																					69.05	47.35
																					64	40.15
																					110.85	69.1
																					68.75	54.65
																					94.2	40
																					91.85	56.65
																					78.55	66.65
																					44.75	57.25
																					43.7	69.3
																					47.1	66.9
																					62.05	54.9
																					63.3	55.5
																					79	59.75
																					65.2	43.15
																					67.5	38.5
																					69.45	39
																					92	44.35
																					81.75	56.15
																					82.05	29.1
																					107.55	32.4
																					35.85	36.5
																					44.35	40.65
																					46.5	42.35
																					59.3	52
																					54.65	62.8
																					70.25	58.7
																					60.6	47.75
																					70.35	59.25
																					66.2	51.8
																					69	53.85
																					71.25	42.05
																					63.25	35.75
																					79.1	58
																					74.55	41.25
																					32.7	39.25
																					40.85	33.6
																					43.3	31.45
																					42.5	29.8
																					47.9	29.55
																					54.95	24.4
																					59.85	27.45
																					64.4	38.4
																					60.9	29.9
																					78.65	27.2
																					57.25	29.3
																					73.45	60.6
																					63.6	62.25
																					73.85	62.35
																					57.1	77.4
																					63.75	54.85
																					425.95	55.05
																					44.35	48
																					281.55	48.6
																					99.5	46.8
																					87.45	42.05
																					65.9	28.15
																					117.35	35.8
																					69.05	32.15
																					87.6	29.45
																					70.95	25.3
																					36.9	40.3
																					37.75	31.05
																					42.4	29.35
																					33.95	48.9
																					44.25	479.05
																					40.3	93.1
																					49.15	144.05
																					43.45	65.35
																					45.6	144.8
																					47.5	126.8
																					56.45	34.65
																					61.7	99.15
																					52.4	109.85
																					50.2	85.1
																					56.55	74.9
																					67.35	87.8
																					62.65	71.75
																					41.1	53.2
																					74.45	59.7
																					35.65	127.5
																					32.9	34.65
																					30.75	46.8
																					35.75	81.25
																					35.95	43.15
																					34.5	56.4
																					35.4	60.55
																					33.25	80.15
																					36.8	47.25
																					35.95	29
																					34.25	28.85
																					37.8	34.15
																					38.05	43.95
																					39	52.65
																					38.25	43.9
																					34.65	53.2
																					30.15	59.9
																					52.25	42
																					62.1	43.7
																					40.35	53.85
																					49.65	60
																					53.5	43.75
																					47.45	40.8
																					35.4	43.1
																					32.25	46.4
																					28.8	42.65
																					29.05	36.2
																					32.05	39.65
																					33.15	39.45
																					29.55	39.4
																					31	48.35
																					34.7	36.05
																					32.7	41.75
																					35	41.7
																					35.3	40.5
																					34.65	42.2
																					47.05	34.2
																					51.25	38.25
																					35.95	44.45
																					47.25	33.3
																					33.6	29.1
																					40.85	37
																					35.15	36.75
																					29.3	39.5
																					35.8	29.85
																					49.1	26.8
																					35.3	25.35
																					67.55	22.5
																					46.6	28.1
																					53.35	34.7
																					67.3	40.6
																					115.85	23.4
																					143.75	31.6
																					130.65	30.15
																					72.15	38.5
																					178.65	37.55
																					125.85	46.45
																					40.05	30.6
																					47.05	30.45
																					63.45	54.6
																					74.35	31.85
																					59.9	33.05
																					89.8	31.75
																					73.35	33.45
																					82.4	30.95
																					70.7	31.7
																					76.6	29.15
																					59.3	29.7
																					63.6	24.85
																					53.4	30.3
																					59.1	21.6
																					43.55	24.65
																					48.8	25.75
																					65.45	29.65
																					62	29.05
																					65	28.35
																					70.9	23.2
																					64.9	29.4
																					66.4	31.85
																					64.9	26.3
																					63.2	37.9
																					59.65	32.9
																					82.75	26.6
																					83.75	31.45
																					48.65	38.55
																					40.2	31
																					41.45	43.45
																					47.9	36.9
																					58	29.15
																					55.35	38.55
																					44.25	33.45
																					61.35	32.2
																					61.05	28.35
																					62.05	30.3
																					45.6	27.3
																					57.15	25.25
																					51.4	23.05
																					60.25	24.75
																					44.85	24.5
																					38.75	21.9
																					50.4	20.7
																					59.85	21.05
																					51.85	22.5
																					44.8	18.55
																					46.8	23.5
																					54.7	22.4
																					64.1	23.05
																					60.75	22.7
																					67.45	21.4
																					56.5	18.9
																					57.55	26.95
																					52.45	25.2
																					61	26.7
																					65.2	27.35
																					44.7	28.55
																					50.55	25.4
																					43.55	28.65
																					46.65	32.85
																					66.8	33.4
																					47.45	27.25
																					40.25	38.6
																					46.5	43.55
																					42.9	33.8
																					47.45	35.55
																					54.15	34.4
																					48.45	33.85
																					50.05	29.3
																					48.45	26.05
																					42	27.1
																					43.3	24.55
																					42.4	23.9
																					46.05	23.1
																					48.5	21.05
																					38.8	21.85
																					38.85	22.15
																					36	20.25
																					40.85	20.15
																					50.2	21.05
																					37.4	20
																					44.55	21.3
																					41.2	23.25
																					40.5	25.05
																					36.5	20.75
																					40.2	21.5
																					44.55	20.8
																					48.25	21.75
																					47.9	24.1
																					48.75	24.75
																					40.4	26.85
																					44.7	30
																					54.85	24.8
																					44	34
																					41.1	35.2
																					38	37.1
																					41.05	30.4
																					42.7	24.35
																					43.05	43.75
																					33.7	31
																					39.6	32.65
																					38.9	56.75
																					38.45	25.35
																					28.15	582.1
																					33.45	101.85
																					27.8	65.45
																					33.95	62.6
																					41.4	43.65
																					44	50.45
																					42.45	354.4
																					42.95	35.9
																					43.95	34.3
																					48	51.3
																					38.9	36.75
																					44.05	40.85
																					45.95	54.55
																					41.95	37.55
																					39.05	43.35
																					42.3	43.75
																					36.6	54.95
																					37.2	54.7
																					38.1	50.55
																					34	39.8
																					43.5	48.1
																					35.85	180.25
																					33.45	40.25
																					43.85	32.95
																					38.95	36.1
																					29.45	29.85
																					35.35	32.15
																					37.1	43.85
																					35.85	38.3
																					42.6	31.6
																					42.7	39.55
																					40.35	40.55
																					39.95	45.8
																					42.3	38.6
																					37.2	38.45
																					43.75	39.5
																					33.7	45.9
																					51.7	44.5
																					39.15	37.6
																					38.6	51.55
																					35.75	41.8
																					34.8	40.75
																					36.45	37.05
																					31.6	42.5
																					34.55	29.05
																					32.85	28.65
																					23.65	33
																					28.5	31.7
																					27.2	29.55
																					35.3	31.8
																					29.85	31.7
																					27.1	30.6
																					176.2	29.5
																					158.5	33.25
																					88.8	32.35
																					84.7	34.3
																					134.05	32
																					77.55	32.6
																					58.05	46.9
																					102.5	40.25
																					56.85	37.95
																					86.8	38.5
																					78.75	43.6
																					86.1	44.65
																					66.65	35.8
																					208.15	39.55
																					60.15	446.1
																					46.9	164.2
																					43.65	278.25
																					82.85	259.75
																					56.85	88.15
																					48.6	126
																					42.05	147.8
																					60.85	148.35
																					46.65	145.5
																					48.25	148.75
																					58.8	84.25
																					43.95	103.6
																					50.05	115.85
																					37.15	116.5
																					38.4	93.1
																					36.05	132.65
																					50.6	92.8
																					41.1	68.1
																					39.9	67.7
																					70.65	70.5
																					42.05	79.6
																					42.55	107.95
																					33.8	96.4
																					46.75	83.95
																					28.2	72.3
																					45.75	54.7
																					69.15	59.8
																					31.4	50.3
																					47.35	55.7
																					46.85	59.25
																					29.4	48.75
																					64.6	38.4
																					35.45	46.35
																					38.75	58.95
																					36.15	72.8
																					46.75	90.65
																					44.35	71.4
																					34.65	72.55
																					36.85	55.6
																					31.85	51.15
																					30	58.55
																					34.95	47.05
																					48	42.2
																					25.55	39.1
																					37.05	38.55
																					28.45	38.15
																					27.2	46.6
																					24.75	40.55
																					29.5	39.7
																					38.6	35
																					36.55	35.5
																					27.3	50.45
																					43.95	54.55
																					25.95	60.5
																					34.85	63.55
																					38.2	57.9
																					42.6	53.4
																					36.1	38.75
																					33.25	36.85
																					35.8	44.2
																					31.1	37
																					29.65	34
																					30.85	40.05
																					25.25	31.5
																					29.4	30.7
																					30.55	28.2
																					28.7	31
																					26.85	35.65
																					28.05	34.5
																					35.75	36.15
																					23.25	31.1
																					28.55	37.55
																					23.05	36.1
																					23.35	30.15
																					37.2	49.65
																					24.25	52.75
																					27.95	51.65
																					30.85	47.45
																					27.4	44.5
																					32.45	41.85
																					32.15	40.4
																					53.75	38.65
																					39.3	35.8
																					41.7	36.1
																					47.75	33.65
																					51.75	31.55
																					32	27.4
																					29.65	37.15
																					31.2	32.5
																					31.35	32.15
																					25.3	37
																					31.9	36.75
																					38.25	34.4
																					30.45	27
																					32.85	32.05
																					27.65	33.5
																					20.8	31.2
																					23.95	37.7
																					26.5	38.7
																					25.25	53.5
																					27.7	67.6
																					32.4	80.55
																					27.9	165.45
																					24.3	597.75
																					31.95	38.7
																					25.85	45
																					28.95	55.15
																					30.3	71.25
																					22.6	107.75
																					39.85	109.3
																					23.7	174.6
																					35.8	192.45
																					39.7	55.7
																					54.1	80.45
																					28.4	93.3
																					58.05	99.45
																					62.15	94.8
																					134.5	90.8
																					264.75	84.7
																					90.6	102.6
																					153.25	100.55
																					107.85	100.3
																					47.3	79.2
																					52.75	99.4
																					48.9	152.95
																					48.4	144.45
																					66.55	112.2
																					38.85	102.6
																					37	81.55
																					60.1	107.3
																					51.85	59.8
																					61.2	70.75
																					48.95	78.95
																					65.3	70.4
																					41.15	77.2
																					62.15	66.15
																					59.95	81.15
																					49.45	75.4
																					41.45	48.25
																					38.9	42.7
																					35.6	50.9
																					35.7	39.65
																					46.3	25.35
																					37.4	26.35
																					39.7	23.6
																					41.95	23.65
																					42.75	20.55
																					46.85	23.9
																					33.55
																					40.9
																					43.15
																					39.5
																					38.65
																					34.95
																					37.5
																					26.65
																					30.85
																					27.85
																					32.85
																					25.3
																					38.1
																					35.55
																					22.05
																					26.8
																					32.4
																					31.6
																					36.25
																					30.4
																					27.95
																					29.5
																					26.4
																					28.95
																					28.5
																					29.45
																					28.4
																					27.2
																					26.75
																					36.8
																					27.25
																					29.85
																					36
																					22.85
																					22.8
																					25.4
																					23.9
																					24.05
																					23.95
																					18.8
																					22.15
																					21.75
																					22.9
																					25.35
																					20.65
																					22.95
																					20.15
																					24.45
																					17.7
																					24.3
																					22.75
																					26.2
																					28.25
																					30.3
																					26.3
																					27.75
																					26.35
																					29.1
																					21.95
																					26.5
																					21.3
																					22.55
																					20.95
																					22.7
																					23.1
																					20.75
																					17.95
																					19.75
																					21.45
																					20.95
																					20.05
																					19.2
																					20.85
																					21.8
																					19.35
																					20.6
																					18.85
																					19.25
																					19.75
																					19.1
																					24.1
																					19.85
																					27.95
																					22.2
																					18.55
																					20.65
																					25.3
																					29.1
																					19.8
																					27.35
																					25.45
																					25.35
																					23.8
																					26.2
																					24.9
																					26.3
																					24.75
																					23.85
																					23.15
																					19.7
																					21.6
																					19.8
																					17.35
																					22.3
																					20.45
																					23.1
																					19.7
																					20.15
																					22.85
																					17.7
																					19
																					17.85
																					18.3
																					19.9
																					18.3
																					15.55
																					17.05
																					18.8
																					18.05
																					18.5
																					20.5
																					18.2
																					22.55
																					21.4
																					19.5
																					23.1
																					26.05
																					23.75
																					25.35
																					25.85
																					23.5
																					26.55
																					24.35
																					23.15
																					31.5
																					24.2
																					22.75
																					22.25
																					23.7
																					21.55
																					20.45
																					20.6
																					17.55
																					19
																					17.75
																					18.85
																					17.85
																					15.8
																					17.2
																					18.75
																					17.15
																					16.1
																					17.8
																					20.45
																					18.15
																					16.75
																					17.5
																					18.3
																					17.65
																					16.4
																					20
																					20.8
																					20.4
																					21.6
																					22.4
																					18.55
																					22.5
																					23.3
																					23.1
																					23.65
																					22.2
																					29.05
																					23.5
																					21.8
																					23.25
																					25.1
																					31.35
																					26.25
																					31.35
																					22.5
																					21.3
																					22.75
																					21.8
																					21.95
																					21.25
																					18.45
																					18.85
																					18.45
																					19.7
																					16.35
																					16.4
																					16.55
																					16.2
																					15.5
																					17.05
																					16.4
																					17.6
																					15.4
																					15.95
																					17.75
																					16.3
																					19.5
																					16.85
																					20.15
																					16.75
																					18.75
																					19.35
																					17.45
																					19.4
																					20.9
																					19.25
																					22.75
																					25.05
																					17.85
																					22.35
																					28.1
																					24.4
																					22.8
																					22.85
																					29.6
																					24.45
																					25.05
																					24.05
																					24.25
																					28.5
																					24.85
																					26.95
																					55.6
																					81.05
																					129.5
																					144.05
																					198.85
																					231.7
																					41.9
																					48.45
																					65.35
																					119.15
																					123.95
																					167.95
																					145.35
																					158.95
																					38.55
																					55.7
																					56.7
																					92.35
																					126.95
																					158.8
																					119.15
																					114.05
																					152.65
																					32.15
																					37
																					37.25
																					41.55
																					60.5
																					72.3
																					92.85
																					53.6
																					88.75
																					68.5
																					98.85
																					117.5
																					122.3
																					29.25
																					31.4
																					32.1
																					40.45
																					40.15
																					53.4
																					55.35
																					75.2
																					68.1
																					50.8
																					58.3
																					78.45
																					87.85
																					83.65
																					95.85
																					28.4
																					32.95
																					30.7
																					33.5
																					34.35
																					57.3
																					55.7
																					52.05
																					69.7
																					48.25
																					94.45
																					54.95
																					52.25
																					82.7
																					68.8
																					93.7
																					24.9
																					25.6
																					26.95
																					30.45
																					28.75
																					28.3
																					28.6
																					35.75
																					43.9
																					46.2
																					53.3
																					57.6
																					55.4
																					52.9
																					54.65
																					37.9
																					39.95
																					61.75
																					42.05
																					73.25
																					35.4
																					51.45
																					22.7
																					22.15
																					22.65
																					25.45
																					24.25
																					22.1
																					29
																					31.05
																					28.55
																					31.35
																					51.3
																					38
																					47.45
																					51.95
																					31
																					30.5
																					28.05
																					41
																					71.95
																					33.55
																					52.1
																					26.3
																					50.05
																					49.3
																					46.05
																					31.25

## Sheet: Fig 2N-2P
	Fig 2N				Fig 2O																Fig 2P
		5d 2xBRP	20d 2xBRP			current step	0 pA	5 pA	10 pA	15 pA	20 pA	25 pA	30 pA	35 pA	40 pA	45 pA	50 pA	55 pA	60 pA		5d 2xBRP	20d 2xBRP
	cell 1	2.41458	1.14694		5d 2xBRP	cell 1	0	0	1	1	9.21159	18.4763	22.5172	24.9721	29.0449	37.572	39.3456	44.5223	43.3192		47.949	115.55
	cell 2	3.25461	1.55755			cell 2	0	0	3	8.73334	12.2355	19.6969	23.0978	29.3224	30.7611	37.6967	37.4376	38.98	45.9612		71.8009	78.65
	cell 3	1.9831	1.34157			cell 3	0	1	5.96353	8.84486	12.7309	13.7547	15.349	17.6402	18.8925	22.4606	23.0908	25.2204	26.1236		151.85	700.5
	cell 4	2.0277	2.17119			cell 4	0	0	2	6	6	10.0319	12.2726	12.0328	25.7555	13.9942	13.5962	12.973	14.0604		114.551	11.1
	cell 5	4.12499	1.30822			cell 5	0	11.1961	13.4785	16.6602	17.4415	18.864	23.1348	23.9691	24.698	26.244	28.0257	30.2899	32.2011		190	30.5
																					109.6	15.3
					20d 2xBRP	cell 1	0	4.02994	11.3305	7.94389	12.1799	10.8047	14.7526	12.6589	16.2069	16.3452	16.0711	17.4878	17.5344		88.7988	319.25
						cell 2	0	0	4.0546	5.36603	5.81209	6.36011	6.82874	7.82156	7.73924	8.83158	9.64274	9.58998	10.5941		111.5	17.75
						cell 3	0	0	0	1	7.40741	6.89259	5.80004	6.37399	6.42096	6.97837	7.50131	7.55192	8.18331		43.1502	174.4
						cell 4	0	0	0	3.65146	4.61053	5.52358	6.49916	6.86609	7.4908	7.93453	8.44746	9.66347	10.3238		55.4512	39.65
						cell 5	0	1	1	5.7205	12.8959	14.7887	15.1327	15.493	18.429	19.1775	19.9009	20.4777	21.8114		73.2502	7.3
																					57.1482	152
																					73.6017	40.1
																					69.5995	183.3
																					78.1993	27.65
																					54.3007	378.1
																					44.9005	7.65
																					52.4493	9.9
																					65.8008	28.75
																					33.5	13.1
																					41.7498	117.5
																					109.398	52
																					36.7501	97.85
																					39.0507	295.6
																					40.0001	6.25
																					50.7498	30.7
																					59.7501	6.1
																					55.9002	77.35
																					52.5998	36.3
																					49.6992	75.95
																					59.6994	220.6
																					60.3008	236.15
																					42.1013	13.4
																					45.8008	11.95
																					33.1485	26.8
																					52.5508	9.6
																					77.6487	76.4
																					30.4998	21.2
																					28.8007	56.7
																					22.5509	133.45
																					27.8984	28.25
																					22.2499	247.2
																					20.3516	12.1
																					24.3985	208.5
																					18.25	11.95
																					25.1991	3.7
																					18.3518	43.75
																					18.75	60.7
																					46.1993	28.5
																					61.4999	64.5
																					53.3477	126.8
																					57	7.8
																					47.0508	197
																					49.5508	7.85
																					49.1992	179.95
																					55.9495	18.9
																					34.9997	8.8
																					33.2032	28.3
																					38.1994	13.65
																					51.2498	72.55
																					48	16.15
																					29.1992	53
																					35.5508	139.1
																					31.1992	4.45
																					29.0002	144.85
																					37.9491	20.05
																					33.3515	202.95
																					29.4494	15.2
																					24.5506	140.8
																					28.1483	52.75
																					22.1017	251.05
																					36.047	427.65
																					37.0002	102.6
																					36.3514	275.95
																					41.3515	323.2
																					37.25	97.5
																					42.3985	231.25
																					51.5508	306.65
																					50.0975	86.9
																					24.3008	176.3
																					45.7501	247.35
																					34.8515	236.55
																					39.3479	53.15
																					35.4528	143.7
																					35.6993	191.7
																					28.3008	212.35
																					24.0469	246.3
																					35.5001	49.1
																					21.8517	113.35
																					25.6482	191
																					21.9534	206.2
																					24.6992	172.4
																					21.8474	48.25
																					26.3008	56.8
																					21.4026	112.2
																					17.7498	150.8
																					27.5471	159.35
																					45.5505	188.3
																					16.3515	145.75
																					20.75	238.45
																					38.1016	105.4
																					38.3008	299.8
																					31.8009	111.35
																					45.0974	263.2
																					35.1994	285.2
																					38.7498	114.1
																					24.203	233.9
																					29.75	249.3
																					29.5471	85.5
																					27.4528	179.5
																					31.1993	236.6
																					37.5507	247.4
																					33.5469	361.9
																					26.1018	365.65
																					24.9998	199.35
																					34.3984	299.95
																					18.9534	283
																					24.0466	190
																					19.6523	259.05
																					26.3985	209.5
																					21.8007	208.4
																					20.6993	95
																					20.5002	207.9
																					20.7497	203.3
																					26.3008	214.55
																					21.4492	64.6
																					36.8007	160.1
																					23.0003	193.75
																					19.1992	197.9
																					19.2498	181.1
																					37.7502	59.25
																					33.4491	137.6
																					27.7033	173.7
																					216.398	169.85
																					410.651	173.85
																					89.4514	159.45
																					63.6503	42.55
																					171.299	61
																					143.85	501.8
																					185.4	175.4
																					96.75	31.1
																					110.901	40.65
																					36.8008	57.5
																					44.5508	64.3
																					59.2989	82.1
																					69.8495	93.15
																					83.4005	83.3
																					127.25	111.55
																					72.0508	99.85
																					134.6	102.95
																					73.3007	116.95
																					155.699	26.75
																					34.0001	38.8
																					35.9999	48.1
																					47.4511	58.35
																					47.8496	68.65
																					44.6505	64.75
																					62.0489	71.95
																					42.4023	77.45
																					69.9492	90.75
																					89.8007	101.7
																					57.7969	88.5
																					68.0002	84.6
																					58.9528	99.3
																					49	28.9
																					57.9493	36.9
																					40.8984	44.7
																					34.5509	54.25
																					31.9494	61.15
																					55.449	74.95
																					38.051	81.9
																					32.0977	85.7
																					32.4998	82.2
																					54.1524	83.55
																					37.7969	79.05
																					44.6014	90.85
																					53.7501	85.35
																					65.6994	26.45
																					64.6991	33.9
																					81.5507	41.45
																					33.4999	44.85
																					46.9495	52
																					62.6013	69.65
																					26.8985	69.8
																					45.4531	78.7
																					53.7501	80.9
																					32.5976	84.75
																					30.1523	96.1
																					24.1485	99.85
																					33.3515	87.45
																					29.25	91.75
																					34.4491	28.6
																					31	34.65
																					35.25	39.9
																					35.6016	40.2
																					26.7969	48.8
																					32.3516	48.65
																					34.4492	57.95
																					36.8514	56.75
																					40.8008	58.2
																					48.6486	66.35
																					33.1015	60.15
																					26.297	71.95
																					32.8007	68.9
																					35.25	70.35
																					45.1525	75.55
																					31.2499	69.05
																					33.2969
																					20.703
																					45.8987
																					30.9998
																					32.25
																					24.6017
																					39.5974
																					36.9026
																					53.9491
																					23.0509
																					33.2967
																					33.0468
																					33
																					32.8008
																					32.75
																					27.551
																					28.8005
																					35.8985
																					29.5507
																					36.6485
																					30.9023
																					31.4495
																					39.1013
																					29.6992
																					51.6485
																					34.75
																					24.6017
																					57.8475
																					23.5001
																					28.1523
																					27.3984
																					27.7501
																					38.3514
																					33.5979
																					29.4529
																					49.3476
																					28.4493
																					23.4531
																					176.65
																					223.4
																					180.551
																					184.549
																					112.449
																					117.65
																					139.9
																					125.449
																					127
																					116.051
																					97.4006
																					77.551
																					98.5486
																					98.5001
																					88.2012
																					85.4492
																					78
																					79.6994
																					71.5506
																					64.0507
																					75.3987
																					67.951
																					66.3496
																					70.75
																					75.9999
																					79.6504
																					87.4007
																					70.3496
																					77.0996
																					66.8495
																					75.3007
																					75.3497
																					78.0995
																					75.4006
																					55.9515
																					73.5994
																					71.5995
																					69.4492
																					69.8009
																					67.7499
																					68.0001
																					65.9004
																					70.9492
																					67.5998
																					56.1502
																					52.801
																					59.0487
																					52.8477
																					58.4024
																					52.6992
																					62.1485
																					61.453
																					65.3477
																					55.4492
																					54.25
																					56.1525
																					61.3983
																					56.2503
																					55.1014
																					49
																					57.8008
																					65.6992
																					50.7503
																					50.1014
																					57.8008
																					52.3984
																					52.1993
																					53.3007
																					56.4493
																					52.8515
																					58.25
																					48.8008
																					48.2499
																					50.25
																					56.6484
																					65.9495
																					52.2498
																					58.9492
																					53.9023
																					117.15
																					182.25
																					93.65
																					166.35
																					68.45
																					112.6
																					177.45
																					56.65
																					86
																					141.8
																					37.65
																					57.75
																					118.25
																					169.55
																					36.95
																					51.7
																					67.7
																					84
																					91
																					120.75
																					99.35
																					102.85
																					88.85
																					122.3
																					48.15
																					53.05
																					52.9
																					65.8
																					69.25
																					68.45
																					73.8
																					93.25
																					61.95
																					83.1
																					148.9
																					119.45
																					48.2
																					43.85
																					45.7
																					56.55
																					64.55
																					45.8
																					53.5
																					61.7
																					71
																					58.6
																					112.85
																					76.2
																					70.6
																					63.1
																					43.15
																					48.9
																					52.55
																					54.8
																					49.85
																					45.25
																					69.85
																					58.75
																					72.4
																					78.35
																					58.05
																					51.25
																					55.55
																					73.65
																					76.55
																					36.55
																					42.25
																					51.5
																					41.25
																					48.1
																					47.45
																					47.95
																					52.1
																					56.25
																					70.4
																					40.3
																					41.85
																					70.65
																					55.6
																					60.3
																					98.9
																					76.7
																					28.95
																					33.1
																					34.25
																					32.65
																					33.8
																					30.7
																					29.85
																					31.4
																					35.9
																					45.3
																					44.4
																					60.15
																					41.6
																					44.8
																					52.45
																					63.3
																					45.7
																					66.35
																					58.7
																					46.15
																					63.8
																					33.35
																					32.65
																					31
																					32.65
																					33.25
																					29.25
																					48.45
																					34.25
																					33.15
																					36
																					37.55
																					35.65
																					53.3
																					45.9
																					41.95
																					57.7
																					66.7
																					54.75
																					34.6
																					55.05
																					62.1
																					27.7
																					31.25
																					29.3
																					25.75
																					27.8
																					29.65
																					27
																					26.55
																					37
																					34.85
																					32.3
																					37.15
																					33.65
																					33.1
																					51.3
																					57.05
																					58.15
																					56.4
																					43.6
																					45.25
																					68.35
																					90.7
