# Supplementary material for: A brain-wide form of presynaptic active zone plasticity orchestrates resilience to brain aging in Drosophila
Source: PLoS Biol. 2022 Dec 5;20(12):e3001730. doi: 10.1371/journal.pbio.3001730 (PMC9721493; doi:10.1371/journal.pbio.3001730)
Supplement: S3 Data — (XLSX) [file pbio.3001730.s010.xlsx]

## Sheet: Fig 3A
	BRP						Unc13A						Syn						Syx
	5d	1xBRP	2xBRP	3xBRP	4xBRP		5d	1xBRP	2xBRP	3xBRP	4xBRP		5d	1xBRP	2xBRP	3xBRP	4xBRP		5d	1xBRP	2xBRP	3xBRP	4xBRP
	replicate 1	0.256431	0.882271	1.66514	2.10999		replicate 1	0.741149	1.06064	1.31308	1.46547		replicate 1	1.00982	1.03805	0.960518	0.909738		replicate 1	0.790709	0.944294	1.30696	0.652281
	replicate 2	0.155429	1.03735	1.3423	1.73699		replicate 2	0.554492	1.21082	1.50017	1.38098		replicate 2	0.745646	0.944798	1.14388	1.08255		replicate 2	0.654909	1.22955	1.40721	0.552881
	replicate 3	0.198286	1.08037	1.74905	1.67696		replicate 3	0.642584	0.918227	1.5008	1.46547		replicate 3	0.790175	0.982155	1.19669	1.01316		replicate 3	0.843052	0.879257	1.26613	0.593841
							replicate 4	0.655152	1.07174	1.34492	1.54994		replicate 4	0.784986	1.04279	1.07201	1.00971		replicate 4	0.421894	1.26066	1.19503	0.783879
	age	1d	10d	20d	30d		replicate 5	0.659611	1.04895	1.48769	1.34277		replicate 5	0.999338	0.981784	0.918686	1.00265		replicate 5	1.0594	0.948693	1.03194	0.634649
	replicate 1	0.766517	0.92937	1.26653	1.31114		replicate 6	0.683841	0.877886	1.36663	1.724		replicate 6	0.581708	1.06378	1.15447	1.00568		replicate 6	0.683728	0.898237	1.04032	0.889747
	replicate 2	0.448465	0.942631	1.41777	1.83265		replicate 7	0.434541	0.81173	1.67148	1.67477		replicate 7	0.899497	0.776801	0.84944	1.3635		replicate 7	0.876884	0.833308	1.19617	0.705529
	replicate 3	0.703558	1.06648	1.49566	1.60876								replicate 8	0.806141	1.16981	1.28886	0.666564		replicate 8	0.749739	1.0086	1.1124	0.705401
	replicate 4	0.730258	1.13029	1.29219	1.68216		age	1d	10d	20d	30d
	replicate 5	0.577471	0.964733	1.13542	1.36524		replicate 1	0.956311	1.16224	1.2907	1.27984		age	1d	10d	20d	30d		age	1d	10d	20d	30d
	replicate 6	0.795955	0.845822	1.17143	1.59342		replicate 2	0.684447	0.956233	1.3464	1.18307		replicate 1	0.749783	0.976718	1.35688	1.38298		replicate 1	0.605455	0.85223	1.45301	0.934113
	replicate 7	0.661148	0.9897	1.26788	1.2824		replicate 3	0.894712	1.00045	1.07234	1.23443		replicate 2	0.816182	1.13773	1.21057	1.32581		replicate 2	0.782775	1.02035	1.38585	1.22887
	replicate 8	0.460048	1.13097	1.68977	2.41808		replicate 4	0.793477	0.914436	1.24445	1.16377		replicate 3	0.516739	0.979326	1.31411	1.37488		replicate 3	0.946917	0.948424	1.34978	1.17499
							replicate 5	1.0075	1.0713	1.22104	1.05129		replicate 4	0.947153	1.01861	1.16864	1.28886		replicate 4	1.06173	1.16654	1.24958	0.864103
							replicate 6	0.629848	0.737219	1.05894	1.13834		replicate 5	0.330497	0.709947	1.46487	1.74065		replicate 5	0.960425	0.973567	1.18107	1.08963
							replicate 7	0.824331	1.15813	1.05895	1.41306		replicate 6	0.641636	1.17767	1.24643	1.74413		replicate 6	1.1433	1.09332	1.28921	0.803803
																			replicate 7	0.651534	0.837197	1.29095	1.14568
																			replicate 8	0.573527	1.10838	0.939325	1.73926

## Sheet: Fig 3B-3M
	Fig 3B	male
		age (days)		0	5	6	7	8	9	10	11	12	14	15	16	17	18	19	20	21	22	23	24	25	26	27	28	29	30	31	32	33	34	35	36	37	38	39	40	41	42	43	44	45	46	47	48	49	50
	percent survival (%)	1xBRP	n = 394	100	99.7462	99.7462	99.7462	99.7462	99.7462	99.7462	99.7462	99.7462	99.7462	99.7462	99.7462	99.7462	99.7462	99.7462	99.7462	99.7462	99.7462	99.7462	99.4924	99.4924	99.4924	99.4924	99.4924	98.9848	98.9848	98.9848	98.731	98.731	98.4772	97.9695	97.2081	96.9543	95.6853	95.1777	93.6548	92.6396	91.6244	90.3553	86.5482	85.0254	84.5178	81.9797	79.6954	78.1726	73.8579
		2xBRP	n = 393	100	100	100	100	100	100	100	100	100	100	100	100	100	100	100	100	100	99.7455	99.7455	99.4911	99.2366	99.2366	99.2366	99.2366	99.2366	99.2366	98.4733	98.2188	97.7099	97.4555	97.201	96.4377	96.4377	95.4198	95.1654	93.8931	92.8753	91.0941	89.5674	86.7684	85.2417	84.9873	83.4606	80.1527	80.1527	77.3537
		3xBRP	n = 396	100	100	100	99.4949	99.4949	99.4949	99.4949	99.4949	99.4949	99.2424	99.2424	99.2424	98.9899	98.9899	98.9899	98.9899	98.9899	98.7374	98.7374	98.4848	98.2323	98.2323	98.2323	98.2323	98.2323	98.2323	97.9798	97.9798	97.9798	97.9798	97.9798	97.7273	97.7273	97.4747	97.2222	96.4646	96.4646	96.4646	96.2121	96.2121	95.7071	95.4545	95.202	94.9495	94.9495	94.1919
		4xBRP	n = 395	100	99.2405	98.7342	97.9747	97.4684	97.2152	96.7089	96.2025	95.6962	93.6709	92.1519	91.6456	90.8861	90.6329	88.3544	87.8481	85.5696	84.557	83.038	80.7595	80.5063	78.9873	78.7342	76.4557	74.4304	73.1646	70.6329	69.8734	67.3418	67.0886	65.0633	63.2911	62.7848	61.7722	61.2658	59.7468	59.2405	57.7215	56.962	56.2025	54.4304	53.1646	51.1392	49.1139	48.3544	46.3291
	Fig 3C	female
		age (days)		0	5	7	8	9	10	11	12	13	14	15	16	17	18	19	20	21	22	23	24	25	26	27	28	29	30	31	32	33	34	35	36	37	38	39	40	41	42	43	44	45	46	47	48	49	50
	percent survival (%)	1xBRP	n = 400	100	99.25	99.25	99.25	99.25	99.25	99.25	99.25	99.25	99.25	99	99	99	99	99	99	99	99	99	99	99	99	99	99	98.75	98.75	98.75	98.5	98.5	98.5	98.5	98.25	98.25	98.25	98.25	98	97.75	97.5	97.5	97.25	97.25	96.75	96.75	94.75	94.75	93.25
		2xBRP	n = 399	100	100	100	100	100	100	100	100	99.7494	99.4987	99.2481	99.2481	99.2481	99.2481	98.7469	98.7469	98.7469	98.4962	98.4962	98.4962	97.995	97.4937	97.4937	97.4937	97.4937	97.4937	97.4937	97.4937	97.4937	97.4937	97.4937	97.2431	97.2431	97.2431	96.9925	96.9925	96.9925	96.9925	96.9925	96.7419	96.7419	96.7419	96.7419	96.7419	96.7419	96.2406
		3xBRP	n = 393	100	100	99.4911	99.4911	99.4911	99.4911	99.4911	99.2366	99.2366	99.2366	99.2366	99.2366	99.2366	99.2366	98.9822	98.9822	98.9822	98.9822	98.9822	98.9822	98.9822	98.9822	98.9822	98.7277	98.4733	98.4733	98.4733	98.4733	98.2188	98.2188	98.2188	98.2188	98.2188	98.2188	98.2188	98.2188	98.2188	98.2188	98.2188	98.2188	98.2188	98.2188	97.9644	97.7099	97.7099	97.4555
		4xBRP	n = 397	100	100	100	98.7406	97.4811	96.7254	94.4584	92.9471	92.4433	91.1839	89.6725	88.9169	88.665	87.4055	86.6499	86.1461	85.3904	83.8791	82.8715	80.8564	80.1008	77.5819	77.33	75.3149	73.0479	72.5441	71.5365	70.529	66.7506	65.7431	64.7355	62.9723	61.461	59.9496	58.9421	56.4232	55.6675	53.4005	52.1411	50.8816	46.8514	46.5995	45.5919	44.5844	44.3325	42.8212
	Fig 3D	male
		age (days)		0	14	30	39	44	46	49	51	53	56	58	60	63	65	67	70	72	74	77	79	81	84	86
	percent survival (%)	2xBRP	n = 36	100	97.2222	97.2222	97.2222	94.4444	91.6667	91.6667	91.6667	83.3333	66.6667	58.3333	50	38.8889	30.5556	30.5556	16.6667	13.8889	11.1111	2.77778	2.77778	0
		3xBRP	n = 94	100	100	98.9362	97.8723	97.8723	95.7447	94.6809	93.617	93.617	85.1064	75.5319	70.2128	69.1489	59.5745	55.3191	45.7447	39.3617	31.9149	17.0213	11.7021	9.57447	1.06383	0
	Fig 3E	female
		age (days)		0	11	14	44	46	51	53	56	58	60	63	65	67	70	72	74	77	79	81	84	86	88	91	93	95
	percent survival (%)	2xBRP	n = 59	100	98.3051	96.6102	93.2203	91.5254	86.4407	84.7458	76.2712	66.1017	52.5424	40.678	40.678	37.2881	27.1186	25.4237	18.6441	13.5593	10.1695	6.77966	0
		3xBRP	n = 98	100	98.9796	98.9796	98.9796	98.9796	98.9796	98.9796	97.9592	97.9592	96.9388	94.898	91.8367	87.7551	84.6939	81.6327	73.4694	63.2653	52.0408	43.8776	26.5306	19.3878	10.2041	2.04082	1.02041	0
	Fig 3F	male
		age (days)		0	21	25	26	28	32	33	35	37	38	39	40	42	44	45	46	47	49	51	52	53	54	56	58	59	60	61	63	65	66	67	68	70	72	73	74	75	77	79	80	81	82	84	86	87
	percent survival (%)	2xBRP	n = 233	100	99.5708	99.5708	99.5708	98.7124	98.2833	98.2833	97.8541	96.9957	96.9957	96.5665	96.1373	95.279	94.4206	93.9914	93.133	92.7039	90.1288	89.2704	87.9828	87.1245	86.2661	82.4034	79.3991	78.97	72.9614	70.8155	63.5193	53.6481	51.5021	47.6395	43.3476	29.6137	22.3176	17.1674	15.8798	11.588	6.00858	5.5794	3.86266	3.86266	0.858369	0.429185	0.429185	0
		2xBRP;wake	n = 234	100	100	99.5726	99.1453	98.7179	96.1538	94.8718	92.735	90.1709	89.3162	87.1795	84.6154	79.4872	71.7949	70.0855	67.5214	64.5299	60.2564	54.7009	52.9915	50.8547	49.5726	41.0256	35.8974	34.188	30.7692	28.2051	21.7949	16.6667	14.5299	13.6752	10.6838	6.41026	4.70085	3.84615	2.99145	2.13675	0.854701	0
		3xBRP,wake	n = 155	100	100	100	100	100	100	100	100	97.4194	96.129	96.129	94.1935	93.5484	90.3226	89.6774	89.0323	88.3871	87.0968	85.1613	85.1613	83.871	81.9355	78.7097	78.0645	78.0645	76.7742	73.5484	69.0323	65.1613	61.9355	59.3548	56.129	47.0968	38.7097	36.129	34.1935	25.8065	15.4839	12.9032	7.09677	5.16129	2.58065	1.93548	1.29032	0
	Fig 3G	female
		age (days)		0	5	7	9	10	11	12	14	21	23	25	28	30	32	33	35	37	38	39	40	42	44	45	46	47	49	51	52	53	54	56	58	59	60	61	63	65	66	67	68	70	72	73	74	75	77
	percent survival (%)	2xBRP	n = 230	100	100	98.6957	98.6957	97.8261	96.9565	96.9565	96.5217	96.5217	96.5217	96.5217	96.5217	96.5217	96.5217	96.5217	96.5217	96.5217	96.5217	96.5217	96.5217	94.7826	94.3478	94.3478	93.0435	91.7391	85.2174	79.1304	79.1304	75.2174	74.3478	71.7391	69.5652	69.5652	69.5652	68.6957	63.4783	59.1304	57.3913	50.8696	45.2174	37.8261	32.1739	30	25.6522	19.1304	12.6087
		2xBRP;wake	n = 235	100	100	99.1489	99.1489	99.1489	98.7234	98.2979	98.2979	98.2979	97.8723	97.8723	97.4468	97.0213	96.1702	95.3191	91.4894	88.5106	87.6596	87.234	86.383	80.8511	78.7234	78.2979	74.4681	71.4894	65.9574	63.8298	62.1277	60.4255	59.5745	56.1702	54.8936	53.1915	52.3404	52.3404	48.0851	45.1064	43.8298	41.2766	38.2979	30.6383	21.7021	20.4255	17.4468	11.9149	5.53191
		3xBRP,wake	n = 231	100	99.5671	98.7013	98.2684	97.8355	97.8355	97.8355	96.9697	96.5368	96.5368	95.671	94.8052	94.3723	94.3723	94.3723	93.5065	92.6407	92.6407	92.6407	92.2078	90.9091	90.0433	89.1775	84.8485	84.8485	77.4892	75.7576	74.026	69.697	68.3983	60.1732	57.5758	55.4113	54.5455	53.6797	51.0823	45.0216	43.7229	40.6926	38.5281	31.6017	25.5411	22.0779	20.7792	19.9134	11.2554
	Fig 3H	male
		age (days)		0	5	7	9	10	12	14	16	21	22	23	26	28	30	31	32	33	35	36	37	38	39	40	42	43	44	45	46	47	49	50	51	52	53	54	56	57	58	59	60	61	63	64	65	66	67
	percent survival (%)	2xBRP	n = 232	100	100	100	100	100	100	99.569	99.1379	99.1379	99.1379	99.1379	99.1379	98.7069	98.7069	98.7069	98.2759	97.4138	97.4138	97.4138	97.4138	96.9828	95.6897	93.5345	92.2414	92.2414	91.3793	90.9483	90.9483	88.7931	88.3621	87.931	86.6379	86.2069	83.6207	81.0345	78.0172	74.1379	68.9655	65.0862	64.2241	56.4655	48.7069	44.8276	41.3793	36.6379	34.0517
		inc;2xBRP	n = 236	100	99.1525	98.7288	98.7288	98.7288	98.7288	98.7288	98.7288	98.7288	98.7288	98.3051	97.8814	97.8814	97.0339	96.6102	96.1864	93.6441	93.2203	92.7966	92.3729	91.9492	91.1017	89.4068	85.5932	85.5932	84.7458	83.8983	79.661	77.9661	76.2712	75.4237	74.5763	72.0339	69.9153	67.3729	63.9831	63.1356	60.5932	56.7797	53.8136	49.5763	41.5254	38.9831	36.0169	30.0847	29.2373
		inc;3xBRP	n = 212	100	100	100	100	99.5283	98.5849	98.1132	98.1132	97.6415	97.1698	97.1698	97.1698	97.1698	96.6981	96.6981	96.2264	96.2264	96.2264	95.283	95.283	95.283	95.283	95.283	94.3396	93.3962	92.9245	91.5094	91.0377	90.0943	87.2642	86.7925	86.7925	84.9057	83.4906	82.0755	78.7736	78.7736	77.8302	75.4717	75	71.2264	66.9811	62.7358	61.3208	56.1321	54.2453
	Fig 3I	female
		age (days)		0	12	14	16	19	21	26	30	31	35	36	37	38	40	42	43	44	45	46	47	49	50	51	52	53	54	56	57	58	59	60	61	63	64	65	66	67	68	70	71	72	73	74	75	77	78
	percent survival (%)	2xBRP	n = 235	100	99.5745	99.5745	99.5745	99.5745	99.1489	99.1489	98.7234	98.7234	98.7234	98.7234	98.2979	97.8723	97.8723	97.4468	97.4468	97.0213	96.5957	95.7447	93.617	92.3404	91.4894	88.9362	88.9362	86.383	86.383	85.1064	81.7021	80	76.5957	74.8936	68.5106	60.4255	60	55.7447	51.4894	49.3617	42.9787	35.3191	31.9149	28.9362	21.7021	19.5745	16.1702	10.2128	9.78723
		inc;2xBRP	n = 235	100	100	99.5745	99.1489	99.1489	98.7234	98.7234	98.7234	98.2979	98.2979	97.8723	97.8723	97.8723	97.0213	95.7447	95.3191	94.8936	94.8936	94.4681	93.617	93.1915	93.1915	93.1915	91.4894	91.4894	91.0638	91.0638	89.3617	89.3617	88.5106	86.8085	85.5319	84.2553	82.5532	80	78.2979	76.5957	68.0851	56.5957	54.4681	48.5106	39.5745	38.2979	29.3617	19.1489	17.4468
		inc;3xBRP	n = 182	100	100	100	100	99.4505	98.9011	98.3516	97.8022	97.8022	96.7033	96.7033	96.1538	95.0549	93.956	93.4066	93.4066	92.8571	92.3077	91.2088	90.1099	89.5604	89.5604	89.5604	89.011	89.011	89.011	88.4615	87.9121	86.8132	83.5165	83.5165	81.8681	79.6703	78.022	74.7253	72.5275	70.3297	67.033	63.1868	55.4945	52.7473	44.5055	40.6593	32.967	17.5824	14.2857
	Fig 3J	male
		age (days)		0	2	5	7	9	11	14	15	16	18	21	23	25	26	28	30	32	33	35	37	39	40	42	44	46	47	48	49	50	51	52	53	54	56	57	58	59	60	61	62	63	64	65	66	67	68
	percent survival (%)	2xBRP	n = 195	100	100	100	100	100	100	100	99.4872	99.4872	99.4872	99.4872	99.4872	99.4872	99.4872	99.4872	99.4872	99.4872	99.4872	98.4615	98.4615	97.9487	97.9487	97.9487	97.4359	97.4359	96.9231	96.4103	96.4103	94.8718	93.8462	93.3333	91.7949	90.7692	88.2051	87.6923	86.1538	82.5641	81.0256	78.9744	73.8462	67.1795	65.641	56.9231	53.8462	51.7949	44.1026
		atg7,2xBRP	n = 108	100	99.0741	98.1481	98.1481	98.1481	98.1481	98.1481	98.1481	97.2222	97.2222	97.2222	94.4444	93.5185	92.5926	90.7407	83.3333	74.0741	73.1481	56.4815	37.037	31.4815	26.8519	12.963	7.40741	2.77778	0
		atg7;3xBRP	n = 87	100	100	100	95.4023	93.1034	91.954	87.3563	87.3563	85.0575	83.908	79.3103	71.2644	67.8161	67.8161	58.6207	56.3218	52.8736	50.5747	44.8276	40.2299	39.0805	36.7816	24.1379	13.7931	12.6437	9.1954	9.1954	6.89655	6.89655	3.44828	2.29885	2.29885	1.14943	0
	Fig 3K	female
		age (days)		0	2	4	5	7	9	10	11	14	16	18	21	23	24	25	26	28	30	32	33	35	37	38	39	40	41	42	43	44	46	47	49	50	51	52	53	54	56	57	58	59	60	61	62	63	64
	percent survival (%)	2xBRP	n = 208	100	100	100	100	100	100	99.5192	99.5192	99.5192	99.5192	99.5192	99.5192	99.5192	99.0385	99.0385	99.0385	99.0385	99.0385	99.0385	99.0385	98.5577	98.5577	98.0769	98.0769	98.0769	97.1154	94.7115	94.2308	92.7885	92.7885	89.4231	87.5	86.5385	84.6154	84.6154	77.4038	76.4423	71.1538	70.6731	70.1923	62.9808	60.5769	58.6538	55.7692	52.8846	52.4038
		atg7,2xBRP	n = 109	100	98.1651	97.2477	97.2477	96.3303	96.3303	96.3303	96.3303	96.3303	95.4128	95.4128	94.4954	92.6606	92.6606	89.9083	89.9083	87.156	76.1468	69.7248	66.9725	53.211	43.1193	43.1193	35.7798	34.8624	34.8624	21.1009	21.1009	15.5963	11.9266	9.17431	1.83486	1.83486	0.917431	0
		atg7;3xBRP	n = 87	100	100	100	96.5517	95.4023	94.2529	94.2529	93.1034	85.0575	75.8621	72.4138	67.8161	66.6667	66.6667	64.3678	59.7701	48.2759	42.5287	37.931	36.7816	28.7356	21.8391	21.8391	16.092	12.6437	12.6437	2.29885	2.29885	0
	Fig 3L	male
		age (days)		0	3	5	6	10	12	14	15	17	19	20	21	22	23	24	26	27	28	29	30	31	33	34	35	37	40	41	42	43	44	45	47	48	49	50	51	52	54	55	56	57	58	59	61	62	63
	percent survival (%)	Ctrl	n = 238	100	100	100	100	100	100	100	100	100	100	100	100	100	100	99.5798	99.5798	99.5798	99.5798	98.7395	97.8992	97.0588	95.7983	94.958	94.1176	93.2773	92.0168	91.5966	90.7563	89.4958	89.0756	86.5546	83.6134	82.7731	81.5126	80.2521	79.8319	75.2101	71.0084	65.9664	61.3445	57.563	55.042	39.916	28.1513	23.1092	20.5882
		2xBRP;Aβ	n = 203	100	99.5074	99.5074	99.0148	98.5222	98.0296	97.5369	97.0443	94.0887	92.6108	88.1773	85.2217	81.2808	78.3251	53.202	27.5862	13.3005	9.85222	8.867	8.37438	7.38916	6.40394	5.91133	5.41872	5.41872	5.41872	5.41872	5.41872	5.41872	5.41872	5.41872	4.92611	4.92611	4.92611	4.92611	4.92611	4.4335	4.4335	3.44828	3.44828	3.44828	3.44828	3.44828	2.95567	2.46305	2.46305
		3xBRP;Aβ	n = 151	100	100	99.3377	98.6755	98.6755	98.6755	96.6887	96.6887	93.3775	86.0927	83.4437	76.1589	72.1854	67.5497	39.7351	17.2185	9.27152	3.31126	1.3245	0
	Fig 3M	female
		age (days)		0	10	14	15	19	21	22	23	24	26	27	28	29	30	31	33	34	35	36	37	38	40	42	45	47	48	49	50	51	52	54	55	56	57	58	59	61	62	63	64	65	66	68	69	70	71
	percent survival (%)	Ctrl	n = 228	100	100	100	100	100	100	100	100	100	100	99.5614	99.5614	99.5614	99.5614	99.5614	99.5614	99.5614	98.6842	98.6842	98.6842	97.807	96.9298	95.1754	94.2982	92.9825	92.5439	91.2281	89.4737	89.0351	86.8421	85.5263	83.7719	82.8947	82.4561	80.7018	78.9474	78.0702	77.193	74.1228	73.6842	71.9298	66.6667	62.2807	58.3333	55.7018	53.0702
		2xBRP;Aβ	n = 249	100	99.5984	99.1968	99.1968	98.3936	97.1888	96.3855	94.7791	86.747	69.8795	63.8554	55.4217	51.8072	47.3896	31.3253	22.8916	18.8755	15.261	13.6546	11.245	9.23695	8.43373	8.43373	8.43373	8.43373	8.43373	8.43373	8.43373	8.43373	8.43373	8.43373	8.43373	8.43373	8.43373	8.43373	8.43373	8.43373	8.03213	7.22892	7.22892	7.22892	7.22892	7.22892	6.82731	6.0241	6.0241
		3xBRP;Aβ	n = 241	100	100	99.5851	99.1701	97.9253	96.6805	96.2656	95.4357	88.3817	71.3693	57.2614	39.834	36.0996	29.4606	14.9378	6.639	2.48963	1.24481	0.414938	0
[truncated: 40 more columns]

## Sheet: Fig 3N-3Q
	Fig 3N			Fig 3O			Fig 3P			Fig 3Q
	5d 2xBRP	5d 3xBRP		30d 2xBRP	30d 3xBRP		5d 2xBRP	5d 3xBRP		30d 2xBRP	30d 3xBRP
	57.2	42.2		41.9	27.3		28.5	7.6		13.3	20.6
	73.8	64.8		43.6	46.9		34.7	44.2		-14.2	-2.4
	49.1	54.8		45.4	24.7		37.9	23.5		-0.2	22.8
	46.4	53.9		45.4	35.4		38.7	25.8		10.7	16.3
	73.5	41.2		46	30		50.3	38.6		13	18.6
	66	56.2		36	27.3		32.9	28.1		18.6	-1
	68.6	56.9		41.7	38		41.1	27.5		18.1	10.9
	56.6	47			27.9		54.7	34.8		32.4	19.6
	60.6	64.4					31	33.2		22.1
	34.2	59.8					30.1	41
	58.8	73.3					42.1	34.9
	55.8	41.3					26.8	23
	37.5						32.6	23.4
	69.5						22.2	13
	51.2						40.9	17.3
	72.8						28.6	31.4
	60.6						47.4
	56.6						30.3
	60.6						36.6
							30.3
							33.5
