# Supplementary material for: A brain-wide form of presynaptic active zone plasticity orchestrates resilience to brain aging in Drosophila
Source: PLoS Biol. 2022 Dec 5;20(12):e3001730. doi: 10.1371/journal.pbio.3001730 (PMC9721493; doi:10.1371/journal.pbio.3001730)
Supplement: S4 Data — (XLSX) [file pbio.3001730.s011.xlsx]

## Sheet: Fig 4A
		age 5d
			bin 1	bin 2	bin 3	bin 4	bin 5	bin 6	bin 7	bin 8	bin 9	bin 10	bin 11	bin 12	bin 13	bin 14	bin 15	bin 16	bin 17	bin 18	bin 19	bin 20	bin 21	bin 22	bin 23	bin 24	bin 25	bin 26	bin 27	bin 28	bin 29	bin 30	bin 31	bin 32	bin 33	bin 34	bin 35	bin 36	bin 37	bin 38	bin 39	bin 40	bin 41	bin 42	bin 43	bin 44	bin 45	bin 46	bin 47
	2xBRP	fly 1	59	56	56.3333	59	43.6667	49.6667	27.6667	47	35.6667	29.3333	21	32	14	26	22.6667	23	5	29	23.3333	36.6667	18.6667	42.3333	45.6667	75.3333	94.6667	24.6667	31	22.3333	16.6667	16	16.6667	9	10	4.6667	7.3333	8	5.6667	5.3333	0	0	11	15	32.6667	26.3333	5.6667	8.6667	17.3333
		fly 2	98.3333	80.3333	69.3333	61.6667	56.3333	46	52	37.3333	30.3333	25.3333	20	13.6667	9.3333	10	11.6667	9	10.3333	9.6667	17.6667	35.6667	29.3333	40.6667	50.3333	76.6667	142.333	53.3333	4.6667	10.6667	26.3333	19.6667	13.3333	12.3333	19.3333	17	20.6667	22.3333	21	10	25.3333	3.3333	11.6667	6.3333	26	20	28.3333	35	15
		fly 3	29.6667	36.6667	40	31	39	31	28.6667	32.6667	23.6667	27.6667	27.3333	17	21	23.3333	28.3333	18.3333	19.6667	24.6667	21	28	22	22	27.3333	36.3333	72.3333	62.3333	53.3333	26.6667	10.6667	14.3333	14.3333	15.3333	17.3333	5	1.3333	0	7.6667	8.3333	0	5.6667	1.6667	12.6667	9	23.6667	7.3333	21.3333	12
		fly 4	73.6667	56.3333	53.3333	49.6667	39	33	35.6667	34	32	24.6667	24.3333	20.6667	15.6667	14.6667	9	27	9	19.6667	38.3333	25.6667	26.6667	31.3333	36.3333	46.3333	94.6667	47.6667	41	37.3333	36.6667	15	21	34.6667	18.3333	17.6667	23.6667	12	12.6667	24.3333	8.3333	16.6667	6	4.3333	12.3333	10.3333	1.6667	12	13
		fly 5	103	85.6667	76	64.3333	55.6667	50.6667	47.3333	43	44	39.3333	42.3333	37.3333	35	37.3333	29	20.3333	31	22	18	20.6667	29.3333	37.3333	37.3333	45	95.3333	30.3333	42.3333	37.3333	28	11.6667	12	11.3333	10.3333	8.3333	0	7	16	6	4.3333	0	0	0	6.6667	0.66667	4.3333	15	6
		fly 6	85	54	59.6667	41.6667	42.3333	40	42.3333	35.3333	32.6667	37.3333	35	20.6667	26.6667	33.3333	20.6667	3.6667	27.6667	29.3333	35.6667	37.6667	47	42.3333	53	70.6667	131.333	75	20.6667	13	0	0	5.6667	0	0.33333	0	0	9.6667	0.33333	1	2.3333	0	0	5.3333	11.3333	5.3333	38.3333	2	10.6667
		fly 7	67.3333	46	38.3333	41.3333	36.3333	26	26.6667	28.3333	31.6667	30.3333	27	19.6667	11.3333	26.6667	14	8	20.3333	18.6667	22	30	25.6667	26	27.6667	29.6667	73.3333	45	25.6667	2	21.3333	2	5.3333	0	1.6667	0	0	0	0	13	2	0	0	0	0	0	0	0	0
		fly 8	69	54	55	48.3333	43.6667	45.3333	40.3333	41.6667	36	33.6667	31.3333	26	24	18	15.6667	19.6667	23.3333	20.3333	18.3333	23	30.6667	28.3333	42.3333	45.3333	95	74	52	22	7.6667	4	4.6667	22.6667	23	1	4.6667	6.3333	3	0	6	0	0	0	0	0	0	3.3333	24.3333
		fly 9	63.3333	64	62	69.3333	60.3333	52.6667	59.6667	54.6667	49.6667	46	46.6667	46.3333	43.3333	49	47.3333	57.6667	46	52	41.3333	45.6667	44.6667	40.6667	59.6667	57.3333	101.333	81.3333	90	21.3333	21.6667	6	5.3333	10.3333	17	13.6667	11	0	1.3333	12.6667	13	0	0	0	0.33333	9	26	17	15
		fly 10	51.3333	53.3333	47.6667	41	40	40.3333	39	39.6667	35.6667	34	34.3333	37	32	27.3333	26.6667	30	20	28	26.6667	23.6667	32.3333	37.3333	42	54.6667	87.3333	75.3333	35	24.3333	32.3333	36.3333	25.3333	16.3333	20	0	5.3333	13	25.6667	15	7.3333	0	7.3333	0.66667	3.3333	5.6667	3	11.6667	31
		fly 11	54.3333	58.3333	54.3333	44.6667	38.3333	32.6667	22.3333	39.3333	26.6667	18.3333	24.3333	15	11	19	10	12	9	15.3333	27	28.3333	27.6667	34.3333	34	38.6667	37	3.3333	16	1	3	1.3333	8.3333	0	1.3333	0	1.3333	0	0	0	0	0	0	0	0	0	12.6667	16.6667	34.6667
		fly 12	75	51.6667	41.6667	36	37.3333	33.6667	31	29.6667	25.3333	15.6667	21.6667	14.6667	7.3333	0.33333	4	8	12.3333	24	17	24.6667	20.3333	37.3333	40.6667	45.6667	59.3333	34.6667	14.3333	16	13	3.3333	3.3333	7.6667	4.3333	2	0	0	1	7.6667	10.6667	0	0	0	0	5.6667	9	3	0
		fly 13	85.6667	83.6667	74	75	73	58.3333	53.6667	49.6667	54	53.3333	41.3333	44.6667	48	41	39.6667	41	40.6667	47.3333	46.6667	58.6667	56.3333	58	57.3333	64	87	63.6667	43.6667	14.3333	20	25.6667	21.3333	24.3333	6.6667	10.6667	30	20	15	23.3333	18	19.6667	17.3333	5.6667	43.3333	10.6667	14	5.6667	8.3333
		fly 14	93.3333	88.6667	84	82	71.6667	73.3333	71	68.3333	71.6667	56.3333	59.6667	57.6667	51.3333	48.6667	50.6667	52.3333	46.6667	53	58.3333	68.6667	78.3333	85.6667	98.3333	93.3333	116.667	48.6667	37.3333	24.6667	24.6667	18.6667	24.3333	14.6667	23	18	15.3333	10.3333	10.3333	9.3333	3	0	2.6667	3.6667	0	0	0	8	12.6667
		fly 15	69.3333	49.3333	47	45.6667	36.3333	35.3333	41.6667	39.3333	32	31	31.3333	33.6667	27.3333	24	24	24.6667	27	25	22	31	29	39.3333	24.6667	50	30.3333	29	15.6667	6.3333	6.6667	18.3333	2	2.3333	8.3333	0.33333	8.6667	0	2	0	0	0	22.3333	4.3333	5.3333	6.6667	21.6667	19.6667	17.6667
		fly 16	82.6667	91.3333	91.3333	79.3333	73.6667	60.6667	54.6667	43	26	30	11	15.3333	6.6667	6.3333	23	17.3333	28.6667	31	13	21.3333	23	57.6667	70.3333	86.3333	118.667	49.6667	22.6667	26.3333	17	24.6667	15.6667	12	9.3333	10.6667	6.3333	6	6	20.3333	15	14	9.6667	0.33333	0	0	4.3333	0	6
		fly 17	62.6667	59.6667	62	51.6667	42.3333	34.6667	40.3333	34.3333	28.6667	25.6667	27.3333	24.6667	28	15.6667	14.6667	13.3333	17.6667	18.3333	13.6667	19.6667	15.6667	18	24.3333	28.3333	72.3333	52.3333	13.6667	10.3333	13.6667	11	9.6667	10	10.6667	12	4	2	6.3333	11.3333	6.6667	9	16.6667	8.3333	12	16	2.3333	17	1
		fly 18	66.6667	71	76.6667	64.6667	68.3333	57.6667	47.6667	47.3333	36.3333	39.3333	14.3333	43.6667	12	18.3333	13.6667	14.3333	35.3333	24.6667	14.3333	45	50	61	78.3333	82.6667	145.333	137.667	79.6667	37	31.3333	22	28	14	14.6667	22.6667	27.3333	15	2	25.6667	9.3333	37.6667	17.6667	27	39.3333	44.6667	55	55	53.6667
		fly 19	89.6667	90.6667	89	82.3333	79.3333	72.6667	68.3333	66	63.6667	62	48.3333	41	50.6667	37.6667	35.6667	34	36	52	59	55.6667	64	75.6667	95	102.333	100.667	42	32.6667	9.3333	5.6667	0.66667	0	5	3	0	0	0	0	0	0	0	0	0	0	0	0	3	7.6667
		fly 20	52.6667	47	28	34.6667	36.6667	37.6667	27.6667	30.3333	31.6667	26	30	26.6667	31	19	16.3333	14	15	14.6667	23.6667	33.6667	23.3333	22.3333	29.6667	33.6667	43.6667	34.6667	6	0	0.66667	0	0	0	0	5.3333	0	0	0	0	0	0	0	0	0	0	0	0	0
		fly 21	68.6667	47.3333	41.6667	34.3333	35	28.6667	22.3333	25	24.3333	25.3333	27.3333	21.6667	27.3333	20.6667	21.3333	20.3333	20.3333	13.3333	16.6667	28	28.3333	28.3333	27.3333	37.6667	88.3333	38.3333	18.3333	22.3333	51.3333	32	47.3333	31.6667	18	16.6667	7.3333	1.6667	39.3333	1.3333	0	0	0	0	12.3333	6	0	0	14.6667
		fly 22	83	66.6667	62.6667	57.3333	55.3333	42.3333	41.6667	40.3333	28.6667	25.3333	10.3333	21	16	13.3333	10.6667	8.6667	21	13.6667	18	38.6667	29	45	41	52.6667	96.3333	37.3333	28.3333	40.3333	32.6667	11.6667	16.3333	13	20	14	11.3333	12.3333	8	12.6667	10	7	5.3333	4	0.66667	10.6667	33.6667	5	1
		fly 23	79.6667	69	73.3333	64.6667	64.3333	68.3333	52	42.6667	41.3333	41.3333	45.3333	53	40.6667	32.6667	30	30	22.6667	33	32.3333	34.6667	33.3333	37.3333	41.6667	47	46	40.3333	28.6667	44	37.3333	15	25.3333	26.3333	18.6667	7	19	21.3333	18	12.3333	17	28.3333	6.3333	7.3333	18.3333	10.3333	2.3333	0.66667	8
		fly 24	61.3333	39.6667	29.3333	29.6667	29.6667	22.6667	24	29	11.6667	18.3333	20.3333	11	14.6667	5.6667	20	12.3333	11.6667	17.3333	16.6667	23	23.6667	31.6667	48.3333	62.3333	103.333	30	11	3.6667	1.6667	0.66667	0	11.6667	0	0	0	0	0	0	0	0	0	0	0	0	0	0	0
		fly 25	83.3333	61.3333	53.3333	48	45.6667	43	39.6667	40	35.6667	37	36	38	27.6667	26.3333	15.6667	32.3333	42.6667	34.3333	39.3333	32.6667	43.3333	42.3333	45.3333	59	143.667	97.3333	25.6667	10.6667	11.3333	23	23.3333	13	12.3333	14.3333	3.3333	4.6667	3.6667	5.6667	1.3333	0	5.3333	16.6667	7.3333	1	6.3333	5	0
		fly 26	91.6667	87.3333	92	85.3333	74	71.6667	59.3333	52.6667	41	41	32.3333	18.3333	23.3333	15.6667	16.3333	31.6667	19.3333	24.3333	28.3333	29.3333	39	46.6667	55.6667	70.3333	117	36	22	18.6667	26	21.6667	14	13.6667	5	18.3333	5.6667	3.3333	0	16.3333	4.3333	4	2.3333	7.3333	35	5.3333	2	5.6667	1.6667
		fly 27	84.6667	74.6667	83	77	75	66	66	57	59.3333	56.6667	55.3333	56	40.3333	45	39.3333	34.3333	38	54	43.3333	54.3333	62	59	75	84.6667	119.667	102.667	46.6667	37	20.6667	14.6667	14	13	15	12.3333	14.6667	22.6667	10.6667	14.3333	13.3333	7.6667	0	0.66667	11.3333	3.3333	23.3333	29.6667	24
		fly 28	76.3333	75.3333	77	71	69.3333	57.3333	58.6667	54.3333	40.3333	40.3333	36	31.3333	28	25.3333	38	17.6667	35	40.6667	39.3333	37.3333	50	52	73.6667	79.3333	85	69	58	24.3333	5.6667	45.6667	36.6667	10.6667	11.6667	21	6	19	0	5.6667	5	5.6667	5.3333	0.33333	8.3333	20.3333	1.3333	0.33333	0
		fly 29	80.6667	72.3333	71	68.3333	67	63	54	58.6667	47.6667	45.3333	42.3333	32.3333	33	37	31.6667	32.3333	31.6667	38.3333	44.6667	48.6667	57.6667	61.6667	80	86.6667	135.667	64.6667	19	29	18.3333	16.6667	30.6667	22.3333	13.3333	18.3333	11	22.6667	8.6667	5	0	3	0	0	0	0.33333	15	49.3333	21.3333
		fly 30	103.333	112	104.667	94.6667	84	89.3333	79	71	55.3333	51.6667	47.6667	46.6667	36	31.6667	37.3333	45.3333	39.6667	34	50.3333	44.3333	62.6667	65.3333	82.3333	97.6667	169.667	94.3333	52.6667	58	32.6667	36	29.3333	33	22.3333	23	40	24.6667	3.6667	19	2.6667	0.66667	0	21.6667	17	0	33	27	31.3333
		fly 31	78	65	57.3333	53	40.6667	42	34.6667	24	43.6667	25.3333	23.6667	24	20	15	24	14.6667	29	35	28.3333	33.3333	46.6667	49.3333	61.6667	72	92	35.6667	26.6667	7	7.6667	17.3333	0.66667	0	7	12.3333	7.3333	11	2.3333	0	0	0	0	0	0	5.3333	0	0	0.33333
		fly 32	94.6667	79.6667	73.3333	70.6667	50.6667	45.3333	29	31	33	33.3333	30.3333	19	17.3333	18	29	3.3333	14.6667	49.3333	35	30.6667	34	46.3333	59	78.3333	116.667	26.3333	0	5.3333	9.3333	17.6667	9.6667	9.3333	0	0	0	0	0	0.33333	0.66667	0	0	16.6667	36.3333	17.3333	1.3333	21.3333	33.6667
		fly 33	105.5	108.5	110.5	116.5	95.5	77	77	67.5	47	58	64	51.5	44	53.5	40.5	35	34.5	39	44.5	36	50	52	64	89.5	94.5	14.5	21	16	24	8	12	10.5	0	20	0	13.5	11.5	14	6.5	8	2	0	0	0	8	20	5
		fly 34	80.5	48	55	42.5	46.5	40.5	37	29.5	37.5	15.5	19.5	26.5	9.5	28	22.5	17.5	14	29	19	22.5	37	26.5	41	51	49.5	60	44	24.5	23	21.5	4	11	1	23	43	4.5	2.5	0	14	0	11	4.5	0	0	24	22	0
		fly 35	40.5	36	36	32.5	34.5	28.5	29	20.5	21.5	22	26.5	24	19	14.5	17.5	16	13.5	10	16.5	29.5	26.5	30	30.5	50	72.5	70.5	43	34.5	29.5	17	11.5	5	2	5	7	10.5	2.5	1	2	0	9.5	13	27.5	13.5	11.5	27.5	18.5
		fly 36	57	51.5	55.5	52.5	54.5	46	53.5	39	49.5	47.5	44	50	53	49	32	32.5	34.5	34.5	40.5	32	27.5	43.5	49	58	72.5	24	16	11.5	9	33	16	7.5	16	5.5	0	0	0	0	0	0	3	25.5	5.5	35.5	9	0	12.5
		fly 37	52.5	52.5	54.5	53.5	47	46	43	49.5	41.5	47	45.5	41	42.5	35.5	32	36.5	35.5	33	23.5	37.5	47	43.5	51.5	60.5	38.5	48	37.5	37.5	23	13	8	9	12.5	11.5	9	6	16	0.5	19	15.5	0	5.5	0	7.5	0	0	20
		fly 38	84.5	71	75	74	61.5	70	47.5	44.5	42	46.5	40	23	22.5	18	18.5	20	23.5	15	30.5	30	29	43.5	63	90	86	25.5	11	14.5	11.5	3	2	16	4.5	4.5	12.5	5	0	18	3.5	0	8.5	7.5	22	11	9	0	18
		fly 39	52	48	43	39.5	34	30	36.5	30.5	30	18.5	28	30.5	23.5	21.5	22.5	20	20.5	15.5	32	30	48.5	53.5	60.5	67	41.5	39.5	16	20.5	16	9.5	12	9	5.5	2.5	17.5	14	5	9.5	2.5	4	4	0	0	0	22.5	20	0
		fly 40	69.5	67.5	57	64.5	51.5	42	41.5	62.5	49	36	46	32.5	33	36.5	27	18	30	36	27.5	45	51.5	61.5	73	65.5	44	44	28	16.5	18	27.5	21.5	5	13	6	17.5	29.5	26.5	10	3	13	7	35.5	3.5	12	0.5	16	0
		fly 41	76	72	75	65	60.5	57.5	59	57	48	46.5	51.5	48	43.5	45	56	45	42	56	56.5	56	62	66.5	72.5	77.5	108.5	93	84.5	73.5	4.5	18.5	2	11.5	2.5	1	0.5	0	2	19	15.5	1.5	0	0	0	10	0	14.5	10
		fly 42	49.5	43	40	36.5	34	28.5	33.5	28	26	29.5	22.5	19	17	21.5	23	19.5	14.5	18	22.5	20	19	27	36	47.5	50.5	38.5	26	25.5	4	13	11.5	11.5	0.5	11	8	7	7.5	8	7	5	10.5	4	21.5	20	10	0	0.5
		fly 43	40.5	49	35	36	32	32.5	31	23.5	26.5	19.5	26.5	27	23.5	21	16.5	27.5	22.5	21.5	23.5	9.5	24.5	29.5	34.5	34	71.5	25.5	16.5	13.5	25.5	9.5	10.5	2.5	6.5	17	16.5	6	9	22	5	3	6.5	0	6.5	20.5	21	17	30.5
		fly 44	69.5	60	46.5	43.5	49	33.5	37	35.5	33	41.5	42	31.5	26	21.5	43	25	34.5	32.5	45.5	53	48.5	49	58.5	55	48.5	78.5	33	49	29	35	24.5	16.5	11.5	38	0	0	0	5	0	0	0	0	2	7.5	0	22	16
		fly 45	86	73.5	63.5	58.5	56.5	51	57	53.5	47.5	48	40	41.5	39	46.5	39.5	27	17	34	34.5	43.5	36.5	34	54	48.5	41	4	0	5.5	5.5	0	0	0	0.5	0	3	10	0	0	0	0	0	0	0	0	0	0	0
		fly 46	57.5	57	52	53	39	37.5	23	16.5	18.5	24	13	9	8	5.5	6	10	8.5	12	21.5	33	23	36.5	39.5	49	70.5	17.5	14.5	7	7	10	0	7.5	0.5	0	0	0	0	0	0	0	0	0	0	0	0	0	18.5
		fly 47	68.5	62.5	56.5	48.5	49	41.5	27	32.5	29.5	18	18	24.5	24	18.5	20	18	18.5	17	22	27	27.5	24.5	33.5	36	81.5	36	10	4	4.5	0	31	21	9	0	7.5	8	14	3.5	0	0	0	0	0	0	0	0	30
		fly 48	86.5	92	93.5	86.5	78	71.5	66.5	62	60.5	53	50	44	46.5	47	43.5	45.5	51	56	61.5	58.5	63.5	75	74.5	81	70.5	33.5	11	14.5	17	13	5	13.5	14.5	5	6	0	0	13	10.5	11.5	0	0	0	1.5	2	15	39
		fly 49	89.5	65	58	47.5	51	43.5	45	38.5	41.5	44	32.5	38	19	14.5	14.5	21	26.5	29	18	34	37.5	39	59	78.5	121	84.5	11	3	2	14.5	0	0	18	0	0	0	6.5	0	18	14	0	0	0	26.5	38	1	24.5
		fly 50	85	82	80	81.5	81	83.5	70.5	74	71.5	63.5	54	43.5	52	50.5	55.5	55	56	53.5	66	61.5	62	68	77	86.5	103.5	65	45.5	43	36.5	31	26	34	33	17.5	26.5	32	33	13.5	17	27	13	23	21.5	17.5	18.5	11.5	0
		fly 51	66	52.5	47	31	37.5	32.5	36.5	37.5	32.5	37.5	30	29	29	25	31.5	26	29.5	21.5	34	36	41	46	42	59.5	25.5	17	10	1.5	0	0	0	0	0	0	0	0	0	0	14.5	2.5	0	6	0	0	1	24	0
		fly 52	84.5	69.5	70	73.5	66.5	58	49.5	57	43.5	31.5	44.5	37	44.5	39.5	28.5	35.5	34.5	40.5	40.5	51	51.5	66.5	76.5	87.5	155	99	35	6.5	5.5	9	10	6	2.5	8	7	3.5	12	0	14	1.5	0	4	60	49.5	41.5	47	24.5
		fly 53	99	82	61	56.5	45	44.5	44	43	32.5	37.5	34	21.5	38.5	42	32	35.5	41	42.5	43.5	31	31	47	39	59.5	40	30	21	21	20	12.5	5	20.5	18	3.5	11	8.5	14	1	34	0	0	3	6.5	2	0	0	26.5
		fly 54	80	57	48.5	38.5	29	34.5	18.5	21	11	20.5	9.5	11	8	7.5	10	11.5	7.5	12.5	15.5	11.5	13.5	20.5	25	29.5	41	17.5	18.5	2.5	21	4	5.5	19.5	5.5	5	16.5	0	0	0	0	0	0	18	0	0	0	9.5	0
		fly 55	99	99	101.5	95.5	95	99	83	93.5	88	83	80	80.5	82	70	70.5	69	74.5	90	61	76.5	80	92.5	104	109.5	127	67	44	31.5	23	22.5	10	27	19	4	31	14.5	47	16	3.5	2.5	5.5	21	33.5	27.5	25.5	20	0
		fly 56	78	35.5	43.5	48.5	28.5	21.5	25	23	27	15.5	15.5	8.5	20.5	12	1.5	0	2	12.5	22	19	28	32	42.5	49.5	47.5	7.5	0.5	0	4.5	2	5	5.5	1	9	0.5	1	6.5	0	1	4.5	1	2.5	0.5	6.5	6.5	4.5	7.5
		fly 57	97	63.5	57.5	43	57	49.5	52	34.5	29.5	26	29	29.5	20.5	20	23	24.5	16.5	32.5	33.5	22	31.5	39	37	41	82	36.5	33	31.5	10	8	41	0	4	15.5	15	3.5	0.5	0.5	0	0	0	0.5	15.5	13	9	0.5	3.5
		fly 58	85.5	72.5	72	63.5	58.5	55.5	45.5	49.5	36.5	38	40.5	40	40.5	41.5	38	31	40.5	43.5	44.5	47	61	48.5	58.5	69.5	38	62.5	32	14.5	35.5	12	0	2.5	11	11.5	6	0	9.5	24.5	0	0	0	0	0	12.5	14	0	17
		fly 59	44.5	44.5	44	37	30.5	27	22.5	28.5	24.5	22.5	29	26.5	30	6.5	19	18.5	14	2.5	34.5	37.5	35	33.5	50.5	56.5	61	38.5	14	5.5	0	0	0	0	7.5	0	0	0	0	0	0	0	0	0	0	3	3.5	17.5	26
		fly 60	85.5	74	67	53	50.5	39	46.5	38	38	33.5	39.5	29.5	35	36.5	30	33	23.5	40.5	38.5	46	48.5	44.5	51.5	69	20	0	0	0	1	21.5	17	4	14	0	0	0	0	0	0	20	13.5	0	20.5	13	1	1.5	0.5
		fly 61	75	69.5	54.5	45	38.5	38	40	28	29.5	23.5	22.5	27	25.5	20.5	22.5	34	28	29.5	30.5	36.5	43.5	52	69	77.5	26	27	32	20.5	28.5	26	33.5	34.5	15	19	20.5	16	8	13	0	8	13	4.5	15	8.5	6.5	11	0
		fly 62	82.5	91.5	78	76	70	64	65	59	57.5	60	52.5	46	48.5	48	42	41.5	39.5	24	46.5	43	54	70.5	75.5	97	124.5	66.5	37.5	27	19.5	25	22	9	20.5	1.5	24	9.5	28.5	0	27.5	3.5	21.5	30.5	11.5	0	4	0	0
		fly 63	87.5	78	76.5	91	84	77.5	74.5	65	58	62.5	65	54	49.5	43	51	47.5	49.5	49	52	63	55.5	59.5	71.5	85.5	76.5	44	32	19	24	16	16	24.5	23	19.5	7.5	7	55	18	1	3	1.5	4	47.5	20.5	0	20	12
		fly 64	88	89	81	72	69	67	67	61.5	69.5	67.5	55	59	62	56	48	36.5	44.5	44	46.5	42	43	46	46.5	56.5	92.5	70	57.5	28.5	27	20	18.5	34	5.5	13.5	13.5	11.5	11.5	9	16	28	2.5	11.5	8	0	9.5	19	33.5
		fly 65	77.5	53	46	27	37	23.5	33	24.5	23	27.5	20	20.5	23	18.5	17.5	15.5	23.5	16.5	22	29	19.5	31	41.5	58	93.5	40.5	22.5	26.5	24	13.5	22	38	7.5	8	22.5	10	12	12	1	3	3	2.5	0	0	0	0	30
		fly 66	81.5	62.5	49.5	38.5	32.5	30	27	25.5	27.5	16	22.5	28	18.5	23.5	19	19.5	14	20	21	18.5	23.5	29.5	30.5	26.5	56	17.5	13	0	0	7.5	8	0	0	0	1	3.5	1.5	0.5	0	0.5	2.5	0	0	0	0	0.5	0
		fly 67	46.5	27	18.5	17	12	8	9.5	9.5	10	4.5	5.5	5.5	7	10	1.5	7.5	6	5.5	13	9	7.5	12	15	21.5	32.5	28	9	7.5	4	6	3	1	0	0	0	0	0	0	0	0	0	0	0	11.5	4.5	10	1.5
		fly 68	52	33	32	15	25	20.5	23.5	29.5	24	8.5	20	17	9	9	8.5	12	9.5	13	12	29	19	30	35.5	53.5	91.5	51	15	0	0	0	0	0	0	0	0	7.5	0	0	0	0	0	0	0	0	0	10.5	0.5
		fly 69	62.5	41.5	28	28.5	25	29	24	21	22	17.5	24	20.5	22.5	15.5	19.5	20	16.5	22	19	19.5	17.5	25	19	34	94	54	26	14	14.5	5.5	10.5	6.5	6.5	10.5	0	0	11	0	0	0	0	0	0	0	0	0	0
		fly 70	81	55	40.5	45	42	34.5	30.5	32	30.5	27	27	28.5	23.5	28.5	24.5	24	13.5	19.5	27	25	29	28.5	49.5	48	96.5	12	9.5	21	7.5	14.5	3.5	16	10	26.5	11	14	0	15.5	26	0.5	0	0	0	0	25.5	21	0
		fly 71	64	52	42	39	31.5	33	26	24	19.5	35	31	18.5	16.5	22.5	18	15.5	10.5	14	19	26.5	16	30.5	31	33	77	62	34.5	12	24	34.5	23.5	1	11	3	0.5	7	0	0	0	0	1.5	0.5	0	35.5	24.5	13.5	7.5
		fly 72	66.5	49.5	45	47.5	46	45	44	43	35	42.5	41	40	41.5	40.5	39.5	34.5	15.5	38	26.5	34	26.5	31	46	49.5	55	32	44	24.5	45	34	18	15.5	8	3.5	0	1	0	0	0	0	5.5	34	16	5	3.5	15.5	1
		fly 73	44.5	40.5	29.5	27	25	24	24	33	27	26	21	29	12	26	20	15.5	27.5	22.5	24	28.5	24.5	33.5	34	27.5	64	51.5	19	28.5	12.5	17.5	13	16.5	6	9.5	6	12	0	0	0	0	5.5	17.5	0	0	0	0	18.5
		fly 74	46.5	38.5	33	37	26	24.5	24	20.5	22	18	18.5	16.5	14	15.5	12.5	26	11.5	18	21	25.5	17.5	24	33	41	70.5	63	38.5	3	1	0	2	0.5	0	0	0	0	0	0	0	0	9	32	4	17	8.5	0	20.5
		fly 75	79.5	67.5	68.5	58	53.5	47	45	39.5	42	35.5	38.5	32	34	30.5	28.5	21	23.5	31.5	38	34.5	38.5	41.5	48.5	48.5	110.5	56	17	16.5	14	7.5	2.5	1	0	1	0	0	0	6.5	15.5	18.5	22	29.5	19.5	27	15	7.5	6.5
		fly 76	34	32.5	28	30	25	20.5	20.5	21	17	16	14.5	19	12	16.5	12	18	8.5	11.5	7.5	13	9.5	28.5	19	24.5	54.5	32.5	22	22	4	22	31.5	3	0	0	3.5	0	0	0	0	0	0	0	0	0	3	0	13.5
		fly 77	85	74	71	59	60.5	56	58	54.5	56.5	53.5	53.5	62.5	58.5	49.5	53.5	53.5	54.5	51.5	35.5	36	51	59	62	106.5	94	36.5	20	58	34	18	28	8	25	26.5	15	11	19.5	10.5	0	7.5	7.5	0	0	0	0	1.5	32
		fly 78	74	55	38.5	27.5	25.5	21	23	22	21	20	18	16	18	17	17	5.5	11	9	22	7.5	16	14	23	28	51	49.5	54.5	41	14.5	6	4	0	0	0	0	8.5	30.5	13	1	0	0	0	0	0	0	0	0
		fly 79	61	35.5	26.5	35	22.5	27.5	18	23.5	19	17.5	17	11	22	17	13	7.5	16	9	19.5	18	21	19	26	37.5	49	53.5	34	2.5	6	13.5	1.5	13.5	15	23.5	2	2.5	13.5	11.5	19	24	8	7	9.5	20.5	62	16.5	10
		fly 80	58	51.5	52.5	60.5	44.5	42	36.5	35	41.5	36.5	28.5	20.5	22	22	25	24	27	27.5	33.5	36	40	40.5	51	61.5	112.5	87.5	63.5	23	24.5	5.5	19.5	27.5	0	0.5	46.5	12	10	5.5	0	0	18	0	14	0	13	54.5	12
		fly 81	67	66.5	59.5	60	58	47.5	49	47.5	41.5	45	49.5	40.5	32	39.5	32.5	32.5	44.5	25.5	45.5	42	50	47	50	54.5	79.5	55.5	26.5	36.5	20	17	17.5	4	13	7	0	0	0	0	0	0	0	0	0	0	0	0	0
		fly 82	72.5	66.5	66	61	58	53.5	54	37.5	41	30.5	39.5	37.5	34	27.5	24	28	17	35	35	47.5	35.5	24.5	48	69.5	75.5	75	63	42	28.5	16.5	0	3	7.5	7	10	20.5	8.5	10.5	5	24.5	1.5	1.5	1	0	26	49	40
		fly 83	61	44	34.5	31	39.5	30	33	33	35	31	30.5	34	28.5	27	30	30	32	36	36	32.5	40	42.5	47.5	59.5	76.5	56	28	25.5	37	33	2.5	28.5	5	19	18.5	11.5	9.5	6.5	9	0	0	0	6	26	15.5	19	17.5
		fly 84	46	48.5	38.5	39	24	23	15.5	23	25	21.5	22.5	16.5	17.5	17	11.5	12.5	12.5	18.5	10.5	26.5	24	29	24	9.5	61	42	63.5	12.5	28	15	8	3	11.5	3	0	0	0	0	0	0	0	0	0	0	0	0	0
		fly 85	81.5	53	51	35	44	38.5	32	45	31.5	26.5	23	19	19.5	20	19.5	21.5	15.5	23.5	26.5	31	29	25	35	43.5	67.5	35	23	21	23	3	1	0.5	0	0	0	0	0	0	0	0	0.5	0	0	0	0	0	0
		fly 86	84.5	65.5	67.5	68	56.5	48	67.5	58.5	54.5	57.5	54.5	60	62.5	49.5	48	47	61	50	42.5	49	50.5	55	67.5	72	109.5	77	24	10	29.5	46	52.5	34	9.5	5.5	4	19	9	19	15.5	12.5	8	2	14.5	19.5	12	3	14
		fly 87	60	54	49.5	41	42	40.5	26.5	29.5	32.5	24	25.5	22.5	18.5	17	21	15.5	15.5	18.5	18	17.5	27.5	24.5	31.5	37.5	65.5	19.5	4.5	5	0	0	0	0	6.5	7.5	9	36.5	22	14	7.5	1	22.5	0	0	0	20	11.5	10
		fly 88	81.5	37.5	20	19.5	18.5	13	13	13.5	22.5	14	17.5	17.5	12	4	10.5	12.5	8.5	15.5	9.5	7.5	15	13	24	31	35.5	46	40	17	2	0	0	0	0	0	0	3	0	2	0	0	0	0	0	1.5	4.5	0	1
		fly 89	41.5	41.5	34.5	37	33	29	21.5	21.5	20	12	13	16.5	14	13	7	5	15	6	16.5	21.5	21	23	19	21.5	27	41.5	36	24.5	18.5	6.5	7	0	0	0	0	0	0	0	0	0	0	0	0	15	32	14.5	17
		fly 90	51	50	48	41.5	48.5	44.5	29.5	33.5	34.5	34.5	34.5	29	35.5	26	22	27.5	23	33.5	38	50.5	49.5	54.5	58.5	56	124	54.5	7.5	16	5.5	0	0	5.5	0	0	0	0	0	0	0	0	0	0	0	0	0	0	0
		fly 91	65	72	74.5	58	65.5	60.5	44	44	34.5	35	28.5	29.5	25	21.5	26	29.5	27	26	38	32	41.5	25.5	69	61.5	102.5	90	47	45.5	50	16	0	24	28.5	22.5	6.5	35	33	23.5	17	14.5	9	18	11	32.5	15.5	0	0
		fly 92	43	56.5	53	50	41.5	21	33.5	22.5	21	24	23.5	13.5	14.5	10.5	22.5	10.5	34	14.5	16	32	24.5	27.5	33	48.5	34	6	11	23	4.5	0	0	8.5	12.5	0	0	0	2.5	28.5	14	18.5	22.5	0	0	0	30.5	20.5	4.5
		fly 93	73	57.5	53.5	42	35	34.5	35	24.5	22	23	22	17.5	3	16	8	10.5	9	20.5	19.5	23	24.5	26	32.5	48.5	98.5	82	40	9	6	0	0	0	0	0	0	0	0	0	0	0	3.5	0	0	17.5	11.5	1	14
		fly 94	74	68	61.5	58	63	47	53	47.5	47	39.5	47	48.5	41.5	49	44.5	34.5	38.5	45.5	50	58.5	59	55	64	78	51	60	45	37	25.5	23.5	34.5	12	10	34.5	16.5	26.5	2.5	17	6	4	20	17	2	8.5	23	14	28.5
		fly 95	52	30	22	13	12	12	18	14.5	13.5	14.5	9	12	10	17.5	14.5	18	11	14	16.5	17	20	25	21.5	40	58.5	27	23.5	27	10	28.5	5	16.5	7.5	9	9.5	10	0	0	0	12.5	0.5	0.5	1.5	0.5	2.5	2	21.5
		fly 96	53	60	50	59.3333	61.3333	43.3333	46	47	35.3333	37.6667	40	30.3333	27.3333	18.6667	21	43	35	31	17.3333	17	35.6667	29.3333	44.6667	66.3333	111	50.3333	23.6667	8	2	0	0	0.66667	0	0	0	0	0	0	0.33333	3	0	0	0	3	0	3.3333	3.3333
		fly 97	60	82.3333	76.3333	79.3333	87.3333	70.3333	68.6667	60.6667	60	62	59	54.6667	55.3333	49	51.3333	60	74.6667	74.6667	81.6667	80.3333	90	100	89	118.333	119	76.6667	31.6667	8.3333	3	4.3333	3	6	0.66667	3	0.33333	1	0	0.33333	0.66667	0.33333	0.66667	0	0	0	0	0	1
		fly 98	110	91.6667	85	77	64.3333	49.3333	47	46.6667	34	37	25.6667	24.6667	27	18.3333	20	23	29.3333	27.3333	30.6667	43	33.6667	50	65.3333	80.6667	146	52.3333	29.6667	21.3333	21	20.6667	11.3333	11.3333	36.6667	25.3333	17.6667	23	25.6667	29.6667	27.6667	13.6667	8.6667	10.6667	20	2.3333	0	0	19
		fly 99	73.6667	62	69	59.6667	44.6667	61.3333	55.3333	32.6667	32.3333	35	23.3333	17	16.6667	6	16	18.3333	27	23.6667	19.3333	30.6667	23.3333	40.6667	43	50	75.3333	7.6667	3.6667	2.3333	5	11	11	7.3333	4.6667	4.6667	4.3333	17.6667	8	12	7.6667	8.3333	18.3333	0	1	0	0.33333	0	26.6667
		fly 100	58.3333	45.6667	35.6667	30.6667	26.6667	25.6667	22	20	20.3333	38.3333	18	13.6667	10.3333	11.3333	14.6667	14	11.3333	15.3333	20	19.6667	20.6667	21	26.3333	25.6667	37.6667	31	21.3333	18.3333	8	24.3333	10.3333	15.6667	16	13	0	2.6667	0	5	22	5.3333	0	6.3333	10.3333	8	14	31	13.3333
		fly 101	74	72.3333	60.6667	57.6667	50.3333	52.6667	49	49.6667	44.6667	36.6667	38.3333	30.3333	31	33.3333	31	25	29	29	34.6667	34.3333	38	39.3333	40	42.6667	58.6667	8.3333	15.6667	11	5.3333	20.3333	2.6667	5.3333	5.6667	13.3333	3.6667	6.6667	6.6667	10.6667	0	0	0	1.3333	0	9.6667	0	0	0
		fly 102	68	49	42.3333	47.3333	36.3333	28.3333	20.6667	21.3333	20.6667	16.6667	13.3333	1.6667	4	11.6667	13.3333	8.6667	3	7	9	35.6667	29.3333	30.3333	40.6667	44	70.3333	30	13	1.6667	0	0	0	0	0	0	0	0	0	0	8.6667	0	0	6.3333	0	0.33333	6.6667	0	6.6667
		fly 103	56	44	42	40.3333	34	29.3333	24.6667	25	25.3333	22	20.3333	16.3333	7	1.6667	24	6.3333	23.3333	17	12.6667	17.6667	20.6667	26.6667	26	29	52.6667	33.6667	0.66667	8.6667	3.6667	7.3333	12.6667	11	7	11	6	6.3333	0	0	0	1	0	10	7	0	0	0	0
		fly 104	79	64.3333	60.3333	63	51	45	42.3333	41	36.3333	29.6667	34.6667	30	26.3333	20.6667	32	28.6667	29.6667	29.3333	35.3333	41.6667	43.6667	44.6667	55.3333	62	80	29	22.6667	9.6667	11	4.6667	20.3333	24.3333	5.3333	7.6667	20.6667	4.3333	1.6667	16.6667	4.6667	14	22.3333	17.3333	31.3333	21.3333	0	0	0
		fly 105	97.3333	95.6667	88	82.6667	68.6667	63.6667	57.6667	51	54.3333	43	44.3333	44	37.6667	31	35	39	36	45.3333	38	49.6667	52	59	60.6667	67.3333	94.6667	27	22.3333	15.6667	9.6667	9.6667	7	6.3333	14.6667	6	5.6667	1	14.6667	7.6667	7.6667	0	2	10.3333	0	5.6667	0	14.3333	7
		fly 106	73.6667	75.3333	72	74.3333	73.3333	67	54.6667	54	51.3333	43.6667	41.6667	38.3333	23.3333	43	30.3333	35.3333	34.6667	35.6667	29.3333	39.6667	42	54	67	86	83	28.6667	13	14.6667	15.6667	19.3333	11.6667	17.3333	14.6667	19	14	3.3333	16.6667	22.6667	21.6667	1	15.3333	8.6667	0	0	12.6667	0	17.3333
		fly 107	72	57.3333	57	54.6667	52	52.3333	48.3333	50.3333	46	53.6667	41.3333	25	22.6667	28.6667	18	19.6667	27.6667	35	44	38.6667	43.3333	51	57	67.6667	78	61	12	3.3333	1.3333	7.6667	0	2	9	0.33333	5.6667	0	0	2	0.33333	0	0.66667	0	0	2.6667	16.3333	1	3.6667
		fly 108	48.3333	47.3333	41.3333	44	34	27.3333	33.3333	34.6667	34	31.6667	25.6667	19.6667	24.6667	16.3333	18	20.6667	15.3333	20.6667	25	28.3333	30.6667	38	45	56.3333	103.333	21.3333	2.6667	0	0	0	0	0	0	0	0	0	0	0	0	0	0	1.6667	0	0	0	0	2
		fly 109	67	73.6667	80.3333	77.6667	71	68.6667	71.6667	64.6667	65.6667	71.3333	67.3333	56	58	48.3333	49.6667	42.3333	47	41.6667	50	56.3333	56.6667	65.3333	65.3333	83.3333	166.333	52	31.3333	37.6667	51.3333	50.6667	24.3333	15.3333	32	2.3333	11.3333	0	0.66667	0	0.33333	2.3333	24	41.3333	9.6667	1.6667	0	12	15.6667
		fly 110	61.3333	58.6667	54	50.3333	49	44	41.6667	55.6667	50.3333	40.6667	40.6667	36.6667	35.3333	32.6667	25	30	34.6667	44.3333	37.6667	41	43	55	57.3333	81.3333	118.667	87.6667	79.3333	49.3333	29.6667	16.3333	16	8.3333	3	0.33333	0	0	0.33333	0	1.3333	0	0	0	0	2.6667	5.3333	6.3333	10.6667
		fly 111	70	49.6667	47.6667	44.6667	36.6667	29.6667	29.6667	25.6667	17.6667	21.6667	20	17.6667	6.3333	16.3333	15	22	16	11.6667	18.6667	31	31	36	33	49	88.3333	40.3333	17	12	15.3333	15.6667	0.33333	10.6667	7.6667	0	8.3333	8	8	0.33333	1.6667	0.66667	17	0.33333	6.3333	8.3333	0	0	1.3333
		fly 112	61.3333	54.6667	44.3333	39.3333	35	30.6667	35.3333	34.6667	31.3333	26	25.6667	21	16	23.6667	20.3333	20.6667	17	12	21.6667	14.6667	36.6667	32.3333	40.6667	39.3333	64	19	17.6667	9.6667	17.6667	15.3333	0	0	0	0	1.3333	4.3333	0	0	0	0.33333	0	1.3333	0	10	11	10.3333	25
		fly 113	71.3333	62.6667	62	57	54.6667	54.3333	58.3333	49	40	53	45.3333	39.6667	46	40	49	44.3333	41	54.6667	53	53.3333	55.6667	56.6667	53.6667	67.3333	75.3333	49.6667	51.3333	29.3333	44.3333	59.3333	16.6667	13.6667	24	15.3333	16.3333	20.3333	5	7.6667	4.6667	0	8	8	9.6667	22	4	9.6667	0
		fly 114	72	58.3333	52.6667	50	40.3333	39.3333	40	48.6667	32.3333	17	33.6667	25.6667	22.6667	21.6667	24.6667	15	23.6667	20	26	37.6667	41	34.6667	45	48.6667	61	56.6667	36	18.6667	4.6667	6	3.6667	2.3333	3	9	4.6667	12.3333	30.6667	12.3333	14	10.6667	7.6667	21.6667	15.6667	10.6667	10.6667	10.3333	12
		fly 115	75.3333	77	70.6667	62.6667	57.3333	58	54.6667	42.3333	41.6667	47.3333	42.3333	35.3333	28	18	16.6667	5.6667	26.3333	36.3333	46	52.6667	50.3333	54.6667	58.3333	57.6667	39	13.6667	13.6667	7.6667	1.3333	0	0	0	0	0	0	6.3333	10.3333	7	0	0	1	9	5.6667	9.6667	0	0	4.3333
		fly 116	73.6667	60.6667	51	51	50.3333	44.3333	42.6667	32	33	36.6667	38	26.6667	25	26.3333	30.3333	27.6667	28.3333	27	28.6667	32	35.3333	35.3333	41	44.3333	74.6667	29.6667	23	15.3333	21.6667	1.6667	1.3333	4.6667	15	0	1.6667	5	1.3333	0	3.6667	33	5	0	11	14.3333	0	0	0
		fly 117	71.3333	72.6667	62.3333	63.3333	63.6667	56.6667	50.6667	49.3333	50.6667	47.6667	40.6667	40	34	39.3333	45	37	35	40.3333	41	48.6667	56.3333	65	66	56.6667	48.6667	27.3333	21.6667	35	11	23.6667	18.6667	15.6667	22.3333	14.3333	7	5.3333	4.3333	2.6667	0	0	0	3	0	7.6667	19	1	20
		fly 118	29.6667	29	31	27	25.6667	28.6667	23.6667	21.3333	13.6667	16	21.6667	24	12	7.6667	7.6667	16	19.6667	2.6667	26.3333	42.6667	46.6667	37.3333	39.3333	55	65.3333	34.6667	2.3333	0	1	0	0	6.6667	2.3333	0	0	0	0	0	0	0	0	0	0	9	6	4.3333	0
		fly 119	69	60	55	48.3333	47.3333	39.6667	33	34.6667	38.6667	28	31	27.3333	28.3333	28.6667	26	28.3333	25.6667	27.6667	28.6667	32.3333	34.3333	30.6667	33.6667	45.6667	63	32	32.6667	18.3333	19	12.6667	20	11.6667	14	12	11	9.6667	8.6667	13	8.3333	5.6667	0.33333	1.6667	3.6667	4.3333	8.3333	11.3333	0
		fly 120	69.6667	64.3333	71.3333	69.3333	81.6667	82.6667	79.3333	78	78.3333	68	72	73.6667	55	55.6667	57.3333	51	54.3333	59.6667	63.6667	65.6667	67.3333	88	94	89	128	83.6667	32.3333	9	14.3333	12.3333	9	6.3333	6	13	36	26	8	5.3333	30.6667	5.6667	7.6667	7.3333	15.6667	6	30.3333	24.3333	8.6667
		fly 121	24	25	13.3333	23.6667	22	24	13.6667	15	15.6667	11.6667	8	11.3333	9.6667	9	11	8.6667	12	19.3333	18.3333	17	12.3333	22.6667	17.6667	28.6667	44	34.6667	20	10.6667	3.6667	1.3333	0	0.33333	0	2	1.3333	0.66667	0	0	0.66667	17.3333	0	2.6667	2	6.3333	10.3333	5	0
		fly 122	78.6667	72.6667	74.3333	68.6667	70.6667	62	57	53.6667	42.6667	49	45	43.3333	37	38	38.6667	35.3333	35.3333	37.6667	38.3333	39.6667	49.6667	46.3333	58.3333	58	88.6667	27.6667	20.6667	15	14.3333	22.6667	13.6667	24	17.3333	17	9	12	12.3333	12.6667	4.6667	0	1.3333	3.6667	0.33333	11.6667	0	1.3333	13.6667
		fly 123	78.6667	61	55.3333	56.6667	56.3333	44.3333	41.3333	34.3333	34.3333	29.6667	27.6667	20.6667	15.3333	4.6667	5.3333	18.6667	14.3333	17	13.6667	20.3333	17.3333	35.3333	34.3333	29.6667	79	34	6.3333	6	12.3333	13	18.6667	14.3333	2.3333	9.6667	25	24.3333	9	6.3333	1	4.3333	21	11	0	0	10	0	9.6667
		fly 124	76.6667	80.6667	72	70	65.3333	59	60	59	55.3333	51.6667	52.3333	50.6667	43.6667	37.3333	34.3333	48	36	43	42	40	52.6667	63.3333	58	71	73.6667	44.3333	12.6667	16.3333	2.3333	9	3.6667	3.6667	8.3333	11.3333	3	0.33333	0.66667	2	1.3333	2	0	0	4	3	1.3333	18.3333	8.6667
		fly 125	80.3333	80.6667	79.6667	84	77.3333	77	63.3333	59.3333	67.3333	61.6667	64.3333	60.3333	48.6667	53	52	46	47.3333	61	56.3333	57.6667	61.6667	64.3333	70.3333	74	94.6667	35.6667	17	5.3333	5	4.3333	5	10.6667	3.3333	12.3333	1.3333	6.3333	0.33333	3.3333	2	0	7.3333	0.66667	11	4.3333	12	3.3333	0
		fly 126	84.6667	83	80	71.3333	65.6667	64.6667	51.6667	44	40.6667	31.3333	15.3333	8	6.6667	7.6667	21.3333	4.3333	7.3333	6	28.3333	36	74.3333	43.6667	58	70.6667	60.6667	36	33	23	19	22.6667	13	14.6667	9	11.3333	19	17.3333	14.3333	0	13.6667	4.3333	6.3333	6	0	0	23.3333	19.3333	20
		fly 127	71	56.6667	45	40.3333	36.3333	31.3333	25.3333	17.3333	19	14	16.3333	17	12	10	16	10.6667	13.3333	18	41	24.6667	30.3333	33	35.3333	31.6667	43.3333	31.6667	14.3333	5.3333	12	5.3333	12.3333	11.3333	4.3333	1.6667	3.3333	0	0.33333	2.3333	0	0	0	6.6667	3	4.6667	0.33333	0.66667	2.3333
		fly 128	76.6667	69	49.3333	49.3333	44	39	29.3333	28.3333	21.3333	23	29.6667	12.6667	13.3333	30	2.6667	1.3333	3	15.3333	25	26.6667	0	20.3333	28	46.6667	44.6667	20.6667	21.6667	13.6667	13.6667	8	13.3333	2.6667	1.6667	0	0	1.3333	12.6667	2.6667	0	0	0	0	0	0	14	22	13.6667
		fly 129	94.3333	65.6667	56	54	50.6667	41.6667	33.6667	23.3333	27.6667	23.3333	19.3333	34.3333	17.6667	26.3333	18	11	33	14.3333	29	30.6667	25.3333	32	34.3333	42	46.3333	35.3333	29.3333	20.6667	15	8.6667	9.6667	10	5	20	16.3333	12.3333	20.3333	16.6667	7.6667	15.6667	5.6667	17.3333	2.6667	5.3333	21	14	0
		fly 130	88	81.3333	61.3333	67	62.6667	60.6667	55.3333	46.3333	45.6667	48	38.3333	34.3333	30	33	28	32.6667	20.3333	33	36	35.6667	43	57	58.3333	56	97	48	48.6667	49	26	38.3333	20.6667	20.6667	10	23.6667	25	1.6667	0	0	0	0	6.6667	2.3333	4.3333	31	3.6667	6.3333	19.6667
		fly 131	65.6667	48.3333	47.3333	55.6667	41.3333	38.6667	37	29	30.6667	34.3333	17	12.6667	17	6.3333	19.6667	19.3333	21.3333	33	39.3333	51.3333	44.3333	50.6667	54	72.3333	128.333	69.3333	47.3333	21.6667	2.6667	0	0	0	0	0	0	0	0	0	0.66667	6.3333	0	0	11	25.3333	9	27	31.6667
		fly 132	76.6667	60.3333	67.3333	72.6667	69	64	77.3333	66.6667	62.3333	46.3333	49	49	39	35.6667	46	30	39	46	47	52.6667	48.6667	52	64	72	126.333	102.667	44	18.3333	0	5.6667	1.6667	0.33333	0	0	0	0	0	0	0	0	0	0	23	23.6667	15.3333	18.3333	37.6667
		fly 133	109	103.333	97.6667	91	94.3333	89.3333	80	76	77.6667	68.6667	73.3333	61.3333	50.6667	46.6667	42.3333	48.3333	45.6667	54.3333	58	70	66	72	72	82	53	42	23.3333	18.3333	10.6667	6.3333	13	11.6667	8.6667	4.3333	11.6667	14	9.3333	6.6667	0	0	2.3333	1.3333	7.3333	13.3333	2.3333	6.6667	2.3333
		fly 134	77.6667	72.6667	67.3333	62.6667	57.3333	57.3333	50	48.6667	51.6667	41	43.3333	37.3333	33.6667	20.6667	19.6667	28	17	25.3333	32	33	35	44.3333	63.3333	58.3333	88.3333	32.3333	23	14.6667	2.3333	1.3333	0	0.33333	0.33333	4.3333	0	0.33333	0.33333	1.3333	0	0	1.3333	0	0	0	0	20.6667	0.33333
		fly 135	85.3333	70.3333	56.3333	48.3333	45	33	30	25.3333	23.3333	15.3333	16.6667	18.6667	3.6667	5.3333	2	0	1	0	1.3333	0	32.6667	35	30	51	82.6667	26.6667	13	5	11.3333	2.6667	4.6667	4	1.6667	0	0	0	0	5.6667	0	0	0	0	0	13	32.6667	29	8.3333
		fly 136	94.6667	94.6667	92.3333	91.3333	91.3333	86.6667	87	84	82.3333	84	74.3333	82	59.3333	72	71.3333	69.3333	52.6667	57.6667	58.3333	57.3333	67	69.6667	75	84.3333	153.667	106.333	80.3333	46.6667	40	28.6667	42	35.3333	33	28	39.6667	38.6667	27.6667	16	12	16	15	39.3333	27.3333	32.3333	18	35	8
		fly 137	66	54.3333	53	48.3333	51	49.6667	42.3333	43	43.3333	38.3333	36.6667	32.6667	28.3333	27.3333	26	18.6667	24.3333	31.6667	31	34.6667	41.3333	39.6667	49.3333	53.6667	117	82.6667	34.3333	18.6667	12.6667	19	7.6667	17.6667	10.3333	0	0	0.66667	6	2.6667	0	0	0	0	5.6667	2.6667	11.3333	7	1
		fly 138	85.6667	66.3333	56.6667	48.6667	52.6667	46.6667	44.3333	39.3333	39.6667	40	30.3333	25	12.6667	3.6667	25.6667	13.6667	2	2.6667	31.6667	22	39	45.6667	52.6667	52.6667	113.667	52	15	2	1.6667	0	0	0	0	7.6667	0	0	0	0	0	0	0	2.3333	0	0	0	6	33.3333
		fly 139	60.3333	47	40.3333	33.6667	33.6667	34.3333	26.3333	27.6667	17.6667	23.6667	20.6667	21	19	19.3333	8.6667	12.6667	16.3333	14.3333	13.3333	27	19	25.3333	29.6667	36.6667	89.3333	56	45	39.6667	27.6667	8.6667	18.6667	14	9	11.6667	7.3333	0	15.6667	4.6667	0.33333	2.6667	1.6667	2.3333	5	16	12.6667	15.3333	19
		fly 140	77.6667	70	65	63.6667	64	61	58.3333	56	57.3333	50.3333	48.3333	46	41.3333	44.3333	28.3333	40	37	36	41.6667	46.3333	46.6667	60	64.6667	70.6667	107.667	69	28.3333	13	22.6667	8	0	0	0	0	1	8.6667	17.3333	4.6667	0	0	0	0	0	0	15.3333	1.3333	14.3333
		fly 141	72.3333	65.3333	66	61.3333	74.6667	63	57.6667	56.6667	49.3333	41.3333	58	26	21.6667	21.3333	23.3333	19.6667	8.3333	0	0	0	0	38	52	60	81.6667	66.6667	54.3333	21	9.6667	6.6667	13.6667	13	6.6667	17	22	15.3333	16.3333	14	15.3333	16.3333	15	14	8.3333	0	0	0	0
		fly 142	74.3333	68.6667	61.3333	59.6667	64.3333	58.3333	55	62.6667	48	45.6667	40	30.6667	26.6667	22.3333	9	13.6667	23.6667	19.6667	23.3333	8	42.3333	42.3333	58.3333	66.6667	147.667	54.6667	21	20	11.3333	3.3333	9.6667	10.3333	5.3333	1.6667	1.6667	6.6667	0	0	0	0	0	0	0	1	32.6667	48.3333	35
		fly 143	69	52	51.3333	44.3333	30	23.3333	22	9.3333	15.3333	5.6667	9	16.3333	5.6667	8	8.6667	3.6667	0	0.66667	12.6667	9.6667	18.3333	27	26.6667	38.3333	57.3333	30.3333	7.6667	0.66667	1.3333	0.66667	0	2.3333	3.3333	0.33333	5.6667	0	0	12.6667	3.3333	3.6667	5.3333	3	0	5.6667	13	1.6667	12.3333
		fly 144	50	38.6667	39.6667	50.3333	40	46.6667	37.3333	42.3333	37.3333	35.3333	31.6667	33.3333	28.6667	29	24.3333	15	25.3333	27	27.3333	27	27.6667	29.3333	41.6667	39.3333	89	56.3333	27.6667	8	6.6667	3.3333	4.6667	4.3333	2.3333	6	0	0	15	3.6667	0.33333	5.6667	4.6667	0	0	16	0	22.6667	33.3333
		fly 145	78.3333	73.3333	65.6667	63.3333	62.3333	56	52.3333	48.3333	46	40.6667	44	34.6667	39	38.3333	37.6667	32.6667	32.3333	36	39.3333	44.3333	48	53.3333	57	61.3333	66	49.6667	35.3333	31	29.6667	28	11	16	9.3333	17.6667	13.3333	7.3333	7.6667	3	1.6667	12.3333	32	5.3333	1.6667	4	24.3333	18.3333	6
		fly 146	85.3333	78.3333	68.6667	62.3333	57.6667	46.3333	46.3333	39	43	32.6667	29.6667	25.6667	23.3333	23	12.6667	1.3333	1.3333	4	4.3333	32	27	34	42.3333	52.6667	75	58	22	15	16	15.6667	11.6667	4.6667	2.6667	0.66667	0	9.3333	6.3333	7.3333	0	0	5	15.3333	0	0	5.3333	13	12.3333
		fly 147	106.333	92	89.6667	83.6667	76	69.6667	70	66	58.3333	52.3333	42	38	43	33	33.3333	16	39	43	33	41	38.3333	59	70.6667	89.6667	153.667	46.3333	19.3333	13.6667	21	31.6667	11.3333	21	23	14	2.3333	1.6667	1.3333	2.6667	1.3333	0	0	0	0	0	0	8.3333	4.3333
		fly 148	90	80.6667	83	72.3333	74.6667	72.3333	66.3333	60.6667	57	59.6667	53.6667	58	48	53.6667	37.3333	45.6667	39.6667	48	51.3333	53.3333	51.6667	77	68	75	87.6667	55	36.6667	30	16.6667	10.6667	17.6667	11.6667	15.6667	4.6667	0	3.3333	19.6667	1	6.3333	4	0	0	0	1	22	16.3333	16
		fly 149	94	63.3333	45.3333	38.6667	34.3333	29.6667	29	31	22.6667	30	22.3333	23.6667	24.3333	22.3333	21	14.3333	17.3333	20	16.3333	24.6667	21.6667	28.6667	35.3333	45.3333	73	14	8	6	4.3333	0	0	0	0	0	0	0	0	2.3333	11.6667	1	2	0.33333	6	10.6667	10.6667	4.6667	0
		fly 150	71.3333	52.6667	44.3333	45	48	49	42	43.3333	40.6667	36.6667	37.6667	26	24.6667	26.3333	17.6667	20.3333	17	27.3333	29.3333	28.6667	30	37	40.3333	45.3333	99.6667	56.6667	30.6667	17.6667	13.3333	15	8.3333	11	1.3333	8.6667	5.6667	13.6667	13.6667	12.6667	0	1.3333	3.3333	4	0	0	16.6667	13.6667	10.3333
		fly 151	74.3333	69.6667	70	66.3333	55.3333	62.3333	57	58	50.3333	46.6667	39.3333	23.3333	8.3333	29	19.6667	2.6667	0.66667	26.6667	34	26.6667	32.3333	59.3333	57.6667	74.3333	105	46.6667	17.6667	4	2.6667	0	0	0	0	0	1.3333	0.66667	0	0	0	0.33333	0	0	0	0	6.3333	22	7
		fly 152	106.333	112	103	99.3333	102.667	90.6667	88	78.6667	78.3333	70.6667	69	57.3333	57.6667	54	52	38	51	40.3333	49.6667	51.3333	53.6667	60.3333	76.3333	86	119.667	84.3333	68.3333	45.6667	36.3333	21.3333	39.3333	34.3333	32	36	8	26	11.3333	30	32.3333	22.6667	29	27.6667	25	36	24.6667	17.6667	11
		fly 153	90	95	88.3333	83.3333	74.6667	65.6667	61.3333	50.3333	53	37	46.6667	32	34.3333	28.6667	28.6667	13.3333	18	21.6667	25	17.6667	33	32	33.6667	58	79	36.6667	30	15.3333	0.66667	0	24.3333	25	14.6667	11.3333	2.6667	8.3333	0	0	5	5.6667	21.3333	4.3333	12	21.3333	17.6667	0	0
		fly 154	55.6667	49	40.3333	40.3333	22.6667	51.6667	26.3333	19.6667	18.3333	18.3333	18	19	16	19.3333	9	16	14	20.6667	19	30	27.6667	32	37.3333	38.6667	94	74	25.6667	12	7	5.6667	0	3	5.6667	0	17.3333	11.6667	25.3333	15	0	0	0	0	3.3333	0	0	0	5
		fly 155	111.667	93.3333	93.6667	94.3333	81.6667	72	65.6667	69.6667	70.3333	59.3333	54.6667	43.3333	24.3333	56	23	13	6	38.6667	42.3333	63	35	69	80.6667	89.6667	93	23.6667	22	18.6667	25.6667	19	22.3333	18.6667	12.6667	15.6667	12.3333	18.6667	15.3333	17.3333	5.6667	17	8.3333	27.6667	16	27	4	22.6667	0
		fly 156	69	66.3333	63	65.3333	65	63	71	58.6667	51	55.3333	54.6667	52.6667	59.6667	51	54.6667	38	50	48	47.3333	51.3333	57.3333	54.3333	63	67.6667	51	38	26.3333	21.3333	23.6667	14	8.3333	4.6667	32.6667	10.3333	9.3333	8.3333	0	0	0	0	2.6667	0	10	9.6667	15.6667	3.6667	6.6667
		fly 157	64.3333	39.6667	23	25.6667	24.6667	18.6667	24	27.3333	26	23	24.6667	19.3333	21	18.6667	19.6667	15	17	17.3333	19.6667	21.6667	28	30	32	36	65.6667	43	33	26	27.3333	20.3333	11.3333	29.6667	17	20	4.6667	14	5.3333	0	14	2.6667	2	8	0.66667	7	17.6667	24.3333	24.3333
		fly 158	97.6667	104.667	80.3333	98.3333	73	80.6667	66	60	57	43	34	30.3333	25.3333	21	24.3333	17.3333	35.3333	54.6667	38.6667	54.3333	62	64.6667	78.6667	85.6667	121.667	76	48.3333	25	19.6667	13.6667	9.6667	15.3333	14.3333	12	5.6667	13.3333	0.66667	6	29	23	0	0	2.6667	6.6667	0	2.3333	31.6667
		fly 159	99.6667	70	61.3333	53.6667	42.3333	32	29.3333	19	18.6667	19.3333	13.6667	15.6667	15.6667	29.3333	9.3333	22.3333	14	33.6667	17	26	28.6667	28.3333	41.6667	53.3333	82.6667	14.6667	1.3333	4.6667	2.3333	4.3333	0	4.3333	2	1.3333	0	0	0	5.3333	0	0	0	0	0	7.6667	6	0	4.3333
		fly 160	64.6667	63	50.6667	43.3333	37.3333	42.6667	38.6667	31.6667	28.6667	28	22	26.6667	16	25.3333	15.3333	12.3333	19	13.3333	22.3333	25	35	41.3333	37.3333	46.6667	65.6667	44	42.3333	12.6667	22	20.6667	20	12	5	8.6667	12.6667	2.6667	11.3333	1.6667	0	0	9.3333	6	9	11	13.3333	20.6667	1.3333
		fly 161	78	73.3333	64	52.6667	48.6667	62	39	41	40.6667	25	24.6667	29.3333	27.6667	14.3333	13.6667	23	23.3333	25	31.3333	25	17.6667	36.3333	32.3333	44	60	44	21	24.6667	30	31	6	21.6667	45	33.6667	31.6667	18.6667	15.6667	20.3333	9.6667	28.3333	25	8	19.3333	6.6667	23.3333	2.6667	0
		fly 162	63	52.3333	47	46.6667	41.6667	40	38.6667	34.3333	35.3333	33.6667	42	30.6667	28.3333	29.6667	27.3333	29	32	33	40	39.6667	40.3333	44	45.6667	57.6667	51.3333	24.6667	7.3333	3.6667	3.3333	0.66667	0	3.3333	0	0	3.6667	0	0	0	0	0	0	0	0	0	0	11.3333	3.3333
		fly 163	97	52	49	49	48.3333	43.6667	42.3333	42	36	40.3333	29.6667	27.3333	27	24	23.3333	20.6667	27	29.6667	31.3333	34.3333	38.6667	40	47.3333	51.3333	104.667	37	19	19	16	35.6667	23.6667	12.3333	6.6667	3.6667	0	9	0	0	0	0	15.3333	36	17.6667	20.6667	0	19.6667	0
		fly 164	55.3333	40.6667	39	28	25	26.6667	18	26.6667	16.3333	18	24.3333	15	13.3333	7.3333	13	10.3333	13	16	21.6667	23	28.3333	30	32.6667	38.6667	35.3333	5	3	3	0	0	0	0	0	0	0	0	0	0	0	0	0	0	4	4.6667	7	0	2.3333
		fly 165	77	67	55.6667	55	46.6667	46.6667	41.3333	38	29.3333	30.6667	21	18	8.6667	16.3333	16.6667	6	19.3333	34.3333	17	35.6667	36.6667	53.6667	62	76.3333	139.667	34.3333	29.6667	10.6667	3.6667	15	15	10.6667	1.3333	6	14	0.66667	0	0	0.66667	8	6.6667	0.66667	2.6667	9.3333	9.3333	0	0
		fly 166	74.6667	71	68	67	63	59	53.3333	57.6667	51.3333	51.6667	44	43.6667	47.6667	40.3333	31.3333	41.3333	33.3333	32.3333	36	38.6667	36.3333	42.6667	51.3333	55	60	57	40.3333	32	30.6667	31.6667	27.6667	29	17.6667	14.3333	33.3333	21.6667	49	38.6667	28	23.3333	17	18	25	24.6667	33.3333	12	8.6667
		fly 167	78.6667	64.6667	53	50	52	49	39.6667	43.6667	42.6667	28.6667	24.6667	29	29.3333	16.6667	14.3333	14.3333	24.3333	22.3333	8.3333	30.6667	36.3333	41.3333	42.3333	53	76	31	12.6667	12.3333	16.3333	13.6667	14	1.6667	14.6667	13	2.3333	14	12.6667	0	3	0	28.6667	6.6667	6.6667	3.3333	13.6667	4.6667	4.3333
		fly 168	96.3333	80	77	74.6667	74.3333	68	71	64	60.6667	57.3333	52.3333	33.6667	28	25.3333	30	30.6667	40.3333	33	40	24.6667	35.6667	43.6667	62.6667	67	66.3333	22.6667	51.6667	46	31	25.3333	30.3333	23.3333	43.3333	23.6667	16.3333	12.6667	29.3333	17	18.6667	13	7	7.6667	13	33.6667	24	30	12.6667
		fly 169	67	88	76.3333	76	68.6667	59.6667	59.6667	55.3333	52.6667	44.3333	34	21	18.3333	7.3333	11	20	12	6	19.6667	18.3333	45	54.3333	57.3333	76.3333	111	73.3333	25	17	9.6667	2	6	5	10.6667	15.3333	0.33333	0	0	0	0	2	9.3333	9	0	5.3333	0	0	14.3333
		fly 170	44.3333	35.6667	20	23	24.6667	24.6667	20.6667	17.6667	18.6667	19	14.3333	18.6667	19	22	16.6667	20	17.6667	26	22	26.3333	31.6667	32.6667	39	37.6667	27.3333	3	4.6667	3	0.33333	11.6667	0	0.33333	1.6667	0.66667	1	3.3333	16.3333	0	0	0	0	0	0	0.33333	4.3333	5.3333	13
		fly 171	64	56	45.6667	45.3333	38.6667	41.6667	34	34	31.6667	25	28	24	18.3333	18	14	18.3333	13.6667	26	13	20.6667	39.3333	35.6667	35.3333	41.3333	26.3333	6.6667	6.6667	1.6667	4	0.66667	3	3.3333	4	7	11.6667	5.6667	3.3333	7.3333	6.6667	7	11.6667	8	4.3333	6.6667	5.3333	4	0
		fly 172	106.667	86.6667	85	68.3333	55	30.3333	40.3333	31	24	15.3333	15	15.6667	12.3333	16.3333	8.3333	7.3333	23	10.3333	40	44	53.6667	45.6667	75.6667	94	119.333	28.6667	12	3.3333	4.3333	4.6667	1	0	0	0	0	0	2.6667	4	2.3333	6.3333	0	0.33333	8.6667	8.3333	1.3333	8.6667	0
		fly 173	69	62.6667	61	61.3333	61.6667	58	52	55.6667	53.3333	47.6667	48.3333	48.6667	48	50.3333	52.3333	47.3333	42.6667	47.6667	53	50.3333	52.3333	60	66.6667	68.6667	110.667	58	33.3333	35.6667	33.3333	20.3333	19	13.6667	19.6667	12.3333	8.3333	10.6667	10.3333	2	0	9.6667	32.6667	5.3333	0	0	0	0	7
		fly 174	72	57	55	40.6667	39	33.3333	25	25.6667	23.6667	18.6667	16.6667	22	17.3333	17	15	18.6667	13.6667	9.3333	8.6667	11	18.3333	34	26.3333	27.3333	66.6667	40	30.6667	32	15	26.3333	27	26.3333	36.6667	16	19	14.3333	0	0	5	12.3333	13.3333	1.3333	32.6667	25	52.3333	66.3333	33.6667
		fly 175	58	66.3333	59	59.3333	50.6667	53.6667	47.3333	51	30.3333	30.6667	22.3333	12	20.3333	13.6667	20.3333	26	23.3333	21.6667	18.6667	37.3333	35.6667	47.6667	62.6667	63.3333	78	26.3333	20	4.6667	17	14.3333	21.3333	3.3333	9	3.6667	2.6667	4.3333	2.6667	3.6667	0.66667	1.6667	5.3333	7	4	19.6667	13.3333	3.6667	0
		fly 176	78.3333	66.3333	66.6667	52.3333	45.6667	47	31.6667	22	17.3333	8.3333	10.6667	4.3333	3	3.3333	4.6667	3.3333	10.6667	18.3333	16.3333	16	18.3333	29.3333	36	44.6667	73	21.6667	16.6667	16.6667	17	12	14.6667	6.6667	10	15	9	2.6667	7.6667	11.6667	0	13.6667	7	3.3333	9	0.33333	7.6667	22	13
		fly 177	59.3333	48.6667	44.6667	39	34.3333	29.6667	29.6667	25.6667	22	20.3333	17	14	13.3333	13.3333	12	8.6667	10.3333	17.6667	15	19.6667	26.3333	28.6667	31.6667	36.6667	59.6667	35.3333	22	9.3333	2.3333	3.3333	32.3333	6.3333	5.6667	22	12.6667	3.3333	6.6667	6	5.3333	6.6667	7.3333	10.3333	1.3333	0	15.6667	0	12
		fly 178	66	64.3333	67.6667	64	61.6667	59.3333	48	48	29.6667	8.3333	6.6667	0	0	0	0	0	0	0	0	0	8	39.6667	45.3333	50	34.3333	13.3333	16.3333	19.6667	3.3333	11.6667	5	21	10	12	18.3333	4.3333	16.6667	57.3333	36.6667	16	21	17.3333	7.6667	13.3333	0	9.6667	6.3333
		fly 179	71	64.3333	63	57.3333	47.6667	48.3333	45.3333	32	11.3333	3.3333	16.3333	0	0	0	0	0	0.33333	13.3333	38	36.3333	31.3333	49	58.3333	78.3333	75.6667	21.6667	22.3333	13.3333	19	15.3333	5	10	5	9	5	0	7.6667	18.6667	5.6667	0	9.3333	4.3333	10	7.3333	3	5.6667	0.33333
		fly 180	58.3333	44	27.6667	27.6667	23.3333	18.6667	15.3333	20	9	9.3333	9.6667	1.6667	7.6667	8.3333	5.6667	4	14.3333	12.6667	25.3333	24.6667	36	37.6667	34	35.6667	34.6667	29	32	18.6667	12.6667	11.6667	6	10.3333	6.6667	15.6667	7.6667	6	11	12	11.6667	4	7	0	13.3333	16.6667	5.3333	1.6667	8.3333
		fly 181	63.3333	52.6667	46.6667	44	34	29	27	22.3333	19.6667	8.3333	7	4.3333	9.6667	8	4.3333	2.6667	0.33333	17.6667	7.6667	10.6667	18	29.6667	30	47	37.6667	5.3333	0.66667	0.66667	0	0	0	0	0	0	0	0	0	5.3333	0.66667	0	4.6667	11	0	6	24	0	1
		fly 182	74.3333	61.3333	60	48.3333	46.6667	40.3333	37.6667	33.6667	34.6667	30	33	33.3333	26.3333	27	23	26	15.3333	7.6667	18.6667	24	27.3333	39.6667	40.3333	51.3333	38	12.3333	14	7	9	7.6667	5.3333	8	9	5	0	0	0	0	0	0	0	0	12.6667	0	0	0	0
		fly 183	69.6667	58.3333	54.3333	50	43	39	42	40.6667	33.6667	32.3333	32	24.6667	28	29.3333	31.6667	24.6667	26	29.6667	35	36.3333	46	51.6667	58	59.6667	49.6667	17	20	3.3333	2.3333	0.66667	8	0	2.6667	0	0	5.3333	7	0.66667	3	2.6667	0	0	1	2.3333	15	12	1.6667
		fly 184	65	59.3333	48.6667	57.3333	54.3333	46.3333	51.3333	41	29.3333	36.6667	29.6667	29.3333	25	31.6667	17	18.3333	19	23.3333	19	31.3333	29.3333	34.3333	36.3333	48.3333	85	49	19.3333	10.6667	8	17.3333	18	11.3333	9	29.6667	23.3333	5	5.6667	3	0	0	8	3.6667	7	0	2.6667	0.66667	8
		fly 185	57.3333	50.3333	58.6667	41.6667	47.3333	44.6667	37.6667	25.6667	33.3333	34.3333	28.3333	27.6667	19.3333	23.3333	16.3333	18.6667	15	12.6667	7	20	22.3333	17.6667	32.3333	36.3333	44.6667	11.6667	5	5.3333	1.3333	3.6667	2.6667	4	0	0	0	0	0	0	1	1	0.33333	0	9.6667	8	4	0	0
		fly 186	49	41.6667	40	40.3333	39	40.6667	32.3333	27.3333	30	24.3333	18.6667	10.6667	6.6667	15.6667	8.3333	13	8.6667	13.3333	18	28	18	24.3333	27.6667	28.3333	56.3333	46.3333	32	6.6667	6.6667	0	1.3333	20.6667	2.3333	19	15	6.3333	24.3333	22.6667	19.6667	11.3333	40.3333	19.3333	23	35	23.3333	22.3333	39.3333
		fly 187	58.3333	56	54	50.3333	44	41.6667	44.3333	39	42.3333	34.3333	29.6667	33.6667	25.6667	28.3333	30	27	32.6667	23.6667	29.6667	42	36.3333	35	39.6667	50	74	27.3333	15	10.6667	9.6667	1.6667	2	5.3333	4.3333	2.6667	1.6667	0.66667	0	0	7.6667	4	7.3333	0	0	0.33333	1.6667	10.3333	4
		fly 188	61.3333	54.3333	53	41	43.6667	32.3333	27.6667	23	22	26	20	12.3333	7.3333	18	12	18.3333	13.6667	27.3333	29.6667	33.3333	36.6667	42.3333	49	49.3333	98	25.3333	24	16.3333	1	0	0.66667	0	0	13	2	6.3333	10.6667	14.6667	5.6667	0	0.66667	0	2.6667	3.3333	2	2	7.6667
		fly 189	87.6667	54.3333	40	38.3333	36	30.3333	33	26	27.6667	26	28.3333	24.6667	31	22.3333	23.6667	20.6667	22.6667	19	25.3333	32.3333	36.6667	44.3333	43	46.6667	76.6667	55	38.3333	46.3333	15	15.3333	8.3333	17	0	0	16.3333	6.6667	2.3333	31.6667	0	0	0	0	7.6667	0	0	0	6
		fly 190	66.3333	44.6667	50.3333	47	38	38.3333	30	31.3333	26.3333	28.3333	16	15	21	12.6667	10.6667	31.3333	17	15.3333	22	27	25.3333	37	30	33.6667	80	13	13.3333	17	5	1	2	17.6667	19.3333	32.3333	13	20.3333	3.3333	1.3333	14.3333	18	3.6667	0	0	0	13.3333	18.6667	8.6667
		fly 191	60.6667	51.6667	47.3333	42.6667	39.3333	41	36.6667	38.6667	35.3333	33.6667	35.6667	27.6667	28	30	28.6667	26	22	27.6667	27.6667	30.3333	41	36.6667	47.3333	56.3333	44	7.6667	10.6667	4.3333	8.3333	3	1	4.3333	0	0.33333	0	0.66667	0	0	0	0	0	0	0	0	2.6667	0.66667	0
			bin 1	bin 2	bin 3	bin 4	bin 5	bin 6	bin 7	bin 8	bin 9	bin 10	bin 11	bin 12	bin 13	bin 14	bin 15	bin 16	bin 17	bin 18	bin 19	bin 20	bin 21	bin 22	bin 23	bin 24	bin 25	bin 26	bin 27	bin 28	bin 29	bin 30	bin 31	bin 32	bin 33	bin 34	bin 35	bin 36	bin 37	bin 38	bin 39	bin 40	bin 41	bin 42	bin 43	bin 44	bin 45	bin 46	bin 47
	1xBRP	fly 1	82.6667	85.6667	88.3333	93	89.6667	88	83.6667	83	82.3333	77	84	77.6667	77.3333	77.3333	74.3333	83.3333	68	70	72.6667	76.6667	79.3333	83	91.3333	95.3333	149.667	63.3333	44	29.6667	29	24.3333	19	21.6667	15.6667	8.3333	15	8	30.6667	16.6667	17.3333	3.6667	1	1.3333	4.3333	19	16.6667	5.6667	14
		fly 2	106	94	100.333	93.6667	91.3333	82.6667	78.6667	72.6667	64	63.3333	60	57.3333	45.3333	49.3333	41.3333	42	49.6667	53.3333	59.3333	65.6667	76.6667	76.6667	93	96	91.6667	61	23.6667	18.3333	15.3333	18.3333	11.3333	12.3333	10.6667	12.3333	16	6	7.3333	4	4.3333	3.3333	2	0	2.6667	0	4.3333	38.6667	21.3333
		fly 3	83	57.3333	50.6667	44	34.3333	35.3333	17	20.3333	12	14.3333	10.6667	13	7.3333	12	26.6667	26	25.6667	20.6667	42.3333	30.6667	49	49.6667	62	106	155.667	133	110.667	79.6667	41.3333	33.6667	22.3333	35.3333	36.3333	17.6667	23	13	19.6667	22.6667	38.6667	23.3333	34	41.6667	21.6667	12	36.6667	65.6667	58.3333
		fly 4	73.6667	78	79.6667	69	63.6667	57.3333	53.3333	45.6667	42	38	33	31.3333	28	24.6667	25.3333	30.6667	28	36.3333	36.6667	36.6667	49.6667	48	60.3333	68	139.667	112.667	102	48.6667	19.6667	23	30.3333	19.6667	18.3333	21	17	30	16.3333	27	9.6667	10.6667	8	17.3333	26.3333	27	20.3333	16.6667	0
		fly 5	59.3333	61.6667	49	53	35.3333	25	20.3333	16.3333	14.3333	10.3333	10.6667	8.6667	8.6667	13.3333	10.3333	4.3333	13	20.6667	18.6667	21.6667	19.6667	24	32.6667	47.3333	74.6667	17	10	2.6667	2	3.3333	11.6667	7.6667	8.3333	4.3333	4	4.6667	5	2.3333	2.3333	6	1.3333	4	4	2	6	4	7.6667
		fly 6	132.667	108.667	114.333	100.333	97.6667	95	80.6667	79.3333	71	68.6667	63.6667	62.6667	62.6667	59	65.6667	69	78	80	84.6667	91.3333	103.333	102.333	121.333	129	104.333	51.6667	44.6667	27	23.3333	16	16.6667	14.3333	18.3333	20.6667	7.3333	14.6667	20	23.3333	18	23	1.6667	18.6667	10	27.6667	21	23.6667	11.6667
		fly 7	87.6667	85.3333	82.3333	83.6667	81.6667	73.6667	70.3333	65	67.3333	66	58.6667	56	46	45.6667	40	32.3333	39.3333	39.3333	42.6667	50.6667	58.6667	65	69	75.6667	108	46.6667	35.6667	36.6667	37	32.6667	20.6667	37.3333	21.3333	5.3333	34.6667	13	17	12	3	7	1	0	0	25.6667	6.6667	4.6667	6.3333
		fly 8	103.667	90	94.6667	91.6667	82	85.6667	71.6667	70.3333	57	46.3333	40.6667	32.3333	33	25	35.3333	25.3333	28	36	36.3333	33.3333	45.3333	51	69.6667	86.6667	143.667	100	55.3333	55.6667	55.6667	47.6667	39	45.3333	23.3333	30.6667	16.3333	49.6667	28.3333	7	5	16	8.6667	30	37.3333	3	4	0	33
		fly 9	106	93.6667	96.3333	115.667	96.6667	89	74.6667	67.6667	65	51.6667	48.6667	40	31.3333	17.6667	34	25.6667	32.6667	32	26	25.3333	36	37	43.6667	57.6667	145	84.6667	43	14.6667	17	23	18	14.3333	10.3333	18.3333	21.6667	10	6.3333	15.6667	17.3333	4	17	5	3.3333	20.3333	27.6667	14.6667	21
		fly 10	107	100	108	104.333	99	94.6667	97.6667	88	87	86	78.3333	69.3333	67.6667	67.6667	68.3333	59	66	71	77.6667	84.3333	93.3333	106.667	125	122	84.3333	45	33.6667	28	30.6667	26.6667	25.3333	18.3333	11	16	8.3333	9.6667	14	9	6	8	34.3333	15	6	8	3.6667	4.6667	30
		fly 11	61.3333	54	59	57.6667	52	55	45	41.3333	41	37.3333	32.6667	29.6667	35	20.6667	36.3333	21.3333	27	38	25.3333	29.6667	47.6667	67.3333	72.3333	91	120	115	52.6667	14.3333	14.6667	6	3.6667	0.33333	9.3333	13.3333	9.3333	2	8	8.6667	6.6667	0	4	3	0	0.33333	1.6667	2.6667	0
		fly 12	45.3333	37.6667	37.3333	35.6667	30.6667	33.6667	27.6667	31.6667	29	34.3333	25	25.6667	27.6667	16.6667	22	19.3333	21	33.6667	34	31.3333	27.3333	33.3333	44.6667	56.6667	76	39.3333	5.6667	4	0	0	0	0	4.6667	0	2	1	0	0	0	0	4.6667	0	0.33333	0	0	0	3.3333
		fly 13	101	86.6667	83	85.6667	82	74.6667	64	65	58.3333	60.6667	54.3333	47.6667	48	42.6667	44.6667	44	43	45.6667	55.3333	65.3333	69.3333	75.3333	86.3333	96	104	64.6667	47.3333	32.6667	20.3333	12.6667	8.3333	20.3333	15.6667	9	3.6667	3.6667	1.3333	15.3333	8.3333	6	3.6667	0	0	9.3333	47	47.3333	4
		fly 14	107.667	102.667	88	91	82.3333	87.6667	80.6667	78.3333	66	67.6667	64.3333	54.6667	57.3333	41	47.6667	42	45.3333	41.3333	42.6667	45	37.6667	47.3333	69	87.3333	83.6667	42	19.6667	21	16.3333	6.3333	16.3333	16	8.3333	22.3333	4.3333	11.6667	13.3333	2.3333	0	5.3333	4.3333	6.3333	3.3333	11	9.3333	13	1.3333
		fly 15	85.3333	72	69	80.3333	72	66.6667	60	62.3333	59	55.3333	46.6667	23	51.3333	18.6667	37.3333	22.3333	14.6667	37	52.6667	38.3333	42	54.3333	53.6667	63.3333	68.6667	46.3333	34.3333	25.6667	22.6667	13.3333	6	38.6667	19.3333	14.3333	8.6667	16.6667	10.6667	4.6667	3	4.3333	7.6667	34.3333	42	15.6667	17.6667	28.3333	1.6667
		fly 16	99.3333	87.3333	85.6667	89	77.6667	75.3333	69	67.6667	61.3333	52	51	48.3333	43.6667	44.6667	40.6667	45	47.3333	57.3333	55.3333	61.6667	69.6667	80	90.3333	103.333	85	39.3333	34.6667	18.3333	16	23.6667	3.3333	27	7	8.3333	8	11	6.6667	0	0	0	0	0	0	0	4.3333	41	49.3333
		fly 17	61	54.3333	45	40	35	34.3333	31.6667	30	36	46.3333	28.3333	25.6667	24	22.3333	20	24.6667	24.6667	23.6667	28.3333	28	29.3333	40.3333	45	60	102	44.6667	25	26.3333	8.6667	13	15.3333	11.6667	2.3333	8	15.6667	0	0	0	0	6	11.6667	16.3333	5.6667	1.3333	1.6667	0	0
		fly 18	85.3333	82.3333	86.3333	85.3333	71	66.3333	61.6667	51.6667	48.3333	42.6667	36.3333	36.6667	36.6667	33	35	25	42.6667	34	37	32	39.6667	56.3333	62	65.6667	101	22.6667	18.6667	7.3333	6.3333	0.66667	0.33333	0	0	0	0	0	0	0	6.3333	8.6667	10.6667	18.6667	12	13.6667	1.3333	1.6667	0.33333
		fly 19	65.3333	66.3333	61.3333	52.3333	44.3333	49	34.3333	32.3333	25.3333	33	27	18	26.6667	28.6667	28.6667	22	38.3333	33.3333	44	50.3333	59.3333	60.3333	66	79	78.6667	39	20.6667	17.3333	5	16	14.6667	12	1	0	0	0	0	0	0	0	0	0	0	13.3333	22.6667	17	4.3333
		fly 20	127	128.333	131	122.333	132	117.333	117.667	106.333	102.667	106	99	95	84.3333	81	79	78	82.6667	85.6667	98.6667	103.667	110.667	121.333	125	148.667	146	78	50.6667	34.6667	29	21.6667	18.3333	16.3333	16.3333	19.6667	22.6667	23	32.3333	35	25.6667	6.6667	10.6667	0	18.6667	43.3333	55	20	9
		fly 21	108.667	94	86.3333	82.3333	73	70.6667	64.3333	63	60.6667	57	52	50	53	49.3333	48.3333	50.6667	56.3333	57.6667	55.6667	58.3333	68	80.6667	88.6667	98.6667	91	82.6667	50.6667	34.3333	22.3333	14	27.6667	13	19	6	7.3333	2.3333	2.3333	3.3333	8	0.66667	0	0	2	2.6667	43.3333	37.3333	8
		fly 22	130.333	126.667	133.333	130	127.333	118.667	106	100	98.3333	90	82	69.3333	67.3333	63.3333	54.3333	57	66.6667	81.6667	88.3333	87.6667	100.667	107.333	119.667	131	147.333	87.6667	60.6667	24.3333	32.6667	25.6667	12	32.6667	16.3333	16.6667	12.3333	6.6667	18	21	9.3333	7.3333	0	3.3333	0	0	16.3333	17.6667	29.6667
		fly 23	45.3333	40.6667	36.6667	39.3333	31	23.3333	29.3333	24	19	30	19.3333	10.3333	14.3333	24.3333	18	6	13.3333	13	12	17	20	14.6667	25.3333	28.6667	82.6667	61.3333	23.3333	12	11.6667	7	5	4.3333	7.6667	7	1.6667	0	0	2.3333	9.3333	1.6667	3	2	17.3333	14.6667	8	14	4
		fly 24	76.3333	68.3333	74.6667	66	65.3333	61.6667	59.3333	55	47	42	38	38.6667	33.6667	30	36.3333	38.6667	44	40.6667	53.3333	54	47.6667	66.6667	77.6667	91.6667	140.333	80	58	46.3333	38.3333	35.3333	29.3333	28.3333	29.3333	20.6667	18	16.3333	11.3333	18	11.6667	1.6667	4.3333	11	23.3333	26.6667	22	10.3333	4.6667
		fly 25	75.3333	46	43.3333	40.6667	38	24.6667	24.6667	23.3333	26.6667	20.6667	22.6667	22	15.6667	18.3333	21.6667	15.6667	14.6667	19.6667	19	18.6667	24.3333	20.6667	31.3333	28	74.3333	34.6667	4.6667	7	13.6667	11	0	3	25	13	2.3333	0	0	0	0	0	11.3333	25.6667	33.6667	5.3333	3.3333	2	1.6667
		fly 26	57.6667	36	41.6667	32.6667	27	32.3333	26	24.3333	18	35	34	27.6667	7.6667	5	6.3333	17	9.6667	8.6667	19	21.3333	18	30	32	51	96.6667	6.6667	5.6667	0.33333	12	1.6667	5	17.3333	8.3333	1.3333	0	0.66667	16.6667	2.6667	14	5.3333	0.33333	4	13	4.3333	12.3333	4	13
		fly 27	106	95	89.6667	99	97	76.6667	86.3333	76.6667	81.3333	77.6667	78.3333	86	78.3333	76.3333	70.3333	58.3333	33.6667	57	49.6667	50.3333	67	72.6667	85	99	122	67	29.6667	30.6667	23	12.3333	24	21	24.3333	20	12	14	7.3333	2.6667	0	1.6667	6.3333	0	0	1	0	0	0
		fly 28	76.6667	64.6667	63	67.3333	63	47.3333	48.3333	50.6667	28	25.3333	27.3333	27.6667	25.6667	20	25	30.3333	19.3333	27.6667	38	39.3333	40.6667	43.3333	48.6667	61	95.3333	74	55.6667	55.3333	22.6667	32.6667	29	30	34.3333	9	16.6667	6	18	8.3333	7.3333	6	0	0	11.6667	55	50.6667	23	17.3333
		fly 29	107.667	90.3333	89.3333	89.6667	81.3333	84	81.3333	73.6667	73.3333	68.6667	66	56.6667	51.3333	48	45.6667	33	28.3333	33	30	35.3333	40	58.6667	68.3333	84	114.333	40	30	24.3333	19.3333	26	22.6667	9.6667	6.6667	17	20.3333	13	12.3333	7	0	0	3.6667	6.6667	4.6667	12	12.3333	8.3333	4
		fly 30	77.3333	63.3333	56.3333	63.6667	60.6667	54	53	44.6667	38.3333	42	40	30.6667	32	24.6667	20.3333	24.3333	28	44.3333	36	46.3333	46.3333	55.6667	67	79.3333	69.6667	27.3333	11.6667	7.3333	0	3.6667	14.6667	4	7.3333	1.6667	0	0	0	0	0	1.3333	7.6667	7	19.6667	6.6667	6.6667	2.6667	2.3333
		fly 31	103.667	77.6667	74.6667	75.6667	64	58.6667	58.6667	55.3333	48.3333	44.3333	41.6667	42.3333	32	29.3333	36.6667	36	35.6667	30.6667	29.6667	39.3333	36.6667	40.3333	43.6667	50	102	46.3333	26.3333	26.3333	14	14.6667	17	18.3333	12	6.6667	5.6667	11.3333	15.6667	11.3333	1	3	0	0.66667	0	18	12	0	0
		fly 32	85.6667	82.6667	108.333	88.3333	80.3333	74.6667	74	70.3333	67.6667	63.6667	60.3333	54	53	42	20.6667	23.3333	47	41.3333	47	65.6667	79.3333	82	95.6667	114.333	108.333	39.3333	31.3333	13.6667	25.6667	23.3333	13.3333	8.3333	0.66667	8	10.3333	6.3333	21.6667	13.6667	22.6667	6	1	7.6667	2.3333	0	13.6667	22.6667	3.6667
		fly 33	101	85	82.5	80	75.5	77.5	70	66	64.5	65.5	62	65	71	65.5	65.5	61.5	57	54.5	69	51.5	71.5	69.5	76.5	83.5	129	92	34	23.5	12	24	27	10.5	12.5	32.5	23.5	10.5	12.5	34	28	39	50	10	57	36.5	18.5	50.5	40.5
		fly 34	68	57.5	60	59.5	70.5	58	63.5	58	47.5	56.5	40	37.5	30.5	31.5	39.5	30.5	30	41.5	44.5	40	54.5	53.5	54	65	75.5	30	21	18	19.5	17	17	42.5	32	8.5	3	20.5	7	27.5	11.5	23.5	14	37	16.5	27	9	3.5	30
		fly 35	69.5	60.5	56	59.5	46.5	28	38	35	30.5	31.5	24.5	24.5	29.5	29.5	22.5	29	41	51	34.5	52	46.5	58	75.5	91	63	14	6	0	19	12.5	7.5	2	6	18	3.5	0	9.5	0	0	9.5	16.5	6	0	26	38.5	7.5	20.5
		fly 36	57.5	44.5	46.5	46	37	35.5	38	34	31	28.5	32	32.5	31	24	14	20.5	24.5	33	29.5	30.5	33	37	41	49.5	65	22.5	9	10	3	13	9	0.5	0	8.5	0	4.5	5	4.5	0	0	0	4.5	9.5	7.5	11.5	16	16.5
		fly 37	83.5	73.5	63	69	71.5	69	62	52	51.5	48.5	49	33.5	38.5	32.5	42	33.5	33.5	31	54.5	42.5	42.5	50	57	71	75.5	55	29	9.5	11.5	19	3	27	18	24	11.5	6	4	5	8.5	41	15.5	15.5	27	3	36.5	39.5	0
		fly 38	36	32.5	35.5	33.5	31	22	19.5	25	23	16.5	22	10.5	13	15.5	10	13	17	16	19.5	21	16	28.5	30	32	60	28	20	10	9.5	11	18.5	5.5	11	20.5	15.5	2	19	6.5	4	19.5	20	13	16.5	23	14	34.5	28.5
		fly 39	104	107.5	109.5	102.5	92	95.5	85.5	83	75.5	69.5	64.5	62.5	48.5	51.5	47.5	42.5	50.5	55	65.5	70.5	82.5	96.5	113	136	96	43.5	25.5	29	25.5	9.5	23	16.5	17	8	30	11	3	14	10	12	9.5	8.5	9.5	2.5	34	32.5	0
		fly 40	73.5	59.5	58.5	56	49	58.5	58	60.5	56	52	64.5	52	53.5	60.5	59	65	67	75.5	53	63.5	59	69	82	86	81	33.5	10.5	24	37.5	1	9	12	30.5	14	9	8.5	3.5	5.5	5	21	12	10.5	12.5	2	26.5	23.5	0
		fly 41	96	114.5	116	116.5	118	102	111.5	111.5	106	108	108	104	102.5	113.5	107	103.5	98.5	102	103.5	108	107	110.5	115.5	132	80	55.5	50	38.5	15.5	27	20.5	12	24	15	12.5	9.5	11	8	14.5	9	11.5	7.5	10	3	3.5	28	0.5
		fly 42	58.5	56.5	53.5	54.5	54	56	52	50	48	48	50.5	48.5	44.5	50	45	45	45	42.5	52.5	37.5	52	53.5	68	74.5	101.5	70.5	42	27.5	26	16	20.5	18	9	14.5	15	17.5	14.5	0	6.5	16.5	6	5.5	9.5	14.5	9.5	23.5	26
		fly 43	94	99.5	96.5	92.5	97	96	91.5	88	85.5	85.5	84	75.5	51	56.5	58	78.5	74	73.5	74	78	85.5	97.5	107.5	121	57.5	48	32.5	25	23.5	16.5	35	27.5	21.5	12.5	14	22.5	26.5	8.5	10.5	22	31.5	21.5	38	15.5	12	78.5	81.5
		fly 44	107.5	106.5	100.5	98	93.5	86	96.5	94	93.5	88	78	87.5	87	72	72	75	69.5	78.5	88.5	87	81.5	88	97	107.5	60	56	45	26	27.5	28	22	20.5	29.5	21	25	22.5	13.5	22	13	12	0	3.5	22	5	11	5.5	8.5
		fly 45	64	50	48.5	52	45.5	39	39.5	37	30	31	16.5	18.5	9.5	24	24	23	25	9	39	38	39	53.5	62	57	43	35	28	16.5	11	12.5	9.5	12	26	6	4	3.5	0	0.5	0	0	0	21.5	16.5	15	31	20.5	8.5
		fly 46	131.5	120	98	92	95	86.5	101	94	98	102.5	93.5	80	76	88	80.5	65.5	79.5	88.5	76.5	74	78	86.5	101	113	64.5	22.5	24	27.5	9	19	11	8.5	13.5	24.5	0	25	17	2	0	41	12.5	0	0	22	0	0	44
		fly 47	95.5	84.5	81.5	81.5	77.5	75.5	75	73	73	77.5	72.5	83.5	71.5	78	78	90	98	99	107	97	113	86.5	99.5	113	79	62.5	33	27.5	32	28.5	22.5	18	43	14.5	23	0	22.5	12.5	0	0	0	9	29.5	0	27.5	7	0
		fly 48	62.5	62	56.5	56	52	58	58.5	46.5	48.5	43.5	43	38.5	36.5	37	29.5	33.5	32.5	28.5	35.5	40	42	46.5	52.5	76	77.5	31.5	12	14.5	2.5	16	8	7	16.5	8.5	12.5	11.5	2.5	11.5	20.5	8	0.5	10	15	8.5	1.5	29	28
		fly 49	71	56	55.5	46.5	44	42.5	30	29.5	28	34.5	14.5	21.5	11.5	27.5	49.5	0	20	33.5	29.5	7	42	42	38	53.5	53.5	12.5	8	0	5	0	0	0	0	0	0	0	7	4.5	2.5	8.5	17.5	3.5	10	0	5.5	33	0
		fly 50	97.5	89	86.5	84.5	95	87	82	78.5	73	67.5	76	53.5	50.5	51	47	46	44	56	57.5	62.5	62	69.5	82.5	94.5	66.5	33	20	18.5	6	9	9	10	8.5	8.5	3	0	4.5	10.5	7	2	5	1.5	35.5	28	17	8	21.5
		fly 51	54	43.5	38.5	28.5	33.5	34	35	34.5	25.5	19.5	26.5	25.5	28.5	24	29.5	26.5	24.5	26.5	28	31.5	33	35	41	49	61.5	26	17.5	7	3	14.5	6.5	8	21	51.5	41.5	33	29.5	31.5	13.5	12	3.5	1	0	6	19.5	47	33.5
		fly 52	95	69.5	75.5	67.5	63.5	52	56.5	50	42.5	34	45	49	37	30.5	20.5	23.5	34.5	21.5	44.5	57.5	52.5	65.5	82	89	67	27.5	25	4.5	18.5	28	32.5	2	22.5	8.5	12	18.5	32	3.5	16	2	4	7	2.5	14.5	0.5	0	0
		fly 53	88	75	77.5	68.5	71	70	44	56	48	38	26	29	13	20.5	23	24.5	19.5	26	21	40.5	44	56.5	69.5	96.5	77.5	48	27.5	10.5	7.5	11.5	5.5	4	0	12	14.5	0	0	0	2	27.5	0.5	11.5	1	0	0	0	29.5
		fly 54	91	106.5	116.5	103.5	108	117	168	101.5	98	86	94.5	68	69.5	68	64.5	71	70	84.5	80.5	96.5	99.5	112	134.5	145.5	69	41.5	29	20.5	13	21	18	26	24	12	8.5	14	18.5	11	15	26	21	22.5	42	20.5	0	6.5	4.5
		fly 55	82	70.5	62	64	58.5	59	62	44.5	44	42.5	26.5	31	20	21	14	20	33	25	39.5	29	41.5	58	76	83	62	32.5	28	1	8	0	0	0	0	31	23	11.5	11	2	0	18	4.5	5.5	6	0	0	0	0
		fly 56	50	46.5	42.5	48.5	49.5	45	42.5	44	32	36.5	29.5	30	21	28	24	17	43	21.5	28.5	27	36	38.5	33	52.5	56.5	36	21.5	9.5	13	5	9	4	13	12.5	15	16	16	8	5	14	8	5.5	1	0	33.5	34	16.5
		fly 57	128.5	139.5	125	125.5	120.5	116	109.5	102	88.5	89	59.5	57	42.5	49.5	33.5	61.5	50	80	54	90	90	111.5	111	139	145.5	72	25.5	42	16	23.5	25	3	9.5	17.5	0	3	0.5	2.5	0.5	0.5	0	35	31.5	11	24.5	15	47.5
		fly 58	56	80.5	48.5	29	32	22.5	23	38.5	23.5	17.5	14.5	23	45.5	9.5	23.5	17.5	17	21.5	28	19	22.5	17	24.5	20	50	38.5	22.5	0	0	0	0.5	0	0	0	0	0	0	1	0	0.5	0	0	0	0	0	0.5	0.5
		fly 59	83	91	81.5	64.5	72.5	51	50	58.5	42	46.5	36	27.5	40.5	29.5	26.5	30	31.5	25.5	33.5	33.5	47	61	74.5	94	137	78	16.5	11.5	8.5	4.5	1	7.5	0	22	2	0	0	0	12.5	14.5	10.5	5.5	20.5	17	2.5	0	9.5
		fly 60	77.5	65	61.5	60	52	47.5	54	46	37.5	43	48.5	41.5	36.5	38.5	34	42	37	41	42	51.5	53.5	66	68.5	84	44	25	44	18.5	12.5	16.5	21.5	8.5	8.5	0	5.5	9	0	0	0	0	0	6.5	15	0	0	16.5	7.5
		fly 61	69	63	69	69.5	68.5	66	64	60	65.5	54	71.5	57	51.5	48	44.5	40	51.5	54.5	48.5	46	51	59	65.5	69.5	54.5	56.5	47.5	25	31.5	36	28	22	43.5	44.5	19	46	26.5	13.5	8	4.5	11	0	46	16	40.5	18.5	13
		fly 62	68	72.5	72	71.5	57	54	52.5	41.5	40	43.5	41.5	39	41	38	39.5	36.5	44.5	50.5	46.5	51.5	61	59.5	65	75.5	50	57.5	24	8.5	26.5	1	0	16	0	0	4	0	0	3.5	1	1	0.5	9.5	0.5	4.5	24	6.5	10
		fly 63	80.5	80.5	76.5	77	83	81	79	86	85	88.5	69.5	73	75.5	69.5	64	59	67.5	74	76.5	79	83.5	86	97.5	99	68	57.5	33	31.5	39	27.5	16	9	21.5	20.5	13	5.5	12	12	4	7.5	5.5	19	4	14	51.5	19	25.5
		fly 64	69.5	64.5	58.5	50	49.5	39	47	51.5	40	40.5	28	52	29	27	23	25.5	50.5	45.5	36.5	50.5	38	44.5	59.5	70.5	108.5	55	35.5	24.5	23.5	7	1	8.5	14.5	4.5	2	7	2	22	1	8	9.5	0	0	12	5	14.5	4.5
		fly 65	89	69.5	63	65.5	58.5	56.5	56	58.5	50.5	52	40.5	34.5	36.5	30.5	29.5	37	33.5	35	38	44.5	49.5	47	57.5	72	101	58.5	29.5	22.5	22	16.5	18	12.5	0	10.5	20.5	3	0	7.5	13.5	20	0.5	1.5	0	0	22	9	3.5
		fly 66	54.5	41.5	39	40.5	36.5	28.5	30	33	32	26.5	32.5	17	34	9	23.5	31	27	19	35	52.5	47.5	44.5	53.5	69	139	84.5	49	21	5	11.5	2.5	1.5	6.5	1.5	0	2.5	0	0	0	0	0	0	0	0	0	1	5
		fly 67	56.5	54	40.5	34	35	28.5	25	28	28	28.5	21.5	25	24.5	22	24	23.5	15	23.5	25	27	34	31	37	46.5	64	29	13	7.5	5	23	5.5	4.5	0	0	7	18	22.5	5.5	0	3	0	0	0	5.5	0	2	17.5
		fly 68	108	90	90	106	102	99.5	111	106.5	102	96	87.5	81.5	73.5	78.5	73	77	78	90.5	94	110	116	132.5	145.5	164.5	183	165.5	106.5	52.5	59.5	34.5	27.5	52	56	21.5	20.5	7.5	41	24.5	12	16	17	2.5	3	9	7	12	0
		fly 69	83	72	68	65.5	66.5	91.5	64.5	63.5	68.5	81	78	68.5	64	60	60	55	52	71	49	30.5	50	66	86.5	93.5	157.5	96	42.5	33	16.5	27.5	11	4	20	13.5	0.5	0.5	0	2	5	0	1.5	0	5	6.5	39	3.5	12
		fly 70	114	91.5	84	87	72.5	62	59.5	43	42.5	35.5	34	29.5	34.5	22.5	24.5	25	44.5	51.5	39	40	53.5	55.5	61.5	89	117	115.5	80.5	65	80.5	70	51	35.5	50	88.5	59	23	40	45.5	24.5	43	33	24.5	21.5	37.5	21	16	8.5
		fly 71	95	61.5	55.5	68	57.5	54.5	56	50.5	54	48.5	48.5	41	53	49.5	58.5	57	63	58.5	61.5	75.5	77	74.5	94.5	107	151.5	108	76.5	23	10.5	14.5	18	13	34.5	17	16	9.5	1	6.5	0	0	0	0	0	0	0	0	38.5
		fly 72	58	49	41.5	35	32	31	29	30	35	22.5	27	41	29	20.5	20.5	19.5	26	22.5	20.5	21	29	34	43.5	34.5	76	57.5	30	28.5	30.5	40.5	8.5	0	0	0	42	28	29	0	0	0	0	0	0	0	0	33.5	39.5
		fly 73	57.5	38	28	28	26	35	34	31	29.5	33.5	35	33	25	26.5	30.5	32	29	34.5	43.5	36	40.5	52.5	63	63.5	95	82	63	44	33.5	41	31.5	5	14.5	4.5	2.5	14	0.5	15	0	32	5	29	26	38	64.5	33.5	28
		fly 74	67	57	48.5	43	39.5	36	38	28	29.5	29	29.5	29.5	28	28.5	28.5	21	15.5	28	31	20	29.5	29	42.5	57	105.5	32	10.5	3	3	0	4	2.5	9	4	5	1	0	0	0	11	0	10.5	21	15.5	25.5	0	0
		fly 75	39	41	33.5	24.5	25	19.5	18.5	24.5	12	22	18	20.5	20	21.5	25	21.5	28.5	21.5	33	38	39.5	47	58	56	67.5	60	32.5	22.5	9	0	0	0	0	0	0.5	0	0	0	0	0	0	0	0	0	0	10	0
		fly 76	70.5	70	66.5	62	49.5	50	44.5	38.5	36.5	44	24.5	28.5	25.5	24.5	38	22.5	31.5	34.5	45.5	49.5	51.5	58	51.5	60	136.5	42	22	22	18.5	26.5	13.5	17	5.5	15	15.5	19.5	9.5	18.5	0	0	0	0	0	0	0	0	0
		fly 77	83.5	76.5	80	85.5	84.5	71	62.5	53	50.5	49.5	29.5	32	32	21	16.5	31	1	50	36.5	50	53.5	42.5	63	68	110.5	123.5	98	87	45.5	48.5	23.5	11.5	5.5	11.5	24.5	2	35.5	5.5	13	2.5	0	0	0	26	47	36	33.5
		fly 78	63.5	71	55.5	58	51	52	49.5	52.5	41	48	40.5	42.5	35.5	42	30.5	24.5	17.5	28.5	32	33.5	31.5	38	55.5	61	102	26.5	21.5	17.5	10.5	22	20	5	4.5	16.5	8.5	12	7	10	9.5	11.5	0	3.5	0	4	6	5.5	0
		fly 79	83.5	83	67	71.5	79.5	66.5	69	73.5	64.5	65	63.5	83	56	55.5	53.5	56.5	62.5	64	57.5	56	66.5	73	64	80.5	115	102	81	58.5	45	25.5	14.5	15	21.5	0.5	2	11	14.5	0	0	0	0	0	3	1	11	10.5	35.5
		fly 80	79.5	60	66	70	60.5	51.5	41.5	43.5	39.5	40.5	40.5	26.5	38.5	29.5	35.5	29	27.5	45.5	43.5	50	51	46.5	61.5	69.5	122.5	25.5	31.5	28.5	23.5	17.5	4	0	0	0	1	12	1.5	9	2.5	0	0	0	4	2	1.5	3.5	7
		fly 81	84.5	79.5	78	69.5	66	53.5	50	46	37.5	37.5	36.5	34.5	24.5	37.5	34	23	30	28.5	38	38.5	34	55	62	76.5	82	22	5.5	0	12.5	0.5	0	0.5	2.5	3.5	0	0	0	0	0	0	0	0	0	0	0	0	0
		fly 82	72.5	73	67	62.5	63.5	63.5	62	57.5	62.5	62.5	61	45.5	50.5	52	50	47	45	44	40.5	33	37.5	55	67	65	104	54	39	22	20	15	13	15	12	15	15.5	12.5	8	16.5	10.5	3	7	0	1	1	14.5	3.5	5.5
		fly 83	102.5	94.5	97.5	91.5	81	77.5	83	76	71	64.5	64	52.5	59	61	58	59.5	54	67	74	68	70.5	81.5	94	104	114	106	58.5	32	23.5	34	32.5	32	32	24	20	8.5	12	25.5	9	7	4.5	6	14.5	5	12	14	4
		fly 84	51.5	51.5	40.5	41.5	33	28	19	23.5	17.5	16.5	15	13	18	17.5	16	16.5	14.5	16	16.5	21.5	13	26	30	46	58.5	27	18	18	17.5	6	6.5	7	4.5	23	18.5	3	9.5	0	6.5	5.5	0	8.5	6.5	3	0	0	0
		fly 85	112	84.5	64	62	55.5	51.5	46.5	40	35	36	30	36	36	24	24	34	33.5	29.5	40.5	37.5	56.5	67	73	75.5	103.5	57.5	22.5	21	9	5	0	0	0	0	3	0	0	1	5	1.5	0.5	8	16.5	4.5	0	0	0
		fly 86	58	43.5	38.5	40.5	34	30	20.5	18.5	21.5	15.5	15.5	16	14	11	16	13.5	12.5	13	16.5	23	8	14.5	22	25.5	35.5	35.5	9	17.5	3.5	11.5	0	0	0	0	0	0	0	0	0	0	0	5.5	0	11.5	0	0	0
		fly 87	87	57	32.5	34	27.5	24	34	38.5	23	25	22.5	33	26	39	24.5	24	30	48	51	46	50	62	71	68.5	112	95	67.5	35.5	61.5	2.5	7	6	1.5	1.5	0	0	0	3.5	2.5	6.5	1.5	3.5	0	2	18.5	0.5	19.5
		fly 88	92	98	100	105.5	106.5	96	88.5	90	81.5	74.5	56	44.5	25	22.5	36.5	28.5	26	45	54.5	49	58.5	71	94	109.5	97.5	53	67	67.5	27	39.5	30.5	38.5	22	18.5	44.5	21.5	10	7.5	45.5	49.5	19	15	37	3	9	23	25
		fly 89	82.5	97	94	93.5	92.5	78.5	79.5	71.5	78	69.5	72	63.5	55.5	47.5	51	54	54.5	54	74.5	85.5	93	93	106.5	105.5	98	33.5	13.5	15.5	15.5	10	3.5	8	5.5	0	3	0	0	0	0	0	0	0	0	5	28	22.5	3.5
		fly 90	66.5	67	66	65.5	63.5	58.5	59	54	46	49.5	50.5	36.5	43	28.5	37.5	21.5	33.5	51	59.5	63.5	71.5	78	89.5	94	95	41	9.5	26	4.5	3.5	3.5	0	1	0	0	13	0	0	0	0	0	0	0	0	5	13	6
		fly 91	34.5	33.5	28.5	25	24	27	28	21	18.5	21	20	48	19	13.5	41.5	24	19	20.5	20	28	25	27.5	38	45	39	15	21.5	18	10.5	6	0	0	0	0	0	0	0	0	0	0	0	0	0	0	0	0	0
		fly 92	69	58	56	58.5	55	46	48.5	48	39	34.5	32	28.5	28	27	18.5	24	23	31.5	20.5	33	32	42	45.5	45.5	82	38.5	30	21.5	14	14	15.5	9.5	12	10	7.5	7.5	9.5	1	0	0	0	0	0	5.5	6	0	0
		fly 93	86	65	64	76.5	65.5	69.5	54	67.5	54	49	54	37	42.5	46.5	29.5	24	36	29	37	33.5	42.5	42	53.5	66	74	74.5	43.5	28	48.5	30.5	32	9.5	25.5	2.5	10	16.5	25	10	22.5	24	17	8.5	4	18	40	9	32.5
		fly 94	87	69	47	40	39	40	21	43.5	33.5	30.5	30.5	40.5	17.5	32	31	30	31	33.5	30.5	41.5	28.5	37.5	21.5	39	73	69	46	18.5	18	12.5	17	10	10	0	3.5	3	13.5	14	7.5	22	12	10	4	9.5	7	10	7.5
		fly 95	74.5	49	51.5	40	35.5	34.5	34.5	37.5	32.5	25.5	25.5	25.5	26.5	21.5	17.5	21.5	30	34	35	36.5	29.5	52.5	59	76	115	77	29.5	32	3.5	3.5	5.5	2	0	4.5	6.5	1	0	3	3	5.5	5.5	4	6	4.5	2	9.5	7.5
		fly 96	134.333	122.333	128.667	119	115.333	109	87	78.6667	75.3333	76.3333	70	63	60	59.3333	51	53.3333	55	55.6667	55.3333	58.3333	66.3333	70.6667	80	85.3333	93.3333	54.6667	37.3333	36	34.3333	23	32	24.6667	20.3333	20.6667	16.3333	15	17.3333	15.3333	24.6667	19.6667	13	5.3333	12.3333	15.3333	10.6667	20.6667	7.3333
		fly 97	116.667	115	108.333	102.333	100.333	97	85	81.6667	66.6667	58.3333	44.6667	50	36	39.3333	40	47	47.3333	36	66.6667	74	74	90.3333	104	123	118.333	79	39.3333	21.3333	24.6667	8.6667	24.6667	23.6667	6.3333	5	0	12.6667	26.3333	14.6667	20.3333	11.6667	21.3333	1.6667	3.6667	5	16	4.6667	0
		fly 98	90.6667	79.3333	77.6667	72.3333	66.3333	69.6667	63	61.3333	60.6667	46	52.3333	48	43.6667	45.3333	45	41.3333	34.3333	48.3333	53.6667	54.3333	58	59.6667	73.3333	83.3333	104	63.6667	27	23	17.6667	17.6667	18.3333	9.3333	1.6667	17.3333	6.3333	10	0.66667	23.6667	2.6667	7	8.3333	0.33333	0	0	11.3333	20.3333	7.3333
		fly 99	66	67.6667	78.3333	86.6667	83.6667	79.6667	73	72.3333	66	61.6667	52	49.6667	41.6667	44	18	33.6667	26.6667	29	33.6667	41.3333	40.3333	50	64.3333	73	85	58.6667	32.3333	30.3333	23.6667	16.6667	10.6667	7.6667	9.6667	12	11.6667	8.3333	10	4	8	10	3.3333	8.6667	9.6667	9.3333	2.3333	1.6667	0
		fly 100	86.6667	54.6667	55.6667	47.6667	40.3333	35.6667	32.3333	33.6667	31.3333	30.6667	26.3333	28	25.3333	18	13	15.6667	21.6667	23	19.3333	23.6667	25.3333	32.6667	36.6667	47.6667	83	15.3333	25	22.3333	15	16	8.6667	21	12.6667	19.3333	6	19	15.6667	12	3.3333	19.6667	8.3333	2	3.3333	7	26	25	9
		fly 101	64.6667	67.3333	69.6667	64.3333	68.6667	56.6667	58	56.6667	57	51	39.3333	35	33	34	30.6667	28	22.6667	37	30.6667	43.6667	52.6667	53.6667	65	70.6667	77.3333	37.6667	28	28	21.3333	20.3333	14.6667	7.3333	7	13	6	7.3333	4	11	12.3333	10.6667	5	5.3333	6.3333	5.3333	0	13.6667	15.3333
		fly 102	40.6667	35.3333	36	30.6667	21	23.3333	24	23.3333	16	15.3333	11.6667	12.3333	11	13.3333	12.6667	8	20.3333	12	15	18.3333	15.3333	17.3333	20	25	36.3333	3	0.66667	0	0	5.3333	6.6667	5	6	10.3333	1	2.3333	0.66667	4.3333	3.3333	0	0	0.33333	3.6667	20	23.6667	20.3333	6
		fly 103	70	68.3333	59.6667	71	47.3333	48.6667	48.6667	52.3333	41.3333	45	36.6667	42	31	21	26	19.3333	17.3333	34	30.3333	31	42.3333	37.3333	52.3333	67	121	62	30.6667	14.3333	26.3333	7.3333	13	2.6667	5	7.3333	7	19	9	0	8.3333	20.3333	0	11.6667	7.3333	35.3333	11.6667	26.3333	29
		fly 104	103.333	108.333	107.667	105.333	106.333	105.333	98	101	99.6667	91.6667	88.6667	87	84.3333	91	83.3333	88.6667	80.3333	90	79.3333	78.3333	85	88.3333	106.333	107.667	129	62	34	34	19.6667	18.3333	17.3333	13	16.6667	25.6667	8	40.3333	8	27.6667	4.3333	3.6667	1.6667	0	9	57	53	28	11.6667
		fly 105	128.333	113.667	111.333	107.333	109.333	94.6667	92	84.3333	91	71.3333	82	76	73	66.3333	58.6667	46.3333	59.3333	60.3333	42.3333	72	75	73.3333	96.3333	105.333	53.6667	46.3333	20	17.6667	24	19.6667	9.6667	15.6667	9.6667	12	9.6667	15.6667	8.6667	6.3333	2	4.3333	0	0	26.6667	19.6667	34.6667	7.6667	0.66667
		fly 106	105.333	99.6667	112	110	97.3333	117.667	102	103.667	88.6667	78	60.3333	44.3333	47.3333	36.3333	32	48	45.6667	57	72.6667	77	94.6667	94.3333	118	128.333	121	47	21.3333	20.6667	24	6.6667	11.3333	9.3333	8.6667	9.6667	14.3333	12.3333	0	7.6667	12.3333	7.3333	23.3333	14	9.3333	17.6667	32.6667	32.6667	35
		fly 107	85.6667	88	90	79	77	68.6667	64.6667	65.3333	57.3333	51	48.6667	43	33.3333	34.6667	36.3333	35	38	38	50.6667	49.6667	54.3333	66.3333	63	85	59	53.3333	24.3333	17	9	5	29	8.3333	7	3.3333	6.6667	0.66667	10.3333	3.6667	0	0	0	0	0	0	0	0	0
		fly 108	57	53.3333	38.3333	37.3333	35	31.6667	25.6667	26.3333	26.6667	20.3333	27	23	17	19	23	20.6667	25	22.6667	27	38	48.3333	47.3333	55.3333	75	84.6667	64	44.3333	42.6667	24	11.6667	7.6667	9.6667	6	11.6667	3	0	3.3333	0.33333	1.6667	0	1.3333	17.3333	25.6667	15.6667	21.6667	21.6667	24
		fly 109	58.6667	48	54.6667	60.3333	48.6667	42.6667	38.3333	41.3333	45.3333	41.3333	36.3333	37.3333	37.3333	48	35	34.6667	30.3333	42.6667	46	41.6667	45	42.6667	54.6667	60	95.6667	33.6667	23.6667	11.3333	8.3333	14.6667	10.6667	6	4.6667	0.33333	8.6667	0	0	0	0	0	0	16	36	10.6667	15	7	1
		fly 110	52	47.6667	49.6667	39.6667	48	42.3333	41.6667	45.3333	40	45	40.3333	40.3333	42.3333	35	31.6667	37.3333	30	28.3333	29.6667	33.6667	37.3333	46	48	52.6667	59.3333	45	25.3333	33	4.3333	9	6.6667	0	0	26.3333	9	7	7.6667	0	8	0.66667	3	5.6667	5.3333	6.6667	19.3333	15.3333	12.6667
		fly 111	54	56.6667	51.6667	47.3333	43.6667	50.3333	41	45.6667	40	33.3333	36.3333	37.6667	29	34	30.6667	32.3333	30	31.6667	38.6667	39	46.3333	52	57.6667	66	95	41.3333	13.6667	14.6667	17	21.6667	10	0	4	10	4.6667	15.6667	9	0	0	0	0.66667	0	0	0	0	7	10.6667
		fly 112	88	77.6667	81.6667	72.6667	76.3333	74.3333	67	66.3333	68	64.3333	50.3333	57.6667	53.6667	51.3333	48	46.3333	51	45.6667	34.6667	63.3333	58.3333	62	75	94	120.667	34	13.6667	6.6667	1.6667	1.3333	7.6667	0	0	11	3.6667	11	9.3333	0	0	0	0	18.3333	6.6667	6.3333	5	0	0
		fly 113	116.333	127	127.333	121	121.667	107	95.6667	85	80	70.3333	69	61.6667	41.6667	46.6667	31.6667	55.6667	36.3333	35.3333	24.3333	58	57.3333	66	82.3333	94	125	62	42.3333	35	15	28	25.6667	7.3333	17.6667	8	11.6667	1.3333	17.6667	20.6667	8.3333	0.66667	0	0	23	15.6667	0	0	0
		fly 114	111.667	100.667	97.6667	85.6667	87	76.6667	69.6667	74.3333	66.6667	69	61.6667	49.6667	46.6667	54.6667	58	40.3333	35.3333	51	52.6667	49.3333	57.3333	69.3333	86.6667	104.333	101.667	62.3333	37.3333	26.6667	20	17	35	11.6667	7.6667	14.3333	20	0	6	15	12.3333	1.3333	17	8.6667	22.6667	18	13.6667	11.3333	25.3333
		fly 115	114	113.667	100	100.333	92	78.3333	77	74.6667	71	72.3333	55.3333	61	51.6667	50.3333	47.3333	45.3333	44	54.6667	56.6667	64	64.3333	79	87.3333	87.6667	91.6667	41.6667	18.6667	13.6667	14	12.3333	15.3333	12.6667	42	21.3333	27	10.6667	18.6667	42.6667	24	7.3333	1.3333	2.6667	3	8.6667	23	48.3333	73.3333
		fly 116	78	73.6667	67.3333	65.3333	55.6667	51.3333	48.6667	42.3333	49.6667	35	39.6667	32	27.6667	21	22.6667	31.3333	20.6667	34.6667	34	42	43	45.3333	57	64.6667	40.6667	39.3333	25	14	26	13.3333	6	1.3333	3	16.3333	10	12	6	11.6667	3	10.3333	10	3	0	0	12.6667	13	6
		fly 117	79.3333	79.3333	90.3333	88.3333	79.6667	83.6667	81.3333	67.3333	64.6667	65.6667	66.3333	62.6667	57.6667	47.6667	49	40	41.6667	41.6667	51.6667	35	50	45.6667	66.6667	89.6667	93	41	24	29.6667	23.3333	15	11	11.6667	0	0.66667	12.6667	24.6667	23	13	18.6667	34	9	0	0	0	12.6667	29	13
		fly 118	98.6667	84.6667	76	58.3333	59.3333	55.3333	47.3333	44.6667	42.3333	47.6667	40.3333	34.3333	28.3333	19.3333	32.3333	23.3333	45	39	36.3333	43.3333	41.3333	48	58.6667	61.6667	123.333	37.6667	29.3333	27.6667	26.6667	21	28.3333	16.6667	26.3333	20	22	7.3333	8.3333	0	0	3.3333	1.6667	0	2.3333	40.6667	61.6667	12.3333	9
		fly 119	66.6667	58	56	47.3333	45	46.6667	45	33.6667	38.3333	32	26.3333	25.6667	28	24	15.6667	20	25	23.6667	30.6667	20	36.3333	30	47	51.3333	60.6667	39.3333	25	12.3333	2.3333	20	26	16.6667	3.3333	0	3	0	3.3333	7.6667	1.6667	10	0.33333	0	1	10.6667	8.6667	9	10.6667
		fly 120	81.6667	53.6667	47	49.3333	48.3333	40.6667	38	35	33	34	33.3333	27	30	21	26.3333	24.3333	26	27	27.6667	28.3333	37	32.3333	41	39.6667	62.6667	62.6667	40	22.6667	24.3333	20.6667	26.3333	13.6667	22.3333	12.3333	7	0	7	0	0	0	5.6667	0.66667	4.6667	6	19	10	9.6667
		fly 121	97	103.667	96.6667	99.3333	98.6667	94.3333	96.3333	97	91.6667	64	66.3333	63.3333	58.6667	57.3333	55	44.3333	45.6667	52.6667	61.3333	67	76.6667	81.6667	96.3333	125	135.667	45.3333	27.3333	16.3333	21	8.6667	15.6667	6.6667	8.6667	16	3	6.3333	7.3333	3.3333	1.3333	0	0	0	8.6667	3.6667	31.6667	43.3333	19
		fly 122	62	57.6667	66.3333	78.6667	77.3333	73.3333	75.3333	68.3333	66	54.3333	57.6667	48.3333	54	40.3333	48	47.3333	37.6667	45.6667	41.6667	45.6667	54.6667	65.3333	81	99.6667	117.333	35.3333	25	12.3333	6.6667	6.3333	10	0	0	1.3333	2.6667	0.33333	0	0	0	0	0	4.6667	0	0	4.3333	7.3333	17.6667
		fly 123	47.6667	49.6667	48.6667	49	46	34.3333	43.6667	36	37.6667	43	30	37	24.3333	26	26	31.6667	25	44	45.3333	43	47	51.6667	55.3333	62	79	50.3333	33.3333	42.6667	18.6667	30.6667	22.6667	20.6667	28	28.6667	18	19	24	12.6667	0	5	8.3333	7.3333	10.3333	0	0	0	4
		fly 124	82.3333	120	119	114	117	97	105.667	92.3333	76.6667	75	76.3333	65.3333	61.6667	63	45.6667	52	51.6667	55.3333	49.3333	60.6667	67	81.3333	95	108.333	84.6667	43.3333	22	16.6667	13.3333	6	9.6667	6	13	10.6667	6.6667	14	13	19.3333	14.3333	11	5.6667	12.6667	5.3333	0	20.6667	69.6667	74
		fly 125	79	68.6667	69.3333	60.3333	47.6667	51	40.6667	37	35.3333	22	25.3333	22.3333	10.6667	18.6667	22.3333	14	25	18.6667	28.6667	17.3333	32.3333	29.6667	33.3333	50.3333	71.3333	21.6667	14	15.6667	5	3.3333	12.3333	10	13	8.3333	1	3.6667	5.3333	9	12.3333	0.66667	0	0	0	2.3333	15.3333	11.6667	5
		fly 126	63.3333	58.3333	51.3333	43	43.3333	35.6667	32.3333	26	31.6667	26	26	20	17.6667	15.3333	21.6667	11.3333	23.6667	17	30	27.3333	29.3333	35	43.6667	58	99.3333	46	13.6667	4.6667	6.6667	1.3333	9	1.3333	3	20.3333	7.3333	11.3333	11.3333	1.3333	3.6667	0	10.6667	10	15.6667	12	13	6.6667	2.6667
		fly 127	66	65.3333	56.3333	51.3333	45.6667	43.6667	42.3333	49	41	42.6667	39.3333	41.6667	37.3333	43.6667	39.6667	45.3333	36.3333	43	36.6667	46.6667	47	51.6667	58.3333	77.3333	88.6667	56.6667	43.6667	22	24.6667	40.3333	27.6667	8	25.3333	26	8.3333	9	13.3333	20.6667	6.3333	6	0	0	0.66667	0	6.3333	7.3333	8.6667
		fly 128	102.667	91	91.3333	85.3333	75	78.6667	67	67.3333	67	71	62	55	58	65.6667	51.3333	56.6667	47	55	51.3333	61	51.6667	49.6667	67	85.3333	137	67.6667	30.3333	30.6667	19	17.6667	23	23.3333	22.6667	8.6667	15.6667	5.3333	14.6667	13.6667	16.3333	33	23.3333	7	5	10.3333	3	11.3333	1
		fly 129	81.3333	63	52.3333	50.6667	42.3333	54.3333	41.6667	40.6667	41.3333	46.3333	30.3333	35.3333	30.3333	35.3333	22.3333	43	34.6667	50.6667	33	29.3333	46.6667	29.3333	42	38.6667	92.3333	81	50.3333	7	20.6667	28	0	0	14	6	12.3333	0	0	0	0	0	3	29.3333	10	56.6667	6.6667	10.6667	21
		fly 130	118.667	125.333	123.333	117.667	96.3333	72.3333	62.3333	59.6667	47.3333	47.6667	36.3333	27.3333	31.6667	29	32.6667	29.3333	30.6667	47.3333	47.3333	54.3333	71.3333	66.6667	113.333	135	77.3333	37.6667	25.3333	22.6667	25.3333	19.3333	24.6667	16.6667	3.3333	0	0	2.6667	15	5.6667	11.3333	10.6667	14.3333	0	13	12.6667	16	4	16.3333
		fly 131	97.3333	92.6667	88	88	78.3333	73.3333	72.3333	70.3333	64.6667	67.6667	65.6667	61.3333	62	62.6667	57.6667	53.3333	56.3333	52.3333	61.6667	57.3333	65.6667	71.6667	89.3333	101.667	142.333	115	76.6667	38.3333	17.6667	9.6667	20	15.6667	11.6667	0	0	0	0	0	0	0	0	0	0	0	0	4	26.6667
		fly 132	88	78.3333	82	79.3333	75	62.3333	56	46.3333	33	23	11.3333	27.6667	12.6667	8	22.3333	19	18.3333	26	41.3333	43	47.6667	59	71	89	121	50.6667	10.3333	7.3333	4.3333	5	0	1	0	0	0	0	0	0	0	0	0	0	0	1.3333	5.3333	6.3333	0
		fly 133	91.3333	75.3333	67.3333	65.6667	62.3333	50	45.6667	39.3333	39.6667	43	33.6667	35.6667	31.3333	36.6667	38.6667	29	32.6667	36.6667	44	39.3333	46	50	59.3333	65.3333	120.667	82.6667	21.3333	35.6667	17	5	0	0	0	0	0	15.6667	41	17.6667	16	3.6667	0	0	0	13.6667	27.3333	47.6667	30
		fly 134	118.333	113	114	109	96.3333	99	93	79.3333	74.6667	56.3333	50.6667	39.3333	52	50.6667	31	31	42.3333	58.6667	54.6667	51	57.3333	74.3333	87.3333	115.667	129.333	72	39.6667	17	15.6667	20	13.3333	38	13.6667	6.6667	9.6667	1.3333	6.6667	0	18	8.6667	2	4.6667	7.6667	6.6667	3.6667	1	9.3333
		fly 135	137	126.333	126	115.667	111.333	93.6667	68.6667	65.3333	47	17.3333	36.6667	35	23.3333	27	18	15.3333	8.3333	28.6667	60	26.6667	62.3333	45.3333	72	92.6667	86.6667	46.6667	22.6667	17.3333	21.6667	14.6667	15.3333	12.3333	13	13.6667	19.6667	16.6667	4	9.3333	10	0.33333	6	0.33333	17.6667	3.6667	14.6667	0	0.33333
		fly 136	93.6667	88.6667	92.3333	93	80.6667	75.6667	53	55	43.3333	37.6667	35	37.6667	33	24.3333	25.3333	33.6667	31	38	37	39.3333	40	36	50	56	97.6667	84	25.6667	25	14	13.3333	16.6667	0	15.3333	13	6.3333	6.6667	18.3333	3.3333	0	12.6667	0	0	0	0	0	1.3333	19.6667
		fly 137	120	105.333	99.6667	97	86.3333	84.6667	74	69.6667	62.3333	59.3333	54	52.6667	54.6667	45.3333	50.6667	35.6667	48.6667	57.6667	57	65.3333	72.3333	68	66.3333	76.3333	95	19	12.6667	12	11.3333	1.3333	0	10.6667	19.3333	8	1.6667	3.6667	3.6667	12.3333	3.3333	9.3333	6.3333	19.3333	8.3333	11.6667	38.3333	26	6.6667
		fly 138	125.667	122.333	116	111	113.667	110.333	105.333	105.667	89.3333	81	65	60	53.6667	21.6667	37.6667	22.3333	8.3333	17.6667	27.6667	56.6667	64.3333	70	91.3333	102.333	143.667	94.3333	33.3333	28.6667	17.6667	22	42.6667	15.3333	16.3333	15.6667	22.6667	1.3333	3.6667	11	8	20.6667	27	24.6667	8	2	14.3333	15	4.3333
		fly 139	144	110.333	102.667	86	77.6667	65	58.6667	58.3333	51	52	44	41.3333	48	46	40	25	44.6667	28.3333	33	33	29	53.3333	38.6667	70	77.6667	39.6667	31.3333	8.6667	9.6667	0.33333	4.6667	15.3333	14	16	18.3333	5.6667	16.3333	17.3333	1.6667	8	8.6667	23.6667	11	10	8	5.6667	0
		fly 140	85.3333	78.3333	59	47.3333	31.6667	24	13	24.3333	10.6667	22.6667	11	15	16.3333	14.6667	18	19.6667	27.3333	20	33.3333	36.6667	42.6667	52.3333	65	82.6667	111	74.6667	17	9.6667	3.6667	10.3333	6.6667	1	0	6	0	7.6667	0	0	0	0	0	0	0	0	0	0	4.6667
		fly 141	96.6667	88	78.6667	73.3333	71.3333	73.3333	65.6667	61.3333	60.3333	54.6667	51.3333	54.3333	49.6667	43.3333	36	39	40	36.6667	44.3333	45	49.6667	56	65.3333	78.3333	146	71	44.3333	27	12.6667	14.6667	8	25.6667	11	7.6667	16.6667	6.6667	2.3333	17.6667	0.33333	11.6667	0	6.3333	3.3333	5	1.6667	16.3333	7.3333
		fly 142	95.3333	85.3333	87.6667	82	88	79.6667	75	64.3333	57.3333	57	55.3333	45.3333	42	32.6667	33.6667	40.3333	41.3333	43.6667	53.3333	59	62.6667	75.3333	79.3333	85.3333	103.333	47.6667	32.3333	30	14.6667	17.3333	5	23.3333	30	24.6667	19	31	18.6667	14.6667	17.6667	21	9	0	3	17	3.6667	2.6667	0.33333
		fly 143	107.667	84.3333	75	71.6667	59.6667	51	41.3333	52	40	37	34.6667	39.3333	24.6667	34.3333	30.6667	17.3333	38.6667	34	28.6667	37	36	44	57.3333	68	84.3333	80	50	30.3333	24.6667	34	22.6667	8	30.3333	20.6667	10.6667	20	28	13	0.66667	0	0	10	9	5.6667	16.3333	25.6667	8
		fly 144	88.6667	86.6667	85	81.6667	87	66.3333	63.6667	64.6667	52	62.6667	49.6667	49	52.6667	43	40.6667	44	33	37	34.3333	43.3333	44	43.6667	53.6667	56.3333	134.333	42	17.6667	14	14.3333	10	11.3333	8.6667	26.6667	13.3333	12.6667	13.6667	7.6667	2.3333	3.6667	3.6667	0.33333	8.6667	15	29.6667	24	29.3333	34.6667
		fly 145	51	39.3333	36	34	27.3333	34	28.3333	18.6667	24	22.3333	15.3333	12.3333	11.3333	24	13	10.3333	3	10.3333	18.6667	42.3333	23	26.6667	36.6667	37	58.6667	20	6.6667	1.3333	0.33333	0	1	0	1.6667	0	0	0	0	0	0	0	0	0	8	7	0	7.6667	0
		fly 146	88.6667	64.6667	68.3333	65.6667	62.6667	58.3333	62.6667	53.3333	49.3333	50.3333	54.3333	52.3333	55	53.3333	53	51.6667	53.6667	55.3333	56	60	63.3333	67.3333	78.3333	84	81.3333	46	25.3333	18.6667	21.6667	12.3333	4.3333	5	5.3333	6.6667	6.3333	13.6667	1	15	7	22.3333	8	3.6667	7	13	11.3333	5.3333	8
		fly 147	103	95.3333	108.333	102.333	110.667	93.6667	93.3333	87.3333	80	75.3333	65.3333	53	29.3333	49.3333	36.3333	28	39.3333	51	36	58.3333	67	85.6667	86.3333	116	120.667	65.6667	46.3333	38.6667	28.6667	27	11	2.6667	3.6667	17.6667	9.3333	12.6667	9.6667	8.6667	9	9	0	0	4.6667	14.6667	11.6667	6	0
		fly 148	75	75.6667	68.3333	70	65.6667	48.6667	46.6667	47.6667	50.3333	40	37.3333	41.3333	42.6667	35	37.3333	34.6667	33.6667	36.3333	38.6667	44	39.3333	37.6667	47.3333	55.6667	76.3333	47.3333	35.6667	21.3333	19	30.3333	14	13	16	4.3333	2.6667	11.3333	4.3333	0	0	0	0	0	1.3333	19.6667	33.6667	29.3333	35.6667
		fly 149	82	74.6667	79.6667	75.6667	62.6667	56.3333	43.3333	36.3333	22	29.3333	22.3333	15.6667	16.3333	12.6667	14	4.3333	23.6667	23	15.6667	28.6667	30.6667	39	45.3333	52.3333	71.3333	36.3333	17.6667	14.3333	8.3333	11.3333	14.6667	12.6667	5	5.6667	23.3333	11.3333	4.6667	0.33333	1	0.33333	2	0	0	15.6667	9	3.6667	3.3333
		fly 150	75.3333	54	53	69	45	41	40.3333	41.6667	47.3333	40.3333	33.6667	30.3333	11.3333	12.6667	17.6667	11	22.6667	13	27.6667	25.3333	33.6667	37	45.6667	60	41.6667	8.6667	7.6667	9	0.66667	9.6667	23	3.3333	3.3333	0	11.6667	4	5	3	16.3333	7	3.6667	2.6667	5.6667	13.6667	8	34.6667	1.6667
		fly 151	71.6667	48	39.6667	36.6667	45	33.3333	22.6667	23.6667	29.6667	28.6667	24	18	17.6667	29.6667	21.6667	9.6667	19.6667	14.3333	25.6667	23.3333	29	32	41.6667	57.6667	99.6667	45.6667	39.3333	22.6667	20	29.6667	12.6667	4	2	41	20.6667	3	9	25	6.3333	19.6667	8.3333	4.3333	10.3333	9	17	7.3333	0.33333
		fly 152	100	100.333	90.6667	83	72.3333	67	65	51.6667	57.6667	45.3333	38	42.6667	38.3333	33.3333	30	38	33.3333	43	38.6667	45	50	56.3333	74	83	133.667	79.6667	37.3333	18.3333	19	7	19.6667	7	1.6667	6.3333	15.3333	11	0	0	3.3333	0	0	0	1.3333	2	1.6667	8.3333	16.3333
		fly 153	81.3333	65	34	62.3333	32.3333	31.3333	28	29	27.3333	24.3333	10	17	9.3333	17	6.6667	11.3333	18	9.6667	6.6667	10.3333	32.3333	19	30.3333	32.3333	56.6667	14	1.3333	0	0	0	4.6667	0	0	0	0.33333	0	0	6.3333	3.6667	0	0	0	5.6667	4.3333	0	0	0.33333
		fly 154	73	37.3333	29	24	18.6667	20.6667	13.6667	15	15.6667	7.6667	9.3333	7.6667	5.6667	9.3333	9.3333	9	10.6667	12.6667	12.3333	11.6667	21.6667	13.6667	19.6667	21.6667	40.3333	19.6667	17	10.3333	0	8.3333	2.3333	1.6667	0.66667	1.3333	8.6667	7	0	0	0	0	0	0	0.66667	2	6.3333	27	14.6667
		fly 155	66	53	56.6667	50.3333	56.3333	59.6667	59.6667	49.6667	51.6667	48.6667	45.6667	62.6667	51.6667	50	50.6667	49.6667	36.6667	44.6667	32.3333	43	37.3333	47	46.6667	49.6667	85.3333	66.3333	28.3333	20.3333	20.3333	15.6667	22	27	26.3333	15.3333	17.3333	15.6667	17.3333	6.6667	9.3333	0	0	1	0	14.6667	15	5.6667	0.33333
		fly 156	81.3333	57.6667	43.3333	43	42.6667	35.6667	34	34	32.3333	30.6667	22.6667	26.3333	35	28.3333	22.6667	24.6667	22	25.3333	26	27.6667	26	23.3333	31	33.6667	74.3333	48.3333	12	15	7.6667	7.3333	28.3333	8.6667	7	8.6667	1.3333	20.3333	1.3333	3.3333	0.33333	2.6667	0.66667	8.6667	0	5.3333	8.6667	5.3333	7.3333
		fly 157	89.6667	73.3333	76.3333	71.3333	65.3333	65.6667	60	43.6667	43	47	35.3333	39	39.3333	36.6667	26	26.6667	38.6667	44.3333	33.6667	47.3333	66	66.6667	71	83.6667	89.3333	62	45.3333	22.3333	20.6667	30.3333	20.3333	5.6667	7.6667	18	14.3333	11.6667	4	8.3333	3	3.6667	17.3333	32.3333	13.3333	27	10.6667	3.3333	8.6667
		fly 158	99.6667	76.6667	73.6667	59	57.6667	53.6667	48.3333	45	43	47	37.6667	34	10	37.3333	26.6667	24.3333	10	38.3333	31.6667	36.6667	33.3333	45.6667	64	73.3333	76.3333	21.6667	1.3333	0.33333	0.66667	0	0	0	0	0	0	0	1	0	2.3333	5.3333	0	1.3333	4.3333	8.6667	16.3333	0	0
		fly 159	80.3333	51.3333	53.3333	45.3333	45.3333	46.3333	42	40.6667	37.3333	36.6667	35	37.3333	22.6667	40.3333	38.3333	3.6667	48.3333	28	39	34	33	38.3333	51.6667	41.6667	62.3333	37	24.6667	17	24.6667	22.3333	16.3333	18.3333	14.3333	29.3333	16	2.6667	6	2	0	9.3333	9.6667	6.3333	9	11.3333	8	0.33333	9
		fly 160	58	33	36.3333	36.3333	32	24.3333	28.6667	18.6667	22.3333	24.6667	13.3333	12	18.3333	16	7.3333	3.6667	32	18.6667	24	20.6667	27	33.3333	46.6667	55.6667	49.3333	22.6667	4.6667	2.3333	6	0.33333	0.66667	0.66667	0.33333	4	0	0	1.3333	0	0	0	0	0	0	0	1	1.6667	1.3333
		fly 161	51.3333	45.3333	44.6667	44.3333	41	40	44.6667	39.3333	37.3333	37.6667	34.3333	30	32.6667	34.6667	30.3333	35.3333	34.6667	33.3333	38.6667	32.6667	39.3333	39	50.6667	53.6667	74.3333	51.3333	24.6667	23.6667	17.3333	13.3333	22.6667	14.3333	20.3333	17	7.3333	9	4.6667	16.3333	13.3333	0.33333	5	5.3333	2.3333	6.6667	18	14	7.3333
		fly 162	45.3333	29.3333	34.6667	35	30	33.6667	23.6667	28.6667	26.6667	23.6667	24.6667	21.3333	21.6667	14.6667	23.3333	13.3333	23.3333	23.3333	21.6667	27	37.3333	35.3333	50.6667	65.3333	53	33.6667	15	16	5.3333	5.3333	2.6667	1.6667	3.6667	1.3333	0	6.3333	11	2.6667	0	0	0.66667	0	5.3333	8.3333	0	0	0
		fly 163	69.3333	65.6667	56.6667	48	41.6667	38.3333	37.3333	36	27	32	20.6667	9.6667	20	16.3333	11.3333	4	10.6667	31.3333	14.3333	19.3333	9	28	46.3333	47.3333	78	59	20.3333	17.3333	6	8	21	0.66667	0	12.3333	11.3333	6.3333	1.3333	0	0	10	0.66667	0	10.6667	16.3333	12.3333	5.6667	8.3333
		fly 164	93	83.3333	86.6667	72.6667	77.6667	81	70.6667	69.3333	63.3333	60.3333	61	56	52	46	47	41.6667	51.6667	49.3333	45.6667	50.6667	60.3333	62.3333	76	90.6667	131	65.6667	43.3333	38.3333	40	18.3333	24.6667	22.6667	23.3333	24	17	9.6667	12.3333	13.3333	6.3333	1.3333	2	12.6667	13.3333	1.6667	9.3333	2.6667	3.3333
		fly 165	106	106	99.3333	93.3333	95	88.6667	83	75.3333	75.3333	80	74	75.3333	77.6667	69	71	70	71.3333	74.6667	77	76.3333	88.6667	96.3333	98.3333	112.667	158	66.6667	26	12	2.6667	4.6667	0.66667	0	0	0	4	8.3333	0	0	0.66667	6.6667	0	6.3333	19.3333	17	17	16.3333	9.3333
		fly 166	54.6667	57	57	51.3333	49.6667	54	42.6667	44	38.3333	36.3333	30	33	35	33	29.3333	27.3333	32	25.6667	27.3333	32	38.6667	32	44	57.3333	67.3333	31	18.6667	15.3333	15.6667	12.3333	11.3333	13.3333	11	9	8.6667	6	14.6667	7.6667	7	0	5	1.3333	0	13.3333	4.3333	7.3333	2
		fly 167	59	55	55	49.6667	42.6667	41.3333	37.6667	30.6667	27	27.3333	20.6667	22	20	18.3333	17.6667	11.3333	15.6667	12.6667	16.6667	13.6667	19.3333	21	25	32	81.3333	42.3333	22	6.3333	2.3333	0	0.33333	4.6667	15.3333	17.6667	2.6667	13.3333	13.3333	4.6667	6	8.3333	7.3333	1	10	3.3333	2.3333	4	9.3333
		fly 168	61.6667	49	48	41.6667	40	34.3333	38	36	28.6667	27.6667	28.6667	30	24.6667	29	27	23	30.3333	32.3333	35	33.6667	37.6667	47.6667	51	61.6667	68	47.3333	28	20.6667	22.6667	12.3333	14.6667	13.3333	6.6667	9.6667	0.33333	6	3	0	13.6667	4.6667	1	2	13.6667	16.6667	6	1.3333	0
		fly 169	85	95	97	92.3333	92.6667	85.6667	78.3333	79	68	63	56	49	29	26.6667	21.6667	30.6667	35.6667	52	67.6667	73	73.3333	89.6667	103	114	145	51.3333	31	15.6667	21.3333	13.3333	15.6667	12.6667	15.3333	18.3333	12	25.6667	5.3333	14.3333	0.33333	0	0	0	2	0	13.3333	2.6667	2.3333
		fly 170	91	94.6667	91.3333	93.6667	98.3333	89	82.6667	81	69.6667	75.6667	72.3333	72	69.6667	63.3333	61.3333	54.3333	57	52.3333	60	61.6667	71.3333	80	89.3333	97.6667	98	99.6667	55.3333	42.6667	27.6667	24.3333	1.6667	8.3333	10.3333	2.3333	13.6667	15	14.3333	7.3333	5.3333	0	0	0	0	18.6667	30	9.6667	2.6667
		fly 171	84	79	75.3333	81.3333	64.6667	68.6667	67.6667	57.3333	54.3333	39.6667	47.3333	42	43	33.6667	24.6667	28.3333	34.6667	31	36	38.3333	50	51.3333	64.6667	84	89	53	13.3333	11.3333	17	6	5	4	5	13.3333	17.3333	8	9.3333	5.6667	15.3333	8	7.3333	4.6667	12	5.3333	2	7	0
		fly 172	45.3333	49.3333	41.6667	44.3333	41.3333	34.3333	36	40	40.3333	37.6667	32.6667	37.3333	30.6667	29.6667	26.3333	29.6667	29.6667	30.6667	32	28	36.3333	44.6667	47.6667	55.3333	93	33.3333	27.3333	11.6667	19.6667	20.6667	13	8.6667	19.3333	19.6667	9.3333	8.3333	9	7	11.6667	2	11.3333	19	4.3333	0	11	6	0
		fly 173	55.3333	55	64.3333	62	68.6667	64.3333	61.3333	61	55.3333	52	48.3333	34.6667	28.3333	29.6667	25.6667	28	27.6667	32.6667	33.3333	33.6667	37	42.3333	50.6667	61.6667	115.333	68.3333	28.6667	26.6667	23.3333	18	17.6667	8	15	19	24.6667	12.3333	10.3333	7	7	10	17	13.3333	25	23	8.6667	18	17
		fly 174	66	47.3333	44.3333	40.3333	32.3333	34.3333	33.3333	34.3333	29	20.6667	22.3333	26.6667	28.3333	25	17	20	15	23	20	19.6667	21.3333	24	26.6667	27.3333	72.6667	12.6667	11.6667	10.6667	2	0	7.6667	0	5	13.6667	11.3333	9	9.6667	7	14.3333	7	0	17.6667	1.6667	0	0	7	32
		fly 175	59.3333	55.3333	44.3333	37.3333	35	31	29.6667	24.3333	25	22	24	22	16	20.6667	14	18	18.6667	24	28.3333	32.3333	28.3333	37.6667	45	59.6667	97.6667	16.6667	16.6667	0.66667	0	0	0	0	0	0	0	0	0	5.3333	2.6667	0	0	0	0	0	2.6667	7.6667	3.3333
		fly 176	51.6667	58.6667	51.3333	49.3333	57.6667	50.3333	41.6667	41	44.6667	39	43	34.6667	34	29	27	10.6667	25	38	35.6667	45.6667	47.3333	47	55.3333	67	49.3333	6.3333	8	1.3333	7.3333	0	0	0	5.6667	7.6667	0	3.3333	0	0	0	0	1.3333	1.6667	0	2.3333	7	1.3333	0
		fly 177	67.3333	64.6667	59.6667	55.3333	50	48.6667	42.6667	37.6667	34.3333	31.3333	26.6667	23.3333	15.3333	15.3333	18.3333	44.6667	26	27	28.6667	36.3333	39	47	60	72.6667	119.667	70.6667	35	35.3333	37.3333	31.6667	19.6667	10.3333	30	24.6667	14.6667	19.6667	15	16	7.3333	1	0	18.6667	36	19.6667	6.3333	5.3333	0
		fly 178	51.3333	40.3333	34.3333	28.3333	20.6667	23	22	24	23	27.6667	27.6667	24.3333	26	23.3333	19.6667	23	23	32	28.6667	31	31	32.6667	40.6667	50.3333	32.6667	15	13.6667	12.6667	13.6667	5.6667	6.3333	2.3333	0	7	0	0	0	0	0	0	10.3333	8.6667	7	8.6667	0	4	0.66667
		fly 179	50	28.6667	41.3333	26.3333	29.3333	30.6667	13.3333	26.3333	18	14.6667	14.3333	13.3333	17.3333	16.3333	5.3333	18.6667	23	16.3333	18.6667	13.3333	32	29.6667	26.3333	42.3333	79.6667	38	10	6.6667	3.6667	10	0.66667	2	9.3333	0.66667	1.3333	9.6667	9.3333	7	0.66667	0	12	10.6667	12.3333	5	23.6667	12.3333	10.3333
		fly 180	73	72	65.6667	56.6667	52.3333	52.6667	42.3333	36.6667	31.3333	33.3333	31.6667	26.6667	30	26.6667	16.3333	25	24.6667	35.6667	29	33.3333	38.3333	50.3333	60	64.6667	143.667	94.6667	57	32	31	20	11.6667	15.6667	14.6667	14	2	5.3333	0	7	12	5.6667	0	0	0	0	0	0	0
		fly 181	49	39.6667	30.3333	31.3333	47	36	25.3333	29	21.3333	21.3333	27.3333	25.6667	23.6667	24.6667	25	28	22.6667	25.3333	32	26.6667	34	31.3333	38	42	53	40	20	15.6667	15	0	5.6667	8.3333	0	0	4.3333	22	5	1	4.6667	0	0	0	0	7.3333	13.6667	22	0
		fly 182	47.6667	48.3333	46.6667	37.3333	34.6667	32.3333	20.3333	24	20.3333	16	15	17	11.6667	19.3333	11.3333	13.6667	18	16.6667	17.6667	21.6667	25.6667	34.6667	43.6667	48	58	61	25.6667	17	21	8.6667	0	0	0.66667	8.3333	2.6667	0	0	5	0.66667	0	3.3333	2.6667	0	0	1	8	1.6667
		fly 183	53.6667	51.6667	51.6667	53.6667	48.3333	50.6667	49.3333	39	39	41	37	37	35.6667	35.3333	31.3333	31	36.6667	33.3333	38	45.6667	49	49.3333	64.3333	71.3333	87	11.6667	11.6667	9.6667	6	6	0	0	0	12	1.6667	9	4.6667	1	1.3333	0	3	10	9.3333	7.3333	15	1	7
		fly 184	46.6667	51.6667	48	47.3333	47.3333	34.6667	40.3333	35.6667	35	33.3333	30.6667	31	32.6667	24.6667	30.6667	29.3333	18.6667	26.3333	28.3333	32.6667	33.6667	37.6667	40.6667	63.6667	69.6667	26	10.6667	23	11	17	10	10	11	4.6667	0	0	17	6.3333	0.33333	8.6667	0	0	0.66667	0	2.6667	16.6667	4.3333
		fly 185	67.6667	31.6667	41.6667	23.6667	50.6667	29	26.3333	20.6667	19.3333	22.6667	32.6667	16.3333	10.6667	27.3333	16.3333	17	12.3333	18	22.3333	28	29	30.3333	30.3333	48.3333	74	57	42.6667	23.3333	15	13.3333	12	10	6	2	5	4.3333	0	0.66667	4.6667	0	2.3333	0	2.3333	0.33333	4.3333	3.6667	0
		fly 186	43.6667	38.3333	32.6667	37.3333	29	29.6667	34.6667	32.6667	25	25.6667	30.6667	29.3333	29.6667	28	22.3333	30	43.6667	33	29	34	24	28.3333	29	35	88.6667	51	30.3333	11.6667	12.3333	14.3333	6	3	0	0	0	10	20.3333	28	24	31	32.3333	9.3333	9.6667	6.6667	2.6667	5	1.3333
		fly 187	57.6667	68.6667	62.3333	60.3333	59	58.3333	52.3333	53.3333	43.3333	43	47.6667	43.6667	39	40.6667	39	37	34	39	39.6667	55	51.3333	60.6667	63.3333	68.3333	67	41.6667	52.3333	25	17.6667	22.3333	25	21.6667	11	18.3333	16.6667	21.6667	28.6667	20	20.3333	17	18	14.6667	34	28	28	35	20
		fly 188	56	57.3333	46.6667	33.3333	29.3333	31.6667	32	27.6667	33.6667	31.6667	28	31.3333	26	26.3333	26	29	27.3333	29	37	38.3333	39.3333	45.3333	53	66.6667	63.3333	17.3333	18.3333	17.6667	13	11	13.3333	0.66667	10	26.6667	9	5	10	4.6667	9.3333	3	0	0	0	0	6.3333	8.6667	0
		fly 189	72	42	36.3333	40	35.3333	32	20.3333	36	25	27.6667	25.3333	19.3333	19	26.3333	24.3333	20	24	22.3333	25.6667	31.3333	24.6667	26.3333	39	46.6667	98.6667	82.6667	21.3333	15	7.6667	3.6667	10.3333	1.6667	16	6.3333	0	10.3333	21	3	18.3333	24	11.3333	0	24.6667	3.6667	18.6667	17	5.6667
		fly 190	73.6667	84.3333	82	82.3333	75.3333	72.6667	66.6667	68.3333	60.6667	58	58	55	53.3333	46.6667	47	52.3333	54	48	41.6667	45.6667	61	63	68.6667	76.3333	131.667	93.3333	93.6667	53.3333	42	61	57	41.3333	27	34.3333	16.3333	23	39.3333	7.6667	23	8	10.3333	3	21	35.6667	35	54	61
		age 20d
			bin 1	bin 2	bin 3	bin 4	bin 5	bin 6	bin 7	bin 8	bin 9	bin 10	bin 11	bin 12	bin 13	bin 14	bin 15	bin 16	bin 17	bin 18	bin 19	bin 20	bin 21	bin 22	bin 23	bin 24	bin 25	bin 26	bin 27	bin 28	bin 29	bin 30	bin 31	bin 32	bin 33	bin 34	bin 35	bin 36	bin 37	bin 38	bin 39	bin 40	bin 41	bin 42	bin 43	bin 44	bin 45	bin 46	bin 47
	2xBRP	fly 1	38.3333	23.3333	26	22.6667	20.6667	14	28.3333	13	15.3333	16.3333	12	16	9.6667	12.3333	11	12	11	14	6	12.6667	13.3333	21	22.3333	22.3333	20.6667	9.3333	29.6667	22	12.6667	5	2.6667	4.3333	13.6667	8	11.3333	24.3333	16.6667	17	5.3333	7.6667	20.3333	23	24	14.3333	15.6667	5	9.3333
		fly 2	47	38.3333	34.3333	26.6667	9.6667	17.3333	22	21.3333	18	10.6667	24.6667	23	23.3333	15	26.3333	19.6667	24.3333	27	22.6667	24.6667	18.3333	21.3333	30.6667	44.3333	40.6667	32.3333	13.3333	7	10	12.6667	13	3.6667	0	20.3333	21.3333	19.3333	21.3333	10.6667	14.3333	20.6667	5	1.6667	5.6667	8.6667	6.3333	8.6667	6
		fly 3	56.3333	29.6667	24	24	11.3333	7.6667	11.3333	17.3333	16.6667	21.6667	13	11.3333	17.3333	23.6667	2.3333	4.6667	5.6667	6.3333	20.6667	17	16	15.6667	33	36.3333	20.3333	25.3333	18.3333	1	1.6667	3.3333	2.3333	0	0	0	0	0	0	0	3.6667	4.6667	14	3	0	0	0	0	0
		fly 4	36	21.6667	12.6667	11.6667	16	15	22.3333	20.6667	17.6667	21	14.6667	23	13.3333	8	16.3333	17.3333	18	14.6667	21.3333	25	26.6667	29	34.3333	45.6667	28.3333	30.3333	12	10.3333	18.6667	6	9.6667	4.3333	12.3333	5.3333	0	0	0	0	0	3.6667	5.6667	0	0	0	0	0	0
		fly 5	60.3333	37.6667	30.3333	21	19	17.3333	9.6667	14	14	8.3333	12.3333	11	16.3333	17	9.3333	7	18.3333	41	19.3333	25.6667	20.3333	28.3333	31.3333	35.6667	36	4.3333	0.33333	0	0.66667	0.33333	6.3333	0.33333	0	13.3333	20	5.6667	21.6667	13.6667	6	1.3333	9	12.3333	19	8.3333	12	4.6667	10.3333
		fly 6	50.6667	29	23.6667	24.6667	20.3333	22	21.3333	19.6667	17	16.6667	17.6667	14	14.6667	11	7.3333	9.6667	9	15.3333	19.6667	14.3333	13.3333	24.6667	33	36.6667	29.3333	11.6667	8.3333	9.6667	6.3333	6.3333	0.66667	4	4	2	0	0	16.6667	0	3	9.6667	10.3333	2	5.3333	3.3333	0	5.3333	0
		fly 7	64.6667	48.3333	40	23.6667	38	30.6667	11	26.6667	30.3333	13	21	25.6667	38	18	9.6667	12.6667	6	4	8.3333	7.3333	29.6667	27.3333	23.6667	26.3333	33	28.6667	76.3333	43	35.6667	32	23.6667	41.6667	44.3333	10.6667	10.6667	24.3333	33.3333	9.6667	18.6667	18.3333	21.6667	40	33.3333	14	8.3333	13.6667	39.3333
		fly 8	58.3333	41.3333	36.6667	35	44	28.6667	35	70	34.6667	33.3333	25	22	11	14.6667	15.6667	16.3333	11.3333	17.6667	9.6667	17.3333	20.6667	26	35.6667	49.3333	41.6667	16	8.3333	7.6667	9.3333	11.6667	17.3333	5	9.6667	12.6667	6	6.3333	8.6667	6.6667	8.3333	5.6667	11.3333	10.6667	12.3333	5.3333	10.3333	7	7
		fly 9	58.6667	45.6667	41.3333	40.6667	33.6667	44	40	35.3333	33.3333	41.3333	31	25.6667	29	20.6667	23.6667	28.6667	19.3333	17.6667	30.3333	23.6667	21.6667	37	34.3333	31	60.6667	52.6667	40	33.3333	41	17	20.3333	30.6667	8.3333	0	7	16.6667	8.6667	0	0	3.3333	16	1.6667	0	0	6.6667	13	2.6667
		fly 10	63.6667	41	49	37.3333	32.3333	31.6667	26.6667	30.3333	23.3333	31.6667	22.3333	21.6667	14.6667	13.6667	21.3333	23.3333	17.3333	20	13	25	38.6667	24.6667	29.6667	38.6667	44.6667	22.3333	17.6667	23.3333	15	26	10	5.3333	16.3333	15	9.3333	13	0	1	0	0	12.6667	0	19	11.3333	2	3.3333	13
		fly 11	40	19.3333	13.6667	11.3333	14.3333	10	12.3333	10.6667	11.6667	11.6667	5.6667	13.3333	10.6667	9	10	11	3.6667	7.3333	11.3333	13	2.6667	12.3333	11.3333	12	32.6667	11	0	12.3333	8.3333	12.6667	16	3.3333	21	12.6667	4.6667	4.6667	13.3333	3	7	13	13.3333	10	11.3333	9.3333	16.6667	8	6
		fly 12	57.3333	45.6667	25	35.6667	27.6667	24.3333	27.3333	24	34.6667	25	34	18.3333	25.6667	22.3333	14.6667	22	24.6667	21.6667	27	32	31.3333	29.3333	39.6667	40	84	8.3333	5	11.3333	9.3333	6	2.6667	9	2.3333	2	1.6667	5	9	5.6667	12.3333	10.6667	1	7	4.3333	6.3333	11.6667	5.3333	18
		fly 13	84.3333	17.3333	27	18	33.3333	13.3333	18.3333	27	22.3333	11.3333	10.6667	17.3333	6.6667	9.6667	6.6667	23.6667	8	19.6667	21.3333	17.3333	27	41	46	56.6667	110.333	14.6667	4.6667	3.6667	6.3333	28	15	8.3333	8	0.66667	5.6667	2.3333	8	2.6667	0.66667	11.6667	7.6667	24	5	41.3333	16.6667	21.6667	3
		fly 14	66.6667	46	47.6667	42.6667	35.6667	24	31	26	20.3333	27.3333	22.6667	29.6667	24.6667	20.6667	11.3333	12	11	12.6667	23.6667	24	34.6667	42.3333	51.6667	61.6667	25.6667	14.3333	14.3333	3	5.6667	1.6667	7.6667	0	4	0	1.3333	9.6667	0	0	2.3333	3.3333	2.6667	0	2	0	1.6667	4.6667	4.3333
		fly 15	41	27.6667	19.6667	24.6667	16.3333	15.6667	16.3333	13.6667	12	11	7.6667	7.3333	10.3333	7.3333	9	5	4	14.3333	6.3333	13	15.3333	17.3333	18	25	44.3333	11.6667	8	0	4	0	8.3333	1.6667	6	0.66667	0	0	0	0	0	12.3333	6	0	0	0	0	0	0
		fly 16	41.3333	20.3333	18.3333	20	10	16.3333	10.3333	8.3333	11	15.3333	7.3333	9	9.3333	11.6667	6	8	11.3333	8.6667	12	12	12.3333	4	13.6667	17.6667	23.6667	8.6667	23.6667	28.6667	19	12	13.3333	21.3333	13.6667	17.6667	6	46.6667	7	3.6667	0	2.6667	10.6667	4	19	12.3333	14.3333	1	0
		fly 17	54	34.6667	31	31	34	28	26	31.3333	24.6667	23.6667	27	28	29.6667	20	25.6667	24	20	18.6667	19.6667	19.6667	22	15.3333	21.6667	30	30	14.6667	11	7	0.33333	7.6667	4.6667	12.6667	4.6667	3.3333	4.6667	5.6667	1.6667	5	0	0	0	0	0	0	0	0	0
		fly 18	55.3333	55.3333	54.6667	49.6667	44	35.6667	30.6667	15.6667	23	15.3333	25.3333	66.3333	40.6667	41.3333	24.3333	16	34	32.6667	31.3333	34.6667	34	51	61.6667	64.6667	51.3333	26	71	85.3333	89.3333	91.6667	47	64.3333	56.6667	26.3333	24.3333	18.6667	15.6667	2	14.6667	16	24	23.3333	22.3333	6	11.3333	17.3333	32.3333
		fly 19	51.6667	50.6667	38.3333	41.3333	40	40	33	40.6667	35	31	31.3333	29	26.6667	21.6667	18.3333	14	16.6667	11.3333	12.3333	14.6667	21.6667	21	34.6667	38.6667	67.6667	21.6667	16.3333	9.6667	10	7.6667	1.3333	0	0	0	0	15.3333	8.6667	5.3333	0	0	0	0	0	5	7	8.3333	0
		fly 20	59.6667	36.6667	36	35.6667	32	34	24.6667	23.6667	7.3333	10.6667	33	5.6667	12	3.6667	14.6667	10	17.3333	10.3333	12.6667	16.6667	30.3333	25.6667	22.6667	39.3333	34	6	2.3333	1.3333	17.3333	10	1.3333	3.6667	1	1.3333	0.66667	1	1.3333	6	2.3333	2.6667	2.6667	3	6	2	6	1	0
		fly 21	43	29	24.3333	24	19	21	23.3333	25.6667	29.6667	13	21	17	17.3333	19.3333	11	9.3333	8.6667	15.3333	16.3333	18.6667	21	30.3333	32	40	35	1.3333	2.6667	0	0	0	0	0	0	0	0	0	0	0	0	0	1.6667	0	0.66667	1.6667	8.3333	5	0.33333
		fly 22	50	27.6667	23.3333	23.3333	18.6667	17	12	12	12.6667	11.6667	9.3333	6.6667	3.3333	7	5	4.6667	3.6667	6.6667	6.6667	3	7.3333	13	21.3333	25.3333	22	6	43.6667	16	7.3333	15	19	1.6667	7.3333	11.6667	6.3333	3.3333	2	2.6667	5.3333	12	1.6667	0.33333	9.3333	7	12.3333	4	0.66667
		fly 23	53.3333	41.6667	44	38.6667	29.3333	26	30	20.6667	14	23.6667	21.6667	15	7.3333	6.6667	16.6667	24	25.3333	17.6667	19.3333	11.6667	32	24.3333	22	28	69	42	50.3333	46.3333	59	15.3333	25.6667	13	15.3333	8.6667	22	14	3.3333	9	7.6667	17.6667	17.3333	16.3333	19.3333	5.6667	3.3333	14.3333	0
		fly 24	58	32	30.3333	28.3333	27.6667	25.6667	20.3333	14	9	14.3333	16	14.6667	8.3333	13.3333	6.6667	7	10	9	9.6667	31.6667	11	24.6667	26.6667	43	43.3333	1.6667	3	4	3.6667	0	0	0	4	0.66667	0	1.6667	0.66667	6.3333	0	1.3333	0.33333	3.3333	0	3.3333	0	0	0
		fly 25	66.6667	69.6667	59	58.6667	57.3333	50.6667	54.6667	49.6667	39.6667	43.3333	31.6667	27.6667	61	36.3333	38.3333	16.3333	40.6667	67.3333	58	42	37.3333	43.3333	51.3333	53	53.6667	46.3333	63	67.6667	75.6667	60.6667	21.6667	66.6667	67	43.3333	59.6667	32.6667	58	37	58	34.3333	54	70.6667	62.6667	60.6667	64	56	54
		fly 26	63	47	50	38.6667	46.3333	43.3333	49	45	44.3333	38.3333	38.6667	33.3333	42.6667	20.6667	18.6667	28.3333	22.3333	27	32.3333	33.3333	38	47.3333	41.6667	55.6667	35	28	26	13.6667	24.3333	15.6667	45	20.6667	15.3333	18	23	15.6667	14	8	6.6667	8.6667	3.3333	11.6667	8.6667	0	2	11.6667	20.3333
		fly 27	38.3333	48.6667	18.6667	21.6667	16.3333	24.6667	25.6667	30.6667	34.3333	30.3333	28.6667	10.3333	13.6667	14	17.6667	14.3333	13.3333	13	21	27.6667	23.6667	29.6667	31.3333	33.6667	74.6667	30.3333	18.3333	9	8.3333	0.33333	1	0	4	0	6.3333	7.6667	0	0.66667	16.6667	1.6667	0	0	0	1.3333	0	0	0
		fly 28	65.3333	56.6667	48	62.6667	53.3333	42	51.6667	52.6667	50.3333	36	49	36.3333	19	40.6667	13	47.6667	43.6667	51.3333	50	46.6667	30.3333	62	75.6667	86	101	42	27	21.3333	25	17	17.6667	9	13	14.3333	7.6667	27.6667	11.3333	3.6667	2.6667	4	10	0.33333	0	0	14.6667	5.3333	11
		fly 29	37.3333	33.6667	33.3333	26.3333	33	28.3333	22.6667	24.3333	19.6667	6.6667	12	14.3333	4.6667	16.6667	15	5.6667	8	20	24.3333	26.6667	18.3333	29	45.3333	39	16.3333	18	13	2.6667	9.3333	9	11.3333	15.3333	10	10.3333	1	0	8.6667	5.6667	4.6667	0	0	0	0	0	0	0	0
		fly 30	57.3333	25.3333	28.3333	15.6667	18.3333	19	14	23.6667	13.3333	13.6667	6.6667	13.6667	16	6.6667	12	12	11.3333	13.3333	20.6667	30	34	26.6667	41.6667	52	42.3333	13.6667	9.3333	5.3333	12	8	1	9.3333	0.66667	5.6667	12	0	1.3333	3	0	0	0	0	0	0	0	0	0
		fly 31	39.6667	21	23.3333	16	20.6667	25	14	19.3333	12.6667	10	12.3333	13	15	5.6667	9.3333	7.6667	14.3333	27.6667	47	14	25.3333	19.3333	33	20.3333	46	11.6667	0.33333	3	0	0.66667	0.33333	0	0.33333	0	0	2.3333	0	0.33333	0	4	0	0.33333	0	1.6667	9.6667	0	2
		fly 32	62.5	40	38	32.5	24.5	21	26	20	11	11	18.5	27	7	19.5	26	24.5	29.5	17.5	14.5	21	6	29	31.5	48	9	29	2.5	17.5	10	3.5	6	0	5.5	0	0	22	6	7	12	0.5	9.5	2.5	0.5	0	0	0	9
		fly 33	51	43	36.5	37.5	39	34.5	26.5	23.5	25.5	28.5	22.5	20	22.5	24.5	23	23.5	22.5	26.5	34.5	26.5	25	41	48.5	56	52	40.5	18	11	22.5	25	5.5	11.5	4.5	1	0	0	0	6	0	0	0	0	0	0	0	0	0.5
		fly 34	62	48.5	37.5	30	30.5	36	23	25.5	5	8.5	28	3	36.5	21.5	28.5	26.5	24.5	17.5	35.5	38.5	52	53.5	65.5	73.5	19.5	14.5	14.5	4.5	11	9.5	26	5	1	0.5	0	0	0	0	0	0	0	0	0	0	0	0	0
		fly 35	74.5	57	59	39	30	41	14	11	19.5	34	43.5	50	41.5	11.5	12.5	18.5	34.5	43	42.5	34	39.5	64	66.5	76	26	23	17	14	12.5	21	20.5	18	28	6.5	2.5	3.5	0	6	0	0	0	0	0	0	0	0	0
		fly 36	52	33.5	32.5	39	41	39	42	24.5	40.5	27.5	24.5	20.5	23.5	15.5	17	20	24.5	13	33.5	32	34	35	45	49	16	1	7	6.5	11	12.5	5	0	0	0	0	0	0	0	0	0	0	0	0	8.5	4	22	11.5
		fly 37	29.5	37	43.5	40	15.5	20.5	12	18	33	24	13.5	12	4.5	12.5	13.5	18.5	10	15	18	17	21	37.5	39	41	7	0	0	0	0	0	0	0	0	0	0	0	0	0	0	0	0	0	0	0	0	0	0
		fly 38	50	22	21.5	25	18.5	18.5	19.5	18	16	18	13	11	16	15	18	13.5	12	18.5	13	31	16.5	24	26	48.5	31.5	6	31.5	0.5	1	1	0	2	0	0	0	0	0	0	0	0	0	0	0	0	0	0	2.5
		fly 39	55	21	17	19	14	14.5	12	15	11	12	8.5	14.5	12.5	9	8	8.5	7.5	6.5	12	10.5	13.5	15.5	17	18.5	13.5	2	0	1.5	4	7	1	4.5	4.5	1.5	5.5	2.5	8.5	3.5	1	9	19	8	0.5	3	15	0.5	5.5
		fly 40	54	33	28.5	26.5	30	20	26.5	34	42	36.5	35.5	32	28.5	34.5	33.5	26.5	23.5	24.5	25	27.5	25.5	28	48	38.5	27.5	8	28	17	12	16.5	15.5	13	15.5	10.5	9	10.5	9	12.5	5	15.5	18.5	8.5	38.5	9.5	8	10	17
		fly 41	65	45	38.5	39.5	38	51.5	30	25.5	28	26.5	24.5	29.5	29	22.5	21	23	17	9.5	26	104	38	38	40.5	56	65.5	43	54	34.5	22	27.5	56.5	15	23	2	17	26.5	4	0	11.5	20.5	9.5	0	0	0	14	8	12
		fly 42	42.5	18.5	13.5	12.5	20.5	11	9.5	14	7.5	6	2	6.5	2	9.5	4	6.5	2.5	8	12	6.5	7	14.5	11	17.5	26.5	1	0	12	1.5	7.5	2.5	0	12.5	1.5	2	8	2.5	6.5	3.5	8	3.5	2	2	6.5	14.5	4.5	8.5
		fly 43	41.5	17	20.5	16.5	18	18.5	19	14	14.5	9.5	13	10.5	15.5	12.5	7.5	11	13	10.5	17	10	13.5	16.5	22.5	24	30.5	0	0	0	0	0	11.5	15.5	0	5	15.5	0	3.5	0	0	5.5	0	0	2	0	0	18.5	0
		fly 44	64.5	46	37	32	31	23	36	23.5	25	37	36	29	24	28	31	22.5	15.5	21	19.5	10	23	18.5	33.5	44.5	7.5	0	12.5	18.5	5.5	3.5	0	5	0	0	0	2	0.5	0	0	4	6.5	4.5	3	2.5	2	7	3
		fly 45	65.5	46	41.5	45.5	44.5	46.5	48.5	39	32.5	41.5	33.5	14	16	10	11	25.5	27	43	35.5	40	33	35	45.5	56.5	7	1	13	11.5	11	10	6.5	16.5	13	11.5	18.5	10.5	10.5	11	4.5	2	3.5	10	6	5.5	2	0	0.5
		fly 46	36.5	18	16	19	18	14	11	16	19.5	14.5	8.5	13	3	8.5	6.5	7.5	10	10.5	11	18	19.5	18.5	32	26.5	17	0	0	0	0	0	5	1	5.5	8	6.5	19.5	6	2	13.5	7.5	1	15.5	11.5	0	0	0	0
		fly 47	45.5	23	22.5	24	26.5	20	14.5	8.5	10.5	14	16	18	7	6.5	5	10.5	7.5	7	16.5	18.5	26	10	28.5	34.5	10	1	8.5	0.5	17.5	0.5	2.5	2	6	0	0.5	26.5	3	2	9	4.5	2.5	2.5	18.5	3	4.5	2.5	2.5
		fly 48	49.5	43	46	40	36	34	34.5	27.5	16.5	26	20.5	18.5	10	20.5	14.5	17	23.5	21	17.5	27	31.5	42	37.5	35.5	48	14.5	17	32	7.5	1.5	5.5	0	13	6.5	9.5	6.5	7	10	6	4	0	5	13	5.5	11.5	7.5	5.5
		fly 49	79	33.5	34	14.5	21.5	16.5	46.5	27	15	23.5	21	16	30.5	14.5	16.5	15	27.5	20.5	28.5	17.5	23	29.5	39	51.5	32	9.5	7.5	14	1	9.5	6.5	4.5	3	24	21	18.5	5.5	1.5	4	0	24	17	14.5	16	0	36	10
		fly 50	46.5	28.5	37.5	33	17	35	18.5	6	10	32	32	19.5	28.5	14.5	9	11.5	14	18	17.5	33.5	32.5	38	53.5	60	37.5	22.5	6.5	0.5	0.5	0.5	7	1.5	0	1	4	0	5	0	5	0	0	0.5	0.5	4.5	0	0	0
		fly 51	52.5	22.5	15.5	17	14.5	16.5	11	20	17.5	14.5	10	12.5	12.5	12	12	11.5	12.5	6.5	13.5	12.5	15.5	18	20.5	24.5	11.5	2	2.5	0	0	0	11	4	0	0	0	0	0	0	0	0	0	6.5	7	0	0	3.5	0
		fly 52	66	50	56.5	62	51.5	57	53	54	43.5	39.5	41	175.5	34	24	18.5	28	35	46.5	35.5	57	66.5	72	88	77.5	33	58.5	31.5	22.5	24	18.5	14.5	28.5	15	15.5	45	26.5	0	4.5	18.5	0	0	5	0	0	0	0	12
		fly 53	60.5	25	18.5	23.5	3	25.5	23.5	23.5	27	29.5	24	29.5	11.5	2	32	26.5	23.5	18.5	21.5	27	32	33	39.5	46	53.5	41.5	23.5	24.5	18.5	22	21.5	56	1	13	5.5	1.5	0	3.5	4.5	13	7.5	15	8.5	0	0	13	0.5
		fly 54	42.5	19	18.5	17.5	20	10.5	18.5	10.5	15.5	16.5	15	14.5	24.5	14	16	21	14.5	21.5	19.5	24	12	25.5	24.5	40.5	5.5	0.5	7.5	13	12.5	3	7	10.5	14.5	14.5	7	8.5	6.5	6	0	7	0.5	0	0	0	0	0	0
		fly 55	86.5	49.5	53.5	44.5	32.5	29	29	44	34	40	44.5	52	33.5	46.5	43	37.5	48.5	49	55.5	72.5	72.5	60.5	80.5	90	50	51.5	41.5	36	34.5	17.5	37	15.5	25.5	25.5	18.5	13.5	18	9	11	17	1.5	29	28.5	0.5	0	14.5	14.5
		fly 56	72.5	64	48.5	45	44	65	37.5	31	27.5	20	39.5	16.5	12.5	29.5	17.5	16	33	28.5	17	22	37	31.5	34.5	41	30.5	22.5	30.5	28.5	23	23.5	11.5	24	13	5.5	20	10	0	0	0	0	0	0	12	19.5	7.5	11.5	13
		fly 57	113	69.5	57.5	42	57	36.5	35.5	35.5	23.5	57.5	36.5	36	24	34	29	29	44.5	32.5	28	22.5	40.5	44	48.5	48	83.5	59	58	46.5	53	33	29.5	54	17	28	30.5	41	8.5	65	33.5	21.5	14	17.5	0	0	53.5	4	0
		fly 58	62	41	41	40	40	50	49	42.5	25	19	17.5	31.5	35	17.5	7.5	9.5	19	6.5	0.5	24.5	45	36.5	41.5	38.5	45	14	17	21.5	15.5	19	13	25	9	11	3.5	7.5	1	1.5	2	8	0	10	0	8	29	3	0
		fly 59	60.5	52	47.5	52.5	44.5	44	42.5	34.5	34	25.5	32.5	29	26.5	25.5	17	26.5	16	17.5	25	26	34.5	49.5	58.5	69.5	25	9	40	3.5	4.5	2.5	0	0	12	9.5	23	9.5	13.5	13	11	14.5	13	11	3.5	8.5	1.5	8.5	0.5
		fly 60	76	60.5	53.5	39.5	44.5	43	8	6.5	8.5	16.5	32.5	15.5	0.5	17	27.5	7.5	12.5	33.5	44	38.5	52.5	66.5	82	56.5	17.5	25	21	6.5	6	0	0	0	0	0	0	0	0	0	2	5	1.5	20	23	0	0.5	0	0
		fly 61	75	54	42.5	27.5	60	30.5	37.5	38	39	39.5	18.5	28	21.5	15.5	23.5	18.5	26	27.5	26.5	34	42	47.5	64.5	70.5	21	15.5	13.5	23	18	22	22.5	24.5	14.5	28.5	19.5	30.5	9	15.5	14	10.5	0.5	0	0.5	0.5	1.5	0	0
		fly 62	59.5	60	61	62	53.5	58.5	50	50.5	48	40.5	43.5	39.5	35.5	33	26.5	38.5	44.5	54	45.5	39.5	53	66.5	76	78	34.5	53.5	50	30.5	33	17	8	10.5	20.5	12.5	9.5	10	26.5	3.5	9	0	0	15.5	0	0	0	0	0
		fly 63	58	44	36	38.5	36.5	37.5	30.5	30.5	28	34	30.5	32	26.5	26	31	24.5	17	22.5	31	33	33.5	35.5	36.5	50.5	47	25.5	23.5	40	17.5	30.5	9.5	16	36.5	38.5	10	14	22.5	8	9	17.5	10.5	2	26	7.5	35	41	23.5
		fly 64	30.5	36.5	16.5	18	22.5	24	7.5	10	18.5	15.5	25.5	11.5	13.5	8	10.5	7.5	2	24	28	19.5	25.5	14	53.5	25.5	23	20.5	8.5	3	10.5	2	4	7.5	10.5	20	26.5	6.5	16.5	11.5	18.5	12	0	0.5	3.5	10.5	1.5	6	0
		fly 65	37	82	27	54.5	35	77.5	20.5	44.5	30.5	27	13.5	12	8.5	4.5	7	0.5	1.5	3	1	0	13	24	14.5	17	14	3.5	0	0	0	0	0	0	0	0	0	0	0	0	0	0	0	0	0	0	0	14.5	0
		fly 66	51	35	12	9	9.5	0	10.5	16	6.5	18.5	16	11.5	4.5	13	15.5	11	15	19.5	14	23.5	18	30	28	36	58	29.5	27	19	15	45.5	37.5	23	20.5	26.5	17	13	0	0	0	0	0	0.5	0.5	1.5	2	8.5	7.5
		fly 67	58.5	25.5	23	27.5	18	18.5	17	11	11	23.5	22	13.5	13.5	6	9.5	20.5	14	11	17.5	18	26.5	21	33	20	55.5	7	11.5	17.5	19	17	7.5	2.5	9.5	17	4	11	14.5	25.5	11	4.5	2.5	0	7.5	6	50	7	5.5
		fly 68	54	29.5	22	13.5	18	29	24	14.5	14.5	13	15	11.5	6.5	7	16	11.5	8.5	15.5	12.5	8	14	15.5	22	26	40.5	9	25	1	0	0	0	4	0	0	0	0	0	0	1	0	0	0	0	0	4	2.5	1.5
		fly 69	83.5	54	37	27.5	43	34	31.5	31	51.5	28	22	28	37.5	22	26.5	21.5	5	47	21	30.5	36	34	34.5	51	67	12.5	15.5	21.5	24	36	61	37	27.5	17	24.5	5	10	0	2	9.5	2	8.5	28.5	19	17.5	2.5	10.5
		fly 70	57.5	54.5	41.5	39	27.5	43.5	33	38.5	72	43.5	50	29	25	18.5	26.5	22.5	19	34.5	29.5	24	36.5	30.5	29.5	23.5	45	36	26.5	23.5	18.5	23.5	19	31.5	16.5	12.5	11.5	12	10.5	9.5	13	5	9.5	7	4.5	2.5	5	15.5	1
		fly 71	49.5	41	43.5	31.5	35	34	32	35.5	38	37.5	33	42	44	29.5	38.5	36	30.5	23	24	27	20.5	31	31.5	36.5	61.5	26.5	16.5	48	18.5	18.5	18.5	15	19	20.5	4.5	9	7	4.5	0	9	0	0	0	0	0	0	27.5
		fly 72	36	25.5	13	20	12	16.5	10.5	16	14	16.5	12	10	12.5	15	17.5	10	15	19	20	19.5	25	32.5	22	27	52.5	21.5	18.5	14	4	12.5	3.5	9.5	3.5	1.5	7	0	2.5	0	0	0	2	0.5	6	3	0	1	2
		fly 73	49	37	37.5	33.5	31.5	26.5	22	17	27.5	16.5	22	16	21.5	15	13	19.5	16	19	13.5	22.5	17	26.5	32	41	55	24.5	11	12.5	6.5	6.5	7.5	5	5.5	14	3	4	0.5	0	3	5	0	9	0	1.5	4	10	2.5
		fly 74	48	44	42.5	36.5	40.5	33	19	6	28.5	33	22.5	11	6.5	10	1.5	7	3.5	6	5	13	13.5	21	46	46	45.5	23.5	30	20.5	23	31.5	26.5	10.5	47	10.5	11.5	15	30	19.5	13	6.5	8	6	1	0	0	0	9.5
		fly 75	77	26	28	17.5	20	12	11.5	33	14	7.5	3	17.5	15.5	16.5	7	9.5	11.5	13	8	7	4.5	26.5	16	26	18.5	35.5	44	54	18	24.5	11.5	7.5	31	29	9.5	8.5	4	6.5	0	0	1.5	3.5	0	26.5	21	15.5	15
		fly 76	66	46	42.5	44	35	32	29.5	36	20.5	34.5	29.5	31	26	32	40	32.5	25	39	41	42	43	36.5	40	43	70.5	53.5	37	7	0	1.5	24.5	24.5	12.5	27	9.5	16.5	7.5	32.5	6	0	35	2	0	0	0	0	0
		fly 77	49.5	36.5	20	14.5	25	24.5	39.5	10.5	14	20.5	13.5	4	15.5	3.5	8.5	7	10.5	25.5	29.5	23.5	34	32.5	47	60	9	0	23	29	11.5	25.5	11	8	10	13	4.5	10.5	22	9	12.5	20.5	16	1	1.5	18	24	0	0
		fly 78	80.5	59.5	35	33.5	30	30.5	14	21.5	26.5	9.5	15.5	25	9.5	7	8	2.5	19	4	19.5	6.5	14	16	23	28.5	25.5	18	15	12.5	5	9	8	0	1	4.5	4.5	5.5	0	0	0	0	0	0	1.5	14	13	0	0
		fly 79	62	50.5	18.5	49	32.5	24.5	27	23.5	17	26.5	28.5	43.5	31.5	28	28	34.5	33	39	38	28	33	33.5	37.5	39.5	35.5	37.5	111	70.5	70	37.5	58.5	39.5	51	31	73.5	61.5	38.5	52	38.5	53	32	52	16	35.5	34.5	33.5	47
		fly 80	61	50	45	33	35.5	32	31.5	48	48.5	27.5	33	40	49.5	58.5	27	23.5	24.5	25.5	28	20	19	48.5	25	32.5	66.5	52.5	45.5	52	34	28	33.5	33.5	19	23	9	43	28.5	50	48	57	19	31.5	21.5	37.5	22.5	15.5	40
		fly 81	61.5	48	33.5	40	28.5	34	26.5	24.5	19	22.5	13.5	20.5	25.5	23	8.5	13	14	20.5	30.5	14.5	16.5	28	28	39	45	43	53	39.5	33.5	27	35.5	31.5	33.5	29	25	15	23.5	37.5	45.5	36	42	39.5	25	12	41.5	14.5	20.5
		fly 82	35	26	27	23	27	17.5	17	25.5	24	18.5	17.5	15	11	13	6.5	12.5	12.5	11	10.5	10	13	16	22	35.5	49	7	27	2	1	7	9.5	17	3.5	0	0	3.5	0	2.5	0	16.5	0	5.5	3	16	0.5	0	0
		fly 83	57.5	34.5	26.5	19	26	16.5	28	23.5	18.5	15	31	12.5	18.5	16.5	8.5	6.5	7.5	32.5	26.5	34	32	36.5	28.5	42.5	69.5	23.5	3.5	8	11	3	1	3.5	2	10	0	5	4.5	29.5	5	9.5	0	7	31	8	24	3.5	0
		fly 84	40	20.5	15.5	9.5	18	13	10	11	12	16	12	12	15	13	16	14	10	8.5	16.5	11	6.5	19.5	24	33	16.5	1	3	2	5	3.5	1.5	14	11	6.5	3.5	3	17.5	0	0	0	1.5	0	0	1	3.5	8	3.5
		fly 85	73	60	58.5	68	67	62	39	35.5	30.5	27	21	20.5	15	12.5	27	21	49	36	41	35.5	51.5	65	70	60	84	25.5	25.5	17.5	47	34	23.5	22	23	26.5	9.5	6	6.5	5.5	15	18.5	8	24	26	35.5	25	21	14.5
		fly 86	37	27	36.5	21	30.5	28.5	40.5	17.5	19.5	13.5	15.5	8.5	4.5	3	5	3.5	2.5	5	9.5	10.5	20	15	9	32.5	66	29	32.5	26.5	18.5	7	11	6.5	8	2	5	5.5	13	14.5	1.5	11.5	2.5	12.5	8.5	6	0	7	3
		fly 87	47	20.5	13	12	17	16	11.5	3	3	5.5	4.5	5.5	2	9	2.5	1.5	10.5	3	5	12.5	12	21	25	37.5	24	41.5	16	0.5	0	1.5	7	0	0	0	0	0	0	0	0	3.5	10	0	0	21.5	17.5	7	1
		fly 88	49.5	24	19	10	3.5	31.5	20	11	3	21	8.5	6	12.5	7	14	3	9	14	10	12.5	13.5	9.5	17.5	21	47.5	45	20	8.5	0	3.5	12.5	5	8.5	1.5	5	4.5	17.5	18.5	30	1	12	17	16	4.5	8.5	9	1.5
		fly 89	95	52.5	38.5	17	18.5	16.5	16.5	14.5	12	16	17	7	13	12	14	17	8.5	10	23.5	21	23.5	18.5	42.5	42.5	55.5	20	10.5	7	10	0	15	0	0	0	0	3	0.5	1.5	13.5	8.5	2.5	7	10.5	3	8.5	3.5	0
		fly 90	68	57.5	40.5	16	21	17	4.5	22	0.5	33.5	12	20	30	22	25	13.5	23	46.5	11.5	38.5	37.5	39	54.5	68.5	91	30.5	2.5	0.5	1.5	1	0	0	2.5	4	3	1.5	0	0	0	1.5	0	3	0	0	2.5	0	10.5
		fly 91	63.5	46.5	16	15.5	23	9.5	14.5	19.5	29.5	23.5	24.5	4	9.5	7	18.5	4	17.5	4	15	17.5	24	29.5	29	51	26.5	6.5	8	1	0.5	0.5	2.5	2	15.5	2	0.5	0.5	2.5	10	29.5	12	14	6.5	0	9	12	13	29
		fly 92	52	40	19.5	18	17.5	16.5	21	18.5	47	6.5	32.5	36.5	9	12	15	15.5	18	18.5	33.5	44	43	36.5	42.5	56.5	30	2.5	5.5	1	6	3	4	0	0	0	0	0	0	0	0	0	0	0	0	0	0	0	0
		fly 93	58.5	49.5	16	3.5	29.5	52.5	36.5	25.5	57.5	33	44	44.5	34	36	65	15.5	19	25.5	38	25.5	22.5	36.5	31.5	41	22	25.5	10.5	52	19.5	27.5	37.5	39	30.5	58	64.5	35.5	40.5	23	19.5	11.5	24.5	37	10.5	31.5	12.5	28	41.5
		fly 94	38.5	29	21	17	19.5	19.5	15.5	14	12	10.5	6	11.5	10	6	5.5	18.5	23	9	8	40	31	21.5	17	31	33	15.5	15	0.5	11	14.5	2	2.5	5.5	1.5	4	3	4	5	0	0	0	0	0	4	2.5	3.5	0.5
		fly 95	60.5	47.5	31.5	29.5	29.5	26	24	28	26.5	11	11.5	9	16.5	5	0	13.5	9	8.5	5.5	17.5	23.5	19	28.5	33.5	9.5	0	0	0	0	0	0	0	0	0.5	0	0	0	0.5	0	0	0	0	13	19	28.5	21	26.5
			bin 1	bin 2	bin 3	bin 4	bin 5	bin 6	bin 7	bin 8	bin 9	bin 10	bin 11	bin 12	bin 13	bin 14	bin 15	bin 16	bin 17	bin 18	bin 19	bin 20	bin 21	bin 22	bin 23	bin 24	bin 25	bin 26	bin 27	bin 28	bin 29	bin 30	bin 31	bin 32	bin 33	bin 34	bin 35	bin 36	bin 37	bin 38	bin 39	bin 40	bin 41	bin 42	bin 43	bin 44	bin 45	bin 46	bin 47
	1xBRP	fly 1	48.3333	36	40.3333	39.3333	34.6667	35.3333	40	36	37.6667	32.3333	33	28	24	22.6667	16.6667	17	18.3333	26.6667	22	28.3333	29.3333	26.6667	37.3333	39.6667	49.3333	13.6667	15.3333	24	15	21	12	12	14	12	7.3333	6.3333	5	4	2.3333	5	5	2	5	12.3333	0.33333	0	0
		fly 2	66.6667	62	51.3333	76	67.3333	63	61.6667	71.3333	57	60.3333	55	51.6667	30.3333	20	24	30.6667	37.6667	30.3333	39.3333	47.6667	50.3333	55.6667	68.3333	71.6667	65.6667	31.3333	30	28.3333	33.6667	22.3333	17	8	12	8.6667	9	7	4.3333	13	6.6667	7.6667	4.3333	0	0	0.66667	12	10	19.3333
		fly 3	76.6667	62	57.3333	56.6667	48.6667	42.3333	45.6667	38.6667	47.6667	37.6667	33.6667	33	27.3333	39.3333	33.3333	35.6667	32.6667	34.6667	30	35.6667	39.6667	44.3333	52	45.3333	61	55.6667	28.3333	12.6667	3	8.6667	10.3333	7.6667	5.6667	4.3333	31.3333	6	18.6667	17.3333	5.6667	2.3333	1.3333	0	6.6667	2.6667	24.6667	6	0
		fly 4	50	38.6667	43.3333	37.6667	36.6667	30	31.6667	33	31.3333	36.3333	31.6667	30	31.3333	32.3333	30.3333	30.6667	30	30.3333	37.6667	32.6667	41.6667	37.3333	45	53.6667	51.3333	27.3333	27	22.3333	25.6667	24.6667	20.3333	16.3333	17	18.6667	10	8.6667	8.6667	12	2.6667	1.3333	5.3333	2.3333	1	5.3333	3.6667	4	7.6667
		fly 5	45.3333	32.6667	33.6667	31.6667	32.6667	29.3333	37	32	34.3333	27.3333	29.3333	32.3333	24	12.3333	12.6667	23.3333	8	22	26	29.6667	25.3333	38	36.3333	36.6667	38.6667	18.3333	13	12.3333	13	16.3333	9	6.3333	4	4.6667	3	6.6667	8.6667	14	12	10.6667	2.3333	0	2.3333	0	0	0	0
		fly 6	38	23.6667	14.6667	11	23.6667	15.3333	16.3333	25.6667	17	16.3333	19.3333	18	20	16.6667	17.3333	18.6667	19.6667	14	17.3333	21.3333	19	28	32	34.6667	41.6667	7.3333	0	1	1.3333	1	2.3333	3	8.6667	0	0.33333	0.66667	4.3333	0	4	2.3333	4	5.6667	5	3.3333	3.6667	14.3333	0.33333
		fly 7	80	63	55.3333	50.3333	48.6667	60.3333	52.6667	52.3333	51.3333	52.3333	46	47.6667	40	43	52	43.3333	60.6667	49	54.3333	58	71.6667	77.6667	91.3333	97.3333	46.3333	24.3333	11.3333	15	12	18	12.6667	4.6667	22.3333	35	12.3333	14.6667	10	8	7	0	2.3333	18.6667	14	4.3333	5.6667	0.66667	0
		fly 8	62.3333	46.3333	42	56	45.6667	56.6667	41.6667	46	42.6667	45	40.3333	41.6667	37.6667	39.3333	34	37.6667	40.3333	34.3333	34.3333	39	38.3333	40.3333	47.3333	52.6667	61	59.6667	44.6667	38.6667	39	33.6667	28	22	20.3333	22.6667	25.3333	19.6667	24	15.3333	16.6667	11.6667	22.3333	7	18.6667	7	15.6667	3.6667	3.6667
		fly 9	57.6667	48.6667	51.3333	50	61.3333	56.6667	48.3333	39	38	39.3333	37	31.3333	35.3333	37.6667	28.3333	30.3333	29	24.3333	25.3333	26	27.6667	32.6667	34.3333	42.3333	73.3333	35.6667	29.3333	23.3333	18	24.3333	14	11.6667	32	8	17.6667	10.6667	7.3333	4	18.6667	12.3333	7.6667	5.3333	18.3333	11.3333	13.6667	2.6667	2.6667
		fly 10	91	75.6667	84	85.6667	86.6667	86.3333	89.3333	86.6667	87	88	93	87.3333	85.3333	91.6667	87	89.3333	90	88.3333	94.3333	89.3333	95	98.6667	105.333	110.333	81.3333	69.6667	62.3333	66.6667	57.6667	60.3333	44	42.3333	35	35	31	35.3333	15.3333	20.3333	24.3333	11	17.6667	3	8.3333	5.3333	3.6667	8.6667	10
		fly 11	77.6667	85	84.6667	94.3333	78.6667	86	77.6667	69.6667	60	45.6667	52	33.6667	41.6667	30.6667	21.3333	46.6667	20	33	40	48	57	70	78.3333	85.3333	86.6667	26	26	23.3333	19.3333	17.3333	23.6667	17.3333	20.3333	13	15.3333	19.3333	12	13.6667	9.3333	8.3333	9	10.3333	1.6667	12.6667	30.6667	27	17.3333
		fly 12	77.6667	93	98.3333	67.3333	82	71.3333	75.3333	67.6667	60.3333	56.6667	51.3333	48.6667	44	36.3333	40.3333	40	28.3333	41.3333	42.6667	37	56.3333	63.6667	80.6667	82	79	32	38.3333	20	31.6667	28	30.3333	14.6667	11.6667	8.3333	5.3333	10	7	20.6667	15	11.6667	6.3333	19	10	13.6667	7	17	4.3333
		fly 13	63.6667	49	59.6667	50.6667	45.6667	43.3333	38.3333	43.3333	25.6667	43.6667	37.6667	32.6667	37.3333	18.3333	20.3333	30.3333	24	12.6667	26.6667	41	39.3333	47	53	65.3333	34.6667	15.6667	30.6667	23.6667	20.6667	8.3333	14.6667	12	11	14	1.6667	5	8.6667	4.3333	0	0.66667	0	0	0	3.3333	8.6667	5.6667	11
		fly 14	40.3333	36.6667	37.3333	43.6667	36.6667	30.6667	32.6667	27	26.3333	24	29.3333	20.6667	18	25.6667	11.3333	25.3333	9.3333	21	17	26.6667	29	30.3333	39.6667	54.6667	88	38	16.6667	6.3333	8	4.6667	13.6667	11	0	5.3333	0.66667	0	2	0.33333	6.6667	0	0	0	0	0	0.33333	3.6667	0
		fly 15	52.3333	29	35	30.6667	30.3333	29.6667	31.3333	32.3333	31	30.6667	35.3333	29.3333	24	25.3333	25	24	25.3333	25.3333	26.6667	32	31.6667	32	38.6667	44.3333	27	21.3333	8.6667	6	2.6667	7	9.6667	10.3333	2	3.6667	5.3333	6.3333	3.3333	0	0	1.6667	0	0	0	0	0	0.66667	3.3333
		fly 16	63.6667	58.6667	69.3333	60.3333	63	58.3333	59.3333	51.3333	53.3333	45.6667	51.6667	46.6667	42.3333	44.3333	42.3333	38.6667	49.3333	45.3333	50.6667	49.3333	44.3333	48.3333	45.3333	65	37.3333	13.3333	11.3333	12	9.6667	15.6667	17.3333	6.6667	15	9	10.6667	11.3333	12	0.66667	3	2.3333	0	0	0	1.6667	8.3333	13.3333	13.3333
		fly 17	45.6667	43.3333	35.3333	30.6667	33	38.6667	29.6667	23.3333	32	34.3333	27	12.6667	11.6667	8.3333	17	11	12	9	13	21.6667	23.3333	29.6667	28.6667	37.3333	65	54.6667	7.6667	3.3333	2	3.6667	7.6667	13.3333	2.3333	5.6667	6.6667	4.6667	9.6667	0	0	2.3333	1	2.3333	2.3333	0	0	0	0
		fly 18	48	49	40.3333	42	56.6667	35.3333	35.6667	36	31.3333	28.6667	30	31.3333	27.6667	16.3333	6.6667	9	19.3333	18	16.6667	16	24.3333	26	45	51.6667	80.6667	34.6667	8	14	2.3333	0	1	0	0	0	4	9.6667	8	6.3333	5.6667	1.6667	4.3333	2.3333	0	1.6667	12	5.3333	2.3333
		fly 19	107.667	86	85	72.3333	59	71.3333	65.3333	44	44.6667	33	30.3333	39.3333	17.3333	20.6667	30	16.6667	32.6667	30	31.6667	37.3333	46.3333	51.6667	66.3333	74	100.333	44.6667	36.3333	69	49	20	46	24.6667	22	18.6667	10	11.6667	24.3333	3.3333	21	13.3333	4.3333	0	0	5.3333	6.6667	0	8.6667
		fly 20	59	43.6667	50	33.3333	29.3333	38	37	34	37	31.6667	26	27.6667	21	26	18.6667	23	25.6667	20.3333	25	26.6667	22	34.6667	43	35.6667	60	20.6667	19.6667	14.6667	17.6667	19.3333	21.6667	11.6667	5.6667	3.3333	9	16	10.6667	9	3	2	0	0	0.33333	6.3333	9.6667	8.3333	11.6667
		fly 21	63.3333	57.3333	50.6667	53	56	53.3333	38.3333	39	31	35	36.6667	30.3333	23.6667	19.6667	28	20.3333	36	18.3333	27.3333	32.6667	31.6667	37.6667	31.3333	53.3333	36.3333	32.3333	23.3333	17.6667	40.6667	28.3333	19.6667	13.3333	14	35.3333	38.3333	24.6667	4	7.6667	22	18	19	7.3333	7.6667	9.6667	24	3.6667	0
		fly 22	57.3333	51	50.3333	56.3333	60.3333	47	33	39	32.3333	43.3333	31.3333	28	38.6667	12.6667	21	20.6667	21.3333	29.6667	26.6667	29.3333	41.6667	41.6667	53.6667	61.6667	38	16.3333	16.3333	6.6667	12.6667	28	19.3333	8.6667	8	3.6667	3.3333	2.3333	7.3333	7	9.6667	1.6667	9	6	1	0.33333	5.3333	0	0
		fly 23	68.3333	62.3333	70.6667	59.3333	55.3333	45.6667	56	42.6667	49	48.6667	42	34.3333	30.3333	38	26	25	35.6667	30.3333	28	42.3333	41.3333	53.3333	70.6667	83	59	37	11	17.6667	3.3333	16.6667	15.3333	12.6667	8.6667	4.3333	13.3333	8.3333	4.3333	14.3333	11.3333	0	9.6667	6	8.6667	11.3333	25	3.3333	13.3333
		fly 24	78	62.3333	50.3333	68.6667	51.6667	41.6667	61	42.6667	38.3333	37.3333	41.3333	38.6667	44	37.3333	35.6667	40	39	37.6667	39.3333	52.6667	43	52.6667	65	56.6667	45	15	16.3333	14	14.6667	10.3333	7.6667	5.6667	6.6667	6.3333	7.3333	5	2	5.6667	0.66667	1	1.6667	7	0	6	2	3.3333	1.6667
		fly 25	84	52.6667	46.6667	50.3333	41.6667	36.6667	41.6667	39	41.3333	34	46.3333	32.6667	37	38	36.6667	45	35	40	34	32.6667	46.6667	48	53.3333	67.6667	85	24.3333	11.3333	15.6667	11.6667	10.3333	13.3333	18	12	13	15	5	7	8.3333	9.6667	6.3333	0.33333	7	3.6667	0.66667	6.6667	0.66667	4
		fly 26	62.6667	53	61.3333	51	54.6667	51.6667	54.3333	50	57.3333	40.3333	46.6667	45	47.6667	44.6667	34	45.3333	35.3333	37.6667	48.6667	48	47.6667	56.6667	58	65	61.6667	32	21.6667	13.3333	4.6667	2.6667	6.3333	1.3333	13	0	0	0	0	0	0	0	0	0	4.6667	2.3333	0	0	0
		fly 27	91	86.3333	86	87.3333	77.6667	88.3333	78.3333	92	83.3333	91	75.6667	85.3333	75	71	81	78.6667	73.3333	67	51	40.6667	57.6667	73.6667	84	88.6667	81	24.6667	16.3333	16	26.3333	15.3333	9	11	15	10.6667	10	16.6667	4.3333	5	7.3333	14.6667	0	2.3333	2.6667	6.6667	1.6667	0.33333	10
		fly 28	40.6667	28.6667	29.6667	21.6667	19.6667	24.3333	17	21.6667	22.3333	28.6667	18	21	23.3333	26	14	15.6667	22	18	20.3333	17	24.6667	19.6667	25.3333	33.3333	36.6667	17.6667	9.3333	4.6667	4.3333	5.3333	10.6667	6.3333	2.6667	10.6667	8	2.3333	7	4	7.3333	0	0	3.3333	4	0	4.3333	8	4
		fly 29	49.6667	39.6667	37.3333	30	34.6667	30.6667	23.6667	26.6667	28.6667	29	19.6667	17	12.6667	19.6667	17.6667	24	23	25.3333	25.6667	28.6667	40	45	62	63.6667	97	20.3333	4	13.3333	2.6667	2.3333	0	1	0	0.33333	0.66667	0	0	0	0	0	0	0	0	0	0	0	0
		fly 30	59.6667	51	42.6667	43.3333	43.3333	47.6667	36.6667	36	24	14.6667	11	8.6667	7	2.6667	22.3333	8.6667	5.6667	14.3333	16.3333	16.6667	37	40.3333	26.6667	40.3333	80.6667	24	31.6667	30.3333	18.6667	25	8.6667	20.3333	29.3333	16	24.3333	41.6667	18	17.6667	8	26.3333	16.3333	18.3333	11	14.6667	20.6667	23.6667	14.3333
		fly 31	48.3333	51.6667	43.6667	38	29.3333	32.6667	29.6667	33.3333	21.6667	27.6667	22	25.6667	22.6667	16	23.3333	23	19	24	23	29	37	37.6667	45	56	63.6667	18	20.3333	16.3333	16	25.3333	3.6667	15	2.6667	15.3333	9.6667	16	3.6667	5.3333	2.6667	1.3333	10.3333	0	0	1	5	0	0
		fly 32	72	51.5	37.5	73	56	48.5	53	48	51	55	49	51	38.5	44	41	39.5	52.5	39	35.5	44	42.5	54.5	57.5	67.5	52.5	19	11.5	10	17.5	9.5	22.5	14.5	7.5	3.5	9	5.5	21.5	19.5	1.5	31	24	6.5	41	26	22	17.5	7
		fly 33	68	48	42	31	30	28.5	27	27	26	26	21.5	14.5	22.5	24	20.5	19	25.5	20	28	25.5	34	41.5	49	60	29.5	26	14.5	8.5	17.5	10.5	12.5	9.5	7.5	11.5	7.5	5	4.5	11	1.5	5	14	0	2	4	0.5	0	0
		fly 34	32.5	23.5	7.5	11	10	15.5	3.5	9	22.5	11.5	7	23	11	15.5	12	4	20.5	13	12.5	17	27	24.5	20.5	37.5	33.5	5	23	3.5	9	4.5	9	20	1	0	0	10	27.5	4.5	29	6	0	0	0	0	29	2.5	12
		fly 35	69.5	76.5	68.5	63.5	67.5	60.5	75	69	55.5	59.5	66	53	54.5	54.5	56.5	54	55	67.5	61	63.5	78.5	83.5	96	108.5	77.5	15.5	7	17	5	17.5	32.5	12.5	18.5	20	5.5	28.5	55	52.5	29	15.5	17	5	10	46.5	51.5	35	20.5
		fly 36	63	48	60	46	41	45.5	43.5	32.5	41	36	35.5	32.5	25.5	21	33.5	20	33.5	33	40	41	37	48.5	36	61	36	19.5	5.5	7	25	11.5	9.5	0	0	0	16.5	14	6.5	0	0	0	21.5	18.5	13.5	30.5	26.5	2.5	10
		fly 37	62.5	46	32	27.5	29	13.5	34.5	22.5	44	36	30	39	27.5	42.5	37.5	32	36	27.5	46.5	49	48.5	62	72.5	88.5	88	49	38.5	22	6	12.5	6	10.5	5	7.5	6	2.5	5	14.5	2.5	1.5	3	3	0	0	14.5	9	9.5
		fly 38	41	35.5	40.5	47	36.5	44.5	33.5	53.5	53	46	49	47	41.5	35	23	13	20.5	21	23	30	44	54.5	68	76	21.5	2	1	6	0	15	5.5	7.5	4.5	7	0.5	17	1.5	6.5	0	18	10.5	6	11.5	0	4	2	9
		fly 39	102.5	87.5	99.5	89.5	92	96	85	89	75	72	58	57.5	61.5	63.5	47.5	55	52.5	58.5	56	62.5	63.5	73	85	88.5	23.5	12	19.5	18	22.5	27.5	22	9.5	18.5	20	14	14.5	19.5	11.5	17.5	7.5	14	18	9.5	14	23	15.5	24.5
		fly 40	40.5	31.5	30.5	25.5	31	36	36.5	44.5	36	40	36	37.5	36.5	40.5	42	29	32.5	29	28.5	22.5	37	41	36.5	40.5	37	4	6.5	13.5	3	4	1.5	25	7	19.5	5	0.5	0	0	0	2	2.5	4	0.5	0	0.5	0.5	11
		fly 41	45.5	30	25	30.5	25.5	24.5	26	27.5	26.5	22.5	23	26	26	20.5	25.5	25.5	17.5	19	20	10.5	17.5	19.5	21.5	29.5	37	20.5	12.5	11.5	9.5	11	9.5	4	6	7.5	17	9.5	3.5	11	7.5	7	6.5	13	4	16	6.5	9	13
		fly 42	73.5	47.5	34.5	49.5	35	41	45.5	32	36	19	41	38.5	26.5	24.5	15	31	24	33	25.5	31.5	33	45	61.5	73	36	13.5	25.5	21.5	13.5	14	6.5	12	14.5	28	12.5	3	0	29	20	14.5	15	10	8.5	25.5	0	8	19.5
		fly 43	79.5	60	58	64	57	56.5	56.5	46	40.5	40.5	40.5	42	27.5	29.5	31.5	28	27	27.5	30	33.5	32	43	54.5	62.5	10	3	7	3	5	5	2	5	4	0	8.5	4.5	2.5	9	18	6.5	4	0	2	1.5	0	1	0
		fly 44	90.5	97	101	98.5	95	101	98.5	83.5	89	82	91.5	72	64	68	78	67.5	75.5	83.5	87	86	93.5	109.5	119.5	129	75	53.5	60.5	38	22.5	33.5	21.5	36	23.5	29	23.5	25.5	26	22.5	21	12.5	0	15	29	10	2	25.5	0.5
		fly 45	55.5	40.5	40	29	22	24	17	24	34.5	26	8	25.5	20.5	37	27	31.5	26	42	29.5	17	43	40	48.5	47	20	34.5	23.5	16	6	8.5	6	11	2.5	10	13.5	2	2	7	2	9	1.5	1	7.5	22	28.5	4.5	0
		fly 46	87	82.5	75	81	80	64.5	72.5	75.5	68.5	66.5	67	63	62.5	46	37.5	49	49.5	36	58.5	67.5	78.5	85.5	103	105.5	50.5	25	21.5	21	10	12.5	22.5	13.5	25	20	18	11	5	7.5	10	7.5	17	33	1.5	0	0	0	0
		fly 47	51.5	40.5	39.5	24	27.5	21.5	18.5	27.5	23.5	39.5	43	38.5	47.5	44.5	57	29	39	24	36	71	29.5	26	33.5	30	12.5	41	38.5	16.5	14.5	24	28.5	27	28.5	32	19.5	19.5	4	8	17.5	16	11.5	28.5	27.5	22.5	6	9	12
		fly 48	45	45	48	40.5	46	69	41	34	50.5	45.5	31	40.5	34	41.5	60.5	35.5	44.5	47	35	39.5	37	34	42.5	45.5	53	6.5	16.5	9.5	3	2.5	8.5	15	18	8	11	12	19	14	13	3.5	4	0.5	12.5	15	8.5	13.5	3
		fly 49	85.5	72	83	80	75	85.5	75.5	88.5	76	81	77	75	81	72	61	68	67.5	70	64.5	73.5	73	81	86.5	85.5	78	69.5	40	25	23.5	56.5	20	28.5	24.5	43	34.5	23	13	31	22	33	19	19.5	29.5	38.5	37	36.5	14.5
		fly 50	59	50	40	45.5	41	31	28.5	30	30	13	27	19.5	27	30	29	24.5	21	23.5	24	24	27	39.5	25	37.5	34.5	31.5	35	24	19	12	16.5	15	19.5	9.5	19.5	9.5	5.5	5	3.5	0	0	1	6	3	12.5	7	0
		fly 51	60.5	37	44	40.5	51	36.5	38	40.5	38.5	37	35.5	30	30	20	20.5	25	26.5	26	33	32.5	39	39	49	56.5	34	31	23	7.5	3	10.5	11	8	4	13	4.5	25	1.5	15	13	0	14	0	9	0.5	7	6.5	0
		fly 52	67.5	73	66	69	69	69.5	58.5	57	66	58.5	61	71	56.5	59.5	68	52.5	56.5	67	84	76.5	81	84.5	92	107	83	15.5	10	21	0	20.5	17	31	15.5	16.5	3.5	4.5	6.5	0	0	0	0	0	35	5.5	1.5	0	0
		fly 53	80	68.5	70	61	68	66	62.5	64.5	53	67.5	63.5	59.5	65	63.5	31.5	47	49.5	49.5	49.5	51.5	56	66	70	78.5	47.5	33	29	22	1.5	25	14	24	24.5	32	0	0	0	0	36	9.5	0	0	46.5	4.5	0	43	61
		fly 54	64	52	56	51.5	51.5	49.5	50	38.5	36.5	38.5	27.5	31.5	29.5	25	25.5	20.5	18.5	23.5	23	24	32.5	33	52.5	56	39	12.5	25.5	21	17.5	18	12.5	10	17	10.5	16.5	13	19.5	2.5	17.5	7.5	9.5	7.5	30.5	17	22	13.5	3.5
		fly 55	27.5	19.5	10.5	15	14	12	17.5	16	8	12	11.5	18.5	14	17.5	18	18	17.5	22.5	26	31	27	16	21.5	25.5	45	22	35.5	22	17	16.5	2	0	0	0	0	0	2.5	0	0	0	0	0	0	0	1	0	0
		fly 56	76.5	43	41.5	52	44	28	40	42	34	26.5	29	27	26	23	23.5	23	18.5	42	42	35.5	32	38.5	43.5	27	27.5	18.5	16.5	23	21	23	22.5	20	31.5	23.5	25.5	16.5	16	19	13	7	5	10.5	13	9	5.5	7	4.5
		fly 57	69	62.5	60	57.5	50.5	53.5	49	49	52	44	54	48.5	56.5	40	44.5	48	43.5	42	44	54.5	60	57.5	70.5	78	63	53.5	52.5	23	23	19.5	10.5	15	4.5	29.5	20.5	17	18	34	19.5	21	29.5	22	0	15	3.5	29.5	43.5
		fly 58	50.5	49.5	50.5	66.5	39.5	48	26.5	25.5	20	22	14.5	21	8	22.5	7.5	13	8.5	20.5	11	28	26	27	34	47	63.5	13.5	14	17.5	20.5	17	18	22	5.5	12	16	10	1	6.5	5	6	0.5	9	8	3	12.5	5	0
		fly 59	78.5	57.5	68	63.5	56.5	62	60	64	63.5	65.5	51	58	45	42	56	46.5	50	53	41	36.5	64	59.5	72	87	91	39	36	22	20	11.5	14.5	14	4.5	4.5	23.5	9.5	18	3.5	0	9	9.5	8	3.5	8	17	4	3.5
		fly 60	59.5	58	71.5	64	70.5	67	66.5	56	46	44	29.5	39	20.5	14.5	9	36.5	15	13.5	37	40.5	45.5	49.5	60.5	82	45	42.5	38.5	24.5	2.5	6.5	35	25.5	9	21.5	19.5	9	17	11	11.5	13.5	0	2	11	7	10	13	15.5
		fly 61	56.5	40	43.5	37	32.5	38	32	33	34.5	32.5	27	22.5	32	35	27.5	23	27.5	19.5	23	32	37.5	43	42.5	56.5	35.5	6	4.5	9.5	7	18	24	5	31	21.5	17	13	12.5	23	21	7	7	8	5	36	2.5	42.5	1
		fly 62	75	70	62.5	63	59.5	54	54.5	51	60	41.5	56.5	43	36.5	43	44	47.5	46	42.5	64.5	53.5	54.5	74	75	92.5	30	38.5	23.5	16.5	20.5	19.5	15.5	18	14	22.5	13.5	5	20.5	3.5	9	0	0	0	2.5	14	0	0	0
		fly 63	44	38	46.5	37	41.5	37	26.5	39.5	31.5	32	34	26.5	21.5	20	13.5	27	29	28	23.5	28.5	36.5	39	51	54.5	16	34.5	18	11	9	14.5	17.5	9.5	8	12	8	16.5	10	6.5	13	10	3	2	9	0	11.5	0	5.5
		fly 64	65	49.5	47	40	33.5	27.5	40	31.5	26.5	36.5	26	32.5	36	36	35	37	30	31	36	26	42.5	40.5	39.5	43	49.5	35.5	25.5	22	15	24	10	16	16.5	18	22.5	24.5	15	9.5	16	20.5	1	0	0	0	0	0	0
		fly 65	68	51	52.5	48	60.5	51	50	45	47	59	91.5	44.5	41.5	39	12	15.5	25	43.5	34	40	36	52	50	68	84.5	39	37	36.5	22	17.5	12	15.5	18	9	24.5	11	11.5	7.5	13	26.5	4	4	7.5	0	0	0	0
		fly 66	62.5	60	49	49.5	42.5	39.5	63.5	49	46	45	42	46	43	37.5	27.5	31	33.5	39	33	28.5	38.5	41	48	55	47.5	35.5	34	34.5	38	19.5	18	23	16	14	23	15.5	20.5	17	11.5	10.5	9	11	5.5	10.5	6	22	14
		fly 67	63	43	43.5	39.5	24	27	33.5	38.5	48.5	26.5	29	41.5	21	32	21.5	29.5	27.5	13	23	26	17.5	15.5	34	54.5	40.5	15	9	15.5	10.5	10.5	9	21	15	11.5	9	3.5	0	0	16	8.5	13	1.5	7	2.5	4	0.5	0
		fly 68	46.5	29	20.5	25	22	19	22.5	16	21.5	13	16.5	20.5	12	20	11.5	17	10	11	13.5	19.5	18	28.5	17.5	28	37.5	19	11.5	12	18.5	3.5	3	6	6.5	4.5	8	11	9	6	4.5	0	0	5.5	15	17	23.5	16	10.5
		fly 69	27	34	22.5	24	25.5	19	22	29.5	23	20.5	29	31	31.5	28	45	26	18.5	10.5	35	26.5	33	26	37	20.5	38.5	47	23.5	23.5	16	22.5	13.5	19.5	7	16	26.5	26	33	23	27	98.5	44.5	27.5	23.5	18.5	9.5	3.5	15.5
		fly 70	68.5	55.5	46.5	58	40	34	41	41	30	39.5	37	30.5	37	9	31.5	27	26	17	37	32.5	40.5	30	50	67	40	6	5	12.5	8.5	21.5	2.5	8.5	6.5	4	4.5	0	0	0	0	0	0	0	0	0	0	0	6.5
		fly 71	55	37	34.5	32	35.5	42	44.5	37.5	41	31	33.5	45.5	33	42.5	29.5	35	43.5	42	55	43.5	55.5	55	72	79.5	130.5	53	30	16.5	21	49	16	9	16.5	9	12	53	6.5	15.5	7	2.5	5	0	0	6	13.5	25	6
		fly 72	67.5	49	41	42.5	42.5	39.5	35	34	31.5	27.5	28.5	31.5	28	22	26	25	28	20.5	23.5	30.5	38	40	41	53	30.5	29.5	29	21.5	22.5	9.5	15.5	23	24	11	17	30	8	30	19.5	4.5	1.5	0	3.5	2.5	23.5	10.5	0
		fly 73	86	76	73.5	65.5	60.5	54.5	69.5	40.5	42.5	49.5	45.5	38	27	39.5	36	39.5	28	46.5	32.5	43.5	40.5	51	46.5	70	74	36.5	18	32.5	21	19.5	27.5	20	18.5	20	22.5	21.5	13.5	10.5	12.5	7	9.5	20	15.5	6	11	1	2
		fly 74	73.5	39.5	38	49.5	49	33	46.5	43	46	38	36.5	41	37.5	38.5	37.5	42.5	35.5	35	38.5	24	37.5	44.5	59.5	66	72.5	36	38	56	37	20	27.5	19.5	16	16	24.5	21	9.5	9	25.5	9	8	4	13	12	9	3	11.5
		fly 75	58	37	41	33	38.5	40	38.5	22	28	31	20	18.5	29	22.5	25	24.5	28.5	19.5	26	27.5	28	39.5	46	65.5	70	28.5	16.5	21.5	20.5	12	11.5	5	6	5	10.5	6.5	2.5	1.5	10	1.5	2	0	0	0	9.5	3.5	7
		fly 76	62.5	48	28.5	41	35.5	41	41	45	17.5	23.5	21	23	30	23	19.5	19.5	20	32.5	18	29	19	38	46.5	58	72	12.5	19.5	7	0	14.5	10	6	6	12.5	15	20.5	6	2	6	5	0	23	10.5	35.5	0.5	17	3
		fly 77	79.5	72.5	55.5	46.5	57	66	55	64	66	59	52.5	67	68.5	63	61	64	64	73	67	82	86.5	77.5	80	98.5	84.5	22	20	12.5	14	17	12.5	12.5	10.5	9	12	0.5	3	8	3	0	0	0	0	6	0	0	1
		fly 78	83.5	65	38.5	59.5	54.5	50	46.5	33	52.5	33.5	39.5	40.5	42.5	62	36	37	44.5	40.5	40.5	36	59.5	62.5	72.5	78.5	34	10	7	7.5	8.5	0	0	0	21.5	12	23.5	27	21	21.5	6	5	0	4.5	5.5	11	5.5	10	10.5
		fly 79	62.5	76.5	64.5	78	65.5	61.5	62.5	54	64.5	64	72.5	62	60.5	56	57	59	54.5	54.5	62.5	65	65.5	62	48.5	76	47	14	16.5	15	14	16.5	11.5	16	4.5	9.5	10.5	11.5	5.5	11	2.5	10.5	3	26.5	30	49.5	26	7.5	0
		fly 80	27	16.5	18	13.5	11.5	17	17.5	10.5	20	16	21.5	22.5	10.5	20.5	17.5	12.5	16	19.5	19	0.5	26	22	27	58	52	18	0	7	0	3.5	1	0	0	0	0	0	0	0	1	0.5	0	0	0.5	0	4	1	2
		fly 81	28.5	38	29	29	24	29.5	19	36	29	26.5	36	42	55.5	47	22	23.5	16.5	37	33.5	20.5	42.5	45.5	46.5	46	21	7.5	21	23	26	21.5	10.5	16.5	22.5	20	22	27	18.5	20.5	30.5	16	12	10	19.5	7.5	7	36.5	5.5
		fly 82	53	40.5	30.5	28	28	26	29	14.5	16	16.5	20.5	31	19	10.5	27	8.5	4.5	13.5	16	20	17	21.5	24	25.5	48	9.5	15	7	12	5.5	0	1.5	11.5	13	5	7.5	10.5	20	2.5	2.5	7.5	21	5	3	5	6.5	9.5
		fly 83	89.5	60.5	52	51.5	40	30.5	41.5	36	41.5	33	36.5	48.5	33	27.5	26	27.5	36	35.5	54.5	42.5	51	65.5	70	84	133.5	85.5	50	41.5	38.5	45.5	12	44	30.5	11	30.5	23	5.5	0	0	0	0	0	0	16	15	3	0
		fly 84	90	66.5	74.5	64.5	49.5	50	60.5	55	57.5	52.5	58.5	50.5	49.5	57.5	34.5	37.5	27	45	27.5	35	45.5	60	69	79.5	44	7	28	15	23	15.5	15.5	19	21.5	16	14.5	31.5	28	21	10.5	26	23.5	13	14.5	19	18.5	0	0
		fly 85	60	50	39	44.5	38	27	47.5	31.5	26.5	27.5	38	43	36.5	50.5	39.5	37	53	53.5	35.5	39.5	45	52.5	68.5	81.5	61	34.5	23	17	31	26.5	13	17	14	13	18	16	8	11.5	10.5	21	10.5	8	10.5	20	30.5	17	5
		fly 86	62	44.5	47	30.5	75.5	37.5	29.5	37.5	37.5	37	38.5	41	32.5	46	40.5	40.5	42.5	36.5	47	39	30.5	41	40	54	30	22	20.5	19.5	8	6	22	12	20.5	17.5	16	11.5	7	7.5	15	14	7.5	12.5	9	9	3.5	6.5	0
		fly 87	56	38	39.5	44.5	32	39.5	40.5	42	45.5	43.5	37	49	42.5	38	44.5	24.5	16.5	12	17	26	32	32.5	32.5	44.5	32.5	22	32.5	18	0	1	2	13	13	6.5	10	0	6.5	15	8	3	0	0	0	1	27	16	1
		fly 88	74.5	71.5	53	48.5	50.5	45.5	44.5	44	43	41	38	37	34.5	38	35	35.5	45.5	36.5	45.5	48	44.5	46.5	54.5	59.5	71.5	19.5	29.5	29.5	14.5	21	8	9	8.5	2	6	0	0	0	0	4.5	17	7	0	0	0	2.5	9.5
		fly 89	61.5	55.5	58.5	49	52.5	52	50	46.5	48.5	55	51	52	47.5	34.5	43.5	41.5	30.5	33.5	32.5	37	45	41	50	56	23	40.5	30	19	20.5	17	16	11.5	16.5	17	10	7	11.5	12	12.5	16.5	14.5	11.5	9.5	11.5	15	4	10
		fly 90	66	50	63.5	46.5	44	38	29	36	49	25.5	40.5	36.5	31	39.5	32.5	39	43.5	49	52	64.5	56.5	60	122.5	108	37.5	5.5	11	12	15	18	15.5	11	28.5	17	13	7	17.5	19	1	0.5	9	12.5	0	0.5	3	15.5	5.5
		fly 91	45	35.5	26	25.5	29	31	28	22	21.5	22.5	20.5	20	28	26.5	35	34	26	33	25.5	29.5	34.5	39	40.5	50.5	40.5	4	0	0	0	0	0.5	2	0.5	2.5	4	10.5	5.5	14.5	12	3.5	2.5	0.5	0.5	0	9.5	3	0.5
		fly 92	83	64.5	61	58.5	63.5	61	59	63.5	50	62	61	65.5	56.5	62.5	58	56	59	62.5	69	68.5	80.5	87	96.5	104.5	84	73	40.5	37	20.5	36.5	33.5	20.5	19.5	16	5	17.5	32	15	3	0	2	0	0	0	0	0	0
		fly 93	94	68	54.5	54	41	48	46	46	42	51	45.5	42.5	31	39.5	29.5	41	32.5	34.5	45	37	35	46	50.5	57	38	25	22.5	20.5	25	24	18.5	11	15.5	11	42.5	12	21	5	17.5	5.5	14.5	17	16	0	2.5	7.5	0
		fly 94	35.5	39.5	17	30	20	21	12.5	14.5	12.5	16	12	15	14.5	10.5	14.5	8.5	10	12	17.5	14.5	16	17	29	23	51.5	15.5	7.5	14	9	0	1	0	0	0	3	4.5	0	0	0	0	12.5	10.5	0	0.5	0	0	0
		age 30d
			bin 1	bin 2	bin 3	bin 4	bin 5	bin 6	bin 7	bin 8	bin 9	bin 10	bin 11	bin 12	bin 13	bin 14	bin 15	bin 16	bin 17	bin 18	bin 19	bin 20	bin 21	bin 22	bin 23	bin 24	bin 25	bin 26	bin 27	bin 28	bin 29	bin 30	bin 31	bin 32	bin 33	bin 34	bin 35	bin 36	bin 37	bin 38	bin 39	bin 40	bin 41	bin 42	bin 43	bin 44	bin 45	bin 46	bin 47
	2xBRP	fly 1	55.3333	35.6667	33.6667	33.3333	38.3333	28	25	11.6667	21.6667	21	16.3333	14.6667	13	7.3333	8	19.6667	15.3333	23.6667	11.3333	22	24	23.3333	32	35	16.3333	17	28	27.6667	26	14.6667	9.6667	20	12	16	13	15.6667	9	17.3333	7.6667	0	0	0	10.6667	2	9.6667	5.6667	5.3333
		fly 2	27.3333	11.3333	5.6667	8	4	21	7.6667	7.6667	11.6667	7	9	5.6667	5.6667	5	6.3333	7.6667	9.6667	3.6667	2.3333	7.6667	7.6667	14.3333	13.6667	15.3333	14	17	19.3333	8.6667	16.6667	20	24	18.6667	17	5.3333	12.3333	21	9	7	8.3333	11.3333	11	10.6667	19.3333	6.6667	10.6667	11	0
		fly 3	56	28.6667	24	21	16.6667	17.6667	16.3333	13.6667	17.6667	19.3333	24.3333	29.6667	25.3333	28	30.3333	32.6667	34.6667	22	34.3333	30.3333	30.3333	33	38	45.3333	45	37.6667	44.3333	44.3333	35.6667	49.3333	33.3333	23.6667	19.6667	26	11.3333	15.3333	5	8.6667	7.3333	5	4.6667	5.3333	6.3333	4.6667	5.3333	0	0
		fly 4	42.3333	24.6667	21.3333	9.6667	16.6667	17	11.6667	13	11.3333	12.6667	13.3333	17	15	15	11.6667	9.3333	7.3333	7.6667	11.3333	9	8.3333	7	16	17.3333	7.6667	0	2.3333	1.3333	0.66667	3	3.6667	5.6667	4	0.66667	4	5.3333	2	2	4	10.3333	2.3333	5	0.33333	0	0	0	19.6667
		fly 5	36	20.6667	16	17	12	7.6667	4.6667	10.6667	9.3333	8.3333	7	13.6667	13	3.3333	5.6667	19	10.3333	5.6667	19.3333	7	11.6667	13.3333	16	18.3333	22.6667	8.6667	10.6667	10	18.6667	10.6667	4.6667	11.6667	3.6667	0.66667	0.66667	10	3.3333	2.6667	1	0	0	0	0	6	6.3333	6.6667	13
		fly 6	35.3333	30.6667	23	22	20	20	27	25.3333	23.6667	22.6667	22	13.6667	28.3333	26	24.6667	28.6667	21.6667	16.3333	13.3333	17	25	23	27.6667	30	41	5.6667	6	2	6.3333	7.3333	2.3333	21.3333	2	5.6667	9	15	14.3333	10.3333	15.6667	8	6	14	6.3333	18	18	10.3333	3.3333
		fly 7	50.6667	17	15.3333	22.6667	10.3333	11.3333	17.3333	7	20.3333	11.3333	5.3333	16.3333	8.3333	3.6667	12.6667	7.6667	5.3333	15.3333	7.6667	14	15	23	26	25.6667	10.6667	0.33333	2.3333	1.3333	0.66667	0	2.6667	7	11	14	8.6667	8.6667	11.6667	8.6667	6.3333	7.3333	2	5.6667	6	0.66667	4.6667	3.3333	0
		fly 8	43.6667	41	41.6667	38.6667	36	34	33.6667	35	31.6667	28.6667	27.3333	27	26.6667	26.6667	21.3333	22.6667	24.6667	28	22.3333	27	29	33.3333	39	40.6667	23	5.3333	9.6667	8	7.3333	8.3333	16.3333	11.3333	24.6667	10.3333	7	5.6667	8.6667	5	16.6667	9.6667	2.3333	8	1.6667	5	1.6667	11	24.3333
		fly 9	45.3333	29.6667	29	21.6667	21.6667	19	20.3333	23.3333	25.3333	15.6667	11.3333	10.3333	7.3333	11	13	13	9	11.3333	12.3333	18	19.6667	28.6667	34	39.6667	34	6	7.3333	10.3333	6.6667	9.3333	12	2.3333	3.3333	3	5.3333	6.3333	2.3333	4	0.66667	7	7.6667	1.3333	4	4.6667	6	2.6667	7
		fly 10	48	28.6667	15.6667	20	15	13.6667	7.3333	6.6667	4.3333	6	13.6667	5.3333	9	9	7	3	2.3333	10	20	10	18.3333	16	27.6667	32.3333	15.3333	10	7.6667	1.3333	10.3333	10	6.3333	7.6667	6.6667	0	0	0	0	0	0	0	0	0	0	0	0.66667	1.3333	2.3333
		fly 11	31.3333	32.6667	33.6667	20.3333	21.3333	23	18.6667	29.3333	29	22.6667	24.6667	27.6667	27	20.3333	9.3333	8.6667	20.3333	13.6667	15.3333	12	23.3333	18	12.6667	25.3333	34	18	11.3333	3.6667	3.3333	5.6667	15	1.3333	7	4.6667	0.33333	0	0	0	0	0	6.6667	2	3.6667	3	0.33333	0	0
		fly 12	3.3333	12	4.6667	14	10.6667	6.3333	2.6667	8.3333	11	11.6667	10	6.3333	4.3333	9.3333	11	21.6667	10.6667	10	4	6.3333	11.6667	13.6667	14	15.6667	14	1.3333	3	5	4	27.6667	0.33333	15.6667	1.3333	8.3333	4.3333	2.6667	8.6667	3.6667	6.6667	23.6667	0	4.3333	1.3333	4.6667	4	4	0.33333
		fly 13	54	31	32.3333	33.6667	31.6667	30	32	19.6667	26.6667	13.6667	15	36	18.6667	22.3333	18.3333	16.6667	19.3333	20.3333	22.6667	25	13.6667	20	26	36.6667	40.3333	17.3333	25.3333	7.6667	12.6667	13.6667	10.3333	10.3333	8.6667	7	4.6667	5.6667	0	0	0	3.3333	0.66667	1.6667	13	4.3333	2	20.3333	13.3333
		fly 14	18.3333	33	40.3333	18.3333	19.6667	23	24.6667	19	17	30.3333	31	31.3333	10.3333	26.3333	25.3333	22	22.6667	23	25	28.3333	35.3333	43	48	55	52.3333	20.6667	5	2.3333	1.3333	0	3.6667	0	0	0	0	0	0	0	0	0	0	0	0	0	0	0	0
		fly 15	40.3333	26	24.3333	15.3333	13.3333	8.6667	21	24.3333	13.6667	13.3333	11	16	21.6667	18.3333	11	13	15.3333	18	13	18.3333	19.3333	22.6667	29	37.3333	23.3333	7	14	8.6667	3.6667	3	3.6667	3.3333	7.3333	5.3333	16.6667	0.66667	1.6667	8	2.6667	3.3333	0	0	0	0	0	0	5.6667
		fly 16	40.6667	31	28.6667	19.3333	18	16	21.3333	22.3333	20.3333	22	19.6667	17.6667	18.3333	10	16.3333	15.3333	13.6667	12.3333	13.6667	12.3333	14.3333	18.6667	19.3333	19.6667	49.3333	45	37.3333	24.3333	19.3333	19.6667	8.6667	14	3	0	0	0	12.3333	28.3333	3.6667	1.6667	0	0	0	2.3333	14.6667	0	3.3333
		fly 17	42	45	39	41.3333	40.6667	39.3333	37	29.6667	29	32.3333	35	30.3333	29	33.3333	28.6667	30.6667	25.6667	28	29	19.6667	31.6667	31	37.6667	44	49.3333	41	25.3333	11	8	11	10.3333	12.6667	3	4.6667	7.3333	4.6667	1.6667	3.3333	0	0	0.66667	0	0	0	4	0	0
		fly 18	13.6667	10.3333	25	8	20	12.6667	12	15	9.3333	12	17.3333	26	9.3333	10.3333	10.6667	13	10.6667	6	13.3333	13.6667	10.6667	8.6667	15.6667	19.3333	11.6667	3.3333	3	2.3333	1	1.3333	4	0.66667	4.6667	2.6667	0	1	1.3333	0	0	0	0	0	0	0	0	0	0
		fly 19	51.3333	29.6667	20.3333	20.6667	17	24.3333	19.3333	17.6667	22	22	22	18	13.3333	14.6667	8.6667	13	13	3	13.3333	12.3333	20	21.3333	23.6667	28.3333	21	18.3333	13.3333	15.6667	12.3333	10.3333	15	7	6.6667	8	7	3.3333	11.3333	2.6667	3.3333	8	3	10.6667	0.33333	1.3333	0.66667	0	0
		fly 20	20	23.3333	20.3333	10	6.6667	11.6667	15.6667	20.3333	21	16	8	15.3333	11.3333	17.6667	6.3333	11.3333	10.3333	11.3333	10.3333	18.6667	20.6667	9.6667	17.3333	19	8.6667	2	4.3333	3	1.6667	0	0	1	0	0	0	0	0	0	0	0	0	6	1.6667	6	1	21.6667	5
		fly 21	56	34.3333	39.6667	30.6667	35.3333	31.6667	31.3333	36.3333	38.3333	39.6667	45.3333	33.3333	38.6667	50.6667	29	38	27	33.6667	23.6667	30	33.6667	35.3333	39	46.6667	82	39.6667	21	19	34.6667	26.6667	22.6667	64.6667	13	11	22.3333	2.3333	15	3	0	0	2.3333	8.3333	7.3333	13.3333	6.6667	0	3
		fly 22	28.6667	35	26.3333	21.6667	23.6667	30.3333	23.3333	32.3333	28	20.6667	26.6667	32.3333	25	25.3333	16.6667	14.3333	12.6667	17.3333	16.6667	17	20.6667	21.6667	31	32.3333	34.6667	32.6667	14.3333	9.6667	22.6667	8	6.3333	9.6667	22.3333	9.6667	9.6667	11	6.6667	4	13.3333	3.3333	11.3333	4	0.66667	2.6667	0	1.6667	1.6667
		fly 23	50.6667	42.6667	37.3333	26	26.3333	29.6667	20.6667	22.6667	11.3333	21.6667	17	12	16	20	25	14.6667	17	24	23	18.6667	26.3333	26	37	39	26	29.6667	37.3333	46.6667	30.6667	26.6667	18.6667	21.3333	25.3333	16.3333	11	9	9.3333	6.3333	0	0	0	0	0	7	20.3333	13	3.6667
		fly 24	62	36.6667	31.3333	30.6667	33.3333	28.6667	29	19	28	18.3333	28.6667	27.3333	21	26.6667	29	24	22.3333	15.6667	19	32	32.6667	23.6667	33.6667	31	12.6667	16	21.6667	23.6667	14.3333	7	8	5.6667	10.6667	2	3.6667	10	2.3333	5.3333	0.66667	0	0	2.6667	1.3333	8.6667	4.6667	14.6667	9
		fly 25	52	34.3333	31	27.6667	25.3333	24	28.3333	27.3333	7.6667	14.6667	17.3333	19.6667	14.6667	20.3333	27.6667	28.3333	20.6667	16.3333	5.6667	20	26.3333	25.3333	26.6667	33	23.6667	16	6.6667	12	8.6667	5.6667	7.3333	3.3333	2.6667	4.3333	11.3333	3	7.3333	0	0	0	0	0	0	0	0	4.6667	4
		fly 26	50	40.6667	39	47.6667	46.3333	40.6667	45	37.6667	35.6667	34.6667	30	24.6667	23.3333	5	6.6667	5	10	18.6667	24.6667	22.3333	16	27	32	52	42.6667	4.3333	3.3333	6.6667	11.6667	13.3333	6	9	8	11	7.3333	18	0.66667	2.3333	5	0	0	4.3333	0	0	2.6667	0.66667	0.66667
		fly 27	75.3333	53	49.6667	54	40	41.6667	45.6667	37.3333	38.6667	39.6667	38.6667	36.3333	31.6667	35.6667	31	23	18	25.3333	24	30	29.3333	30	35.6667	47	44.6667	36	22.3333	21	24	28.6667	18.6667	8.6667	21.3333	10	17.3333	12.6667	13.3333	6.6667	8	8.6667	0	0	0	2.3333	9	0	0
		fly 28	34	30.6667	24	22	18.3333	18.6667	20.6667	22.3333	22	28.6667	29.3333	25	26	34	31.6667	26	36.3333	26	27	25.3333	34	35	30.3333	47.3333	27	10	23.3333	5.3333	23.3333	15.6667	9.6667	11.3333	7.6667	3.3333	15	0.66667	0	0.66667	1.6667	3.3333	0	0.33333	0	10	16.3333	7.6667	5
		fly 29	37.3333	26	22.3333	23	16	20	24.3333	22.3333	27.3333	20	25	18.6667	15	22.6667	24	19.3333	15	12.6667	17.6667	21.6667	32.6667	24	40	39.6667	9.6667	2.6667	2.3333	2.3333	2.3333	3	0.66667	1.3333	0.66667	4.6667	7	0.33333	0	11.3333	0.66667	0.33333	0	0	0	0	0	0	0
		fly 30	43.6667	34.3333	36.3333	26.6667	25.6667	24.6667	22.6667	22	23	22.3333	17	17	22.6667	21.6667	19.6667	17.3333	9.3333	11.3333	15.3333	16.3333	17.6667	19.6667	16	27	16.3333	15.3333	19.6667	14.6667	18.6667	13.6667	9.3333	14.6667	22.6667	31.3333	14	5	2.3333	8	5.3333	14.6667	4	3.6667	4	1	2.6667	3	15.3333
		fly 31	29.6667	31	24.6667	22	29.3333	24	21.3333	19.3333	21.6667	18.6667	18	22.6667	18.3333	19	20	9.6667	15.6667	18.3333	15.3333	16.3333	19.6667	15.3333	27.6667	31.3333	12	2.6667	0	0	2.3333	4	0.33333	2	2	3	0	0	0	0.33333	0	0.66667	0	0.33333	1.3333	1	0.33333	0.66667	3.6667
		fly 32	50.3333	34.3333	45	27	14.6667	11.3333	11	15.6667	10.3333	16.3333	12	14	13.6667	13.6667	10.6667	11	12	15.6667	5.6667	6.6667	15.3333	11.6667	13	19.3333	22.6667	42.3333	18.3333	19.3333	22	18	13.6667	1.6667	4.3333	6	14	6	5	3.3333	5	5	10.3333	4.6667	0.33333	2.6667	3	0	7.6667
		fly 33	40	27	21.3333	19	18.6667	20.3333	16.6667	16	18	17	15.6667	19.3333	19.3333	14	16.6667	18	10	13.6667	18	23.3333	20	25.3333	25.3333	28.6667	38.6667	12.6667	8.3333	5.3333	2.3333	10	5	0.33333	3	2.6667	8	2	0	0	0	0	0	9.3333	4	9	26.3333	7	1.6667
		fly 34	24.3333	7	11	8	16.3333	22.3333	19	13.3333	12.6667	19	21	22	11	40.3333	17	23.6667	22	30.6667	18	19	23	17.6667	15	22	32	19.6667	0.33333	1	7	1.3333	3	1.6667	2.6667	8	9	1.3333	1	1.6667	0.33333	0	0	1	10	1	2	3	0
		fly 35	42.6667	35.3333	31.3333	27	21	30.3333	24.6667	25.6667	22.3333	24	24.3333	22.6667	17	14	11.6667	16.6667	13.6667	18	14	13	9.6667	17	21	24.6667	39.6667	7.6667	1.6667	3	14	4.3333	13	9	7.6667	8.3333	12	0	1	0.66667	1	0	0	1.3333	0	0	7.3333	14	7.3333
		fly 36	32	23.6667	21	15.6667	16.6667	29.3333	5	21	10.6667	19	4.6667	15	23.3333	21	18	12	17.6667	12.3333	9.6667	11.3333	11.6667	19	26	30	38.3333	11.3333	2	4	2.3333	7.6667	10	0	7.6667	1.6667	3.3333	11.3333	6.6667	7	6	5.3333	9.3333	0	6.3333	0	0	0	0
		fly 37	34	18.6667	3	18	10.6667	2.3333	25	0	26.3333	3.3333	6.3333	4	5.3333	3.6667	0.66667	0	5.3333	6.6667	6.3333	4	12.6667	10.3333	14	16	29	5	5.6667	0	0	0	0	0	0	0	0	5.3333	1	0	0	0	3.3333	0	0	0	0	0	0
		fly 38	47.3333	11.6667	11.6667	28.6667	11.3333	24	9	19.6667	8	18.6667	8.3333	19	14.3333	44	16.6667	21.6667	15.3333	17.3333	26.6667	23.3333	19	22.3333	28.6667	28	16.3333	8.6667	26	36	5.6667	7	0	0	0	0	2.6667	13.3333	7.6667	0	4	2	2	0	0	0	0	0	0
		fly 39	50.3333	44.3333	19.3333	30.3333	23	17.6667	10.3333	22.6667	17	21.3333	22.3333	43	24.6667	31.3333	14.6667	14	25	34.3333	28.3333	24.3333	25.6667	34.3333	29	34	30.6667	18.6667	38.3333	11.3333	23.6667	21.6667	22.3333	42	52	58.3333	66	74.3333	27.6667	31	24	19.6667	47.3333	44.6667	43	24.6667	14	6.3333	2.3333
		fly 40	31	10.3333	13.6667	15	19.3333	23	21.6667	11	30	27	14	20.6667	15	14.3333	20	19.3333	19.6667	10.6667	14	10.3333	8.6667	29.6667	19.6667	24	53.3333	20.3333	15.6667	0.33333	0.33333	1.3333	4.3333	8	1.3333	6.6667	4.6667	3.6667	0	2.3333	0	0	0	4.3333	9.3333	1.3333	5.3333	1	0
		fly 41	35.3333	17.6667	14.6667	24.6667	17.3333	12.6667	18	17.6667	14.6667	14	15	14.6667	12	12.3333	8.3333	7.3333	8.6667	12.6667	7.3333	7.6667	10.6667	14	22	23.3333	9.6667	6.3333	3	5.3333	1.3333	8	7.3333	5.6667	0.33333	0	0	0	0	0	0	0	0	0	2.6667	1.3333	2.3333	2.3333	7.3333
		fly 42	10	18.6667	15.6667	26.6667	17.3333	19.6667	26.3333	21	25.3333	21	27	22.6667	25.3333	30	22.3333	24.6667	20.6667	25.3333	27.3333	24.3333	24.3333	28.3333	30.6667	43	35.3333	11	5.6667	3.3333	3	11.3333	2.6667	4	5.3333	1.6667	0.66667	0	0	0	0	0	0	0	0	0.33333	3.6667	4.3333	0
		fly 43	45.6667	30	10.3333	16.6667	21	12.3333	23	14	16	11	9	14.3333	8.3333	11	14	16	10	8	6.6667	13.6667	8	9	22	19.3333	12.6667	0	1.3333	1.6667	4	0.33333	4	2.6667	6.3333	2.6667	0.33333	5	3.3333	0.33333	0	0	1.6667	3	0	0.66667	6	10	2.3333
		fly 44	73	53	45.6667	32.3333	19	19	26	29.3333	23	15.6667	18	21	7.3333	19	8.3333	29	10.6667	11.6667	15.6667	20	20.3333	15	19	32.6667	16	10.3333	8	5	4.3333	7.3333	5.6667	5	8.6667	2.6667	3.3333	6.3333	15.3333	6	4	0	9.3333	7.6667	5	19.6667	20.3333	5.6667	0
		fly 45	45.6667	19.6667	16.6667	14.6667	8.3333	16	19.3333	23.3333	15.3333	16	13	18	19.3333	15.3333	10	4	6.3333	4.6667	9	10.6667	10.6667	14.3333	20.3333	28	37.6667	5.6667	5.6667	4.6667	4	7	4.6667	19	9.3333	5.6667	9.6667	7.3333	0.66667	0	6.6667	1	16.6667	3	0.33333	8	0	1	2.6667
		fly 46	23.6667	18	10.6667	4.3333	14	16.3333	27	11.3333	19.3333	9.6667	13	14.6667	14.6667	11	19.3333	8.6667	12.3333	8	14.3333	10	13.6667	10.6667	7.6667	16.3333	29	20	5	7.6667	3	3	6	0	0	5	11	11.6667	8.3333	0	2.3333	4.3333	0	12.3333	13.3333	1.6667	4	0	0
		fly 47	46.3333	19.3333	23.3333	17.3333	14	17.3333	14.6667	16.6667	18.3333	10.6667	13	9.6667	20	5.6667	8.3333	3.6667	16	6.6667	15.6667	11.6667	20	19.3333	25	31.6667	37	38	29.6667	14	4	14.6667	0	0	0	0	0	0	0	0	0	0	0	0	0	0	0	0	2.3333
		fly 48	41.3333	29.3333	19.3333	17.6667	10.3333	17.3333	14.3333	40	24.6667	17.6667	24.3333	12.6667	18	24	34.3333	22.6667	21.6667	25.3333	22.6667	15	28	34	29.3333	37	70.3333	11.6667	5.3333	2.3333	0	0	0	0	0	0	0	0	0	0	0	0	0	0.33333	0.66667	1	6	0	0
		fly 49	35.6667	22.3333	31	19	27	15.3333	27.6667	16.6667	23.3333	13	6.3333	23.3333	12.6667	7	15	11.6667	18.3333	14	31	26.6667	14.6667	11.6667	26.6667	21	33.3333	21.3333	18.6667	22	18.3333	10.6667	8.6667	7.3333	8.3333	2.6667	11.6667	11.6667	5.6667	4	4	3	8	11.3333	3	1.6667	4	9.6667	1.3333
		fly 50	34.3333	10	9.3333	13.6667	8.6667	7.6667	7.3333	17.3333	25	27.6667	15	20	22	10.6667	23	20.3333	17.3333	14.3333	16.6667	12	13.6667	24.6667	21	24	47.6667	30	13	9.3333	13	11.3333	14.6667	13	7	5.3333	12.3333	13	8	1.6667	10.3333	1.3333	1.6667	2.6667	8.3333	0.33333	4	4.3333	16
		fly 51	28	15.6667	19	14.3333	13.3333	11.3333	4.3333	14.6667	9.3333	11.6667	17	14	7.3333	12	8.3333	6.3333	6.3333	10.6667	10.6667	7.3333	15	9	12.3333	28.6667	27.6667	21.6667	12.6667	17	9.6667	6.3333	11.3333	9.3333	6.3333	23.3333	16.3333	21.6667	4.3333	23.6667	3.6667	3.3333	0.33333	7.6667	14.3333	1.6667	16	0	0.66667
		fly 52	37.6667	14	4	17	6.3333	14.6667	7.6667	15.6667	12.6667	16	21.3333	14.3333	21.6667	14.6667	10.6667	10.3333	11.6667	14.6667	22.3333	11.6667	7	22.6667	25.3333	26	35.6667	4.6667	6	0.33333	2.6667	2.6667	0	0	0	0	0	0	0	0	0	0	0	0	0	7.6667	4	0	0
		fly 53	42.6667	28.6667	26.3333	32	23.6667	19	14	10.6667	15.3333	10.3333	8.6667	8.6667	14	6	6.3333	3.6667	22.6667	12.3333	9.3333	8	14.3333	24	30	27.6667	22.3333	2	5.3333	11.3333	4.6667	9.6667	5	11.3333	4.3333	5.6667	11.6667	10.3333	9.3333	9.3333	1.6667	4.6667	7.3333	9	22	16.3333	21.6667	12.3333	1.3333
		fly 54	32.6667	12.3333	9.6667	7.3333	15.3333	5	18.6667	14.6667	8.6667	4.3333	11.3333	5.6667	5	11.6667	14.3333	6.6667	8.3333	9.3333	9	11	6.3333	5.6667	18	10.3333	5.6667	3.3333	3.3333	2.3333	0	0	0	0	1	0.33333	1.6667	1.6667	2.6667	3.3333	0	0	0	0	2.3333	1	10.3333	16	10.3333
		fly 55	58	39	33	19.3333	9	19.6667	16.6667	15	9.3333	13	7	31.3333	10.6667	10	12.6667	18	4.3333	18.3333	20	5.3333	23	6.6667	13.6667	12.3333	16	12.6667	17	8.6667	9.3333	20.3333	9.6667	2.6667	0.33333	0	12.6667	15	0	1.6667	0	1.6667	0	0	0	2.6667	0.66667	0.66667	0.66667
		fly 56	41.3333	23	14.3333	30	11.6667	12.6667	21.3333	14.6667	21.3333	16	22.6667	8	16.6667	9.3333	6	13.3333	17	7.3333	6.6667	10	8.6667	18	27.3333	32	20	3	1.6667	1.6667	0.33333	0	0.33333	0.33333	1	2.3333	1	0.33333	0	0	2.6667	0.33333	12.3333	7.6667	8	8	2	1.6667	3
		fly 57	27.6667	13.6667	7	14	7	7.3333	7.6667	11	7	4	6	3	6.3333	2.3333	7.6667	2	6	11	1	8.6667	2.6667	8	6	13.3333	12.3333	2	0	3	0	1	0.33333	0	0	0	0	0	0	0	3	0	0	0	0	4	9	3	19.6667
		fly 58	48.3333	33	32	24.6667	24	18.6667	19.3333	44	17.3333	16.6667	12.3333	20.6667	33.3333	13.3333	9.3333	7.6667	15.6667	16	15.6667	23	18	27.6667	23.3333	32	85.6667	29.6667	10	16	13.6667	15.6667	8.6667	5	12.6667	1.6667	0	9.6667	5.3333	0	1.6667	0	10.6667	10.3333	8.3333	16.3333	10	6.6667	7.6667
		fly 59	39.6667	34	16.6667	21.3333	6.6667	10.3333	14.3333	11.3333	10	7.3333	6.6667	8.6667	4	9	5	5.6667	9.3333	14.6667	10	10.6667	12.6667	13.3333	17.3333	22.6667	34.6667	22	9.6667	5.3333	2.6667	2	3.3333	4.6667	0	2.3333	4.3333	0	1.3333	0	0	0	0	0	0	0	0	0	0
		fly 60	35.3333	16	39.6667	29.3333	37.3333	29.6667	12	32.3333	8.6667	24.6667	27.3333	0.66667	19	4	18.3333	17	19.3333	8.3333	15	15.3333	35.3333	24	35.6667	29.3333	50	45	35	6.6667	0	0	0	0	0	0	0	0	0	0	1.6667	0	0.33333	0	1	0	0.66667	0	0
		fly 61	51	33	25.3333	24	16.6667	24	22.6667	18	21.6667	31.3333	17.6667	21.6667	21.6667	24.6667	25.6667	18	28	20.3333	9.6667	17.3333	21.6667	32.3333	38	49	16	15.6667	27.6667	18.3333	16	5	10	0.66667	9.6667	7.6667	1	4.3333	3	0	10	0	1.6667	0	0	0	0	0	0
		fly 62	25.3333	16.3333	15.3333	17.3333	13.6667	20.3333	15	13.6667	13	14.3333	13	6	17.3333	11.3333	11	9.6667	11.3333	13.6667	13.3333	15	17	11.3333	13.6667	22.6667	37.3333	16.6667	8	2.6667	0	0	0	0	0	0	0	0	0	0	0	0	0	0	0	0	0	0	0
		fly 63	64.6667	41	40	24.3333	25	25.3333	23	30.3333	24.6667	23	21.3333	23	17	11.3333	15	19.3333	20.6667	22.3333	9	15.6667	15	47.3333	42.6667	32	30.3333	64	73.6667	60	71	46	96.6667	76	49	34.3333	45.6667	44	30.3333	33	48.6667	35.6667	16.3333	22.6667	12	35.6667	27.6667	25.6667	6.3333
		fly 64	28.3333	28.3333	23	30.6667	23.3333	28.3333	26.6667	23.6667	25	26	30	27.6667	27.3333	27	30.6667	24.3333	24	27	33.6667	31.6667	37	45.6667	43.6667	43	42.6667	18.3333	11.6667	9.6667	6.6667	1.6667	9	2.6667	6.6667	0.66667	0	3	1.3333	1.3333	4.3333	0	0	0.66667	2.3333	5.3333	8.3333	3.6667	6.3333
		fly 65	42	28.3333	15.6667	19.6667	18.3333	9.3333	14.6667	12.3333	20.3333	12.3333	18.6667	20.3333	12.3333	9	6	3.3333	14	19.6667	2.6667	11	22.6667	26	43.3333	49	22	6	3.3333	4.6667	3.3333	2	0	5	1	8.3333	0	4.6667	0	6.3333	0	0	0	1.6667	4.3333	0	3	4.3333	5
		fly 66	50.6667	28.6667	19	14.6667	17.6667	18	26.3333	16	29.3333	25.3333	7	10.6667	16	15.6667	15	8.6667	14.6667	17	21.3333	22.3333	20.3333	24	33.3333	46.6667	7.6667	9	6.6667	5	5.3333	5.6667	4.6667	7	5.3333	6.3333	4.3333	5.3333	7.6667	5.6667	3.6667	5	8	3.6667	3.6667	3	3	6.3333	0
		fly 67	39.6667	38.3333	24	36	19.3333	29.3333	26	17.6667	19.6667	27.3333	34.6667	38	28.3333	4.3333	11	22.3333	33	27	26.6667	22.6667	23.6667	33.6667	32	42.3333	11.3333	9	6.6667	7.6667	9.3333	1.6667	5.3333	5	5.6667	0	0	0	4.6667	0	3.6667	6	1	0	0	0	0	0	0
		fly 68	25.3333	33	28	17.3333	22.3333	22	18.3333	27.6667	24.3333	11.6667	28	17	25.3333	22	24	13.3333	25	26.6667	19.3333	31.3333	36.3333	32.6667	36	39.6667	27	23.6667	16	3.6667	4.6667	4.6667	0	1.3333	0	0	0	0	0	0	0	3.3333	1	0	0	1.6667	0	0	5.6667
		fly 69	27.3333	22.3333	13	14	19	20.3333	13	15.6667	6.6667	12	8.6667	19	9.6667	9.3333	5.6667	15.6667	12	13	15	11	12.6667	11.6667	15.3333	11.3333	10	3	9.3333	9	21.6667	6.3333	20	1.3333	6.6667	6.6667	4.6667	9.3333	4.6667	2.3333	1	8	9.6667	4.6667	2	5.6667	6.3333	0	5
		fly 70	49.3333	35.6667	32	33.6667	24.3333	36.3333	32	35.3333	29	30	29.3333	23	24.3333	19.6667	30	29.6667	28.6667	31.3333	45.3333	37.6667	45.3333	47.6667	65.3333	64.6667	54.3333	15	10.3333	6.6667	7.6667	8.3333	11	9.6667	10.3333	6.3333	4	2.3333	3	1	1.6667	7	1	5.3333	2.6667	6.3333	0.66667	6.6667	4.3333
		fly 71	43.3333	28	21.3333	25.6667	19	22.3333	25	10.6667	12.3333	16.6667	13	13.6667	14.6667	14.3333	15	13	16.6667	10.6667	7.3333	11.6667	14	22	21.6667	25.6667	20	8.3333	5.3333	3.6667	1	0	7	4	3.3333	2.3333	1	2	0	0	1	1.3333	1.3333	0	0.33333	2	2	10.6667	13.3333
		fly 72	53	37	21.6667	24.6667	25.3333	22.3333	19	12.6667	11.6667	10	13	10	10.6667	10.6667	14.6667	16.6667	20	26.3333	33.6667	34.6667	29.6667	36.3333	36.3333	47.3333	28	13.6667	0	0	4	9.3333	7.6667	10	6.6667	4	0.66667	3.6667	3.3333	0	0	0	0	0	13.3333	11.6667	4.6667	1.3333	0
		fly 73	42	44	41.3333	18.3333	24.6667	11	27.3333	41.3333	38	37	30	36.3333	32.3333	19.3333	29.3333	18	20.6667	22.3333	16.3333	24.3333	19.6667	18	37.3333	47.3333	31.3333	11	16	13.3333	12.3333	15	6	9.3333	6.6667	2	7.3333	21	2.6667	0	4	0	0	16.6667	8.3333	8.6667	5.6667	5	1.3333
		fly 74	43.3333	35.3333	23.6667	21.6667	21.3333	22	25	23.3333	25	21.3333	22.3333	11.6667	26.3333	22.6667	18	19	18.3333	20	14	14	18.3333	23.6667	24.6667	28.6667	27.3333	12	4.3333	5	20	6.6667	19.6667	5.3333	10.6667	8.6667	1.3333	5.3333	7	6.6667	4	15.3333	3	0	9.6667	5.3333	18.6667	29.6667	13.3333
		fly 75	39.3333	34.6667	20.6667	22.6667	25.3333	23	17.3333	10.3333	11.3333	16.3333	15.6667	10.3333	9.6667	11.3333	8	10.6667	11	2.6667	6.3333	3	16	19.3333	11.3333	20	47.6667	22.3333	10	50.6667	32.3333	59.6667	22.3333	42	64.3333	49.3333	35.6667	39.6667	33.3333	37.6667	16.3333	31.6667	27	15.6667	32.6667	22.6667	6.6667	13	8
		fly 76	38.6667	27	19.6667	19	24	14.6667	20	16.6667	19.3333	13.3333	15.3333	17.6667	16	8.3333	18.3333	14.6667	9.3333	12.3333	6	13.3333	24	27	33.6667	44.3333	5.6667	21	19	11	6.3333	17	8	18.3333	6.3333	20.6667	11.6667	1.3333	6	0	0	3.3333	5	16.6667	3	5	11.3333	9.3333	7.6667
		fly 77	29.6667	15.6667	13.3333	13.3333	14	13.6667	11.3333	16	14.3333	10.6667	12.6667	16.3333	14.6667	15.3333	7.6667	10.3333	12	11.6667	12	18.3333	24.6667	24.6667	34.6667	39.6667	12.6667	2.6667	6	5.3333	2.6667	1.6667	6.3333	4.3333	12.6667	1.6667	4.6667	7.3333	0.66667	2.3333	1	0.33333	0.66667	0	0.66667	7.6667	1	1	0
		fly 78	19	24.3333	4	12.3333	14.6667	5.6667	19.3333	17	29.3333	20.6667	10	19.3333	16.6667	16.3333	19.3333	22.6667	19.3333	20.3333	18	13.6667	17.3333	23	27	30.3333	48.3333	22.3333	17.6667	2	14	11	11.6667	3.3333	1.6667	14	8.3333	8.6667	8.3333	6.6667	3.3333	3	3.3333	0	8.3333	3.3333	15	10.3333	0.66667
			bin 1	bin 2	bin 3	bin 4	bin 5	bin 6	bin 7	bin 8	bin 9	bin 10	bin 11	bin 12	bin 13	bin 14	bin 15	bin 16	bin 17	bin 18	bin 19	bin 20	bin 21	bin 22	bin 23	bin 24	bin 25	bin 26	bin 27	bin 28	bin 29	bin 30	bin 31	bin 32	bin 33	bin 34	bin 35	bin 36	bin 37	bin 38	bin 39	bin 40	bin 41	bin 42	bin 43	bin 44	bin 45	bin 46	bin 47
	1xBRP	fly 1	57	52.6667	42.3333	34	34	33.3333	35.3333	31	22	32.6667	25.6667	25.3333	32.3333	20.6667	19	13.6667	25.3333	16.6667	29.3333	14	28.6667	31	44	46.3333	38.6667	26.6667	13.6667	5.6667	0	5.3333	11.3333	6.3333	0	0	0	0	0	0	0	0	2	2.3333	0	2	3.3333	2.6667	1.3333
		fly 2	31	18	13.6667	11.3333	6	6.3333	8	10	9.6667	10.3333	6.6667	9.3333	15.3333	10.6667	13.3333	11	14.6667	16	10	21	22.3333	28	36.6667	44	37.3333	19.6667	6	7.3333	2	7.3333	3.3333	6	0	1.3333	2	0	0	0.33333	10.6667	1	1.3333	6.6667	0	0	0	0	0
		fly 3	40.6667	45	42.6667	45.6667	45.6667	45.3333	44	43.6667	57	47.3333	47	56.6667	46.6667	49	36.6667	46	47.3333	45.6667	49	47.6667	50.6667	50.6667	57.6667	59.3333	62.6667	49.3333	46.6667	29.6667	30.6667	20.3333	33.6667	20	18.6667	19	21	40.3333	12.6667	11.6667	3	20.3333	9.6667	14.3333	12.6667	3.6667	5.3333	0	8.6667
		fly 4	61.3333	51.6667	40.3333	48.6667	37.6667	31	24.3333	33.3333	22	29.6667	20	30	21.3333	27	15.3333	27.6667	25	24.6667	35.6667	23.3333	30	43.3333	50	65	92.3333	52.6667	32.6667	17.3333	18	14.6667	17	12.6667	12.3333	14	10.6667	8.6667	16.3333	10.3333	11.6667	4.6667	14.3333	5.3333	4.3333	3.6667	3	4	0
		fly 5	29	17.6667	19	16	19.3333	17.3333	23.6667	24.6667	19	19.3333	22.3333	24.3333	18	19	22.6667	20.3333	16	21.6667	15.6667	14	20	20.3333	33	29.3333	25.3333	8	11.3333	1.3333	0.33333	1.3333	3.3333	1	2	0	0.33333	2.3333	6	1.3333	3.3333	1.6667	0	0	2	1.3333	4.3333	11.6667	2.3333
		fly 6	33	17.6667	16.6667	16.3333	6.6667	11.3333	18	10	13.6667	14	13.3333	18.3333	15	16.6667	13.6667	6.3333	8.3333	6	11	10.6667	10.6667	12.3333	19.6667	22	32.6667	23.3333	18	13	10.6667	23.3333	8.6667	13	8.3333	8	17.3333	25	9.6667	4.3333	1.3333	10	3	10.3333	11.3333	3	10.6667	8.6667	7.3333
		fly 7	45	39	35.6667	19.6667	31	29.6667	25.3333	25	25	17.6667	21.6667	21.3333	18.6667	18	17.3333	13	14.6667	17	17.6667	22	22	31.3333	33.6667	41.3333	44.6667	27	15	14.3333	13.6667	11.3333	18.3333	18	13.6667	13.6667	10.3333	13.6667	9.6667	3.3333	1.3333	0	1.3333	1	0	17.3333	21.3333	15.6667	15.6667
		fly 8	31.3333	26.6667	23.3333	18.3333	27.3333	19.3333	26.6667	19.3333	25	31.3333	25.3333	22.6667	24.6667	24	19.6667	26	12.3333	15	16.3333	16.6667	22	29	29.3333	22.6667	34.3333	0.66667	5.3333	0.33333	8.6667	3.6667	5.3333	8	11.6667	3.3333	3.3333	15.6667	2.3333	2.6667	8	4.6667	0.33333	9.3333	6	0	15.6667	0	5
		fly 9	73.6667	42.6667	37.6667	20.6667	33.3333	30.3333	31.6667	33.3333	33.3333	30.3333	36.3333	36	41	37	37.3333	43.3333	30	36.6667	38.3333	35	36.3333	46	41.6667	43	44.3333	23.6667	11	10.6667	1.6667	6	10	19.6667	9.3333	6	8.3333	9	3	1	0	1.3333	0	0	2.6667	0.33333	6.6667	17.3333	7.6667
		fly 10	33.6667	15.3333	14.3333	14.3333	13.3333	16.3333	12.6667	14.3333	12.3333	11	14.6667	9.3333	11	10.3333	13	9.3333	6.3333	8.3333	9	13	14	12.6667	14.6667	26.3333	22.3333	21.6667	22.3333	9.3333	11.6667	13	17.6667	16.6667	19.3333	7.6667	13	5	7	5	10.3333	16.3333	9.3333	5.3333	6	7.3333	0	12	1.6667
		fly 11	55	43	45.6667	24.6667	31	28	22.3333	20	22	17.3333	19.6667	14.6667	8	7	28	18.6667	6.6667	18	19.3333	17	19	26	33.3333	38.3333	42.6667	20.3333	15.6667	30.6667	13	11.3333	13	19.6667	9	21.6667	12	5.3333	11	0	0	4.3333	29.6667	4	14.3333	20.6667	15.6667	13.6667	9.6667
		fly 12	39.3333	38.6667	39	42	31.6667	38	32	30	24.3333	13.6667	26.6667	18.6667	10.6667	15	12.6667	9.6667	8.3333	11.6667	6	25.3333	21.3333	26	30.3333	42	7.3333	11	8.3333	9.6667	15.3333	7.6667	10.3333	6.6667	8.6667	8	9.6667	4	5.3333	8.3333	4.6667	11.3333	4	16	15	17.6667	11.6667	12.3333	7.3333
		fly 13	57.6667	37	40	35	30.6667	29	33	27.6667	59.3333	36.6667	26	25.6667	18.3333	17.6667	12.3333	18.3333	20	16.3333	27.6667	15.6667	34	35.6667	45.3333	49.3333	29	7.6667	4	1.6667	6.6667	0.33333	1.6667	0.66667	4.6667	4	1.3333	13	1.6667	25.3333	4.6667	0.33333	2	0	0.33333	3	11	4	7
		fly 14	29.6667	30.6667	35.3333	22.6667	19.3333	24.6667	16	20.6667	20	26	30.6667	25	20.3333	15.3333	3.6667	5.6667	7.6667	15.3333	10.3333	12.6667	11.6667	21	28	31.3333	20.3333	14	8.6667	6.6667	9	5.3333	8.3333	14	10.3333	6	5.3333	3.6667	8.6667	8	1.6667	4.6667	4	3.6667	1.6667	0.66667	1.6667	0.66667	0
		fly 15	52.6667	62.3333	62.6667	59	54.6667	54.6667	56.6667	59.6667	53.6667	53.3333	58	51.6667	55	53.3333	55	55.6667	58.6667	63	60.6667	63.3333	71.6667	57.6667	76	86.6667	70	24	23.6667	30.6667	12.6667	19	19.3333	16.6667	11.6667	13.3333	8.3333	11.6667	1.3333	3.3333	14.3333	15.6667	14.6667	3	5.3333	5.3333	26	33	27.3333
		fly 16	31	26.6667	13	21.3333	17	19	16.3333	16	17.6667	17	12	14	15.6667	16	5.6667	14.3333	17.6667	11.3333	11.6667	11.3333	11.6667	21.3333	23.3333	31	21	4.6667	6.6667	0	0	0	0	0	1.6667	0.33333	23	0	6.6667	7.6667	15.3333	0.66667	24	6.3333	5.3333	20.6667	3	0	4
		fly 17	62.3333	47.6667	39	38	38	36	35.6667	31.6667	29.3333	30	25.3333	22	32	22.6667	22.3333	27	24	11.6667	23.3333	25	27.3333	27	31.6667	38.6667	74	29.3333	16.6667	5.3333	0.33333	0	4	7.3333	9	2	0.66667	6.3333	6	6.3333	0	18.3333	5.6667	4.6667	10	13	6.3333	7.6667	2.6667
		fly 18	67	43.6667	42.3333	38.6667	36	39.3333	36.6667	38.3333	40.3333	33	20.6667	38.6667	31.6667	25.3333	23	27	24.6667	24.6667	25.3333	31	38.3333	42.3333	51	53.6667	32	10.3333	4.3333	4	4.6667	0	5	2.6667	5	9.6667	5	4	2.6667	3.6667	8.3333	8.6667	3	1.3333	4	3.6667	2.6667	3.6667	1
		fly 19	48	49	46.3333	43.6667	46.3333	43.3333	40.3333	34.3333	37.3333	44	41	45.6667	42	31	29.6667	34.6667	32.6667	43.3333	31.3333	42.3333	42	48.3333	60	76	37.3333	27.6667	14.3333	10.6667	11	3.3333	11	10.6667	6	16.6667	8.3333	2	16.3333	4.3333	1	3.6667	6.3333	6.3333	5.3333	10	0	0	6.6667
		fly 20	54	34.3333	22.6667	36	43	29.6667	34.6667	27.3333	24	33.3333	33.3333	20.6667	29	20.6667	27.6667	26.3333	23.3333	17.6667	29.3333	25	34	39	36	57	35.3333	16.6667	12	11.3333	5.3333	4	2	5.6667	0	1.3333	4.6667	0	1.3333	0	2	11	0	2	0	4.6667	2.6667	0	2.3333
		fly 21	48.6667	48.6667	43.3333	43	37.3333	41.3333	38.3333	37	38.6667	35.3333	34.3333	13	22	16.3333	18.3333	18.6667	18.3333	19.3333	18.6667	26	26	24.6667	38.6667	45.3333	63.3333	29	13.3333	10.3333	18	12.3333	7.6667	2	1.3333	0	0	6	4.6667	4.3333	0	0	0.33333	6	0	9.3333	12.6667	11.3333	1.3333
		fly 22	24.6667	26.6667	27	16.6667	17	19.3333	20.3333	27.3333	20.3333	18.3333	21.3333	13.6667	15.6667	9	6.3333	17.6667	10.3333	8.6667	18	15	18.6667	22.3333	25.3333	32	16.3333	1.3333	1.6667	2.6667	0.66667	0.66667	2.3333	0	0.33333	6	2.6667	4	3	3.3333	2	2.3333	0	2.6667	5.3333	8.6667	1	0.66667	0
		fly 23	45.6667	41.3333	48.3333	50.6667	51.6667	38	42.6667	41	34.6667	33	22.6667	28.6667	39	30	32	31	35	35	28.6667	37.6667	36	37.3333	47.6667	54.3333	52.3333	17.3333	6.6667	9	6.3333	2.3333	11.3333	15	0	5.6667	5.6667	3.3333	0	4.6667	5.3333	4.6667	1.6667	1.3333	0	0	0	0	2
		fly 24	71	55	58.3333	61.6667	53.3333	60.6667	54.6667	55.6667	64	58	59.3333	60	51.6667	62	55	62.6667	61.6667	60.3333	49.6667	43	40	47.6667	43.3333	70.3333	46.6667	15.6667	18.6667	10.3333	14.6667	12	10.3333	22.6667	6.3333	10	6	7.6667	12.3333	2.6667	4	10.6667	21	4	2	9.6667	17.3333	0.33333	8.6667
		fly 25	47.3333	38.6667	37	31	34	30.6667	30.6667	34.6667	28.6667	25.3333	23.3333	24.6667	14.6667	12	14	12.6667	18.3333	12.6667	16.6667	19.3333	19.6667	27	28.6667	37.3333	53.3333	23	13	9	7	4.3333	8.6667	13.3333	6.6667	10	6	4.6667	3.3333	10.6667	4	2	2.3333	0.33333	1	0	2.6667	3	1
		fly 26	60	61	53.3333	56.3333	55	47.3333	52.3333	57.3333	55.3333	58.6667	57.3333	47	40	33	43.6667	36.6667	40.3333	33	39.3333	45.3333	48.6667	52.3333	50.3333	59.3333	55	57.6667	47.3333	59.6667	21	36.3333	29	18	36.3333	34.3333	35.3333	32.3333	20.6667	41	29.6667	31	36	15	16.3333	38.6667	20.3333	15.3333	40.6667
		fly 27	32	41	43	43	36.6667	38.3333	33.6667	45	40	45.6667	42.3333	48	47.6667	44.6667	36.6667	43.3333	30.6667	35	38.6667	43.6667	44.3333	42	50	52.6667	94	34.6667	16.3333	7.6667	6.3333	4.3333	4	2.3333	6.6667	11.3333	5.6667	1.6667	3.3333	2	0	0	0	0	0	0	0	0	0
		fly 28	51.6667	41.6667	45.3333	41.6667	44.3333	41.3333	46.6667	42.6667	41.3333	36.3333	47.6667	38.6667	22.3333	30.6667	22	22	27.6667	29	23.3333	27.6667	27.6667	35.6667	38.3333	57	53.3333	19	10.6667	1	0	11	8.6667	9.6667	5.6667	6	0	15.6667	5	0	3.6667	16.6667	1.3333	4.3333	5.6667	17.3333	12.3333	5.6667	2.3333
		fly 29	41	31	30.3333	26.6667	27	29	23.3333	24	22.3333	26	18.6667	17.3333	15.6667	21.3333	15.6667	23.6667	20	23.3333	19.6667	13	17	24.6667	36.6667	48.3333	32.6667	18.3333	11.6667	9.6667	11.3333	15.6667	9.6667	14.3333	9	6.6667	8.6667	15.3333	14.6667	5.6667	9.3333	13.3333	9.6667	0.33333	0.66667	5.6667	4.3333	5.3333	4.6667
		fly 30	19.6667	17.6667	14.3333	13.6667	14.3333	10	17	28.3333	20	10.6667	11.6667	9	19.6667	17	11.3333	11.6667	21	11.6667	10	10	15.6667	19	23	23.6667	22	3.6667	0.33333	4	5.6667	0.33333	0	6	0	8.3333	4.3333	20.3333	10.6667	2.6667	5.6667	6.6667	1	12	0	0	0	0	0
		fly 31	48.6667	31	26	30	22.6667	23.3333	24	27.3333	19.3333	23.6667	21.6667	32.3333	23	22	31.3333	19.3333	22.6667	18.6667	19.3333	16.3333	16	19.3333	20	24.6667	34.6667	20	12.6667	13.3333	17.3333	15.6667	9.6667	7.6667	10.6667	6.6667	15.6667	18	10	14	4.6667	3	0.66667	1	0.33333	0	6.6667	5	3.6667
		fly 32	48.3333	41.3333	30.6667	35	29.3333	31.6667	31	28	27.3333	26.3333	30.6667	22.6667	31.3333	33.6667	21.3333	29.3333	33.3333	19.6667	10	5.6667	11	19	25	38	34.6667	32	29.3333	16.3333	18	8	16	15.3333	13	13.3333	9	9.3333	10.6667	14	9	3.6667	3	12.3333	2.6667	12	5	11	12.6667
		fly 33	22.6667	31.6667	19.3333	16.6667	12.6667	18	14.3333	20.3333	16.6667	17	13.6667	15	22.6667	21	24	15	17	15.3333	19.6667	12	26	20.6667	28.3333	33	45	33.6667	29	19	16.3333	10.3333	12.3333	12.3333	9.6667	29	12.3333	21.3333	19	15	16	17.3333	17.3333	22.6667	22.3333	4.6667	6	1	5.3333
		fly 34	32.6667	21	24.3333	22.6667	16.6667	18.3333	29.3333	16.6667	20.3333	14	23.6667	17	22.6667	18	15.3333	15.6667	15.6667	14	12	10.3333	15.6667	14	14	18.3333	38	26	11	13.3333	12.3333	13.6667	23.6667	15	13.3333	14	18.6667	17.3333	9.3333	9	9.6667	12	11	14.3333	13.6667	4.6667	1.6667	2.6667	7.6667
		fly 35	30.3333	31.6667	23.6667	10.6667	20	20.6667	38	37	30.6667	26.6667	31	25.6667	19	30.6667	20.3333	15.3333	34	19.3333	66	92.3333	22.6667	31	25.6667	36.6667	29	16	10.6667	4.3333	2.6667	21.6667	0	0.66667	1.3333	2.6667	8.6667	2	0.33333	0.66667	3.3333	0	9.6667	2	5.6667	14.3333	5.6667	2	11.6667
		fly 36	44	38.3333	31.3333	34.6667	24	29	25.6667	38.3333	31.3333	32.3333	25.3333	26.3333	32.6667	32	30.3333	23.6667	21.3333	29	29	24.6667	25	30.3333	30	31	49.6667	23.3333	14.3333	14.6667	9	12.6667	15	12.3333	8	23.3333	9	11	10	17.3333	9.3333	0	0	0	7.3333	30.6667	6	0	0
		fly 37	63.3333	44	36.6667	35.3333	37.6667	38	30	31.3333	31.6667	36.6667	26.3333	33	31.6667	32	25.6667	19.3333	20	27	24.6667	15.6667	20	26.6667	26	32.3333	74.3333	36.6667	41.3333	21.6667	32.6667	24	20.3333	37.6667	20	25.3333	31	31.6667	22.6667	23.6667	19	16.3333	7.6667	5.6667	0	0	8.3333	11.6667	13.6667
		fly 38	41.6667	28	24	15.6667	29.3333	17.6667	22	31.3333	28.6667	28	33	37.6667	31.6667	32.3333	34	34.6667	31.3333	27.6667	31	33.3333	33.6667	50.6667	48	44.6667	58	31.6667	6.3333	8	2	0.66667	6.3333	0	4	8.3333	0.66667	2	0.33333	1.6667	0	0	0	0	0	0	0	0	0
		fly 39	45	33	32.6667	43.3333	38.3333	36.6667	24.6667	22.3333	28.6667	31	27	24.3333	16	18.6667	26	29.6667	22.3333	10	23.3333	21.3333	21.6667	50	34	41	44.3333	15.3333	22	15.6667	10	8	11.3333	7.3333	5.6667	3	0.66667	19.3333	0	7.6667	1	0	2.3333	0	0	1.3333	0	4.6667	2
		fly 40	38.3333	27.3333	26	49.3333	6.3333	33.6667	21.6667	34	34.3333	21	36	25.6667	25.3333	21	16	23.3333	26.6667	15.6667	21	20	14	45.3333	34	21	34.6667	18	16.3333	17.6667	17	23.6667	20	9.6667	6.3333	11.3333	4.6667	12.3333	4.6667	20.6667	10	3	8	8	17	4.6667	6.3333	5	0
		fly 41	47.6667	42.3333	37.3333	37.3333	34	34.6667	39.3333	34	36.6667	36	33	38.6667	32	32.3333	33.3333	29.6667	21.6667	20	31.3333	32.3333	24.3333	28	36.3333	41	68.3333	33.3333	13.6667	16.3333	5	5.3333	5.3333	0.33333	9.3333	2.6667	8.3333	6	0	0	0	0	0	0	0	0	0	0	0.66667
		fly 42	51	40	29.3333	30	23	28	26.3333	25.6667	20.3333	22.6667	25	21.3333	18.3333	18	21.6667	12.6667	15.6667	26	21.3333	16.3333	13.3333	13.3333	30	31	38.6667	22.3333	40	26.6667	23.6667	21	14.6667	25.6667	15	20.6667	11.6667	12	8	7	12	2	4.6667	13.3333	3	4.3333	13.3333	21	8.3333
		fly 43	8.6667	7	6	7.3333	10	3	7.6667	15.6667	4	9.6667	20.3333	11.6667	4.3333	14.6667	9.3333	10.3333	5.6667	17.3333	10.6667	8	10	27.3333	16.6667	16.3333	16	2.3333	0.66667	0	0	0	0	0	0	0	0	0	0	6	0.33333	1.3333	3	0	0	0	0.33333	0	0
		fly 44	23	5	13.6667	6.3333	6.6667	10.6667	3.3333	9	13.3333	11.6667	3.6667	6	3.6667	11	8.6667	3.3333	12.6667	4.6667	4.3333	9.3333	3.6667	12	10.6667	8.6667	6	2	0.66667	0.66667	0.66667	2	2	4.3333	3.3333	4	2	14.3333	0.66667	14	4.6667	1	0.66667	4.3333	0	2	2	0.33333	3
		fly 45	55.6667	41.3333	30.3333	41.6667	31	52	52.3333	51.3333	56.3333	34.6667	38.6667	60	44	41.6667	48	42.3333	40.6667	42.3333	41	44.6667	55	54.6667	57	67.3333	84.6667	52	28.6667	23.6667	31.6667	18.3333	12.3333	23	7.3333	18.3333	14.6667	15.6667	14.3333	22	6	17	13.3333	24	19.6667	4.3333	1.3333	10	43.6667
		fly 46	49.6667	41	33.3333	21.6667	25	22.6667	22.3333	31	24	20.6667	33.6667	21	15.6667	17.3333	12.3333	20.3333	14	28	12	10	18	21	33	38	38	19	10	9.6667	6.6667	6	7	11.6667	13.6667	2.6667	12.3333	6.3333	4.6667	2.6667	19.6667	6.6667	4	6	5.6667	1.3333	1.6667	0	0
		fly 47	43.6667	52.3333	52.6667	56.6667	56	51	52.3333	55.3333	53	52	48	49	51	49	41.3333	41.3333	48.6667	36.6667	43.3333	32	48	47	52	58.6667	42.3333	49	11.3333	16	15.6667	9.6667	17.6667	0.33333	11.3333	3.6667	6.6667	5.3333	0	12	7.3333	7.3333	4.6667	2.3333	5	8	4.3333	5	0.33333
		fly 48	51	40	37	33.6667	23	26	18.3333	25.6667	24.6667	21.6667	16	18.6667	21.6667	21.3333	16.6667	25.6667	16.6667	13.6667	24.3333	25.6667	27.3333	31.6667	37.3333	35.3333	68.3333	18.6667	21	14	9.6667	10	15	10.3333	13.6667	11.6667	3.3333	4	6.6667	6.6667	0.33333	2.6667	0	0	0	0.33333	5	6	6
		fly 49	51	31	27	20.6667	17	27	23.6667	25.3333	20.6667	29.3333	16.3333	14	18.6667	12	19.3333	27.6667	25.3333	15.3333	14.6667	12.3333	32.3333	25.3333	35.3333	42.6667	47	56.3333	34	35.6667	34.3333	23	24	19.6667	9.6667	10.6667	25.6667	15.6667	28	13.6667	9.3333	6	2	0	0	2	2	0	0
		fly 50	19.6667	14.6667	10.6667	13.6667	9	12.6667	10.3333	10.6667	14.6667	17.3333	13	10.3333	15	13.6667	11	15.6667	11.3333	11.3333	9.6667	16.6667	14.6667	14.3333	14.6667	16.6667	33.6667	1.6667	0	0	0	0	0.33333	13.3333	0	0	5.6667	0	0	0	0	0.33333	4	6.6667	0	0	0	0	0
		fly 51	43.6667	40.6667	34.3333	42	32	27.3333	26.3333	27.3333	20.6667	29.6667	26.6667	25.3333	27.6667	27.6667	26.6667	28.3333	25	23	24.6667	20.6667	30.3333	28	31.6667	48	26	10.3333	11	8.3333	7	8.3333	1.3333	6	12.3333	36.3333	33	30	22.3333	4	0	1	7	3	5	1.6667	4.3333	3	6
		fly 52	51.6667	53.3333	46.6667	40	38.3333	39.6667	36	42.6667	39.6667	39.6667	32	38.6667	39.6667	39	43	32.6667	0	0.33333	16.3333	29.3333	23.6667	35	35	46	41	18.3333	13.6667	18	16.3333	14.6667	11	11.6667	13	23	10	6.3333	4.3333	4	3	8.6667	2.3333	5.3333	5	5	0.33333	0	0.33333
		fly 53	36	15.3333	9.6667	14.6667	9.6667	16	17	13.3333	17.3333	16.6667	15.6667	13	18.6667	20.6667	5.3333	1.3333	2.6667	5.6667	4.6667	8.6667	5.6667	11.6667	14.6667	20.6667	27.3333	14.3333	3.3333	0	0	0	2.3333	2.3333	0	0.66667	7.6667	5	10.3333	0	0	5	5.6667	0.33333	0	2	0.33333	3.6667	0
		fly 54	39.6667	17.3333	17	26	17.3333	13.3333	13.6667	12.6667	12	13.3333	10.6667	19.6667	14.3333	17.6667	10.3333	12	13	7	14.3333	10	12.6667	19.3333	19.6667	19.6667	15.3333	4.6667	7	10	11	3.3333	9.3333	5.3333	3.3333	10	3	6.6667	5	5.3333	5.6667	1.6667	2	0	4.6667	2.6667	0	0.66667	2
		fly 55	53	41.3333	25.6667	30.6667	27.6667	20	17.6667	32.6667	19.3333	29	26.3333	19	13.3333	16.6667	22.3333	15.6667	19	14.3333	14	28.6667	19.3333	21.3333	28	36	60.6667	50.3333	32.6667	21.6667	29.3333	13.3333	14.3333	14.3333	16.3333	30.3333	5.3333	10.6667	12	9	2.3333	7	4.3333	4.6667	6.3333	7.3333	9.3333	8.3333	14.3333
		fly 56	25	19.3333	21.6667	17.6667	16.3333	14.3333	25.3333	18.3333	24.3333	16.6667	15.6667	18	21	20.3333	10.3333	21.3333	24.3333	6.6667	9	15.6667	13.3333	25.6667	13.3333	23.3333	29.6667	18.6667	3.6667	2.3333	1.3333	2.6667	1.6667	0	3	1.6667	4	1	1.6667	4.3333	6	10.6667	3	1.6667	0	0.33333	6.3333	9	2
		fly 57	44.6667	30.3333	30.6667	21.6667	24	31	27.3333	20.6667	26.6667	31.6667	31.6667	29.3333	22.6667	29	22.6667	37.6667	23	15.6667	22	13	21.3333	17.6667	18.6667	27.3333	52.3333	21.6667	21.6667	22.6667	14.3333	17	14	16.6667	4.3333	10	11.6667	9.6667	8	12.6667	7.3333	8	11	1.3333	2	5	7.6667	5	2.6667
		fly 58	29.6667	4.3333	10.3333	11	31.3333	21.3333	20.3333	34	8.3333	18	20	9.3333	6.6667	19	23	11	10.6667	22	12.6667	7	2.6667	7	9.3333	13.6667	27.6667	8.6667	2.6667	1.3333	4	0	0.33333	8.6667	2.3333	0	0.33333	0	0.33333	0.33333	3.6667	4	0.33333	6.6667	0.33333	10	14	6	8
		fly 59	9.6667	16	19	16	12.6667	9	12.6667	11.6667	7	9.6667	7.6667	7	14	9	8.6667	16.6667	12.6667	11	11.6667	9.6667	10	12	10	8	24.6667	14.6667	10.6667	8.3333	1.6667	0.66667	0	1.6667	14	12.3333	5.6667	2	6.3333	1.3333	5.6667	4	3.6667	0	3	3	5	5.3333	2
		fly 60	74	52.6667	51.6667	50.6667	39.3333	33	40	29	38.6667	22.6667	33.3333	27	19	24.6667	6.3333	11.3333	21.3333	20	36.6667	20.3333	34.6667	33.6667	48	65	49.6667	18.6667	22	9.6667	5.6667	3	16	10.3333	8	10.3333	6.3333	3	13.6667	1	9.6667	0.66667	6.3333	10	11	7.6667	11.6667	8	5.6667
		fly 61	11.3333	12	14.6667	17	18.3333	7.6667	9	12	10.3333	15	11.3333	8.3333	12	6.6667	8.3333	6	12.6667	4.6667	24	44.3333	25.3333	22	18.6667	33.6667	28.3333	10.6667	3.6667	2	0	7.3333	0.33333	0	2	2.6667	6.6667	10	0	0	4.6667	0	2.3333	3.6667	0	0	0	0	0
		fly 62	39	36.6667	29.6667	27	20	24.6667	16.3333	24.6667	15	27	25.6667	19.6667	16.6667	16	11	31.6667	18.6667	10	13.6667	20.3333	26	25.6667	22.6667	35.3333	56	26	9.3333	5.6667	4	3	2.6667	10.3333	0	3.3333	1	17	4.3333	1.6667	1.6667	1.6667	7	1.3333	5.6667	0	2.6667	1	3
		fly 63	32.6667	21.6667	13.3333	18	13.6667	16	16.6667	17.6667	13	14.6667	16	12.6667	15.3333	17.6667	10.3333	21.3333	18.3333	9	12.6667	10.6667	17.3333	18.6667	30.3333	23.6667	46	12.3333	10.3333	5.6667	11.6667	7.6667	13	5.3333	1	2.6667	3.6667	2.6667	3.3333	1.6667	4	6	6.3333	3.3333	5	2.6667	2	7.3333	0.66667
		fly 64	46	33.3333	29.3333	27.3333	32.6667	25.6667	30	24.6667	24.6667	28.6667	26	24.6667	29.6667	31.6667	35	32	27.6667	33.6667	27	23.6667	20.6667	28.3333	22.6667	35.6667	46.3333	22.3333	13	22.6667	18.6667	9	7.6667	9.3333	5.3333	10	8.6667	17.6667	10.3333	9.6667	19.6667	5.6667	5.3333	9.3333	17.3333	15.3333	8.3333	10.3333	4.3333
		fly 65	20.3333	17.6667	17.3333	7.3333	5.6667	12.6667	14	10	11	14.3333	8.6667	17.3333	13.3333	16	12.6667	18	21.6667	8.3333	15.3333	26.6667	20	20.3333	31.3333	33.6667	10.6667	2.6667	12.6667	7.3333	10.3333	14	13.3333	30.3333	10.6667	4.6667	3	0	13	9.3333	11	2	9.3333	2	5	6.3333	4	4	0.66667
		fly 66	43.6667	41.3333	42.6667	46.6667	38.6667	44.6667	50	41.6667	43.6667	40	34.3333	47	37.3333	40	44.3333	41.3333	38	50.3333	40.3333	49	61.3333	67.3333	66.3333	82	67.6667	43	35	26.6667	18	13	16.6667	18.3333	15	15.6667	13.3333	15.6667	11	7.3333	7.3333	0	0	0	0	0.33333	5.3333	6.6667	2
		fly 67	44.6667	38.6667	31	28	28	34.3333	23.3333	35.6667	32.6667	42.6667	40.3333	34	37.3333	45	42.3333	38.3333	45.3333	46	50	41.3333	54.3333	58.6667	59.3333	73.3333	81	75	71.6667	48.3333	59.6667	53.6667	41.3333	49	35.6667	40	36	32.6667	36.6667	33.6667	37.6667	35.3333	33	27	32.3333	20.3333	11	15.3333	12.6667
		fly 68	39	29.6667	28.3333	49	29.6667	25.6667	32	27.3333	23	27.3333	23	31.6667	27.6667	31	26	23.3333	29.3333	21.3333	21.3333	28	21.6667	23.6667	24.6667	30.3333	29.3333	25.3333	22	20.3333	24.6667	22.6667	19.6667	18	29	22	15	10.3333	12.3333	12.3333	9.6667	10.3333	13.3333	10.3333	15.6667	10	11.3333	11	1.6667
		fly 69	47	45.3333	40.3333	38.3333	35.3333	37.6667	37.6667	39.6667	38.6667	44.3333	39.3333	41.3333	42.3333	48	47	45.6667	46.6667	44.3333	48.6667	47.3333	54.3333	43.6667	52.6667	61.6667	60.6667	17	6.3333	5.6667	0.66667	1.3333	1.6667	6	10	8.6667	0	1	0	0.66667	0	0	0	1.6667	0	0	8	19.6667	6.6667
		fly 70	40	38	33	32.3333	31.3333	27	28.3333	33.3333	28	31.6667	31.6667	29.3333	32.6667	26.6667	34	32	33.3333	37.3333	39.6667	47	51.3333	55.6667	54.3333	63.6667	53.3333	46.6667	29.6667	30	22.3333	20.3333	16.3333	14.3333	13.3333	10.3333	12.3333	6.3333	11.6667	6.3333	6.3333	0	1.3333	2.3333	0	0	0	3.3333	7
		fly 71	67.6667	58.3333	62	68.6667	61.6667	54	51	60.6667	51.6667	51	48.6667	49	34.6667	41	40	50.6667	37	37.6667	46.3333	46.3333	55	54	83	89	58.3333	24.3333	19.6667	16.6667	10	10	12.6667	11	9	4	8.6667	12	20	11.3333	15.3333	9.6667	14	1.6667	1	11.3333	0	2	0.66667
		fly 72	24.3333	18.3333	15	12	11.3333	10	14	17	12.6667	12	20.6667	20.3333	11.3333	13.3333	9.3333	2.6667	12	6.6667	20	24	12	22	28	18	46.6667	26	24.3333	11.3333	13	10.3333	21.3333	22.3333	43.6667	11.3333	22	9	10	2	10	3.6667	0.66667	5	1	14.6667	3	14.6667	5.3333
		fly 73	50	34.6667	31.6667	22.3333	27.3333	27	24.6667	24.3333	25.6667	29.3333	26	31.3333	37.3333	29.3333	29.6667	38	28.6667	32	24.6667	30.6667	22	31.6667	34	45.6667	42.3333	35.3333	29.3333	14.3333	21.3333	10.3333	18.3333	21.6667	25	0.33333	14.6667	9.3333	11	20.6667	0	0	4.3333	0.66667	4.3333	1.3333	12	0.33333	0
		fly 74	24	15.3333	18.3333	19.3333	18.3333	17.6667	32	17.6667	16.6667	21	26	16.3333	22.6667	23.6667	29.3333	19.3333	27	22	21	24.6667	25	23.6667	26.6667	28.3333	38	33.3333	9.3333	5	6	0	0	0	0.66667	0	1.3333	0	0	0.66667	2	0	0	0	0	0.66667	0.66667	0.66667	0
		fly 75	42.6667	37.6667	37	45	37.3333	37.6667	39.6667	30.6667	39.3333	34.6667	35.6667	32	21.6667	32.3333	29.3333	21	28	27	26.6667	33	35	35.3333	54	62.6667	40	33	32	43.3333	57.6667	28.3333	24	21	10.3333	4	11	13	7	7.6667	6	3.3333	4.6667	0	0	2.6667	16.3333	21.6667	9.3333
		fly 76	26.3333	22.6667	25.3333	18.6667	14	19.6667	17	16.6667	14	10.6667	15.3333	10.3333	10.3333	12	17.6667	11.6667	17	9.3333	11	11	17.6667	11.3333	16	18.3333	20.3333	23.3333	18.3333	16	25.3333	46	42.3333	39.3333	46.3333	42.3333	19	26.6667	13	19	8.6667	18.6667	17.3333	16.3333	9	31.6667	27	7.3333	6.3333
		fly 77	38.3333	34.6667	23	26	29	30	21.6667	22	27.6667	25	20	22.3333	17.6667	17.6667	17.6667	18.3333	14.3333	12.3333	16.6667	18	19.3333	14.3333	20.3333	25.6667	11.3333	17.6667	20.3333	11.6667	9.6667	8	4	9	12.3333	9.3333	5	15	9.6667	7	1.3333	3.6667	2.6667	0	6.3333	0	0	2.6667	0
		age 40d
			bin 1	bin 2	bin 3	bin 4	bin 5	bin 6	bin 7	bin 8	bin 9	bin 10	bin 11	bin 12	bin 13	bin 14	bin 15	bin 16	bin 17	bin 18	bin 19	bin 20	bin 21	bin 22	bin 23	bin 24	bin 25	bin 26	bin 27	bin 28	bin 29	bin 30	bin 31	bin 32	bin 33	bin 34	bin 35	bin 36	bin 37	bin 38	bin 39	bin 40	bin 41	bin 42	bin 43	bin 44	bin 45	bin 46	bin 47
	2xBRP	fly 1	30	18.6667	9.3333	14.3333	16.6667	20.6667	20.3333	24.3333	14.6667	18.3333	20	19	22	17.3333	22	14	16	16.6667	19	16.3333	25.6667	22.3333	35	24	20	15.3333	8.6667	5.6667	4	3.3333	7.6667	4.3333	1	8.3333	4	2.3333	5.6667	4	0	6.6667	4.3333	23	15.3333	1.3333	5	2.3333	2.3333
		fly 2	26	8.3333	10.6667	4.3333	20.6667	7.6667	7	15.6667	13	13	18.3333	15	13.3333	18.3333	17.3333	21.6667	10.3333	14.6667	13.6667	14	7.6667	14.6667	19.6667	17.3333	16	4.3333	4	8.3333	6.3333	2.6667	1.6667	6.3333	1.6667	4	1	0	3.6667	0	0	0.66667	0	0	0	0	0	0	0
		fly 3	24	10	11	4.3333	10.3333	17	17.3333	9.6667	14.6667	15.3333	17.3333	12	9.6667	41	6.3333	9	7	2.6667	3.3333	9.3333	5	9.6667	7.3333	9	16	10.3333	11.6667	2	5.3333	2	11.3333	15	4.6667	1	12	3.3333	2.6667	0	0	0.33333	5.3333	1	10.6667	2.6667	15.3333	2.3333	0
		fly 4	30.3333	15.6667	11	25.6667	13	9.3333	19.6667	19	6.3333	14.3333	10	19.3333	14	13.3333	14.3333	7.6667	16.6667	16.6667	9.6667	9	18.3333	37	17	21.6667	25.6667	26	20	14.6667	42.6667	26.6667	10.3333	6.3333	20.6667	10.3333	32.6667	16.3333	10.3333	10.3333	4.3333	11	13.6667	5	14.6667	18.6667	14.6667	23.3333	14.6667
		fly 5	30.6667	23	11	12	1.6667	9	19.3333	11.6667	7	12	39.6667	11.6667	17.3333	11.6667	8.6667	14.6667	18.6667	14.3333	19	9.3333	19	18	10.3333	6	24.3333	6.3333	1.6667	21.3333	15	5.3333	20.3333	21	16	21.3333	16	2	9.6667	13.6667	2	31	19	9.3333	8.3333	3	6.3333	10.3333	0
		fly 6	8	21.6667	8.3333	6.6667	9	8	11.6667	12.6667	13	19.6667	18.6667	12.3333	14.6667	16.6667	15.6667	17.6667	15.3333	19.3333	12.3333	18.6667	13.6667	14.3333	10	12.6667	26.3333	10	4	5.6667	6	11.6667	10	9.6667	1.6667	2.3333	4.3333	9.6667	9.6667	1.6667	2.6667	4.6667	9	4.3333	3.3333	4	2.6667	0	5
		fly 7	3	7.3333	5.3333	5.3333	0.33333	1.6667	12.3333	14.6667	8	5.6667	10.3333	15.3333	13	8.6667	12.3333	18.6667	12.3333	20	14	13.3333	10	16.3333	10.6667	9.3333	5.3333	0	11.6667	0	12.6667	7.6667	0.33333	1.3333	6.3333	3	4.3333	0.66667	0.33333	2.3333	6.3333	2	2.3333	10	1.6667	0	0	0	12.6667
		fly 8	24.6667	14.3333	10.6667	22	8.6667	2.6667	12.6667	9	18.3333	17.3333	17.6667	10	16	15	19.3333	24	15.3333	16.6667	17.3333	16	20	16	20.6667	22.3333	25.6667	17.3333	25.3333	5.3333	6.3333	10.6667	10.3333	5.6667	8.6667	1.6667	7	2	0.66667	0	2.3333	0	0	4.6667	5.6667	0	0	0	2.3333
		fly 9	37.3333	33.6667	27	17.3333	26.3333	22.3333	17	21	26.3333	15	20	17.3333	2.6667	43.6667	11.3333	14	17	14	4	15.6667	19	9.6667	21	20	15.3333	17	18	14.3333	12.3333	5.3333	7.6667	10	4	12	6	5	7.3333	0	0	1	0.33333	0	0	5.3333	8	0	0
		fly 10	11	14	9	7.3333	6.3333	5.6667	9.3333	11	6	10.3333	8	13	9.6667	5.3333	7.6667	4.3333	3.3333	10.6667	5	7.3333	10.3333	18.3333	12	13.6667	10.3333	8	9	1.3333	3	1.6667	2.6667	0	4.3333	0.33333	1.6667	0	0	0	0	0.66667	2.6667	1.3333	0	0	0	0	0
		fly 11	11.6667	8.6667	5	5.3333	20.6667	10.3333	23	13.6667	8.6667	8.6667	10	9.3333	9	14.6667	2.3333	3.6667	7	14.6667	16	5.6667	7.3333	9.3333	22.6667	17.6667	22	2	4.6667	1.3333	12.3333	8.3333	14.3333	5.6667	5.6667	17	7	19.3333	25.6667	24.6667	7.6667	15.6667	24	15.6667	17.6667	19.6667	9.3333	20.3333	4
		fly 12	15.6667	14	9.6667	13.6667	12	10	10.3333	13	11.6667	18	21	11.3333	14.6667	12.6667	14.3333	12	15.3333	23.3333	24.3333	21	18.3333	19	28.6667	28.6667	27.3333	1.3333	2	1.3333	2	0.33333	1	0	0	0	0	0	0	0.33333	0	0	0	0	0	0	0	1.3333	0
		fly 13	26.3333	8.6667	28.3333	14.6667	2.6667	12	20	28.6667	2.6667	27.6667	14.3333	37.6667	8.6667	28.3333	18	25.3333	12	10.3333	7.3333	27.6667	17	17	21	19.3333	21.3333	0	0	0	0	0	12.3333	2.6667	9.3333	6.6667	8	15	2.3333	0	0	9	0	0	0	1	0	0	0
		fly 14	13.3333	13	4	6	10.6667	16	5.6667	6.6667	13.3333	10	9.3333	13	3.3333	10	11.3333	7.6667	4.3333	9.6667	8	7.6667	1.3333	14	23.6667	11.3333	10.3333	13.6667	4.6667	4.6667	11.3333	1	1.3333	6.6667	4.6667	9	1.3333	15.6667	6.3333	16.3333	4.6667	1.3333	8	7.6667	3	0.33333	0	1.6667	0.33333
		fly 15	4	3.3333	7.6667	10	0.33333	8.3333	3.6667	8.6667	9.3333	10.6667	11	21.3333	20	19	14.3333	9	12	18.3333	17.3333	10	14	6.6667	6.3333	11.3333	30.3333	7.6667	2	4.6667	2.3333	9.6667	7.3333	3.3333	5.3333	7.3333	2.6667	4.3333	0.66667	0.33333	8.6667	0	0	3.6667	1	6.6667	9.6667	2	3
		fly 16	11.3333	1.3333	2.3333	10.6667	1.3333	0.66667	30.3333	5.6667	3	19.6667	2.3333	4	1	5.6667	7.3333	9	3.3333	0	0	7.3333	2	2.6667	29	9.6667	18.3333	9	0	10	0	0	0.66667	6	1.3333	0	0	0	0	0	0	0	0	0.33333	0	0	0	0	0
		fly 17	35.3333	32	28	28	26.3333	28	25.6667	24	27.6667	23.3333	23	26.6667	23	13.6667	10	23	11.6667	10.3333	14.6667	9	15.6667	27.3333	29.3333	45	29.6667	19.6667	27	66.6667	42	42	31	23	26	26.3333	26.3333	34.3333	11.3333	35.3333	6.6667	0	3.6667	13.3333	9	10.6667	2.6667	1	11
		fly 18	36.3333	20.6667	9.6667	15.3333	13.6667	13.3333	16.6667	16	19.3333	22.6667	20.6667	14	18.6667	21	18	16	15.6667	15.6667	18	18	23	18	23.3333	26.6667	14	9.6667	14	13.3333	19	16.6667	18	12.6667	7.3333	10.6667	9.3333	1	0	0	2.3333	0	0	1.6667	0	0	3	3	0.33333
		fly 19	13.3333	15	17.6667	12.3333	11.6667	10	15.6667	15.3333	16.3333	11.6667	16.3333	10.3333	10.3333	6.6667	8	20.6667	12.3333	10.6667	11	12	15	14.6667	13	15	18.3333	8.3333	4.6667	4.3333	9	2.6667	5	0.66667	1.6667	8	2.6667	0	0	4	1.6667	0	0	0	0	0	0	0	0
		fly 20	13.6667	26.3333	10.3333	13	16	14.3333	22.3333	14	19	27.6667	13.6667	26.3333	20	22.6667	17.6667	10	15	22	22	16.6667	17.3333	27.6667	14.3333	22.6667	43.6667	15.6667	2.6667	0.33333	6.6667	1.6667	0	0	0	0	2.6667	2	0	0	0	0	0	0	0	0	0	0	0
		fly 21	24	19	11.3333	21	9	2.3333	11.3333	16.6667	13.3333	17.3333	18.3333	9.6667	17.6667	9.3333	6	5	12.3333	13.6667	20	12.3333	10.3333	14.6667	14.6667	18.6667	4.6667	3	1	2	5.6667	6.6667	5	9.6667	6	6	8.6667	4	1.3333	5.3333	4.3333	6.6667	0	1.6667	2	0	1.6667	2	7.3333
		fly 22	61	23.6667	17.6667	18	22.6667	10.3333	4	12.3333	9	8	7.3333	5.6667	4	8.3333	12.6667	7.6667	5	5.3333	1.6667	2	1	16.6667	11.3333	16	20.3333	10.6667	5.6667	7	8	3.3333	10	14	18.6667	6.6667	2.3333	4.6667	8	0.33333	3.6667	6	6	23.6667	7.6667	18.6667	9.6667	14.3333	9.6667
		fly 23	21	13	9.6667	19	8	18	9	12.3333	9	14.6667	15	19.6667	10	3	8.6667	13.3333	6	1.3333	8.6667	8.6667	4	5.3333	9.6667	18	13.3333	9.3333	9.3333	4.6667	13	9.6667	6.3333	11.6667	0	2.6667	5.6667	2.3333	6.6667	5.3333	4	0	0	0	0	0	0	1.3333	0
		fly 24	2.3333	25	21.3333	21.3333	20	8.6667	14	19	19.3333	13.3333	15.3333	15	4.6667	7.6667	3.6667	7.6667	8.6667	10	12.6667	17	19	15.6667	21.3333	34.6667	14	3	1.3333	2	4.3333	1.6667	1	0.66667	0	2	2.6667	1	4	1	6	7.6667	4.6667	0	15	5.3333	0	0	0
		fly 25	32	8.3333	9.6667	12.6667	11.3333	11.6667	12.6667	8.6667	16.3333	14	12.6667	9.6667	7.3333	10	0.33333	0.33333	17	0	0	14.6667	15.6667	5	20	21.3333	17.6667	10	1.3333	1.3333	1.3333	4	17	3.3333	0	0	7.3333	1.6667	3	7.6667	0	2.3333	8.6667	0	0	0	4.3333	11	0
		fly 26	40	39.3333	36.6667	43	40.3333	38.3333	39	37.3333	32.6667	29.6667	30	26.6667	17.6667	22.6667	12	11	21	20.3333	33.6667	24.6667	13.3333	28.6667	32.3333	40.3333	39	26.6667	21.6667	16	37.3333	40.3333	27.6667	39	22.6667	34.6667	4.3333	1.6667	26.6667	40	3	1.3333	5	0	12.6667	4.6667	15.3333	18	11
		fly 27	30.3333	24.3333	16.3333	14	12.3333	17	14	20.3333	24	22	15	14.6667	20.3333	14.6667	16	17.3333	11	17.6667	12.6667	12	16.6667	7.6667	15.6667	21.6667	32.3333	30	29.6667	9	25.3333	35.6667	16.6667	19.6667	17.6667	6.6667	25	2.6667	4	6.3333	27	16	10	0.66667	10.3333	4	2.6667	26.6667	6.6667
		fly 28	34.6667	20	18.6667	14.6667	12.3333	16	14	17	12.6667	13.6667	6	16.3333	14.3333	12.3333	11	10.6667	13.6667	11	10	11	13.3333	18	9.6667	29.3333	25	18	9.6667	13.3333	6.6667	22	28	15.3333	31	26.6667	7	24.3333	19.6667	13.6667	0.66667	15.6667	22.3333	8.6667	13.6667	6	10.6667	6.3333	26.6667
		fly 29	29	18.3333	26	9	18	14.6667	19	9	11	9.3333	10.3333	7.3333	13.3333	6.3333	12.3333	6.6667	12	12.6667	24	27.6667	18	14.6667	13.6667	28	19	10.3333	14	3.6667	0	3.6667	7.6667	4.3333	15.6667	9.6667	8.3333	8	17	15.3333	1.6667	8.3333	0	9.6667	0.66667	7	14	21	32.6667
		fly 30	24.6667	16.3333	14	22.3333	16.3333	13.3333	6.3333	13.3333	12.6667	8.3333	15.3333	13.6667	6.3333	10	5	21.6667	4.3333	1.3333	2	11.3333	17.6667	10	7.6667	19.6667	15.3333	9.3333	11.3333	19.6667	2.3333	9	10.3333	11.6667	7.3333	29.6667	11.3333	7.3333	4.3333	7	10.3333	29.6667	12.3333	14.6667	8.6667	4.6667	5.3333	17.3333	9
		fly 31	27.3333	25	21.6667	16.3333	18.3333	9.6667	16.6667	10.6667	13.6667	11.3333	15.6667	7.3333	17.3333	5	8.3333	7.3333	13.3333	13.6667	25.3333	19.3333	19	17.3333	17.6667	21.3333	24.3333	56.6667	53.6667	38.6667	57	36.3333	73.3333	83.3333	45	25.6667	42.3333	28.3333	12.6667	12.6667	6.6667	6.3333	13.6667	10.6667	0	0	0	0	0
		fly 32	15	11.3333	21.3333	12.6667	16	10	11.6667	19.6667	13.3333	21.3333	15.3333	18.6667	14	13	20.6667	10	19.3333	15.6667	18.6667	14.6667	26	29	32.6667	31.3333	38.6667	27	8.3333	0.66667	3.6667	2.3333	0	0	0	0	0	0	0	0	0	0	0	0	0	0	0	0	0
			bin 1	bin 2	bin 3	bin 4	bin 5	bin 6	bin 7	bin 8	bin 9	bin 10	bin 11	bin 12	bin 13	bin 14	bin 15	bin 16	bin 17	bin 18	bin 19	bin 20	bin 21	bin 22	bin 23	bin 24	bin 25	bin 26	bin 27	bin 28	bin 29	bin 30	bin 31	bin 32	bin 33	bin 34	bin 35	bin 36	bin 37	bin 38	bin 39	bin 40	bin 41	bin 42	bin 43	bin 44	bin 45	bin 46	bin 47
	1xBRP	fly 1	32	30.6667	16	10.3333	20.6667	14	19.6667	11.6667	19.6667	22.6667	12.3333	20.3333	20.6667	6.6667	9	12.6667	22	10.3333	18	19.3333	11.6667	16	18.3333	32	20.6667	12	19.6667	11	11	17	10.3333	9.3333	21.6667	9.3333	4.3333	16.6667	16	8.6667	1.3333	1.6667	9.3333	17.6667	3.6667	0	7.3333	5.3333	7.6667
		fly 2	37	25.6667	29.6667	23.6667	18.6667	22.3333	25	23.3333	19.3333	26	19	25.3333	26	36.3333	22	22	28.6667	25	28.3333	18.6667	27.3333	15.3333	27	30	24.3333	20.3333	12.6667	10.3333	16.3333	14	3.6667	2.3333	5	1	5	7	2.6667	4	11	4.6667	4.3333	2.6667	1	3	2.3333	1	0
		fly 3	0	2.3333	5	14.3333	17.6667	12.3333	15.3333	9	16	15.3333	20.3333	18.6667	21	15	21.6667	17	26	12.6667	16.6667	15	9	16.6667	20.3333	18.3333	39.6667	7.3333	11	14.3333	3.6667	33.3333	13.6667	10.3333	3.3333	9.3333	12	0.66667	0	2	4.6667	5.3333	0.66667	6.3333	9.6667	17	10	17	5
		fly 4	19.6667	18.6667	7	19.3333	18.6667	23.6667	18.3333	20.6667	16.6667	18.6667	18.3333	16	17.6667	23.3333	15.6667	13.6667	20.6667	15.3333	20.6667	20.3333	16.6667	18	26	31.3333	13.6667	0.66667	12.3333	4.3333	3	5.3333	2.6667	0.66667	6.3333	6.6667	1.6667	4	6.3333	1	3.6667	5.3333	5.6667	1.3333	3.6667	6.3333	8.6667	2	2.6667
		fly 5	26.6667	17	14.3333	15.6667	11.6667	14.3333	12.3333	13	13	15.3333	12.3333	17.6667	6.3333	10.6667	14.3333	9.3333	5.6667	4	4.6667	15.3333	21.6667	11.3333	20.3333	24.6667	28	10.6667	2.3333	13	7.3333	6	4.3333	5.3333	6.6667	8.6667	3	6	2.6667	6	1.3333	0.33333	3.3333	2	1	2	10.6667	9.3333	8.6667
		fly 6	31.3333	9.6667	44.3333	11.3333	13.6667	5	12	10	12	2.3333	18.3333	23	11.3333	5.3333	6	13.3333	4	9	13.3333	9.3333	2.3333	14.3333	9	12	29.3333	14	8.3333	23.3333	6.3333	6	11	7.6667	6.6667	3	11	18	20.6667	11	11.3333	3.3333	20	13.6667	31.3333	4.3333	0	5	0
		fly 7	7.3333	4.6667	7	7.6667	11	14	14.6667	10.6667	9.6667	12	19.6667	12	14.6667	13.3333	21.3333	14	24.3333	15.3333	23.6667	24.6667	31	27.6667	27.3333	37.3333	26	23.3333	7.3333	12	5	6.3333	21.3333	21.6667	7	8	11.6667	15.3333	9.6667	6.3333	11.6667	4	0.33333	0.33333	6	10.3333	4	0	0
		fly 8	21	19	12.3333	10.3333	7.6667	9.3333	8	12.3333	9.6667	14.3333	9	12.6667	10.6667	10	11	12.6667	11.6667	14.6667	6	12.3333	15.6667	15	9	10.3333	7.3333	3.6667	0	13	2.6667	5	3.3333	2.6667	1.3333	2.3333	0	0	2.3333	6	2.6667	0	2.3333	2.6667	3.3333	0	5.6667	6.3333	3.6667
		fly 9	6.3333	7	5.6667	5.6667	6.6667	13.6667	3.6667	7.6667	16.3333	18	6.3333	11	8.3333	12	23.6667	20.3333	11.3333	14	9	10.3333	8.3333	7.3333	17	20.6667	19.3333	4.3333	17	35	2.3333	4.3333	4	4.3333	10.3333	1.6667	6.3333	10	10	0	4.3333	3.3333	4	21.6667	1.3333	0	0.66667	5.6667	0
		fly 10	50.3333	34.3333	21.3333	13.3333	21.6667	26.6667	29.3333	26	26.3333	20	38	27.6667	33	31.3333	28.3333	27.3333	34.3333	29	29.6667	21.6667	21.6667	32.6667	37.3333	43.6667	34	30.6667	39.3333	25	38	17.3333	28.6667	26	22	31.6667	24	7.3333	12	4.6667	13.3333	0	2	3.3333	2	2	7	0.66667	1.6667
		fly 11	44	26	30	30.6667	26	32	23.3333	29.6667	37	32.3333	39	32.3333	29.3333	24.6667	21.3333	23.3333	21.6667	23.3333	14.6667	19	12.6667	24.6667	29.6667	35.3333	30	17.3333	6.3333	14.6667	19.3333	7.6667	8	7.3333	2	3	7.3333	5.3333	9.6667	8	8	15.3333	12	11.3333	9.6667	7.6667	12	4.6667	0
		fly 12	27.3333	28.3333	23.6667	27.6667	22.3333	26.6667	24.3333	31	28.3333	28.3333	28	25.6667	26.3333	28	28.3333	25.3333	25.6667	28.6667	21.6667	24.6667	23.3333	24.6667	27.3333	24.6667	41.6667	18	17	12.6667	10.6667	12	6.6667	11.3333	9.6667	5	7.6667	14	12.3333	6.6667	10.3333	9.3333	12	13.3333	13	7.6667	12.6667	5	2.3333
		fly 13	34.6667	18.3333	19	17.3333	24.3333	15	26.6667	25.6667	19.3333	36	25.6667	23.3333	18.3333	32.6667	20.3333	29.3333	20.6667	16.3333	30.6667	19.3333	18.3333	22	43.6667	51.6667	56	19	7.6667	0.66667	4	1.3333	1.6667	4.3333	2	9.6667	2.3333	5.6667	0.66667	0	0	0	0	1	1	0	2.6667	4.6667	2
		fly 14	18	8.6667	8.6667	5.6667	8	7.6667	7	22.3333	10.3333	8	6.6667	6.6667	10.6667	12.3333	12	12	9.6667	15	8.6667	11.3333	9.3333	21	15	15.6667	20.3333	13.6667	18.3333	3.6667	10.6667	11.6667	7	11.3333	1	5.3333	4.6667	5.3333	1.3333	5	1.3333	2.3333	3	0	2.3333	0	0	0	0
		fly 15	37.3333	30	27.6667	21	24.6667	21	25	27	22	26	30.6667	36	36.3333	35.3333	31	32	37.6667	40.3333	36.6667	31	30.3333	33.3333	41.3333	54.6667	65	31.6667	18.6667	11.6667	5	11	5	6	0.66667	6	3.6667	1	1	1.3333	0	0	0	0	0	0	0	0	5.3333
		fly 16	19.3333	13.3333	9.3333	12.6667	8.3333	11	6.6667	12.6667	11	11	17	17.3333	14	19.3333	21	19	25	21.6667	26	18.3333	30.6667	28	25	14	40	18.3333	9.6667	9.3333	5.6667	20	7.3333	7	9	7.3333	9.6667	5.3333	7	4.3333	3.3333	4.6667	1	2.3333	3	5.6667	0	3.6667	4.6667
		fly 17	9	14.3333	12.3333	11.6667	7.3333	9.6667	18	6.6667	10.3333	14.6667	9.3333	14.6667	9	8.3333	16	5.3333	13	9	14	12.3333	16	13.3333	9	12.6667	25	10.6667	9	2.6667	2	1	4.6667	5.6667	7	0	6	4	3.6667	0.66667	3.6667	3	4.6667	11	7.6667	1.6667	5.3333	7	6
		fly 18	22	4.3333	3.3333	5.3333	8	10	15.6667	16.3333	18.3333	12	13	7.3333	23	20.6667	16	13	13	10.3333	12.3333	22.6667	12.3333	12.3333	18.6667	17	27	17	6.6667	7.6667	13	1.6667	2.6667	1	0.66667	9.3333	10.3333	2.6667	7.3333	6	2.6667	8.6667	10	5.3333	5.3333	0	4.3333	5.6667	0
		fly 19	6.6667	22.3333	21	12.6667	18	14	14.3333	14.6667	22.6667	8.3333	16.6667	13.3333	13	24.3333	13.3333	8.3333	9.6667	4	2.3333	10.6667	7.3333	10	19.3333	17	21.6667	2.6667	0	0	0	0	0	0	2.3333	9	0	0	0	0	0	0	0	0	0	0	0	0	2
		fly 20	16.6667	11.3333	8.6667	12.3333	17.6667	9.6667	11.3333	10.6667	25.6667	11.3333	9.3333	14.3333	20	12.3333	11	10.3333	29.3333	24	13	31.3333	12.6667	10.3333	8.3333	13.6667	37.3333	18.3333	16	4	20.6667	4.3333	9.3333	8	14	9.6667	4.3333	9.6667	2.3333	6.3333	1.3333	4.3333	2.6667	0.33333	19	19.6667	0	0.66667	2
		fly 21	13	21	16.6667	14.3333	15	18.6667	14.6667	5.6667	17.3333	9.6667	5.6667	10.6667	16.6667	21.6667	14.3333	16.3333	9	15.3333	9.6667	11.3333	11	15	18	18.3333	17	15.3333	9.6667	12.3333	16	9	14.6667	6	12	4.6667	18.6667	12.3333	9	7.6667	8.3333	4.6667	10.6667	5.3333	9.3333	12.6667	8.3333	9	6.3333
		fly 22	26	22	23.6667	24.3333	14.3333	28.3333	14.6667	8.3333	19.6667	18.3333	18.6667	17.3333	18	14.3333	21	13	15	20	22.3333	16.6667	19	30	23.3333	24.3333	43.3333	14.6667	9.6667	7.6667	13	4	13.3333	13	13	5.6667	4.6667	2.6667	7.3333	5.3333	1.6667	6	12.3333	3.6667	1.6667	0	0	0	3
		fly 23	23.6667	6	17	7	9.3333	8	13.6667	5.3333	13.6667	6	12.6667	13	17	14.6667	22	15.3333	11	14	18.3333	12	21.3333	22.6667	27	39.3333	40.3333	7.3333	4.6667	6	8.6667	0	5.6667	1.3333	5	6.3333	16.3333	5	5.3333	2	6	2.3333	0	2.3333	5	7.3333	14.6667	4	0
		fly 24	1	19.6667	15.6667	3.6667	4	6.3333	5	4	6.3333	3.3333	6.6667	17	7.6667	3	3.6667	11.6667	5.6667	4.6667	4	3.6667	8.3333	10.6667	8.3333	16.6667	15.3333	13	9.6667	18.6667	8.3333	13.6667	11	11.6667	14.3333	8	7	5.3333	14.3333	9.6667	12.6667	10	15	10.3333	11	6.6667	6.6667	2.6667	2
		fly 25	38.3333	26	24	23.3333	19.3333	22.3333	21.3333	15.3333	16.3333	19.6667	16.3333	15.6667	13	9.6667	12	13.6667	11.6667	15.3333	23.6667	29	20	32.3333	36.3333	33.3333	33.3333	21.3333	18.3333	10.6667	11.6667	7.6667	35	15.3333	15.6667	14.3333	16	17	4.3333	3.6667	0	2.6667	1	0	0	0	0	3	7.6667
		fly 26	46.3333	27	37.6667	25.6667	25	22.6667	21.6667	24.6667	33	22	33.3333	26	8.6667	21.3333	31	18.6667	32.6667	32	27.3333	29.6667	33	34	36.3333	44	54.3333	18.3333	4.3333	3.6667	4.6667	28.3333	11.3333	22	1	4.3333	4.3333	13	6.3333	8.3333	3.6667	1	11.3333	20.3333	8	20.6667	4	4.6667	21
		fly 27	33	29.6667	18	20	22.6667	16.3333	23.3333	25	28.6667	28.3333	36.6667	30	30.3333	34	30.6667	33	39.3333	35.3333	43.3333	36.3333	41.6667	47.6667	53	62	45.6667	43.6667	37	29	21.6667	22.6667	29.6667	19	29	20.6667	29	20	16.6667	18	10.3333	17.6667	1.3333	7.3333	16.3333	11.3333	0	0	1.6667
		fly 28	15.3333	17.3333	15.3333	14.3333	14.6667	16	13.3333	22	17.6667	24.6667	29.3333	27.3333	33	31	33	31	37.3333	27	32.3333	35.6667	37	43.6667	46.6667	49.3333	43	24.3333	10	9.3333	4.3333	6.3333	4.3333	2.6667	13	4	4.3333	6	3.3333	4	3	6.3333	1.3333	2.3333	3.6667	5.3333	4.3333	2.3333	0
		fly 29	21.3333	25.3333	18.6667	11.6667	8	13.3333	16.6667	16.6667	23	27	9.6667	16.6667	14.3333	13	17	24	13.6667	15.6667	17	20	27	31.3333	20	21.3333	43	17	12.3333	12	8.6667	5.3333	6.3333	9.3333	11	9	13.3333	5	5.3333	5	4.3333	1.6667	0.33333	4	1.3333	11.3333	7.3333	0	5
		fly 30	37	24	9	23.3333	12.6667	14.6667	26	17.6667	15.6667	25	16.3333	13.3333	24	23.6667	11	20.6667	10	15.3333	13.6667	10	20	21.3333	23	28	54.3333	27.6667	15	12.3333	14.3333	9.3333	9	17	6	2	2	7.6667	4.3333	18	4	3.3333	3.6667	3.3333	2.6667	1.3333	8.3333	7	4.6667
		fly 31	4.3333	6	11.3333	8.6667	9	12.3333	9.3333	9.6667	8.3333	11	19.3333	21.6667	16.3333	17	20	17	20.3333	18	16.6667	12.6667	24.6667	19.3333	18.3333	16.6667	34.6667	24.3333	15.3333	11	6.6667	9	4.6667	7.3333	4	5	0.33333	2.6667	8.6667	0.66667	1	6.3333	0	0	0	0	4	6.3333	4.3333
		fly 32	29.6667	16.3333	11.3333	15.6667	10.6667	10.6667	8.6667	12.3333	12.6667	11.3333	21	21.6667	15	17.3333	24.6667	17.3333	22.3333	21	21.3333	29.3333	29.6667	27.6667	26	28.3333	42	32	20	17.6667	12.6667	13.3333	8.3333	12.3333	14	13	10.3333	6.6667	6	4	3	8	10	1	3.3333	3	4.3333	4	5.3333
[truncated: 1 more columns]

## Sheet: Fig 4B
		2xBRP					1xBRP
	age	5d	20d	30d	40d		5d	20d	30d	40d
	fly 1	1280	741.333	861.333	649.667		2527.33	995	867.667	674.333
	fly 2	1486.67	900.667	529.667	403		2102.67	1611.67	495.667	762.333
	fly 3	1077	540.667	1112.67	417.333		1967	1350	1647.33	597.333
	fly 4	1320.33	648.667	438	785.333		1901.33	1189.33	1199	568
	fly 5	1449.33	730.333	462.667	639		821	887.333	593.333	483.333
	fly 6	1310.67	623.333	815	482		2721	620.333	629.667	568.333
	fly 7	870.333	1260	493	340.667		2003.33	1697.67	906.333	627.333
	fly 8	1192.33	969.667	1003.67	530.667		2228	1604.67	716	361
	fly 9	1734	1177.67	652.333	621.667		1938.67	1338.33	1108	448.333
	fly 10	1371.33	971.333	435.667	265.667		2617.67	2922.33	601.333	1082.33
	fly 11	862.667	541.333	640.333	586		1497.33	1883.33	920	890.667
	fly 12	854	952.333	388.333	429.667		933	1891.33	815.333	905
	fly 13	1947.67	934	850.333	524.333		2064	1183	884.667	735.333
	fly 14	2092	858.333	755.667	371.333		1918.33	898.667	635.667	398.667
	fly 15	1088.33	469.333	588	379.333		1724.67	871	1854.67	942
	fly 16	1438.33	627	748	215.333		2051.33	1475.33	574	606.333
	fly 17	1060.33	752.667	1008.33	1059.33		1153.33	802.667	985	411.333
	fly 18	2099	1785.33	359.667	606.333		1488	950	1007.33	484.333
	fly 19	1797	897.667	648.333	388		1322.67	1747	1256.33	361.667
	fly 20	778.333	668.333	414.333	520		3339	1051	882.333	579.667
	fly 21	1149.33	586	1306.67	423.333		2128.33	1352.33	964.667	588.667
	fly 22	1278.67	551	819.667	510.333		2953.67	1138.67	519.333	665
	fly 23	1592	1087.67	976.333	375.333		872.333	1466.33	1077.67	525.667
	fly 24	786.333	568.667	871.333	434.667		1999	1348	1633.67	424.333
	fly 25	1448.67	2452.33	705	376.667		935.667	1353.67	808.333	748.333
	fly 26	1556	1355.33	878	1168.33		865	1362	1975.67	979.667
	fly 27	2019	765	1224.67	781.333		2288	2175	1198.33	1248.33
	fly 28	1669	1558.67	880.667	750.333		1686.33	716.333	1098	832.333
	fly 29	1807.33	679.667	616	623		1932.67	895.667	843	640.333
	fly 30	2347.33	649	790.667	562		1336	1206	493.667	700.333
	fly 31	1197	549.667	557	1006		1547.33	1012.33	817.667	510.667
	fly 32	1356	793.5	651.333	512		2051.67	1601.5	973.667	719
	fly 33	1870	964	637.333			2526	961.5	873
	fly 34	1183	923	562.333			1756.5	631	767
	fly 35	1078	1155	691.333			1362	2237.5	894
	fly 36	1400.5	864	567			1054	1231.5	1008.67
	fly 37	1447	553	286			1739	1302.5	1270.33
	fly 38	1389	604	652.667			977.5	1133	900
	fly 39	1106.5	496.5	1385.33			2381	2222.5	891.667
	fly 40	1557	1111	586			1899	996.5	918.667
	fly 41	1899.5	1347	441.667			3082	852	991.667
	fly 42	976.5	407	670			1771.5	1283.5	953
	fly 43	1047.5	493.5	442.333			2788.5	1169	291.667
	fly 44	1445.5	801	759.333			2652	2780.5	279.667
	fly 45	1200	1062	540.667			1195	993.5	1641
	fly 46	807.5	495	476.333			2600	1994.5	781
	fly 47	1022.5	552	548			2594.5	1357	1419.33
	fly 48	1870	928	682.333			1514.5	1319.5	867.333
	fly 49	1392.5	950.5	710.333			1024	2619	982.667
	fly 50	2330	747.5	669.333			2052	1042.5	387
	fly 51	1002.5	443.5	569.333			1301.5	1128.5	965
	fly 52	1922.5	1727.5	443.667			1631	1957.5	1073.67
	fly 53	1420	982	639			1466	1915	405
	fly 54	755	600	331			2889	1274	510.667
	fly 55	2742.5	1749	558			1357	603.5	985.667
	fly 56	736.5	1137	511.333			1234.5	1239	552
	fly 57	1238	1781.5	250.667			2766.5	1872	908
	fly 58	1524.5	1024.5	841.333			788	986	480.667
	fly 59	903	1128	413.667			1612.5	1786.5	409
	fly 60	1238	971	675			1500.5	1498	1091
	fly 61	1361.5	1212.5	760			2082	1199.5	449.667
	fly 62	1945.5	1561	417.333			1552	1650.5	727.667
	fly 63	2042	1323	1634			2438	1061.5	577
	fly 64	1992	691	863.333			1464.5	1229	1024.33
	fly 65	1183	587.5	536			1608	1525	589
	fly 66	817	775.5	641.667			1199	1511	1470
	fly 67	407.5	795	734			984.5	995.5	1930.67
	fly 68	719	510	699.333			3357.5	726.5	1054
	fly 69	856	1308	493.333			2122.5	1273	1228.33
	fly 70	1144.5	1210	1045.33			2457	1062	1210
	fly 71	1065	1160.5	529.333			2072	1557.5	1582.33
	fly 72	1362.5	606.5	705.333			1221	1212	700.333
	fly 73	943.5	801	905.667			1614.5	1642	1035
	fly 74	870	945.5	782.667			1101.5	1535	634.667
	fly 75	1427	848	1109.33			909.5	1039.5	1258.67
	fly 76	672	1271	690			1459	1091.5	914.333
	fly 77	1907.5	857	491			2062.5	1888	700.667
	fly 78	823	675.5	671			1378.5	1460
	fly 79	957.5	1938.5				2219	1867.5
	fly 80	1467	1716.5				1469.5	553.5
	fly 81	1403.5	1413.5				1291	1224.5
	fly 82	1575	617				1747	771
	fly 83	1338	860.5				2439.5	1699
	fly 84	803.5	492.5				849	1734.5
	fly 85	967	1589				1449.5	1533.5
	fly 86	1977	713.5				671	1305
	fly 87	996	460.5				1437.5	1097.5
	fly 88	603.5	658.5				2436	1379
	fly 89	748	753.5				2116.5	1495.5
	fly 90	1166.5	892.5				1584	1507.5
	fly 91	1682.5	729.5				761.5	845
	fly 92	941.5	721.5				1227.5	2068.5
	fly 93	978.5	1556				1839.5	1496.5
	fly 94	1798.5	568.5				1323	562
	fly 95	721	645.5				1248.5
	fly 96	1159					2513.67
	fly 97	2020.33					2308.33
	fly 98	1731					1840
	fly 99	1152					1706
	fly 100	892.667					1201.33
	fly 101	1215.33					1561.33
	fly 102	768					637
	fly 103	771					1539.67
	fly 104	1395					2887
	fly 105	1634.33					2382.67
	fly 106	1650.67					2494.33
	fly 107	1271					1648.67
	fly 108	895					1292
	fly 109	2108					1376.33
	fly 110	1546					1295.67
	fly 111	997.667					1307.33
	fly 112	969.333					1798.67
	fly 113	1773.67					2293.33
	fly 114	1259.67					2182.33
	fly 115	1258					2355.67
	fly 116	1183.33					1380.33
	fly 117	1551.33					1973
	fly 118	744					1696.33
	fly 119	1209					1152.67
	fly 120	2231					1269.33
	fly 121	556.667					2332.33
	fly 122	1594.67					1714.67
	fly 123	1083.67					1463.67
	fly 124	1576.33					2493.33
	fly 125	1796					1117
	fly 126	1406.67					1105.67
	fly 127	831					1606.67
	fly 128	925.333					2175
	fly 129	1193.33					1503.67
	fly 130	1669					2009.67
	fly 131	1286					2204.33
	fly 132	1773.67					1332.33
	fly 133	2022					1662
	fly 134	1279					2216.33
	fly 135	870					1856.67
	fly 136	2775.67					1610
	fly 137	1328					2013.33
	fly 138	1137.67					2376.33
	fly 139	1063.67					1749.33
	fly 140	1586					1112
	fly 141	1381					1889.33
	fly 142	1465.33					2030.67
	fly 143	709					1678
	fly 144	1168.33					1851.33
	fly 145	1623.67					715.667
	fly 146	1184					1816
	fly 147	1760					2213
	fly 148	1869.67					1591
	fly 149	910					1179.67
	fly 150	1281.33					1132
	fly 151	1292.33					1212.33
	fly 152	2548.33					1804.67
	fly 153	1456.67					747.667
	fly 154	980.333					611
	fly 155	1933.33					1633
	fly 156	1682.67					1092
	fly 157	1044.67					1780.33
	fly 158	1883					1248.67
	fly 159	957					1329.33
	fly 160	1138.33					746
	fly 161	1428.33					1343.67
	fly 162	1075.67					887.667
	fly 163	1361.33					1052
	fly 164	644.667					2085.33
	fly 165	1253.67					2425.33
	fly 166	1882.33					1255
	fly 167	1201.67					969.333
	fly 168	1883					1212.67
	fly 169	1368					2075
	fly 170	689.333					2344.67
	fly 171	906.667					1605
	fly 172	1227					1267.33
	fly 173	1782.67					1656
	fly 174	1253					990
	fly 175	1197.67					905.333
	fly 176	972.667					1127.33
	fly 177	907					1560.33
	fly 178	1038					857.667
	fly 179	1041.67					856.667
	fly 180	809.333					1487.33
	fly 181	641.667					975.667
	fly 182	994.667					868.333
	fly 183	1134.67					1293
	fly 184	1205.67					1133
	fly 185	835					963.333
	fly 186	1136.67					1155.67
	fly 187	1118					1842.33
	fly 188	1000.33					1129.33
	fly 189	1179.67					1171.67
	fly 190	1037					2503.67
	fly 191	988.333

## Sheet: Fig 4C
	Fig 4C	age 5d
			bin 1	bin 2	bin 3	bin 4	bin 5	bin 6	bin 7	bin 8	bin 9	bin 10	bin 11	bin 12	bin 13	bin 14	bin 15	bin 16	bin 17	bin 18	bin 19	bin 20	bin 21	bin 22	bin 23	bin 24	bin 25	bin 26	bin 27	bin 28	bin 29	bin 30	bin 31	bin 32	bin 33	bin 34	bin 35	bin 36	bin 37	bin 38	bin 39	bin 40	bin 41	bin 42	bin 43	bin 44	bin 45	bin 46	bin 47
	2xBRP	fly 1	4.3333	0	0	0	2	0	11	0	6.3333	7.3333	16	8	20.3333	13.6667	15	11.3333	26	12.3333	14	9.6667	14.3333	0.33333	0	0	0	13.6667	6.6667	14	16	18	25	27	23.6667	27.6667	26.6667	25	28.6667	27.6667	30	30	21.6667	23	13.6667	17.6667	26.6667	24	22.6667
		fly 2	0	0	0	0	0	4.3333	0.66667	3.6667	4.6667	4.6667	6.6667	17	22.3333	22.3333	20.3333	23.3333	23	23	20.3333	6.3333	8.6667	3.3333	0	0	0	10.3333	23.3333	22.3333	17	22.3333	22.3333	23.6667	23.3333	22.6667	14	17.3333	19.6667	21	18.3333	28	22.3333	24.6667	18.6667	19	10.3333	5.3333	16
		fly 3	4.3333	3.3333	2	1	3.3333	1.3333	1.6667	0	3.3333	5.6667	2.6667	11.3333	5.3333	3	3.3333	13	7.3333	6.3333	8	3.3333	7.3333	8.3333	4.6667	2	0	0	0	8	19.6667	22.6667	22	13	21	25	29	30	25	28	30	25.6667	29.6667	24.3333	25.3333	15	23.6667	9.3333	15.3333
		fly 4	0.33333	0	0	0	0	0	0	0	0	0	2.3333	3.6667	1.6667	2.6667	16.6667	10.3333	17	15	4.6667	0	2.3333	0	0	0	0	3	7	10	8.6667	19.6667	24.3333	14	21.3333	21.6667	17.3333	24.6667	24.3333	20	25.3333	24.6667	25.6667	28.3333	25.6667	24.3333	29.3333	25.6667	18.6667
		fly 5	0	0	0	0	0	0	0	0	0	0	0	0	0	0.33333	5.6667	11	6.3333	13.3333	13	11.3333	5	1.6667	0	0	0	3.6667	3.6667	7	8.3333	23.3333	24	21.3333	22.3333	24.6667	30	27	16.6667	23	27.3333	30	30	30	26.3333	29	27.6667	21	24
		fly 6	0.66667	0	0	0	2	2	0	1.6667	3.3333	0.66667	3	11	10	5.6667	13	24.6667	15.3333	17	5	5.6667	2.6667	4	7	2	0	2	13.6667	23	30	30	28.3333	30	29.6667	30	30	27.3333	29.6667	29.6667	29.6667	30	30	29.3333	25	28	18.3333	29	25.3333
		fly 7	1.6667	0	0	0	0	4	4	0	0	0	4.3333	5.3333	12.3333	9.3333	13	19.6667	10	9.6667	4	2	2.3333	2.3333	0	2	0	0	15	27	23.3333	28.3333	26.3333	30	29.3333	30	30	30	30	24.6667	29.3333	30	30	30	30	30	30	30	30
		fly 8	0.33333	0	0	0	0	0	0	0	1.6667	1.6667	0	5	0	6.3333	10.3333	4	4.3333	6.3333	7	7.3333	0	0	0	0	0	0	0	7.6667	28	28	28.6667	22.6667	28.3333	29.6667	28.6667	24	28.3333	30	28.6667	30	30	30	30	30	30	25.6667	14.6667
		fly 9	1	0	0	0	0	0	0	0	0	1.6667	1.6667	0	5.3333	3	4.6667	4.3333	3.3333	0	7	4	4	4.3333	0	0	0	0	2	16.3333	19.6667	26.3333	28	26.3333	20.3333	24.6667	23	30	29.3333	27.6667	22	30	30	30	29.6667	26	20	20	19.6667
		fly 10	2	0	0	0	0	0	0	0	0	0	0	0	0	0	0	0	3.3333	1.6667	0	1.6667	0	1.6667	0	0	0	1.6667	4.3333	13.3333	12	15.3333	19	23	20.3333	30	27	23.6667	20.6667	25.3333	27	30	29	29.6667	28.6667	25.6667	28	22.3333	17.6667
		fly 11	0.33333	0	0	0	0	0	1.6667	0	1.6667	8.3333	9.3333	13.3333	19.6667	12	19.6667	20.6667	22.6667	13	10	4	1.6667	0	0	3.3333	9	26	20.6667	29	29	29.6667	26.6667	30	29.3333	30	28.3333	30	30	30	30	30	30	30	30	30	25.3333	19	7.3333
		fly 12	1.3333	0	0	0	0	0	4.3333	2	3	17.6667	10.6667	15	22	29.6667	28	24.3333	24.3333	10	17.6667	10.6667	13	5	0	0	0	7.3333	16.6667	21.6667	19.3333	27.6667	25.3333	26.6667	27.3333	29.3333	30	30	29.6667	23.6667	25	30	30	30	30	25	24.3333	28.6667	30
		fly 13	0	0	0	0	0	0	0	0	0	0	0	0	0	0	0	0	0	0	0	0	0	0	0	0	0	0	3	20.3333	23.3333	14.6667	16.3333	12	27	25.3333	14.3333	14.6667	15	19.3333	18.6667	16.3333	13	27	15.3333	21.6667	21.6667	24	26.6667
		fly 14	0.66667	0	0	0	0	0	0	0	0	0	0	0	0	0	0	0	0	0	0	0	0	0	0	0	0	0	8.6667	14	15.3333	15.6667	17.6667	21	14.6667	19.6667	20.6667	24	23.6667	23.6667	28	30	29.3333	26.6667	30	30	30	25.3333	21.6667
		fly 15	0.66667	0	0	0	0	0	0	0	0	0	0	1.6667	4.3333	6.3333	7.3333	5	5.3333	5.3333	6.6667	1.6667	0	0.33333	12.6667	5.3333	16.3333	12.3333	17.6667	24	25.6667	21.6667	28.3333	28.3333	25	29.6667	29	30	29.6667	30	30	30	21.6667	27	28.3333	29	17	23.6667	24.3333
		fly 16	0.66667	0	0	0	0	1.6667	3.3333	5.3333	8.6667	8	21	16.3333	23	22.6667	16.6667	22.6667	14.6667	12.6667	21.3333	18.3333	13.3333	3.6667	0	0	0	1.3333	13.3333	13	14.6667	18.3333	19	24	19.6667	23	26	25	26.3333	22.6667	21.3333	20.6667	24.6667	29.6667	30	30	27	30	28
		fly 17	0.66667	0	0	0	0	0	0	0	5.6667	7.6667	9	7.3333	6.3333	16	16.6667	18.3333	19.3333	22	21.6667	18.6667	20.6667	16.3333	18.3333	7.6667	0.66667	1.6667	18.3333	20	15.6667	24.3333	26	22.6667	19.6667	26	27.6667	28.6667	25.3333	25	24.6667	25	21.3333	26.6667	22.3333	25.6667	28	17.6667	29
		fly 18	1.6667	0	0	0	0	1.6667	0	0	0	2	13.6667	18.3333	23.3333	15.6667	20	23	15.6667	14	19.6667	0	0	0	0	0	0	0	4	16.6667	18.3333	18	20	18.6667	25	20.6667	19.3333	24.3333	29.6667	20.3333	25.3333	17.3333	20.3333	15.3333	11	10.3333	2.6667	5.6667	1.6667
		fly 19	0	0	0	0	0	0	0	0	0	0	0	5.6667	0.66667	7	4	2	7.6667	0	0	3.6667	0	0	0	0	1.3333	9.3333	14.3333	20.3333	27.6667	28.6667	30	27.3333	28.3333	30	30	30	30	30	30	30	30	30	30	30	30	28.3333	25.6667
		fly 20	1.3333	0	1.6667	1.6667	0	1.6667	3.3333	2.3333	1.6667	0	7.3333	1.6667	3	3.3333	8.3333	13	17	12.6667	14.3333	0	1.6667	4.6667	4	1.6667	1.6667	0	22	30	29.6667	30	30	30	30	29.3333	30	30	30	30	30	30	30	30	30	30	30	30	30
		fly 21	0.66667	0	0	0	0	0	1.6667	2	5.6667	2	1.6667	6	3.6667	5.6667	4	6.3333	3	14.3333	6	5.6667	2.6667	6	1	0	0	2.3333	13.3333	21.6667	10	16	10	17.3333	20	24.6667	28.6667	28.3333	17.3333	29	30	30	30	30	26.6667	27.6667	30	30	26
		fly 22	0.66667	0	0	0	0	0	0	3.3333	4.3333	3	16.6667	8	18	17.6667	16	24.6667	12.6667	14.6667	10.6667	10	4.3333	0	1.6667	0	3.3333	9	16.3333	8	10.6667	23	23	22.6667	17.6667	24.6667	24	23.3333	24.6667	26.3333	23	28	26.6667	27	29.6667	24.6667	14.3333	28	29.3333
		fly 23	0	0	0	0	0	0	0	0	0	0	0	0	0	0	0	0.33333	6.6667	1.3333	0.33333	2	3.6667	0	0	0	4.6667	1.6667	13.6667	11.6667	15	17.3333	11.3333	15.6667	12.6667	22	19	18.6667	19.6667	21.3333	21.6667	19.6667	25.6667	24.6667	19	21.6667	28.6667	29	26
		fly 24	0.66667	0	1.6667	0	1.6667	3.3333	4	3	11.6667	4	3	18.3333	12.6667	23	12.6667	17.3333	16.3333	12.3333	9	2.6667	5.3333	1	0	0	0	9.6667	21.3333	26.6667	29	29.3333	30	26	30	30	30	30	30	30	30	30	30	30	30	30	30	30	30
		fly 25	0	0	0	0	0	0	0	0	0	1.6667	0	1.6667	2	6.3333	14	11	2	1.6667	0	1.6667	0	0	0	0	0	0	9.3333	22	20.3333	15.3333	20.3333	22	24.6667	26.3333	29.3333	28.6667	28.6667	27	29.3333	30	27.3333	20.3333	27	28.3333	28	28.6667	30
		fly 26	0.33333	0	0	0	0	0	0	0	0	0	2.3333	8	7.3333	13	18	8.6667	12	11	4.6667	3	0	0	0	0	0	1.3333	10	14.6667	7	15.6667	19.3333	21	24.3333	23.3333	27	27.6667	30	22.6667	28	27.3333	28	23	18.6667	25.3333	28.6667	24.3333	29.3333
		fly 27	0.66667	0	0	0	0	0	0	0	0	0	0	0	0	0	3.3333	0	0	0	3	0	0	0	0	0	0	0	0.66667	7.3333	13.3333	20.6667	18	16.6667	18.6667	20.6667	19.6667	12	24	21.3333	22	25.3333	30	29.6667	24	26	15.3333	11.6667	13.3333
		fly 28	0	0	0	0	0	0	0	0	1.6667	0	0	1	4	4.6667	3	8	4.6667	4	1.6667	0	0	0	0	0	0	2	5.3333	17.3333	25.3333	13.6667	15.6667	24.6667	23	23.3333	26.6667	22.6667	30	27.6667	28	26.3333	27.6667	29.6667	26.6667	20.3333	28.6667	29.6667	30
		fly 29	0	0	0	0	0	0	0	0	0	0	0	3.6667	2.6667	0	5	4	2.6667	0	0	0	0	0	0	0	0	7.6667	11	12	18	15	16	11.6667	20.6667	18	19.6667	17	24.3333	28	30	29	30	30	30	29.6667	23	4	15.6667
		fly 30	0.66667	0	0	0	0	0	0	0	0	0	0	0	0	6.3333	3.3333	0.33333	0	0	0	0	0	0	0	0	0	0	6.3333	5.3333	16.6667	14	14.3333	13.3333	18	22.6667	14	19.3333	27.3333	19.6667	28.6667	29.6667	30	21.6667	20.6667	30	19.6667	18.3333	13.3333
		fly 31	1.3333	0	0	0	0	0	0.33333	5.6667	0	3.3333	2.3333	1.6667	8.6667	8	4.6667	13.3333	5.3333	0	3.3333	1.6667	0	0	0	0	0.66667	11.3333	13	26	22.6667	27	29.6667	30	26	24	26.6667	23.3333	28.6667	30	30	30	30	30	30	27	30	30	29.6667
		fly 32	0	0	0	0	0	1.6667	2	1.6667	3.3333	1.6667	7.3333	11	11	15.3333	8.3333	27.3333	26.3333	9	11.3333	5.6667	9.3333	1.3333	0	0	0	14.6667	30	26.3333	25	20	27.3333	27.3333	30	30	30	30	30	29.6667	29.6667	30	30	25.6667	20	25	29.3333	23.6667	17
		fly 33	0.5	0	0	0	0	0	0	0	0	0	0	0	0	0	2.5	0	3.5	2	0	0	0	2.5	0	0	2.5	22	21	20.5	14.5	22	21.5	22.5	30	16.5	30	19	21	19.5	26.5	25.5	27.5	30	30	30	26	25.5	28.5
		fly 34	1.5	0	0	0	0	0	0	0	2.5	10	11.5	3	18	17.5	13	14	15	14	9.5	11	3	4	0	0	8.5	8.5	10	20	19	16.5	27.5	22.5	29	21	14.5	25.5	29	30	22	30	25	27	30	30	21	18	30
		fly 35	0	0	0	0	0	2.5	0	2.5	2.5	5	4	0	4	11.5	4	11	9	18.5	9	2.5	3.5	0	3.5	2.5	0	0	0	1.5	5.5	17	17.5	24.5	29.5	25.5	26	26	27.5	27	28.5	30	24.5	27	15	22.5	21.5	13	10.5
		fly 36	0.5	0	0	0	0	0	0	0	0	0	0	0	0	2	13	10.5	15	7.5	0	2	11.5	0	0	0	3.5	15.5	20.5	24	26.5	18.5	23.5	25	23	26.5	30	30	30	30	30	30	28.5	19	28	16.5	23.5	30	28
		fly 37	0	0	0	0	2.5	0	0	0	0	0	0	0	0	0	0	3	0	0	6	0	0	0	0	0	7	5.5	9	12	16.5	21	19.5	23	20.5	22.5	23	23	21	29.5	16	19.5	30	25	30	26	30	30	19
		fly 38	0	0	0	0	0	0	0	0	0	0.5	4.5	8.5	0	10	5	3	4.5	14.5	4	0	8.5	0	0	0	1.5	8.5	21.5	21.5	17.5	27.5	25.5	16	25.5	27.5	23.5	24.5	30	20	28	30	25.5	26	16	25	25.5	30	22.5
		fly 39	1	0	0	0	0	0	0	0	0	6.5	0	5	1.5	6	0	2.5	0	5	0	0	0	0	0	0	8.5	5.5	16.5	11	22.5	22	19.5	23.5	26.5	29	19	22.5	26.5	23.5	27	28	28.5	30	30	30	16.5	19	30
		fly 40	0	0	0	0	0	0	0	0	0	2.5	0	0	2.5	0	5.5	15	3	0	5.5	3.5	0	0	0	0	2.5	12.5	11.5	18.5	20.5	14.5	19	25	22	25	24.5	19.5	17.5	25.5	27.5	24	26	20	27.5	25.5	29.5	25	30
		fly 41	1	0	0	0	0	0	0	0	0	0	0	0	0	0	0	0	0	0	0	0	0	0	0	0	0	0	0	0	25	16.5	28	21.5	27.5	29	29.5	30	29	18	15	27	30	30	30	25.5	30	17	22
		fly 42	2	0	0	0	0	0	0	5	0	0	1.5	4	3.5	0	0	0	2.5	2.5	2.5	0	10	0	0	0	8	6	7.5	12	27.5	15	18.5	17.5	29.5	18	19.5	24	24.5	22	20	23	24.5	26	16	15	19.5	30	29.5
		fly 43	1	0	0	2.5	1	4.5	2	4	0.5	6.5	2.5	3	3	7.5	9	5	11.5	10.5	9	15.5	0	0	3	0	0	9	18	20	17	21	24.5	28.5	24.5	17	20	25.5	23.5	16	25.5	29	25.5	30	24	19.5	14.5	13	8.5
		fly 44	0	0	0	0	0	0	0	0	7	0	0.5	5.5	0	9.5	6	11	8.5	2.5	6	0	0	0	0	0	0	3.5	14.5	12.5	18	15.5	19	20	22	23.5	30	30	30	28.5	30	30	30	30	29	26	30	22	22.5
		fly 45	1.5	0	0	0	0	0	0	0	0	0	0	0	0	0	0	8.5	20.5	4.5	2.5	0	0	3	0	0	9.5	27	30	28	26	30	30	30	29.5	30	28	23	30	30	30	30	30	30	30	30	30	30	30
		fly 46	1.5	0	0	0	0	3	3	10	0	2.5	11.5	12.5	12	20.5	21	9	15.5	11	6.5	4	6	0	0	0	3	19	15.5	24	26	26	30	26.5	29.5	30	30	30	30	30	30	30	30	30	30	30	30	30	17
		fly 47	1	0	0	0	0	0	2.5	0	0	4.5	8.5	7.5	6	8	5.5	4	0.5	8.5	0.5	7	5.5	2.5	0	0	0	1	20.5	26.5	28	30	13	17	25.5	30	25	27	22.5	28	30	30	30	30	30	30	30	30	17
		fly 48	0	0	0	0	0	0	0	0	0	0	0	0	0	0	0	0	0	0	0	0	0	0	0	0	2.5	8.5	18	19	17.5	21	25.5	20	17.5	27	25.5	30	30	23.5	25	22.5	30	30	30	28.5	28	22	15.5
		fly 49	0	0	0	2.5	0	0	4	0.5	0	3	3	3	10.5	14	21	17.5	13	9.5	13	4.5	0	6	2.5	3	0	1	25	27.5	29.5	22.5	30	30	24	30	30	30	27	30	22.5	25.5	30	30	30	21	18	29.5	20
		fly 50	0	0	0	0	0	0	0	0	0	0	0	0	0	0	0	0	0	0	0	0	0	0	0	0	0	0	0	2.5	5.5	9.5	12.5	5.5	6.5	19	15.5	8	9.5	19	18.5	15	20	21.5	16	17.5	22	21.5	30
		fly 51	3	0	0	0	0	0	0	0	0	0	0	0	0	4	3	2.5	2.5	2.5	0	2.5	3	0	8.5	1	10.5	20	23.5	29.5	30	30	30	30	30	30	30	30	30	30	24.5	29.5	30	27.5	30	30	29.5	22	30
		fly 52	0	0	0	0	0	0	0	0	0	3.5	0	0	0	2.5	6.5	0	3	0	0	0	0	0	0	0	0	0	9	16	21	19	19	25	28	19	20	28	23.5	30	24	26.5	30	24.5	2	0	1.5	1	3
		fly 53	0	0	0	0	0	0	0	0	5	4.5	4	14	2.5	9.5	9	7.5	4	0	0	6.5	9	0	8	0	14.5	10.5	14	18	14	22	27	21	19	26.5	20.5	25	23	27.5	20.5	30	30	28	23	28.5	30	30	20.5
		fly 54	0	0	0	0	4.5	2.5	4.5	11	19.5	9.5	15.5	17	21	19	22	16.5	24	13.5	14	20	17	9.5	13	7.5	12	13	21.5	27	17	29	22	16	26.5	28	22.5	30	30	30	30	30	30	22.5	30	30	30	26.5	30
		fly 55	0	0	0	0	0	0	0	0	0	0	0	0	0	0	0	0	0	0	0	0	0	0	0	0	0	4.5	11.5	16.5	17.5	17.5	21	21	19	27	18.5	21.5	12.5	20.5	28	28	26.5	22	15	15	15	20	30
		fly 56	1.5	0	2.5	0	3	6	7	7.5	0.5	12.5	20.5	22	17.5	16.5	28	30	27.5	20	8	8.5	2.5	0	0	0	0	12.5	29.5	30	25.5	29	25.5	26	29.5	26	29.5	29	26.5	30	29	26.5	29	26	29.5	25.5	23.5	27.5	24.5
		fly 57	1.5	0	0	0	0	2	1	0	0	2.5	2	4.5	2.5	7	10	4	8.5	0	0	2.5	2.5	0	0	2.5	0.5	8.5	8.5	10.5	24.5	24.5	11	30	26.5	22	18.5	28	29	28.5	30	30	30	29	17.5	19.5	27	29.5	29.5
		fly 58	1	0	0	0	0	0	0	0	0	0	0	0	0	0	0	7	0	0	0	0	0	0	0	0	13.5	1.5	15.5	23.5	15.5	23	30	29	21	20.5	29	30	27	23	30	30	30	30	30	24.5	23	30	19.5
		fly 59	0	0	0	0	2.5	4	5.5	5.5	2	6.5	6	2	6.5	25.5	12	13.5	14	27.5	8.5	0	0	2.5	0	0	0	8	19.5	27.5	30	30	30	30	27	30	30	30	30	30	30	30	30	30	30	28.5	27.5	24.5	22
		fly 60	0	0	0	0	0	0	0	0	0	3.5	0	4.5	2	5	3	0	12.5	9	1.5	4	0	1.5	2	0	23.5	30	30	30	29	19	19.5	27.5	25	30	30	30	30	30	30	23	25	30	23	25	27.5	29	29.5
		fly 61	0	0	2.5	0	0	0	0	0	0	0	0	0	0	5	2.5	0	0	0	0	0	0	0	0	0	9.5	9	6	15	10.5	9.5	13.5	13.5	18.5	16.5	19	15.5	27	22	30	27.5	17.5	26	22	27.5	26.5	23.5	30
		fly 62	1	0	0	0	0	0	0	0	0	0	0	0	0	0	0	0	0	13	0	0	0	0	0	0	0	0	9	14.5	15	16	15	24.5	21	28	21	27.5	18	30	16	28	23	12.5	22	30	28	30	30
		fly 63	1.5	0	0	0	0	0	0	0	4	2.5	0.5	0	0	0	0	0	0	0	0	0	0	0	0	0	0	2.5	7	9.5	11.5	15	18.5	5.5	9	16	23	24	0	12.5	28.5	27	28.5	26.5	8	15.5	30	24	21.5
		fly 64	1	0	0	0	0	0	0	0	0	0	3	0	0	0	0	5	0	0	0	0	0	0	0	0	0	3	8	10.5	8.5	15	18	12.5	26	20.5	17	19.5	22	17	20.5	13.5	29.5	23	25	30	23	18	9
		fly 65	0	0	0	6	0	5	0	1	2	0	6	6	5.5	10.5	5.5	7.5	12.5	6.5	4.5	5	6	8.5	0	0	0	2	9	12	12.5	21.5	15	9.5	21.5	22.5	15	21	21	21	28.5	28	27.5	27.5	30	30	30	30	19.5
		fly 66	1	0	0	0	0	0	2.5	0	0	4	0	0	0	0	6	5	11	3	3	2	1.5	0	3	9	5.5	18	25	30	30	26.5	25.5	30	30	30	29.5	28.5	29.5	29.5	30	29.5	29.5	30	30	30	30	29.5	30
		fly 67	1.5	1.5	1	3	11	15.5	11	19	19	23.5	20	23.5	21	20	29	20.5	22	23.5	16	15.5	17.5	6.5	5	2.5	2.5	11	23	26	26.5	25	29	29.5	30	30	30	30	30	30	30	30	30	30	30	22	25	19.5	28
		fly 68	0	2.5	2.5	16	11.5	16.5	12.5	8	11.5	21.5	13.5	13	19.5	20.5	22	23	25	22	21.5	12	16.5	3	5	0	0	7.5	19	30	30	30	30	30	30	30	30	27.5	30	30	30	30	30	30	30	30	30	26	29.5
		fly 69	3.5	0	0	0	3.5	0	0	0	0	2.5	0	3.5	7	8	3.5	5.5	10	0	2.5	5.5	7.5	6	0	3	0	0	5	17	21.5	24.5	24	26.5	26.5	21.5	30	30	26	30	30	30	30	30	30	30	30	30	30
		fly 70	1	0	0	0	0	3	5.5	0	0	3.5	0	0	0.5	4.5	3	0	12	10.5	8	1.5	1.5	7	1.5	0	0	15.5	23	17.5	23.5	19	28.5	17.5	22.5	21	25.5	24.5	30	25	19	29.5	30	30	30	30	20	16.5	30
		fly 71	0	0	0	0	0	0	0	2.5	9	3	3	3.5	8	4	11	7.5	16.5	12	8	0	13.5	0	0	0	0	0	9	25.5	13.5	15	16	29	24.5	27.5	29.5	23.5	30	30	30	30	29	29.5	30	15	13.5	15	19
		fly 72	0.5	0	0	0	0	0	0	0	0	0	0	3	0	0	0	0.5	15	3.5	7.5	0	3	2.5	0	0	4.5	6.5	6	10.5	7	12.5	17	19.5	23	28	30	29.5	30	30	30	30	27	19	21	28.5	27.5	21.5	29.5
		fly 73	2.5	0	2.5	0	0	6	2.5	0	3.5	0	0	0	15.5	9	3	13	9	9	9	6	3	0	0	3	0	1.5	14.5	13.5	19.5	23.5	20	16	26.5	24.5	24	26	30	30	30	30	28.5	20	30	30	30	30	19
		fly 74	2	3	0	0	3	3	0	6.5	3	0	3.5	10.5	11.5	10	9	4.5	13	12	9	0	3	3	0	0	0	0	3.5	26	27.5	30	29.5	29.5	30	30	30	30	30	30	30	30	23	17.5	28	23	23	30	20
		fly 75	1	0	0	0	0	0	0	0	0	0	0	2.5	0	0	3	5	4	0	0	0	0	0	0	0	0	3	17	17.5	17.5	22.5	26.5	28.5	30	29	30	30	30	23.5	21	19	13.5	5	9	4	11.5	21.5	22
		fly 76	2	0	3	0	3	0	0	0	8.5	0	6	5.5	12.5	11.5	4.5	5.5	18.5	15	19	14.5	14	4	8.5	7.5	0.5	6	14	18.5	26	15.5	14.5	28	30	30	29.5	30	30	30	30	30	30	30	30	30	28.5	30	21.5
		fly 77	0	0	0	0	0	0	0	0	0	0	0	0	0	0	0	0	0	0	8	5.5	0	0	0	0	0	5.5	14	2.5	6.5	17.5	14	24.5	17.5	7	15.5	21.5	17.5	19.5	30	22	26	30	30	30	30	28	15
		fly 78	4	0	0	0	0	0	0	0	3	3	0	0	5	3.5	6	22	14	18	6.5	17	10.5	8	3.5	3.5	0	0	0	3.5	21.5	25	27	30	30	30	30	23.5	15	15	28.5	30	30	30	30	30	30	30	30
		fly 79	0	0	0	0	0	0	0	0	5.5	8	0	18.5	12.5	13	14	23	8	18	11	5	3.5	8	0	0	0	0	6.5	29	24	21.5	28.5	21	21.5	19	27.5	29	20.5	27	19	16	26.5	25	25	17	6.5	18.5	19.5
		fly 80	1	0	0	0	0	0	0	0	0	0	2.5	2.5	3.5	0	0.5	4.5	2.5	5	0	0	0	0	0	0	0	0	0	14	18.5	26.5	20.5	14.5	30	29.5	14.5	25	26.5	27	30	30	26	30	26	30	26.5	15	24.5
		fly 81	4	0	0	0	0	0	0	0	0	0	0	0	0	0	0	0	0	12	1	0	0	0	0	0	0	0	2.5	5.5	12	12	17	25.5	24	26.5	30	30	30	30	30	30	30	30	30	30	30	30	30
		fly 82	1	0	0	0	0	0	0	4	0	5	0	0	3	4.5	9.5	3.5	12	1	0	5.5	0	9	0	0	0	0	0	0	10.5	16	30	27.5	23.5	23.5	18.5	13	20.5	17.5	26	17	29	29.5	29.5	30	17.5	0	0
		fly 83	1	0	0	0	0	0	0	0	0	0	0	0	0	0	0	0	0	0	0	0	0	0	0	0	0	3	3.5	9	14.5	11.5	28	16	27	18	22.5	22.5	24	26.5	28	30	30	30	28.5	14.5	23	20	21
		fly 84	4.5	0	0	0	0	2.5	5.5	3.5	3	5.5	3	13.5	6	5.5	16	15.5	13.5	7	12.5	2.5	0	0	2.5	18	1	11	15.5	22.5	15	23.5	26.5	28.5	21	29	30	30	30	30	30	30	30	30	30	30	30	30	30
		fly 85	0.5	0	0	0	0	0	0	0	0	0	0	3.5	0	6	0	0.5	10	2.5	2.5	0	0	2.5	0	0	0	2.5	16	21	19	26	29.5	29.5	30	30	30	30	30	30	30	30	29.5	30	30	30	30	30	30
		fly 86	1	0	0	0	0	2.5	0	0	0	0	0	0	0	0	0	0	0	0	0	0	6.5	2	0	0	0	0	7	21.5	14.5	10	9	16.5	24	27.5	28	20	26	18	20	25.5	27.5	29	25	26.5	25.5	29	25
		fly 87	2	0	0	0	0	0	0	0	0	0	0	0	0	2.5	2.5	3	6.5	3	4.5	8.5	11.5	4	0	0	2.5	16.5	27.5	26	30	30	30	30	27	26.5	20.5	16.5	22	25	27.5	29.5	20	30	30	30	19	23	25.5
		fly 88	1	0	9	13	11.5	17	21	17	21	12.5	16.5	11	16	25	21	21.5	23.5	19.5	22	23.5	13	17	3.5	2.5	12	0	6	18	28.5	30	30	30	30	30	30	28	30	27.5	30	30	30	30	30	28.5	29	30	29
		fly 89	2.5	0	0	0.5	4.5	2.5	9	3.5	2.5	11.5	9	6.5	5	4.5	21.5	20.5	21	19	16	12.5	3	1.5	6	4.5	7.5	3	4.5	18.5	20.5	29	25.5	30	30	30	30	30	30	30	30	30	30	30	30	17.5	12.5	18.5	20.5
		fly 90	1.5	0	0	0	0	0.5	2	0	0	0	2.5	3	0	0.5	7	5.5	7.5	2	0	0	0	0	0	0	0	4.5	23.5	18.5	29	30	30	28	30	30	30	30	30	30	30	30	30	30	30	30	30	30	30
		fly 91	2	0	0	0	0	0	0	0	0	0	2.5	0	0	3.5	6.5	3	2.5	0	0	0	0	10	4	2.5	0	0	0	13	9.5	24.5	30	17.5	12.5	20	26	15	12.5	19	26	24	26	21	26.5	20.5	24.5	30	30
		fly 92	3.5	1.5	0	0	3	13.5	0.5	8.5	14.5	10.5	13.5	14.5	20	20	10	22	3.5	16.5	21.5	9	12.5	6.5	5	0	10.5	23.5	22.5	18	26.5	30	30	23.5	23.5	30	30	30	28	15	20	17	25	30	30	30	11.5	17	27
		fly 93	0.5	0	0	0	0	0	0	0	3.5	0.5	2	6.5	24.5	8	17	17	19.5	7.5	7.5	4.5	0	0	0	0	0	0	5	26	28.5	30	30	30	30	30	30	30	30	30	30	30	25.5	30	30	22.5	22	29	21.5
		fly 94	0	0	0	0	0	0	0	0	0	0	0	0	0	0	0	0	0	0	0	0	0	0	0	0	13	6.5	11.5	10	15.5	11.5	13	24.5	23.5	11	25	16.5	29.5	22	27.5	27.5	21	23.5	29	26.5	19	25	18
		fly 95	5	0	5.5	15.5	17	18	13.5	13.5	16.5	12.5	20	14.5	14	15.5	14	4.5	20	10	11	11	6.5	5.5	5.5	0	3	14.5	5	12	18.5	12.5	25.5	25	26.5	23.5	23.5	29	30	30	30	28	29.5	29.5	29	29.5	27.5	28	27
		fly 96	2	0	0	0	0	0	0	0	3.6667	0	0	4.6667	12	13.6667	15.6667	0	0	6.3333	16.6667	13.6667	0	6.6667	0	0	0	8.6667	17	25	28	30	30	29.6667	30	30	30	30	30	30	29.6667	29.3333	30	30	30	29	30	27.6667	28
		fly 97	0.66667	0	0	0	0	0	0	0	0	0	0	0	0	1.6667	0	0	0	0	0	0	0	0	0	0	0	0	10.6667	21	26	26.6667	26	25	29.6667	27.3333	29.6667	29.3333	30	29.6667	29.6667	29.6667	29.6667	30	30	30	30	30	29.3333
		fly 98	0.33333	0	0	0	0	3.6667	3.6667	0	3.3333	0	5.3333	7.3333	6.6667	15	12.3333	15.6667	5.6667	7.6667	5.6667	0	4.6667	2.3333	0	0	0	5.6667	11	18	17.3333	16	22	23.6667	13	18.6667	17.6667	16	16	11.3333	16.3333	20.6667	25	21	20	29.3333	30	30	25
		fly 99	1	0	0	0	0	0	0.66667	7.6667	3.3333	6	9	11	14	23.6667	17.3333	15.6667	9	6.6667	7.6667	4.3333	2	1.3333	0	3.3333	1	20.3333	26.6667	28.3333	25	22.3333	18	25	25	28	26.3333	20.6667	25.6667	24.3333	25.3333	23	22	30	29.6667	30	29.6667	30	23
		fly 100	0.33333	0	0	1.6667	0	5.6667	5.3333	5	3.6667	1.6667	2	8	12	15.6667	9.6667	10.3333	13	12.3333	1.6667	4	6.3333	6.6667	5	0	1.3333	6.3333	12.6667	20.3333	24	18	24.3333	24	20.6667	23.6667	30	28	30	28.6667	22.3333	26.6667	30	25.3333	23.3333	27	20.3333	20.3333	23.6667
		fly 101	0.33333	0	0	0	0	0	0	0	0	0	0	2.3333	2.3333	0.33333	6.3333	6	6	3.3333	0	0	3.3333	0	0	0	6.3333	24.6667	17.6667	22	25.6667	14.3333	28	26.6667	26	24.6667	27.3333	24.3333	25.6667	24	30	30	30	29.6667	30	25.3333	30	30	30
		fly 102	0.66667	0	0	0	0	2	5	6.3333	1.6667	8	15	28	26.6667	24	18.3333	20.6667	25.6667	20.6667	19.6667	0.33333	3	4.3333	0	4.6667	0	6.3333	20.3333	28.3333	30	30	30	30	30	30	30	30	30	30	24.6667	30	30	26.3333	30	29.3333	26.6667	30	26.6667
		fly 103	0.33333	0	0	0	0	1.6667	0	2.6667	0.66667	0	5	9.6667	17.3333	27.3333	6.6667	24	8.6667	6	14	5	3.6667	0	0	0	0	13.6667	28.3333	24.6667	27	26.6667	25.6667	27.6667	28.3333	25.3333	27.6667	27.6667	30	30	30	29.6667	30	26	27.3333	30	30	30	30
		fly 104	1	0	0	0	0	0	0	0	0	3.3333	0	4.3333	8	8.3333	2	4	2.3333	3	0	0	0	0	0	2	0	11	12.6667	24	25.3333	25.3333	16.6667	17.3333	24.3333	23.3333	19.3333	28.6667	28.3333	21.3333	27.3333	23.6667	23.3333	22.3333	18.3333	21.6667	30	30	30
		fly 105	1.6667	0	0	0	0	0	0	0	0	0	0	0	0	3	1.6667	1.3333	4	3.3333	0	0	0	0	0	0	2.6667	14	16	19	23	23.6667	23	26.6667	21	27.3333	26.6667	29.3333	24.3333	25	25.3333	30	29.3333	26	30	27.6667	30	24.3333	25.6667
		fly 106	0.33333	0	0	0	0	0	0	0	0	0	0	3	12.3333	2.3333	6.6667	8.6667	7	3.3333	7.6667	4	0	0	0	0	3	11.6667	22.6667	20	22.6667	17.6667	22.6667	21.6667	22.3333	22	19	26.6667	24.6667	20	26	29.3333	24	25	30	30	25	30	24
		fly 107	1	0	0	0	0	0	0	2	3.6667	0.66667	1	8.6667	10	8	14.6667	14.6667	11	0.33333	1.6667	0	0	0	0	0	0	1.6667	19.3333	25.6667	28.6667	26.6667	30	26.6667	23.3333	29.6667	27	30	30	29	29.6667	30	29.3333	30	30	29.3333	26.3333	28.6667	29.3333
		fly 108	2	0	0	0	0	2	0	1.6667	1.6667	0	6	9.3333	7	12	10.3333	11.3333	10.6667	3.3333	4.3333	2.6667	0	0	0	0	0	20.6667	28.6667	30	30	30	30	30	30	30	30	30	30	30	30	30	30	29	30	30	30	30	29.6667
		fly 109	0.33333	0	0	0	0	0	0	2.6667	0	0	0	2.6667	0.33333	5	0	0	0	1.6667	0	0	0	0	0	0	1	7	16	16	12.6667	13.3333	16.3333	22	19.3333	29	24	30	29	30	29.6667	27	20	17.3333	25.3333	29.3333	30	24.6667	24
		fly 110	0	0	0	0	0	0	0	0	0	0	0	2.3333	0	5.6667	7.6667	9.6667	1	2.6667	2	0	0	0	0	0	0	0	0	13.3333	20	16.6667	16.6667	21.3333	28.3333	29.6667	30	30	29.6667	30	29	30	30	30	30	27.3333	25	23.3333	19.6667
		fly 111	0.66667	0	0	0	0	4	1.6667	4.3333	6.6667	4	8	6.3333	16.3333	14	16	9.3333	10	15.6667	5.3333	3.3333	0	0	6.3333	0.66667	2	13	24	23.6667	22.6667	24	29.3333	22.6667	25.6667	30	24.6667	27.6667	27	29.6667	28.6667	29.3333	23.3333	29.6667	28.3333	26	30	30	29.3333
		fly 112	0	0	1.6667	0	0	2	0	5.3333	0	0.66667	3.3333	10	15	5.6667	6.6667	8.6667	7.6667	19	12.3333	16.6667	6	2	1	0	5.3333	14.6667	17	24.3333	24	25.3333	30	30	30	30	29.6667	28.6667	30	30	30	29.6667	30	28.6667	30	24	22.6667	25	17
		fly 113	0.66667	0	0	1.6667	2	1.3333	0	1.6667	3.3333	2	0	3.3333	1.6667	0	0	0	2	0	0	0	0	0.33333	5	0.33333	4	6.3333	5.6667	14.3333	14	10.3333	23.3333	24.3333	12.6667	22	20.3333	21.6667	27.6667	26	25.6667	30	26	27	22.3333	19.3333	28.3333	23.6667	30
		fly 114	0.66667	0	0	0	0	0.66667	4	0	2.3333	15.3333	1.6667	1.6667	3.3333	0.33333	6.3333	12	0	5.3333	8	5	0	0	0	0	3.3333	6	7.3333	14.3333	25.3333	21.6667	25.6667	28.3333	24.3333	22.6667	27	21	11.6667	23.6667	16.6667	24.6667	25.3333	21.3333	25	22.6667	25	25	24.6667
		fly 115	0.33333	0	0	0	0	0	0	0	0	0	0	1	4.3333	18	18.3333	23.6667	12.3333	6	2	0	0	0	0	0	8	21.3333	20	26	28	30	30	30	30	30	30	26	26.3333	24.6667	30	30	29.6667	24.3333	26.3333	23.3333	30	30	27.3333
		fly 116	1.3333	0	0	0	0	0	2.6667	9.3333	6	0	0	0	0	3.6667	1.6667	3.6667	5.3333	3	0.33333	1.3333	0	1.6667	0	0	4.3333	13	18.3333	20	19.3333	29	29.6667	27.6667	24	30	29	26.6667	28.6667	30	26.6667	19.3333	27.3333	30	26	23.3333	30	30	30
		fly 117	0.66667	0	0	0	0	0	0	0	0	0	0	0	1.6667	0	0	0	0	0	0	0	0	0	0	0	7	10.6667	12.3333	14.3333	25.6667	17.6667	16.6667	20.6667	17.3333	23.3333	28.3333	23.6667	28.6667	27.6667	30	30	30	28.3333	30	27.3333	21.3333	29	22.6667
		fly 118	8.3333	3.6667	3.6667	9.3333	8.3333	8.3333	7.6667	7.6667	13.6667	14	7.3333	9.3333	18	20	23	17.6667	11.6667	29	12.3333	0	1.6667	0	0	0	1.3333	15.3333	28.6667	30	29.6667	30	30	24.6667	29	30	30	30	30	30	30	30	30	30	30	26.3333	28	26	30
		fly 119	1.6667	0	0	0	0	0	0	0	0	0	0	2.3333	0	2	3	3.3333	9.6667	4.6667	1.6667	2	0	0	0	0	1	12	10.6667	16.6667	16	20.3333	15.3333	18.6667	20	21.6667	22	22.3333	24	20.3333	22.6667	24.3333	29.3333	28.3333	27.6667	27.3333	23.6667	24.6667	30
		fly 120	0.33333	0	0	0	0	0	0	0	0	0	0	0	0	0	0	2.3333	0	0	0	1.6667	0.33333	0	0	0	0	1.3333	10.6667	15	15.3333	20.6667	21	20	25	18.3333	21.3333	16.6667	21	22	12.6667	25.3333	22.6667	20.6667	18.3333	24.3333	8.6667	12.3333	24.6667
		fly 121	12.6667	7	13	3	6.6667	4	10.6667	5.6667	16.3333	19.3333	20.6667	18.6667	22	23.6667	19.3333	22.3333	20.3333	8	11.6667	12	15	3	11.3333	4.3333	0	2.3333	6.3333	18	27	29.3333	30	29.6667	30	29.6667	29.6667	29.3333	30	30	29.3333	20.3333	30	28.6667	28.3333	24.3333	23.3333	27.3333	30
		fly 122	0.66667	0	0	0	0	0	2	0	0	0	0	0	0	0	1.6667	0	0	0	0	0	0	0	0	0	2	7.6667	14.6667	18.6667	21	10.6667	20.6667	11	19	17.6667	21.3333	22.3333	22	21.3333	27.3333	30	29.3333	27.3333	29.6667	21	30	27.6667	24.3333
		fly 123	1	0	0	0	0	0	1.3333	4.3333	3	3.6667	5.3333	10.6667	13.3333	24.3333	26	21	21	17.6667	17.3333	16	9	3	0	0	0	7.6667	21.6667	25.6667	25	26	20	20	26.6667	27.3333	18.6667	20.6667	25.6667	27	29.3333	27.3333	21.6667	26.3333	30	30	26	30	26.3333
		fly 124	0	0	0	0	0	0	0	0	0	0	0	0	1.3333	3.3333	4.3333	1	0	1.6667	0	0	0	0	2	0	0	3.3333	17	18.3333	27.6667	21	27.6667	26	24.3333	25.3333	28.3333	29.6667	29.6667	28	29.3333	29.3333	30	30	27.3333	27.3333	29	17	25
		fly 125	0.66667	0	0	0	0	0	0	0	0	0	0	0	0	0	2.6667	4	0.33333	0	0	0	0	0	0	0	2	5.3333	17.6667	26	26.3333	25.6667	27.6667	21.6667	28	18	28.6667	25.6667	29.6667	26.3333	29	30	27	29.6667	24.6667	27.6667	21.6667	26.6667	30
		fly 126	0.66667	0	0	0	0	0	0	0	0	1.6667	11.6667	20	24	28	19.3333	25.6667	25.6667	24.3333	13.6667	2.6667	0.33333	0	0	0	0	1.6667	3	14.6667	12.6667	17.3333	20.3333	18	23.6667	21.6667	16.3333	19	24.6667	30	24.3333	25.3333	25.6667	25.3333	30	30	18.3333	17.3333	19.3333
		fly 127	1.6667	0	0	0	1.6667	0	0	2	0	6.6667	6.6667	5.3333	7.6667	13.3333	4.6667	12.3333	10	8.6667	0.33333	3.3333	2	0.33333	0	0	9	14	20.6667	24	23	26.6667	20.6667	23.6667	26.3333	29	27	30	29.6667	27.6667	30	30	30	25.3333	28.6667	24.6667	29.6667	29.3333	29.3333
		fly 128	0	0	0	0	0	0	3.6667	6.6667	11.6667	9.6667	12.3333	20.6667	20.3333	17.6667	27.3333	29.3333	29	22.3333	15.6667	19.6667	30	23	15.6667	0	0	13	22.3333	19.3333	24	27.3333	24.3333	28.3333	29.6667	30	30	28.3333	22.3333	28.3333	30	30	30	30	30	30	25.3333	18.6667	22.3333
		fly 129	0.66667	0	0	0	0	0	0	6.6667	4	2.6667	3.3333	7	10.3333	3	5	18.6667	3.3333	12.3333	4	0	0	0	0	0	6.6667	1.6667	7	12	18.3333	24	24	22.3333	24.6667	17.6667	21	21.3333	18.6667	23.3333	26	21.3333	26.6667	21.6667	28.6667	25	18.6667	24	30
		fly 130	0	0	3.6667	0	0	0	0	2	2.3333	1.3333	2.6667	1.3333	1.6667	5.3333	2	1.3333	13	5	4.3333	1.6667	0	0	0	5.3333	2.3333	0	6.3333	8	17	10.6667	17	16	24.3333	21	20	29	30	30	30	30	25.3333	26	27.3333	24	27.6667	26.3333	21.6667
		fly 131	0.33333	0	0	0	0	0	0	2.6667	3.3333	0	10	16.6667	13	21	9	9.3333	11.3333	3	0	0	0	1	0.66667	0	0	3.3333	3.6667	10.3333	26	30	30	30	30	30	30	30	30	30	29.6667	27.6667	30	30	29.3333	25	25.3333	19.3333	11.6667
		fly 132	0.33333	0	0	0	0	0	0	0	0	0	2.6667	0	0	2	1.6667	8.6667	3.3333	1.6667	1.6667	0	0	0	0	1.6667	0	0	8	21.3333	30	28.3333	28	29.6667	30	30	30	30	30	30	30	30	30	30	23	21	21.3333	22.3333	14.3333
		fly 133	0.33333	0	0	0	0	0	0	0	0	0	0	0	0	0	2.3333	0	0	0	0	0	0	0	0	0	0.66667	3.3333	7	12.6667	17.6667	25.6667	22	20.6667	22.3333	26.6667	23.6667	21.6667	26.6667	25	30	30	27.3333	28	28	23	28	25.3333	28.6667
		fly 134	1	0	0	0	0	0	0	0	0	0	0	0	6.6667	10.3333	8.6667	2.3333	10.6667	4.6667	0	0	1.6667	0	0	0	0	3.6667	14.3333	18	28.3333	28.3333	30	29.6667	29.6667	28.3333	30	29.6667	29.6667	29.3333	30	30	29.6667	30	30	30	30	15.3333	29.6667
		fly 135	1.3333	0	0	0	0	0	1.6667	5.6667	6.6667	14.3333	17.6667	16.3333	25.6667	27	29	30	29.6667	30	29.6667	30	17.6667	11.6667	7.3333	0	2.3333	7	18.3333	27	22.6667	26.6667	27.3333	27.6667	27.6667	30	30	30	30	26.3333	30	30	30	30	30	23	20.3333	16	26
		fly 136	0.33333	0	0	0	0	0	0	0	0	0	0	0	3.6667	0	0	0	0	0	0	0	0	0	0	0	0	0	2	0	6	8	5.6667	9.6667	12.6667	15.3333	7.3333	10.6667	13.3333	20.3333	23	21	24.6667	21.3333	22.6667	23	24	16.6667	27
		fly 137	1	0	0	1.6667	0	0	0	0	1	0.66667	2.3333	4	1.6667	5.3333	6.6667	15	7.3333	7	3.6667	4.6667	0	0	0	0	0	0	10	20.3333	24.6667	18.3333	26.3333	20	26.6667	30	30	29.3333	25	28.6667	30	30	30	30	27.3333	29	22.3333	25.6667	29.3333
		fly 138	1.3333	0	0	0	0	0	0	0	0	0	4.3333	7.3333	14.3333	27.3333	14	15	27.3333	28.6667	11	10	3.6667	0	0	0	0	6	20.6667	28.6667	29	30	30	30	30	28	30	30	30	30	30	30	30	29.6667	30	30	30	28	16.3333
		fly 139	0.66667	0	0	0	0	0	2	0	8.3333	5.3333	0.33333	3.3333	2.6667	4.6667	19.3333	17.3333	15.3333	12	12	6	8	1	0	0	0	0	5	5.6667	20.6667	26.6667	20.6667	23.3333	27.3333	24.3333	27.6667	30	25.6667	27.3333	28.6667	29	26	29.6667	27.6667	27.3333	21.6667	21.6667	26
		fly 140	1.6667	0	0	0	0	0	0	0	0	0	0	0	0	0	5	0	0	0	0	0	0	0	0	0	0	1.6667	14	24.6667	20	24.3333	30	30	30	30	29.3333	26.3333	22.6667	27.6667	30	30	30	30	30	30	23.6667	29.3333	24
		fly 141	0.66667	0	0	0	0	0	0	0	1	2.6667	1.3333	10	10	12.3333	10	10	20.6667	30	30	30	30	9.6667	0	0	0	0	0	13.6667	24.3333	22.3333	22.6667	22.3333	25	18.3333	23	22	21	18.3333	23	23	26	24.6667	24.6667	30	30	30	30
		fly 142	1	0	0	0	0	0	0	0	0	0	0	3	9.6667	11.6667	20	17.3333	16.3333	17	13.6667	24	3.3333	0	0	0	0	6	17.6667	15.6667	23	26	24.6667	25.6667	27.3333	28	29	27.6667	30	30	30	30	30	30	30	29	19	9	12.3333
		fly 143	1	0	0	0	4	8	9.3333	20.6667	16.6667	24.6667	23.3333	17	27.3333	25.6667	23	27.3333	30	28.6667	22.6667	25.6667	18.6667	7.3333	10	0	1.6667	7.3333	25	29.6667	29	29.6667	30	27.3333	26.3333	29.6667	26	30	30	25.6667	26.3333	26.6667	26	28.3333	30	26.6667	23	27	21.6667
		fly 144	0.33333	1.3333	0	0	0	0	1.6667	0	0	0	3	1.6667	1	5	2	11.6667	7	3.6667	5.3333	2.6667	4	4.3333	1.6667	0	0	0	13.3333	25.6667	25.3333	26	29.3333	28	29.6667	27.3333	30	30	23.3333	28.3333	29.6667	26.6667	27.6667	30	30	24	30	19.3333	14
		fly 145	1.3333	0	0	0	0	0	0	0	0	0	0	0	0	0	0	1.6667	0	2	0	0	0	0	0	0	0	5	8	14	11.6667	12	20.6667	19.3333	22.6667	17	22.3333	24.3333	25.3333	27	26.6667	21.6667	15.6667	26	27.3333	27	20.6667	20.6667	26.6667
		fly 146	0.33333	0	0	0	0	0	0	0	0	0	1.3333	4.6667	2.3333	5.6667	17.6667	28	28.6667	28	27.3333	7.3333	1.6667	0	0	0	0	0	6.6667	13.6667	16	21	25.6667	28.6667	28	29.6667	30	26	27.6667	27.6667	30	30	28.3333	25.6667	30	30	28	24.3333	24.6667
		fly 147	0.66667	0	0	0	0	0	0	0	0	0	0	4.6667	0	6	8	18	5.6667	1	8.6667	8.3333	8.6667	1.6667	0	0	0	8.6667	21.3333	22	15.3333	11.6667	22.6667	20.3333	16.6667	21.3333	29.3333	28.3333	29.6667	29.3333	29.3333	30	30	30	30	30	30	26.6667	26.6667
		fly 148	0.66667	0	0	0	0	0	0	0	0	0	1.6667	0	0	0	6.6667	0	5	4.6667	0	0	0	0	0	0	0	2.3333	11	11.3333	19	19.6667	17.6667	22.3333	20	28	30	27.6667	19	29	25.3333	27.6667	30	30	30	29	21.6667	21.3333	23
		fly 149	2	0	0	0	1.6667	3	2	7	9	6.6667	12	7.6667	10.6667	13	15	17	17	16.6667	15	10.6667	10	6.3333	2.6667	0	0	12.3333	24.6667	26.3333	27.3333	30	30	30	30	30	30	30	30	28	26.6667	29.6667	28.6667	29.6667	26	25.6667	27	28.3333	30
		fly 150	0	0	0	0	0	0	0	0	0	0	0	0.66667	1.3333	1.3333	10.3333	5	7	4	0	0	0	0	0	0	0	5.3333	10	16.3333	17	22.6667	24.3333	26.3333	26.3333	25	27.6667	24.3333	23.3333	25	30	28.3333	29	29	30	30	25	20.6667	25
		fly 151	0.33333	0	0	0	0	0	0	0	0	0	2.3333	11.3333	29.3333	14.3333	15	28.6667	29.6667	17	7.6667	7.3333	10	0	0	0	0	2.6667	9.6667	28.3333	28.6667	30	30	30	30	30	29.3333	29	30	30	30	29.6667	30	30	30	30	27.6667	21.6667	26.3333
		fly 152	1.3333	0	0	0	0	0	0	0	0	0	0	0	0	0	0	0	4.3333	2	0	2	0	0	0	0	2.3333	0	1.6667	8.3333	7	20.3333	15	12	13	14.3333	25.6667	16.3333	24	17.6667	14.3333	18.6667	16.6667	18.6667	16	18.6667	19.3333	24.3333	25
		fly 153	0.66667	0	0	0	0	0	0	0	0	5.6667	0	0	1.6667	3.3333	7	15.3333	13.3333	12.6667	9.6667	17	9.3333	5.6667	8	0	0	4.6667	9.6667	18	29.6667	30	18	15	22	22.3333	29	26	30	30	25	27.6667	19.3333	26.3333	20.6667	16.3333	22.6667	30	30
		fly 154	1	0	0	0	3.6667	0	0	4	11.3333	6.6667	10	12	14.6667	13.3333	18.6667	12.3333	13	13.3333	6	5.6667	2.6667	0	2.3333	2	0	0.33333	16.6667	23	24.6667	26	30	25.6667	28	30	23	23	18.6667	23	30	30	30	30	28.3333	30	30	30	27
		fly 155	0.33333	0	0	0	0	0	0	0	0	4.3333	1.3333	9.3333	18.6667	6.6667	19.6667	22.3333	24.6667	15	11.3333	0	11.3333	1.6667	0	0	0	15.6667	13.6667	16	12.3333	16.6667	12.3333	16.3333	21.6667	18.3333	22.6667	19.6667	20	18.3333	26.6667	19.3333	25.6667	21.3333	22	26	28	21.3333	30
		fly 156	1	0	0	0	0	0	0	0	3.6667	0	0	0	0	3	0	5	0	0	2.3333	0	0	0	0	0	2.3333	3.3333	12.3333	15.3333	16.6667	23.3333	23.3333	28	15.6667	27.3333	27	26.3333	30	30	30	30	29.3333	30	28.6667	26.3333	24	28.3333	27
		fly 157	0.66667	0	4.6667	3.3333	2.3333	4.3333	0.33333	2	3.3333	4	4.3333	2	4	12.3333	5.3333	12.6667	13.6667	9.3333	4.3333	6.6667	9	0	1.6667	2	0	4.3333	14.3333	14.6667	11.3333	18.6667	25	24.6667	22	20	27.6667	20	26.6667	30	21	28	28	23.6667	29	26.6667	20	16	12.6667
		fly 158	1.3333	0	0	0	0	0	0	0	0	0	2	7.3333	15	17	13.3333	23.3333	9.6667	0	4.3333	0	0	0	0	0	0	2	4	15.6667	16.3333	24.6667	23.3333	19	24.6667	26	26.3333	26	29.3333	27	14.6667	24	30	30	28.3333	26	30	29	16
		fly 159	0	0	0	0	6.6667	9.6667	12.3333	19	19	18.3333	21.6667	22.3333	21	19.6667	24.6667	18.6667	21.3333	14.3333	18.3333	15	14	10.3333	2	0	3	20.3333	29.3333	27.3333	28.6667	27.6667	30	27	29.3333	29	30	30	30	27	30	30	30	30	30	25.6667	26.6667	30	27.3333
		fly 160	1.3333	0	0	0	0	0	0	0	2	4.3333	1.6667	8.3333	12.3333	7.6667	18	20.6667	13	17	9.3333	8.6667	4.6667	2	2	0	0	5.3333	5	16	18.3333	19.3333	13	23.3333	24	26.6667	23.3333	28	27.6667	29.6667	30	30	23.6667	26.6667	26.6667	25	22	23	29
		fly 161	2.6667	0	0	3.6667	0	0.33333	5	0	1.6667	7	3	7.6667	10.3333	16.3333	16.6667	14	13	10	4	3	13.6667	2.3333	5	0.33333	1.6667	5	11.6667	12.6667	12	5	23.3333	11.3333	2.3333	12.6667	16.3333	18	15.3333	10.6667	20	10.3333	16	22.6667	19	25	16.3333	27.6667	30
		fly 162	0.66667	0	0	0	0	0	0	0	0	0	0	0	0	1.6667	1	2.3333	0	0	0	0	0	4	0	0	7.6667	12.6667	25.3333	26.6667	25.6667	29.6667	30	28.6667	30	30	28.3333	30	30	30	30	30	30	30	30	30	30	23	28.3333
		fly 163	1.3333	0	0	0	0	0	0	0	0	0	0	0.66667	3.3333	0	3.3333	1.6667	7.6667	3.3333	2	0	2.3333	4.3333	0	1.6667	0	1.6667	16.6667	18.6667	19.6667	17	21	20.3333	27.6667	27	30	28	30	30	30	30	23.3333	13.6667	22	21.3333	30	22	30
		fly 164	1.3333	0	1.6667	0	2	0	7.3333	1.6667	3.3333	6.3333	0	9.3333	13.6667	19.3333	8.6667	17	13	10.3333	3	0	0	1.6667	1.6667	0	16	24.6667	25.3333	25	30	30	30	30	30	30	30	30	30	30	30	30	30	30	27	25	29	30	28.6667
		fly 165	0.66667	0	0	0	0.33333	1.3333	0	2.3333	6.3333	3.3333	13.3333	13.3333	23.3333	18.6667	15.6667	25	17.6667	3.6667	18.3333	5.6667	6	1.6667	0	0	0	14.3333	17	25.3333	27.6667	23.6667	23	26.3333	29.6667	27.3333	23.6667	29.6667	30	30	29.6667	26.6667	27	29.6667	28.3333	27	25	30	30
		fly 166	0.66667	0	0	0	0	0	2.3333	0	0	0	0	0	0	0	6.3333	0	6.3333	0	2	0	0	2	1	0	0	2	8.6667	7.3333	9.6667	9.3333	10.6667	11.6667	15	25.3333	14.3333	18	7.3333	15	15	17.3333	18	19.6667	15.3333	16.3333	7	19.3333	26.3333
		fly 167	1	0	0	0	0	0	0	0	0	5.3333	7	1.6667	2.3333	4.3333	10.3333	16.6667	14	12	20	11	3	0.66667	0	0	0	9.3333	19.3333	18.6667	19.3333	14.6667	23.6667	28	24.3333	26.6667	29	22.6667	26.3333	30	29.3333	30	22	26.3333	26.3333	25.6667	26	27	22
		fly 168	0	0	0	0	0	0	0	0	0	0	0	7.6667	8	8	4	4.3333	0	6	5.3333	13.3333	8.3333	3.6667	0	0	6.6667	17.6667	6.3333	4.6667	13.3333	15.6667	16.3333	14.3333	12	20.3333	20.3333	22.3333	12	22.3333	19.6667	28	25.6667	26.6667	22.3333	16.3333	18.6667	18.3333	23
		fly 169	3.6667	0	0	0	0	0	0	0	0	0	3	11.3333	10	20.3333	18	17	18.3333	24.3333	15.6667	14.6667	2.3333	0	0	0	0	0	10.6667	19.3333	23.3333	27	25.6667	27	24.6667	19.3333	29.6667	30	30	30	30	29.3333	23.3333	24.6667	30	28.6667	30	30	23.3333
		fly 170	0.66667	0	0	0	0	2	2.3333	2.3333	4.6667	0.66667	9.3333	7.3333	3.3333	3.6667	8.3333	8.3333	6.3333	0	3.6667	2.3333	0	7.3333	0	0	12.6667	26.6667	27.3333	29.3333	29.6667	27.3333	30	29.6667	28	28.6667	28	28.3333	26	30	30	30	30	30	30	29.6667	27	26	25
		fly 171	2	0	0	0	0	0	0	1.3333	1	2.6667	1.6667	5.3333	8.6667	9.6667	7.3333	10.6667	16.3333	2	9.6667	10	1.3333	0	0	0	9	26	23	28	25.6667	29	26.6667	25.6667	26.3333	25.3333	25	21.6667	26	22.6667	24.3333	24.6667	23	23.6667	27	24	26.6667	27	30
		fly 172	1	0	0	0	0.66667	5.3333	1.6667	0	11.3333	18	20.6667	22.3333	22.6667	20	25	24.6667	19	24.3333	10	2	0	5.6667	0	0	0	16.6667	25	27.6667	28.3333	28	29.3333	30	30	30	30	30	29.3333	27	29	27.3333	30	29.6667	28	29	29	26.3333	30
		fly 173	0.66667	0	0	0	0	0	0	0	0	0	0	0	0	0	0	0	0	0	0	0	0	0	0	0	0	1.6667	4.3333	0	9.3333	12.6667	16.6667	18.6667	13.6667	21.6667	23	19	22.3333	27.3333	30	23.3333	13	26.6667	30	30	30	30	26.6667
		fly 174	0.33333	0	0	0	0	0	0	1.6667	4	4.3333	10	3	6.6667	6	10	4.3333	9.6667	16.6667	19	18	9	2.6667	0	5	0.33333	8	12.6667	14.3333	20.6667	14	14.6667	11.6667	11.6667	22	21.6667	27	30	30	27	24	22.6667	29.6667	22	25	11.3333	13.6667	20.3333
		fly 175	2.3333	0	0	0	0	0	0	0	4	3.3333	7.6667	11.6667	9.3333	12.3333	8	7.6667	5	9	14	0	2	0	0	0	0	9.3333	12	25.3333	17	20.6667	14.6667	28	21.6667	24.3333	26.3333	26	28	28.3333	29	26.3333	26.6667	26.3333	27	20.3333	19.6667	26.3333	30
		fly 176	0.66667	0	0	0	0	0	1.6667	0.33333	6	13.3333	19	25	28	28.6667	27	28.3333	24	20	15	8.6667	6.6667	3.3333	0	0	4	8.3333	14.6667	15.3333	15.3333	20.3333	19.3333	21.6667	20.3333	22.3333	23.3333	27	21	24.3333	30	22	26	28.6667	24.3333	29.6667	25	18.6667	20.6667
		fly 177	1.6667	0	0	0	0	1.6667	0	0	2	4.6667	5.3333	6.6667	3.3333	8.3333	9.6667	16.6667	4	3	1.6667	1.6667	0	1.6667	0	2.6667	1.6667	7.6667	13.6667	22.3333	29	29	18.6667	25.6667	27.3333	19.3333	22.3333	26	24.3333	25.6667	25	26.6667	27.6667	24.6667	28.6667	30	22.3333	30	25
		fly 178	2.3333	0	0	0	0	0	4.3333	0	8.6667	23.6667	24	30	30	30	30	30	30	30	30	30	25.3333	4.6667	1.3333	0.33333	16	17.3333	26	22.3333	27.3333	23.6667	28.6667	26.3333	25	27.6667	24.3333	28	25.6667	15.3333	18.6667	23	18.3333	25.6667	27	20	30	25	25
		fly 179	1.6667	0	0	0	0	0	0	4.6667	18	28	17.6667	30	30	30	30	30	29.6667	23.6667	5.6667	1.6667	4.3333	0	0	0	3.3333	13	14.6667	19	20.6667	21.3333	26.6667	24.6667	24.3333	27.3333	26.3333	30	27	18.6667	26	30	25.3333	28.6667	25	25.3333	26.3333	28.6667	29.6667
		fly 180	0	0	1.6667	0	5	6.3333	10.6667	6.6667	17	19	14.6667	27	21.6667	20.3333	23.6667	26.3333	9.3333	15	5.3333	7.3333	2.6667	0	2.3333	6.3333	8.3333	5.6667	14.3333	17.6667	16	17	24	17.3333	25.3333	19	23.6667	23	24.6667	23.3333	23.6667	26.6667	24.3333	30	23.3333	20.3333	25	29.3333	29.3333
		fly 181	1.3333	0	0	0	0	0	0	4.3333	10.3333	22	22	26.3333	23	23.6667	24.6667	27.6667	29.6667	20.3333	25.6667	18.6667	7.3333	1.3333	4	0	13	25.6667	29.6667	29.6667	30	30	30	30	30	30	30	30	30	28	29.3333	30	26.6667	25	30	26	23	30	28.3333
		fly 182	1	0	0	0	0	0	0	0	0	1.6667	0	1.6667	0	1.6667	1.6667	8.3333	16	21	14	10.6667	1.6667	0	0	0	6.6667	16	20.6667	21.6667	23.6667	24.3333	26.3333	25.6667	26.3333	28.3333	30	30	30	30	30	30	30	30	26	30	30	30	30
		fly 183	0.66667	0	0	0	0	0	0	0	0	2.6667	0	8.6667	2	3	2.3333	7.3333	5.6667	1	0	1.6667	0	0	0	0	6.6667	19.3333	21.3333	27.6667	28.3333	29.6667	26	30	29	30	30	28	26.3333	28	28	27.6667	30	30	29.3333	26.3333	20.6667	24	29.3333
		fly 184	1	0	0	0	0	0	0	0	5.3333	1.6667	1.3333	1	5	6	12	15.6667	11	6.6667	12.3333	0	0	0	0	0	1	10.6667	20.6667	19.3333	26	22	21	23.3333	26.3333	20.6667	22.6667	26	26	28	30	30	28.6667	29	27	30	29	29.6667	24.3333
		fly 185	2	0	0	0	0	0	0	5	0	0	1.6667	0	8	0.33333	5.6667	1.6667	7.3333	6	20	9	3.6667	10.6667	0	0	11.3333	18.6667	26	26	29.3333	21.3333	25.6667	23.3333	30	30	30	30	30	30	28.6667	29.6667	29.6667	30	24.6667	23.3333	27.3333	30	30
		fly 186	2	0	2.3333	1.6667	1.3333	0.33333	2.6667	1.3333	4	1.6667	8.3333	18	23.3333	16.3333	24	16.6667	21.3333	18.6667	14	13	15	5.3333	0	3.3333	1.6667	2	10.6667	24.3333	23	30	28.3333	18.3333	28.6667	23.6667	22	26	24.3333	21.6667	18	23	20.3333	17.3333	19.6667	16	17.6667	11.3333	3.6667
		fly 187	0.66667	0	0	0	0	0	0	0	0	0	2.3333	0	2.6667	2.6667	0	5.6667	0	2.6667	6.6667	1.6667	4	2.6667	0	0	1	7.3333	16	23.3333	22.6667	28.3333	28	25.6667	28.6667	28	27.6667	29.6667	30	30	25.3333	25.3333	22	30	30	29.6667	28.3333	22	27
		fly 188	1.6667	0	0	0	0	2	2	9.6667	5.6667	4.6667	8.6667	13.3333	24	16	19.6667	15.6667	21.3333	11	4.6667	5.6667	1.6667	0	0	0	6.3333	20.6667	16	20.6667	29	30	29.3333	30	30	25.6667	28	27.3333	25.6667	21.3333	26.6667	30	29.6667	30	25.6667	26	28	28.6667	26.6667
		fly 189	4.6667	0	0	0	0	0	0	0	2	3.6667	2.3333	1.6667	0	2	0	1.6667	3.3333	5	2.3333	0	0	0	0	0	0	0	13.6667	15	19.3333	23.3333	26	19.6667	30	30	22.6667	26.6667	27.6667	20.3333	30	30	30	30	27.3333	30	30	30	25
		fly 190	1.3333	0	0	0	0	0	1.6667	0	4	3.6667	11.6667	13.3333	8.6667	15.3333	24	14.3333	14.6667	17.6667	10.6667	1.6667	4	1.3333	3	6.3333	2	20	24	24.6667	26.6667	29	28	23.3333	21	19	25.3333	22.3333	28	29	26.3333	21.3333	28.6667	30	30	30	24.3333	23.6667	27.3333
		fly 191	2	0	0	0	0	1.6667	0	0	0	0	0	2.3333	1.6667	1.6667	2.6667	0	9.6667	5	1.6667	2.6667	0	0	0	0	9.3333	24	22.6667	27	25	28	29.3333	28	30	29.6667	30	29.6667	30	30	30	30	30	30	30	30	27	29.6667	30
			bin 1	bin 2	bin 3	bin 4	bin 5	bin 6	bin 7	bin 8	bin 9	bin 10	bin 11	bin 12	bin 13	bin 14	bin 15	bin 16	bin 17	bin 18	bin 19	bin 20	bin 21	bin 22	bin 23	bin 24	bin 25	bin 26	bin 27	bin 28	bin 29	bin 30	bin 31	bin 32	bin 33	bin 34	bin 35	bin 36	bin 37	bin 38	bin 39	bin 40	bin 41	bin 42	bin 43	bin 44	bin 45	bin 46	bin 47
	1xBRP	fly 1	1	0	0	0	0	0	0	0	0	0	0	0	0	0	0	0	0	0	0	0	0	0	0	0	0	0	1.6667	10	8.6667	16.3333	16.6667	16.3333	17.6667	23.3333	22	24	12.3333	20	18	27.3333	29.6667	29	28.6667	17	20.6667	27	22.6667
		fly 2	1	0	0	0	0	0	0	0	0	0	0	0	0	0	0	0	0	0	0	0	0	0	0	0	0	0.66667	11	11.3333	14.6667	10	19.6667	17.3333	19	21.6667	15.3333	22.6667	21	27.6667	25.3333	27.3333	28.6667	30	27.6667	30	28.3333	15.3333	17.3333
		fly 3	0	0	0	1.6667	1.6667	1.6667	10.3333	11.3333	19	15	19.6667	18.3333	23.3333	21	8	16	15	15.3333	6.6667	12.6667	5	2.6667	2	0	0	0	0	0	2	5.3333	8	12.3333	6.3333	15	14	21	13.3333	14.3333	12.3333	14.3333	9.3333	3.6667	11.6667	23	13	3.3333	0
		fly 4	0.66667	0	0	0	0	0	0	0	0	2	0	2.6667	1.6667	5.3333	6.6667	2	3	2.6667	1.6667	3	0	4.6667	0	0	0	0	0	0.33333	9	9.6667	10.6667	15	17.3333	16.6667	18.3333	12	18	13	21.6667	22.3333	25	17	12.3333	8	13.6667	16	30
		fly 5	0.33333	0	0	0	0	0	1.6667	8.6667	12.3333	19	19.3333	25.3333	22.6667	23.3333	22.3333	28	24.3333	19	14.6667	12.3333	11.3333	1.6667	0	0	0.33333	8	20	25.3333	29	27	20.6667	25.3333	25.3333	26.6667	26.3333	25.6667	23.6667	28.3333	27.6667	22	28.6667	28.3333	29.3333	29.3333	24.6667	26.3333	25.3333
		fly 6	0	0	0	0	0	0	0	0	0	0	0	0	0	0	0	0	0	0	0	0	0	0	0	0	0	1.6667	0	13.3333	10.3333	15.3333	19.3333	17.6667	12	9.3333	24	17.6667	15.6667	14	13	13	29	16	18.6667	19	18.6667	17	22.3333
		fly 7	0.66667	0	0	0	0	0	0	0	0	0	0	0	3	3	6.6667	7	2	1	1	0	0	0	0	0	0	6	11	9.6667	8.3333	11.6667	15.3333	6.6667	16.3333	27	14	19.6667	16	21.6667	26.6667	24	29.6667	30	30	24.6667	25.3333	26	25.3333
		fly 8	0	0	0	0	0	0	0	0	0	0.66667	6.3333	4	6.6667	9.6667	5.3333	11.6667	9.3333	4.3333	5.6667	4	0	0	0	0	0	0	0	0	0	2.3333	2.3333	0	8.3333	10.3333	22	9.3333	13.6667	22.3333	28	18.3333	25	19.3333	8.3333	29	28.3333	30	19.3333
		fly 9	0	0	0	0	0	0	0	0	0	0	0	2	1.6667	14.6667	6	10	4.3333	4	7.3333	9	0.66667	0	0	0	0	0	1.6667	16.6667	15.3333	14.6667	14.6667	20	23.3333	18	15	22	24.3333	18.6667	19.3333	26.6667	14.3333	26.3333	29	19.6667	12.6667	19.6667	21
		fly 10	0.66667	0	0	0	0	0	0	0	0	0	0	0	0	0	0	0	0	0	0	0	0	0	0	0	6	0	4	4.3333	6.3333	12	10	13.3333	13.6667	12.6667	20	23	21	24.3333	24.3333	23.3333	12.3333	18.3333	23	24.3333	27.3333	26.3333	20
		fly 11	1	4	0	0	0	0	1	4.3333	0.66667	2.3333	4.3333	7	7.6667	13.6667	8.6667	15.6667	9.6667	7.3333	9.6667	11.3333	4	0	0	0	0	0	10.3333	17.3333	21	25.6667	27.6667	29.6667	24.6667	20.6667	27	29.3333	28	25	26.6667	30	29	27.3333	30	29.6667	28.6667	29.3333	30
		fly 12	0	0	0	0	0	0	0	0	3.3333	3.6667	4.3333	6.6667	2.3333	12	11.6667	9	14.3333	3.6667	1.6667	0	0	0	0	0	0	9	25.3333	28	30	30	30	30	27.6667	30	29.3333	29.3333	30	30	30	30	28	30	29.6667	30	30	30	27.3333
		fly 13	0.66667	0	0	0	0	0	0	0	0	0	0	0	0	0	0	0	0	0	0	0	0	0	0	0	0	0	4.6667	9.3333	14.6667	20	24	14.3333	18.6667	20	25.3333	25.3333	28.3333	19.6667	23	23	25.3333	30	30	26.3333	10	4.6667	27
		fly 14	0	0	0	0	0	0	0	0	0	0	1.6667	0	0	1.6667	2.6667	4	6.3333	7	3	7	9.6667	0	0	0	0	3	16	16	19.3333	24.3333	19	20.6667	25.6667	15	25.6667	20.3333	21	27.6667	30	26	25.3333	25	27.6667	23.6667	22.6667	21.6667	29
		fly 15	0.33333	0	0	0	0	0	0	0	0	0	0	11.3333	1	13.6667	10.3333	16.6667	21	11	0.66667	4.6667	3	0	0	0	0	0	6	13.3333	14.6667	17.6667	24.6667	10.6667	16.6667	19.3333	22.6667	15	23	26.3333	27.3333	25.6667	25.3333	12.3333	9.6667	19.3333	18	16.6667	28
		fly 16	0	0	0	0	0	0	0	0	0	0	0	0	1.6667	1.6667	2.3333	0	0	0	0	0	0	0	0	0	0	1.6667	6.3333	11.3333	18.6667	17.3333	28.3333	24.6667	25.3333	26.6667	26.3333	23.6667	25	30	30	30	30	30	30	30	27.3333	13	14.6667
		fly 17	1	0	0	1.6667	0	0	0	0	0	2	2	3	2.6667	3.6667	7.3333	5.3333	5.6667	7.6667	2.6667	1	0	0	0	0	0	7.3333	6.6667	13.6667	23.3333	20.6667	16.3333	27	28.3333	24.3333	20.6667	30	30	30	30	28	24.3333	22.6667	27.6667	29.3333	29	30	30
		fly 18	0.33333	0	0	0	0	0	0	0	0	0	0	0	0	6.3333	0.66667	7.3333	0	5	6.3333	5	7.3333	3.3333	0	1	1.3333	6.3333	15.6667	25	25.6667	28.6667	29.6667	30	30	30	30	30	30	30	27.6667	24.3333	22.3333	18.6667	22.6667	22	29.3333	29.3333	29.6667
		fly 19	0.66667	0	0	0	0	0.66667	1	0	0	0	3.6667	9	3	0	1.6667	4.6667	2	0	0	0	0	0	0	0	0	4.3333	16.3333	21.6667	26	22	23.3333	22.6667	29.6667	30	30	30	30	30	30	30	30	30	30	22.3333	18	20.6667	28
		fly 20	0	0	0	0	0	0	0	0	0	0	0	0	0	0	0	0	0	0	0	0	0	0	0	0	0	0	0	4.3333	9.3333	11.6667	11	9.6667	14.6667	9.6667	10.6667	8	16	17.3333	13.6667	20.3333	22.6667	30	22	13.3333	6.6667	17.6667	25.6667
		fly 21	0.33333	0	0	0	0	0	0	0	0	0	0	0	0	2.3333	0	0	0	0	0	0	0	0	0	0	3.6667	1.3333	2.3333	4	11	17.3333	12	21.6667	16.3333	24.3333	23	27.6667	27.3333	27.6667	24.6667	29.6667	30	30	28.3333	28.3333	12.6667	11.6667	24.3333
		fly 22	0.66667	0	0	0	0	0	0	0	0	0	0	0	0	0	3.3333	3.3333	0	0	0	0	0	0	0	0	1.3333	2	1.3333	14.3333	12.6667	14	23.6667	12	18.6667	20.6667	23	26	18.6667	13.6667	23	25.3333	30	28	30	30	22.3333	15.3333	17.6667
		fly 23	0.33333	1.6667	2.6667	0	2	2	0	3	4	5.6667	6	12.6667	9.6667	16.6667	16.3333	22.6667	17	14.6667	15	11	7	11	6	0	0	0	10	21	14	25.3333	24.6667	29	22	23.6667	29.3333	30	30	27	22.3333	29	28.3333	27.6667	16	23	25.6667	22.6667	27.6667
		fly 24	0.33333	0	0	0	0	0	0	0	0	0	0	1.3333	5.6667	3	4.3333	4.3333	0	5	0	0	2.6667	0	0	0	0	0	0	8.3333	12.3333	10.3333	13.6667	14	12	17.6667	18.3333	18.3333	21.3333	21	24	29	27.6667	21.3333	18	16	16.3333	22	26.6667
		fly 25	0	0	0	2	0	8.6667	8.6667	7.3333	9.3333	7.6667	7.6667	9.3333	14.6667	11	5.6667	5.3333	11	9	6.6667	8.3333	7.3333	9	3	4.3333	4	8	27.6667	23.6667	24.6667	21	30	26.3333	21.3333	20	28.6667	30	30	30	30	30	20.3333	15.3333	11.3333	26	27.6667	28.6667	29
		fly 26	1.6667	3.3333	0	4	2.3333	4.3333	4.6667	8	10.3333	6	3.3333	9.3333	18	25.3333	25.3333	20	18.6667	24.3333	15.6667	12	14.6667	8	3.3333	0	1.6667	24.3333	25.6667	29.6667	23	29	27.3333	21	26	28.6667	30	29.3333	22.6667	27.6667	25	28.3333	29.6667	28.6667	24	27.6667	29	28.6667	24.3333
		fly 27	0	0	0	0	0	0	0	0	0	0	0	0	0	0	0	3.6667	15	0	4.6667	3	0	0	0	0	0	3.3333	9	14.3333	13.6667	21	12.6667	16.3333	14.6667	20	20.3333	19	27	28	30	28.3333	25.6667	30	30	29.3333	30	30	30
		fly 28	0.66667	0	0	0	0	0	0	0	1.6667	5.6667	4.3333	0	2.3333	6.3333	3	5.6667	8.6667	6.3333	1.6667	0	1.6667	0	0	0	0	0	1.6667	5	15	13	11.6667	17.3333	15.6667	24.3333	21.6667	24.6667	20	25	21	25.3333	30	30	24.3333	7.6667	0	5.6667	17
		fly 29	0	0	0	0	0	0	0	0	0	0	0	0	0	0	0	8	5	5.3333	4.6667	1.6667	0	0	0	0	0	0.33333	9.6667	13	13.3333	12.3333	8.3333	20.6667	23.3333	9.3333	15.6667	17.6667	19.3333	24.3333	30	30	24.3333	23	25.3333	21.3333	20	23.3333	27
		fly 30	0.66667	0	0	0	0	0	0	2	0	1.6667	1.6667	7	9	11	12	15.6667	10.6667	5	8	0	1.6667	0	0	2	3.6667	13.3333	22	25.6667	30	27.3333	18.6667	27	25	29	30	30	30	30	30	29.6667	24.3333	25.3333	18	26.6667	22.6667	26.3333	28.6667
		fly 31	0.66667	0	0	0	0	0	0	0	0	2	4	4	6.3333	6.6667	4.6667	4	3	3.6667	4.3333	0	2	0	0	0	0	0.33333	9	14	18	15.6667	17.3333	16.3333	22	24	26	22	18	25.6667	28.3333	26	30	29.6667	30	23	24	30	30
		fly 32	1.3333	0	0	0	0	0	0	0	0	0	0	4	0	5	16	14	2	3.3333	4.6667	1.6667	0	0	0	0	0.66667	10.6667	11.3333	19.6667	19.3333	13.3333	21.6667	24.3333	29.3333	24.3333	23.6667	23.3333	18	18.6667	14	23.3333	29	25.6667	28.6667	30	20.6667	19	26.6667
		fly 33	0	0	0	0	0	0	0	0	0	0	0	0	0	0	0	0	2.5	8.5	0	0	0	0	0	0	0	0	11	16.5	20.5	17	15.5	21	24	17	17.5	22	25	15	15	16.5	9.5	20	4.5	14.5	12	5	9.5
		fly 34	0	0	0	0	0	0	0	0	0	0	0	0	0	2.5	0.5	0	5	0	0	0	0	0	0	0	0	3	2.5	13.5	15	13	20	2.5	6	20.5	27.5	14	27.5	12	18	14.5	20.5	2.5	12.5	8.5	18.5	28.5	15
		fly 35	0	0	0	0	0	8	0	3.5	0	2.5	7.5	8.5	3.5	3	10	10	2	3.5	3	2.5	3	0	0	0	0	20.5	25	30	18	19	23	29	24.5	17.5	27	30	23	30	30	24.5	20	26	30	16.5	12	27	20
		fly 36	1	0	0	0	0	0	0	0	0	0	0	0	4.5	10.5	16.5	4	11.5	0	0	0	0	0	0	3	2.5	14	24	22	28	23	18.5	29.5	30	21.5	30	26.5	21	24	30	30	30	25.5	24	22	21.5	18.5	19.5
		fly 37	0.5	0	0	0	0	0	0	0	0	0	0	0	4	6	0	0	2.5	12	0	0	0	0	0	0	3.5	5	11.5	24.5	23	13	23.5	11.5	16	17	17.5	24.5	26.5	23.5	26	4.5	19.5	22.5	15	27	13	2.5	30
		fly 38	3	12	2.5	5	7	3.5	6	0	1	13	4	14.5	11.5	8.5	12.5	16	9.5	8.5	4.5	7.5	6	0	4	0	3.5	12	11.5	19	18.5	18.5	16	23	16	12	10	27	14	23	28	10.5	14.5	11.5	9.5	1	12	4	0
		fly 39	1	0	0	0	0	0	0	0	0	0	0	0	0	0	0	0	0	0	0	0	0	0	0	0	0.5	6	0	4.5	9.5	18	7.5	16	14	22.5	11	17.5	28	12	19.5	16.5	18.5	23	18.5	26.5	18	17	30
		fly 40	0	0	0	0	0	0	0	0	0	0	0	0	4.5	0	0	0	0	0	7.5	0.5	0	0	0	0	2.5	7.5	21.5	13.5	6.5	29.5	23.5	17	15.5	20	23.5	23	27	22	28	11.5	22	19.5	20.5	28	11	16	30
		fly 41	1	0	0	0	0	0	0	0	0	0	0	0	0	0	0	0	0	0	0	0	0	0	0	0	3.5	5.5	4	6	18.5	10	17.5	18	11	19	19	21	22.5	18.5	19.5	28	18	25	24	29	25	14.5	29.5
		fly 42	1.5	0	0	0	0	0	0	0	0	0	0	0	0	0	0	0	0	0	2	5.5	0	0	0	0	0	0	0	6	10.5	13	14.5	14	22	15	11	18	23	30	23	14.5	25	24	18	18.5	18.5	9.5	8
		fly 43	0	0	0	0	0	0	0	0	0	0	0	0	4	0	5	0	0	1	2	0	0	0	0	0	4.5	11	16	15.5	15.5	22	15.5	15.5	15	19.5	21.5	17	17	23.5	25.5	18.5	16.5	15.5	11.5	21	24.5	0	0
		fly 44	0.5	0	0	0	0	0	0	0	0	0	0	0	0	0	0	0	0	0	0	0	0	0	0	0	2.5	0	4.5	9	4	16	14.5	10	9	18	11	17	19	15.5	21.5	23	30	26.5	13	28	21.5	25.5	23.5
		fly 45	1	0	0	0	0	0	0	0	0	0	7	4.5	10	6.5	2.5	4	5.5	17.5	0.5	0	0	0	0	0	11	1.5	7.5	15.5	17	20.5	20	21	13.5	23.5	25	28.5	30	29.5	30	30	30	18.5	15	13.5	9.5	14	19.5
		fly 46	1.5	0	0	0	0	0	0	0	0	0	0	0	3	0	0	0	0	0	0	0	0	0	0	0	3.5	14.5	15	15.5	24	16	22.5	25.5	23.5	20	30	21	22	29	30	17	26.5	30	30	20.5	30	30	20
		fly 47	1	0	0	0	0	0	0	0	0	0	0	0	0	0	0	0	0	0	0	0	0	0	0	0	0	4	11.5	13	7.5	12.5	12.5	15	8	22.5	20	30	18.5	19.5	30	30	30	27	15	30	18	27	30
		fly 48	0	0	0	0	0	0	0	1.5	1.5	0	0	0	0	0	3	0	1	2	0	0	0	0	0	0	0	10.5	23	17	28.5	17.5	23	26	10	22	26.5	19.5	25.5	20.5	15	20.5	29.5	22.5	16	20	28.5	15.5	12.5
		fly 49	0	0	0	0	0	0	0	0	0	0	13	9	20	12.5	3	30	20	9.5	7.5	24.5	6.5	0	0	0	6.5	19	25	30	27	30	30	30	30	30	30	30	21	28	28	22	19	29.5	23.5	30	28	16.5	30
		fly 50	0	0	0	0	0	0	0	0	0	0	0	0	0	0	0	3	2.5	0	0	0	0	0	0	0	3	6	14.5	13	21	22	20.5	16	20.5	22.5	27.5	30	25.5	21	23.5	28	23.5	28.5	11.5	15	20.5	27.5	19
		fly 51	0	0	0	0	0	0	0	0	0	6.5	0	0	0	0.5	7	4	0	0	0	0	0	0	0	0	0	8.5	19	24	27	22.5	29	24.5	15	0.5	3	4	0	1	16.5	19	28.5	29	30	27.5	15	5	0
		fly 52	0	0	0	0	0	0	0	0	0	0	2.5	5	0	7	9	13	2	5.5	5	1.5	2.5	2.5	0	0	5.5	12.5	16	28	23	16.5	16.5	26.5	20	22	25	18.5	17	29	22.5	29	26	27	28	28	27.5	30	30
		fly 53	0.5	0	0	0	0	0	5	0	0	4.5	10	12	19.5	17	15	11.5	15.5	13	17.5	0.5	2.5	0	0	0	0	8	16	22.5	23.5	22.5	26.5	28	30	24	22.5	30	30	30	29.5	18	29.5	27.5	29.5	30	30	30	19.5
		fly 54	0	0	0	0	0	0	0	0	0	0	0	0	0	0	0	0	0	0	0	0	0	0	0	0	6.5	6.5	2	7.5	20	13.5	19.5	12.5	15	23	22.5	20.5	19.5	24	20.5	15	17	15.5	8.5	16.5	30	26	29
		fly 55	1	0	0	0	0	0	0	4	0	0.5	8.5	0	8.5	9	13.5	8.5	2.5	11.5	6	9	0	0	0	0	3	14	12.5	29.5	27	30	30	30	30	21	20	22.5	20	29	30	22.5	27	26.5	25.5	30	30	30	30
		fly 56	2.5	0	0	0	0	0	0	0	0	0	0	6.5	5.5	5	3	20	12	3.5	9	2.5	0	0	0	0	0	6.5	14.5	21.5	17.5	26.5	20	25.5	16.5	18	25	22.5	17	28	25.5	20.5	23	24.5	29	30	15	3.5	14
		fly 57	0	0	0	0	0	0	0	0	0	0	3.5	0.5	5	4	9	4	4.5	0	6	0	0	0	0	0	0	0	10	18.5	17.5	19	20	26.5	22	23	30	28.5	29.5	28	29.5	29.5	30	18.5	17.5	28.5	22.5	25.5	15
		fly 58	1	0	0	0	0	2.5	2.5	0	3	3.5	15	0	0	9	8	9	11.5	6	5.5	4.5	9.5	3	3.5	3.5	0	0	17	30	30	30	29.5	30	30	30	30	30	30	29.5	30	29.5	30	30	30	30	30	29.5	29.5
		fly 59	0	0	0	0	0	0	0	0	0	0	0	0	0	0	3	6.5	0	7.5	0	0	0	0	0	0	0	2.5	16	21	26	25	29	22.5	30	21	29	30	30	30	18	19.5	20	26	21	23	29.5	30	27
		fly 60	0	0	0	0	0	0	0	0	0	0	0	0	0	0	0	0	0	0	0	0	0	0	0	0	14	13	6.5	14.5	24	18	20	23	23.5	30	26	24.5	30	30	30	30	30	26.5	23	30	30	22.5	25
		fly 61	0	0	0	0	0	0	0	0	0	0	0	0	0	0	0	0	0	0	0	0	0	0	0	0	0	0	5.5	13	15.5	8	13.5	15.5	6	7	13.5	5	5.5	18.5	22.5	26	23.5	30	5	18	9	12.5	18
		fly 62	0	0	0	0	0	0	0	0	0	0	0	0	0	0	0	0	0	0	0	0	0	0	0	0	3.5	3.5	21.5	26.5	18	29.5	30	22.5	30	30	29.5	30	30	29	29	29	29.5	27	29.5	26	19	23.5	25
		fly 63	0	0	0	0	0	0	0	0	0	0	0	3.5	0	0	0	0	0	0	0	0	0	0	0	0	0	0	9	11.5	5.5	5	15.5	23.5	12	9.5	18	24	16.5	18.5	23	22.5	23.5	19	27	18.5	0	12.5	6
		fly 64	2	0	0	0	0	4	0	7	4	10	13	2.5	12.5	10.5	16.5	19.5	6	12.5	12	3	3.5	3	0	2.5	0	5.5	16.5	16.5	21	25.5	29.5	21	27.5	26	26.5	25.5	28.5	21	28.5	24.5	26	30	30	21.5	27	21.5	29
		fly 65	0	0	0	0	0	0	0	0	0	0	0	0	0	0	0	2.5	0	0	0	0	0	0	0	0	0	0	9	14.5	13.5	15.5	18	24.5	30	23	15	27.5	30	26.5	22.5	18	29	29	30	30	16.5	24.5	29
		fly 66	2	3	0	0	0	9.5	6.5	5	5.5	14.5	6	17.5	4.5	22.5	15	6.5	7	17.5	9	6.5	0	0	0	0	0	0	5	12	23	14.5	28.5	28.5	26	28.5	30	29	30	30	30	30	30	30	30	30	30	29	26.5
		fly 67	0	0	0	0	0	0	3.5	1.5	1	5.5	2.5	0	2.5	0	4	4.5	8.5	5.5	3	2.5	0	0	0	0	0	4	20	26	27.5	18.5	27	27	30	30	25	17.5	18	25.5	30	28.5	30	30	30	27.5	30	28	18.5
		fly 68	0.5	0	0	0	0	0	0	0	0	0	0	0	0	0	0	0	0	0	0	0	0	0	0	0	0	0	0	5.5	3	12	16	7	6.5	16.5	18.5	27	8	16	20	17	19.5	28	27	22	25.5	19	30
		fly 69	0.5	0	0	0	0	0	0	0	0	0	0	0	0	1.5	6.5	2.5	0	4	10	20	10	3.5	0	0	0	0	4.5	15	21	18	25	27	24.5	22.5	29.5	29	30	29.5	29	30	29.5	30	29	27.5	15	27.5	25
		fly 70	1	0	0	0	0	0	0	5.5	4	5	5.5	6	8.5	4.5	12.5	13	7.5	0	3.5	8	0	0	0	0	0	0	0	2.5	5	0	6	9.5	10	0	3.5	9.5	0	0	18	3.5	9	15.5	16.5	4	15	22	21.5
		fly 71	0.5	0	0	0	0	0	0	1	1.5	0	0	2.5	0	0	0	0	0	0	0	0	0	0	0	0	0	0	3	18	24	21.5	15	26.5	13	19.5	25	19.5	29	25.5	30	30	30	30	30	30	30	30	15.5
		fly 72	1	0	0	5.5	0	2.5	0	0	0	2.5	4.5	8.5	3.5	4	5	3	5.5	6.5	7.5	7	0	0	0	3	7	3.5	16	16.5	15.5	7.5	25	30	30	30	19	24.5	20.5	30	30	30	30	30	30	30	30	20.5	16.5
		fly 73	0	0	0	0	2.5	2.5	0	0	2.5	0	0	0	0	3	0	0	0	0	0	0	0	0	0	0	0	0	3	4.5	0	7.5	10.5	22.5	18.5	27	28.5	24.5	29.5	22.5	30	17.5	26	16.5	15	10	3	7.5	15
		fly 74	0.5	0	0	0	0	0	0	8.5	0	2.5	6	2.5	7	0	4	13	20.5	6	2.5	11.5	6.5	6	0.5	0	0	0	15	25	29	30	27	27	25.5	28	25	27	30	30	30	25	30	17.5	14.5	16.5	15.5	30	30
		fly 75	4	0	0	0	0	5	5.5	3	9.5	2.5	3	0	0	3.5	2.5	5.5	0	3	0	0	0	0	0	0	4.5	3.5	9.5	19	25	30	30	30	30	30	29.5	30	30	30	30	30	30	30	30	30	30	21.5	30
		fly 76	0	0	0	0	0	0	0	1	2	0	7	5	9.5	15	6.5	11	8	5.5	0	0	0	0	0	0	0	12	11.5	13	13	6	14	19	26	19	14.5	15.5	21	21	30	30	30	30	30	30	30	30	30
		fly 77	0	0	0	0	0	0	0	0	0	0	9	6.5	9.5	17	19.5	12	29	10.5	6	4	2.5	0	0	0	0	0	0	0	5.5	0	3	22	26.5	20.5	17.5	27.5	15	28	22.5	27.5	30	30	30	20	5	8	10.5
		fly 78	1	0	0	0	0	0	0	0	2.5	0	0	0	0	3	0	9.5	17.5	7.5	7.5	4	0	2.5	0	0	0	10.5	16	20	19	15.5	12.5	26.5	26.5	15.5	24	20	26.5	25	22	25.5	30	28	30	24.5	25	26.5	30
		fly 79	0	0	0	0	0	0	0	0	0	0	0	0	3.5	0	0	0	0	4.5	0	2.5	0	0	0	0	0	0	0	0	2.5	7.5	22.5	14.5	8.5	29.5	28	21	23.5	30	30	30	30	30	28.5	29	20.5	23	12.5
		fly 80	0	0	0	0	0	0	0	0	0	0	2.5	6	0	6.5	2.5	0	0	3.5	0	0	0	2.5	0	0	2.5	5	8.5	10.5	13.5	19	27	30	30	30	29.5	23	29	22.5	29.5	30	30	30	25.5	29.5	29	26.5	25
		fly 81	1	0	0	0	0	0	0	0	3.5	0	10.5	8	19	8.5	10	13.5	15.5	12	3.5	4.5	11	0	0	0	0	15	26	30	23.5	28.5	30	29.5	29	29	30	30	30	30	30	30	30	30	30	30	30	30	30
		fly 82	0	0	0	0	0	0	0	0	0	0	0	6	0	0	4.5	0	0	5.5	9	5.5	0	0	0	0	0	2.5	4.5	8	8.5	14.5	14	17	17.5	12.5	14.5	17.5	21	16.5	18	26	25.5	30	29	29	18.5	28	26.5
		fly 83	1	0	0	0	0	0	0	0	0	0	0	0	0	0	0	0	0	0	0	0	0	0	0	0	0	0	0	7.5	13.5	5	6	7.5	12	8	7.5	22	19	11	21	24.5	24	27.5	22	23	20.5	21	27
		fly 84	6	0	0	0	0	2.5	0	3.5	4.5	7.5	10.5	14.5	5	10	10.5	11	8.5	10.5	2	5	10	5	0	0	0	6	17	10	12.5	24	24	26.5	25.5	5	17.5	28	24.5	30	26.5	27	30	24	28	28.5	30	30	30
		fly 85	0.5	0	0	0	0	0	0	0	3	1.5	9	0	4	6	10	6	4.5	8	0	0	0	0	0	0	1.5	2.5	12.5	20.5	23	27.5	30	30	30	30	25.5	30	30	29.5	28.5	28.5	29.5	22.5	26	29	30	30	30
		fly 86	0.5	0	0	0	0	2.5	3	9.5	3	9	8	6.5	15	18.5	8.5	16	16.5	16.5	11.5	7.5	18.5	10.5	2.5	2.5	9.5	13.5	22.5	22.5	29	22	30	30	30	30	30	30	30	30	30	30	30	28	30	26.5	30	30	30
		fly 87	0	0	2.5	8	7	10	4	0	8	3.5	7	5	6.5	5	4	6	0	0	0	0	0	0	0	0	0	0	0	0	6.5	28.5	24.5	22	29	29	30	30	30	25.5	28	27.5	29	28	30	29	18	29.5	15.5
		fly 88	0.5	0	0	0	0	0	0	0	0	0	3	1	10	10	14	7.5	18	2.5	0	0	0	0	0	0	3.5	0	0	3.5	11	3.5	6.5	7	11	18.5	6	14.5	23	26.5	7	10.5	25	20	10	27	25.5	13.5	13.5
		fly 89	1.5	0	0	0	0	0	0	0	0	0	0	0	0	0	2.5	0	0	0	0	0	0	0	0	0	0	9	15.5	13.5	10.5	20.5	26	23.5	22.5	30	26.5	30	30	30	30	30	30	30	30	25.5	9.5	12.5	25.5
		fly 90	1	0	0	0	0	0	0	0	0	0	0	6	7.5	7	7	15	11	6.5	9.5	0	2.5	0	0	0	0	6	21	15	25.5	28.5	28.5	30	29.5	30	30	21	30	30	30	30	30	30	30	30	24.5	24	25.5
		fly 91	4	0	0	2.5	0	0	8	3	5	3	6	2	6	9	8	5	9.5	2.5	5.5	3.5	5.5	1	0	0	0	14.5	17	20.5	25	27	30	30	30	30	30	30	30	30	30	30	30	30	30	30	30	30	30
		fly 92	1.5	0	0	0	0	0	0	0	0	0	0	0	0	0	7.5	7.5	2.5	0	9	0	0	0	0	0	0	3	10	2	13.5	9.5	18.5	22	14.5	14.5	22	21.5	21	29.5	30	30	30	30	30	21	27.5	30	30
		fly 93	0.5	0	0	0	0	0	0	0	0	0	0	2.5	0	2.5	3.5	8	3	3.5	0	0	0	0	0	0	0	0	0	10	0	8.5	19	23.5	18.5	28	23.5	21.5	14	23	24.5	15	21.5	25	26	20.5	10	23.5	15.5
		fly 94	2	0	0	0	0	3	17	8	4	9	11	7	8	8.5	9	9	8.5	9	9	4.5	9.5	3	18	6.5	0	0	6.5	13	8.5	18	14.5	18	23	30	25.5	28.5	21	16	24.5	20.5	22	25.5	26.5	24.5	27	23	27.5
		fly 95	0	0	0	0	0	0	0	0	0	2.5	6	6.5	7	13	15	11.5	0	0	0	0	5.5	1.5	0	0	0	0	9.5	19	26	27.5	25.5	29	30	27	27.5	29	30	28.5	29.5	26.5	29	27.5	26.5	28	27.5	24.5	23.5
		fly 96	0	0	0	0	0	0	0.33333	1.3333	0	0	0	0	0	0	0	0	0	0	0	0	0	0	0	0	0	0	2.6667	3.6667	6	9.6667	8	10.6667	12.3333	12	17.3333	16.3333	16.3333	16.3333	12	14.6667	19.6667	26.3333	21	18.6667	21.6667	14.6667	23.6667
		fly 97	0	0	0	0	0	0	0	0	0	1	7.3333	6	10	11	11.3333	3.3333	6	11.3333	0	0	0	0	0	0	0	0	4.3333	12.3333	14.6667	23.3333	15.3333	15	26	26.3333	30	25	12.6667	20.6667	16.6667	21	18	29	29.3333	27.6667	18.3333	27.3333	30
		fly 98	0.66667	0	0	0	0	0	0	0	0	2	0	0	0	0	0	2.3333	3.6667	2.3333	0	0	0	0	0	0	0	0.33333	10.3333	11	16	21.3333	18	20.6667	27.3333	18.3333	25	23.6667	29.6667	14.3333	28.3333	22.3333	27.6667	29.6667	30	30	23.3333	20	23
		fly 99	2	0	0	0	0	0	0	0	0	0	0	4.6667	8.3333	0	6	2.3333	5	2	0	0	0	0	0	0	0	0	6	6.3333	10	16.6667	16.3333	22	21.3333	22.3333	15.6667	22	20.6667	26	22.3333	20.6667	25.6667	19	19.3333	23.3333	27.3333	27	30
		fly 100	0	0	0	0	0	0	0	0	0	0	5.6667	7.6667	5.3333	5.6667	13.6667	9.3333	6.3333	3	5.6667	0.66667	2.3333	1.6667	0	0	0	11.6667	13	11	15.3333	17.6667	22.3333	17	20.6667	15.6667	23.6667	15	17.6667	26.3333	27.6667	16.6667	24	28.3333	27.3333	27	16.6667	14.6667	21
		fly 101	1	0	0	0	0	0	0	0	0	0	3.3333	0	2	0.33333	3.3333	8.3333	12	1	4.3333	0	0	0	0	0	5.6667	12	14	13.3333	15	13.6667	23.6667	24.6667	21.6667	19.6667	25.3333	22	27	23.6667	24.3333	20.6667	24.6667	26.6667	26.3333	27.6667	30	22.3333	20
		fly 102	1	0	0	0	7.6667	7.3333	5	3.6667	3	11	15.6667	12	15.3333	17	16.6667	21	16.3333	14.6667	13.6667	8.3333	10.6667	10	7	4	12.3333	28.6667	29.6667	30	30	25.6667	25.6667	27	25	27	29	28	28.6667	27.6667	27.6667	30	30	29.6667	26.6667	22	16.6667	18	27
		fly 103	0	0	0	0	0	0	0	0	0	0	0	1	7.6667	9.3333	6.3333	10	10	5.3333	5.3333	7	0	0	0	0	0	0	3	19	23.6667	24.6667	21.3333	28	27.6667	25.6667	28.6667	23.3333	25.3333	30	26	19	30	25.3333	26	13.3333	22.6667	16.6667	17.6667
		fly 104	0.33333	0	0	0	0	0	0	0	0	0	0	0	0	0	0	0	0	0	0	2.3333	0	0	0	0	0	0	9	12.3333	16.3333	18.3333	20.3333	21	20.3333	13.3333	26.3333	12.3333	25.6667	17.6667	27	27.3333	29.3333	30	27.3333	8.3333	12.3333	19.3333	22.6667
		fly 105	0.33333	0	0	0	0	0	0.33333	1.3333	0	0	0	0	0	0	3.6667	2.3333	0.66667	1	6.6667	1.3333	0	0	0	0	7	4.3333	12	14.3333	15	14.6667	23	19	22.3333	18.3333	24.6667	19.3333	20.3333	25	28	27.3333	30	30	22.3333	17	17.6667	27.3333	29.6667
		fly 106	0	0	0	0	0	0	0	0	0	0	0	2	2.3333	5.6667	4.6667	2	1.6667	0	0	0	0	4.3333	0	0	0	4	6	15.6667	11.3333	22	20	20.3333	18.6667	23	18.6667	19	30	23.6667	20.3333	22.6667	17.6667	20.3333	25	19.6667	16.6667	9.6667	9.3333
		fly 107	0.33333	0	0	0	0	0	0	0	0	0	0	0	4.3333	2	6	4.6667	0	2	0.33333	0	0	0	0	0	9.3333	4	14.3333	18.6667	22.6667	28	15.3333	25.3333	24.6667	27	25.3333	29.6667	24	27	30	30	30	30	30	30	30	30	30
		fly 108	0	0	0	0	0	0	1.6667	4	2.6667	6	4.3333	2.6667	10.3333	3.3333	4.6667	8.6667	4.6667	6.6667	3	0	0	0	0	0	0	1.6667	3	1.6667	15.3333	21.6667	22	17.6667	24.6667	24.6667	28.3333	30	27.3333	29	29.6667	30	29	18.3333	15.3333	18	17	11.6667	13.6667
		fly 109	3	0	0	0	0	0	0	0	0	0	0.33333	1.3333	0	0	2.3333	0	0	0	0	0	0	0	0	0	0	0	7	20.6667	22.6667	18.6667	22	25	27	29.6667	25	30	30	30	30	30	30	19.3333	17.6667	23	16	26	29
		fly 110	5.6667	3.6667	2.3333	5.3333	1.6667	2	3	3.3333	1.3333	2	1.6667	1.6667	3.3333	3	6.6667	4	9	5.6667	6.6667	0	0	0	0	0	3	10.3333	17.3333	16.6667	28	26	27.6667	30	30	17	26	25.3333	24.6667	30	23.3333	29.3333	28.6667	27.6667	24.3333	25.6667	16.3333	22.3333	24.6667
		fly 111	3	0	0	0	0	0	0	0	1	3.3333	0	0	3.6667	0	2.6667	0	2	2	3.3333	0	0	0	0	0	0	7.6667	24.6667	25	22.3333	19.3333	22.3333	30	27	25.6667	28	24.6667	27.3333	30	30	30	29.6667	30	30	30	30	26	23.6667
		fly 112	0.66667	0	0	0	0	0	0	0	0	0	3	0	5	0	0	4.6667	0.33333	4	6.3333	0	0	0	0	0	0	0	16.3333	24.6667	29.3333	28.6667	24.3333	30	30	24.3333	27.3333	26.3333	24.3333	30	30	30	30	20	26.6667	27	28	30	30
		fly 113	0.33333	0	0	0	0	0	0	0	0	0	0	2.3333	7.3333	6.6667	8.6667	4.3333	8.6667	8.3333	15.3333	5.3333	1.6667	0	0	2.6667	0	2	1.6667	8.6667	18	13.3333	12.3333	24	18.3333	24	24	28.6667	20	16.3333	25	29.3333	30	30	16.3333	20.6667	30	30	30
		fly 114	0.33333	0	0	0	0	0	0	0	0	0	0	0	1	2.3333	0	2	7.3333	3.6667	0	6	0	0	0	0	2	2.6667	2.6667	10.3333	14.3333	15.3333	8	19.6667	24.6667	20.6667	18.6667	30	26	19.3333	21.3333	29	20.6667	25	22	19.3333	21.3333	23.6667	19.3333
		fly 115	0	0	0	0	0	0	0	0	0	0	0	0	2	0	0	0	1.6667	0	0	0	0	0	0	0	2	5	18.3333	17.3333	15.3333	18.6667	20.3333	19.6667	11.3333	16.6667	15.3333	22.3333	23.6667	11	15.3333	23.6667	28.3333	28.3333	28.3333	26	17	10.3333	0
		fly 116	0.66667	0	0	0	0	0	0	0	0	0	0	0	3	4.6667	8.3333	3.6667	6.3333	0	1.6667	0	0	0	0	0	7	4.6667	12.3333	19.3333	15	20	26.3333	28.6667	27	15.6667	22.6667	22.3333	26	24.3333	25.6667	21	21.6667	27	30	30	23.6667	21.6667	26.6667
		fly 117	0	0	0	0	0	0	0	0	0	0	0	0	0	4	3	3.3333	1.6667	4	0.66667	6.6667	0.66667	2	0	0	0	5	13.6667	13.6667	16.6667	21.6667	21.3333	24	30	29.6667	22.6667	20	18.3333	20.6667	21	15.6667	24.6667	30	30	30	26.3333	20	20
		fly 118	0	0	0	0	0	0	0.33333	4	0	0	0	0	0	6	0	3.6667	1.6667	0	0	0	0	0	0	2.6667	1	6.3333	13	13.6667	14.6667	20.3333	14.3333	18	15.6667	13.3333	14.3333	26	26	30	30	27	29.6667	30	28	15	3	22.6667	27
		fly 119	0.66667	0	0	0	0	0	0	2.6667	0	0	6.3333	1.6667	2.3333	2	8.3333	8.6667	4.6667	0	0	5.3333	1	5	0	0	6	8.6667	13.3333	19.6667	27.6667	17	10.6667	17.3333	28.3333	30	26	30	27.3333	22.6667	29.3333	22	29.6667	30	28.6667	23.3333	22	25.6667	22
		fly 120	0.33333	0	0	0	0	0	0	0	0	0	0	2.3333	0	1.6667	0	2.3333	0.33333	1.6667	2.3333	2.3333	0	6	0	0	0	0	2.3333	11.3333	16	16.6667	12.6667	21	15	23.6667	25	30	27.3333	30	30	30	27	29	27.3333	27.3333	20	22	25
		fly 121	0	0	0	0	0	0	0	0	0	2	2.6667	1.6667	0	2	0	2	2	2	0	0	0	0	0	0	0	2	6.3333	14.3333	17.6667	24.6667	18	26.3333	24.3333	18.3333	27.6667	25.6667	24.3333	27.3333	26.3333	30	30	30	24	27.3333	19	13.6667	20
		fly 122	1	0	0	0	0	0	0	0	0	2	0	3.3333	0	0	0	0	5	0	0	0	0	0	0	0	0	6.6667	13.6667	22	23.6667	21.6667	25.3333	30	30	28	28.3333	29.6667	30	30	30	30	30	25.6667	30	30	26	24	18
		fly 123	3	0	0	0	0	0	0	0	0	1.6667	4	3	8.6667	8	7.6667	4.6667	10.6667	7	0	0	0	0	0	0	2.3333	2.3333	9.6667	5.3333	13	6.3333	10.3333	13.6667	15.6667	10.3333	22.6667	20.6667	19.3333	21.6667	30	27.6667	24	26	27.6667	30	30	30	28.6667
		fly 124	0	0	0	0	0	0	0	0	0	0	0	0	0	0	0	2	0	0	4	3.3333	0	0	0	0	5	6	7.6667	17	20	27	20.6667	24.3333	22.3333	21.3333	25.6667	17.3333	23	14.6667	18.3333	19.3333	27	17.3333	26.6667	30	22	6.3333	0
		fly 125	1.3333	0	0	0	0	0	0	0	0	6.3333	8.3333	7	15	13.6667	7	11	5.6667	7.3333	4.3333	11.6667	4	4	6	0	7.3333	14.3333	21	22	25.3333	28	22.3333	24.6667	22.3333	25	29.3333	27	27.3333	26	23.6667	29.6667	30	30	30	28	24	23	24
		fly 126	0.66667	0	0	0	0	0	0	1.6667	3.6667	3.6667	7	9	14	15.3333	12.6667	21.3333	9.3333	8.6667	5	2	2.6667	0	0	0	0	6.6667	17.6667	24.3333	24.3333	29.3333	22.6667	28.6667	26.6667	24	23.6667	21.3333	24	27.6667	27.3333	30	25.6667	25	21	23.6667	21	24.3333	27.3333
		fly 127	0	0	0	0	0	0	0	0	0	0	0	0	0	0	0	0	0	0	0	0	0	0	0	0	0	0	5.3333	18	13	9.6667	11.6667	20.6667	18	14	25	24.6667	22.3333	17.3333	24.6667	23.6667	30	30	29.3333	30	27	26	26.6667
		fly 128	0	0	0	0	0	0	0	0	0	0	0	0	0	0	0	0	0	0	0	2.3333	0	0	0	0	0	4.6667	10.6667	10	15.6667	20.3333	14	14	13.3333	25	20.6667	24.6667	19	19	21.6667	16.6667	14.6667	26	27.3333	23	28.3333	25	29
		fly 129	0.66667	0	0	0	1.6667	1	1	0	1.6667	0	4.6667	5	7	2.6667	9.3333	2	8.3333	1.6667	1	6.3333	0	5	0	1.6667	0	1.6667	6	25	20.3333	22.3333	30	30	25.6667	27.6667	23.6667	30	30	30	30	30	28.6667	20.6667	26	8.3333	25.6667	26.3333	20.3333
		fly 130	0.33333	0	0	0	0	0.33333	1.3333	3	6	10	12.3333	18.6667	16	18	16.3333	14.6667	17	9	10.6667	9	0.33333	4	0.33333	0	0	0	15	18.3333	13.6667	19.3333	19.3333	21	28	30	30	28.3333	21.6667	27	22.3333	25.3333	23.3333	30	26.3333	25	25.3333	28	25
		fly 131	0	0	0	0	0	0	0	0	0	0	0	0	0	0	0	2.3333	0	0	0	0	0	0	0	0	0	0	0	12	16.6667	24.3333	20	21.3333	22.3333	30	30	30	30	30	30	30	30	30	30	30	30	26.6667	20
		fly 132	1	0	0	0	0	0	0	0	3.6667	14.3333	22.3333	13.3333	23	21.6667	14.6667	17.3333	19.6667	14.6667	8.6667	4	1.6667	0	0	0	0.66667	5.6667	20.3333	23.6667	25.6667	27.3333	30	29	30	30	30	30	30	30	30	30	30	30	30	28	28.3333	28.6667	30
		fly 133	0.33333	0	0	0	0	0	0	0	2	0	4	3	8.3333	4.3333	5	10	6.3333	2.6667	2.3333	2.6667	0	0	0	0	0	0	21.3333	14.6667	24.6667	27.3333	30	30	30	30	30	23	9.6667	15.6667	24.3333	26.6667	30	30	30	24.3333	18	10.3333	12
		fly 134	0	0	0	0	0	0	0	0	0	3.6667	6	6.6667	5	2	8.6667	8.6667	6.3333	0	0	2	2.6667	0	0	0	0	2	7	13.6667	21.3333	11	13.6667	10.3333	18.3333	23	18.6667	29.3333	23.3333	30	17.3333	22.6667	27.6667	26.3333	22	24	26.6667	29.6667	23.3333
		fly 135	0.33333	0	0	0	0	2	5.3333	1.6667	0	18	16	16	19.6667	19	23	23.6667	26.6667	19.6667	7	18.6667	2.6667	6	1	0	0	1.6667	10.6667	19.3333	16	17.6667	16.6667	22	22	18.6667	19.6667	16	27	21.3333	26.3333	29.6667	27	29.3333	23.6667	28	24	30	29.6667
		fly 136	0	0	0	0	0	0	0	0	4.3333	6.6667	8.3333	7.6667	10.3333	17.6667	14.6667	10.3333	10	10.3333	7	5.3333	8.3333	5	1.6667	0	0	0	11.6667	13	19	19.6667	19	30	26.6667	23.3333	28.3333	26.6667	24.3333	27	30	26.3333	30	30	30	30	30	29	20
		fly 137	0	0	0	0	0	0	0	0	0	0	0	0	0	0	0	1.6667	5	0	0	0	0	3.6667	1.6667	2.6667	0	15.3333	21	22.3333	18	27.6667	30	24.3333	17.3333	21	28.6667	29.6667	29.3333	20.3333	27.6667	24.6667	25	19	22.3333	21.3333	5.6667	15	24.6667
		fly 138	0.33333	0	0	0	0	0	0	0	0	0	0	4.6667	5	17.6667	10.6667	16	21	16.3333	15.6667	8	3.6667	3	0	0	0	0	15.3333	16	18	18	11	17.6667	19.3333	16.6667	19.6667	28.3333	27.6667	21.3333	27.3333	16.6667	15.3333	15	24.3333	29.6667	22	20	29
		fly 139	0	0	0	0	0	0	0	0	1.6667	1.6667	5.3333	8	10	9.6667	10.3333	18.6667	9.3333	17	13.6667	16	17.3333	6.3333	7	1.6667	0.66667	7	11.3333	25.6667	20.3333	29	25.6667	19	24.6667	19.3333	17.6667	27	21	20	29.6667	24.3333	25	17	26.3333	25.3333	23.6667	27.3333	30
		fly 140	0.33333	0	0	0	4.6667	11.3333	18.3333	14.3333	18.6667	14.6667	22.3333	18.6667	18.3333	18.6667	17.3333	17.3333	15	15	3.3333	1.6667	0	0	0	0	0	3.6667	15.6667	25	27.6667	24.3333	25.6667	29.6667	30	28.6667	30	27	30	30	30	30	30	30	30	30	30	30	29
		fly 141	0.33333	0	0	0	0	0	0	0	0	0	0	0	0	0	0.66667	3.3333	1.6667	3	2	0	0	0	0	0	0	0	0	6.3333	19.6667	14	24	18	20.3333	21.6667	15.3333	24	28	22.6667	28.6667	23	30	23	28.6667	27	27.6667	22.3333	26
		fly 142	0	0	0	0	0	0	0	0	0	0	0	0	0.66667	7.3333	5.3333	3.6667	5.6667	0	0	0	0	0	0	0	0	1.6667	9.3333	10	19.6667	17.6667	26.6667	15.3333	9.6667	19	14	5.6667	14.6667	17.3333	16	13.3333	24.6667	30	26.6667	22.6667	27.3333	27.3333	29.6667
		fly 143	0.66667	0	0	0	0	0	0	0	2.3333	0	5.6667	7	16	0	11.3333	19.3333	7	8.6667	4.3333	2.3333	2.3333	1.6667	0	0	0	0	1.6667	4.6667	13	10.3333	10.3333	23.3333	9.3333	10.3333	21.6667	14.6667	9.6667	15.3333	28.6667	30	30	25.3333	24.3333	27.3333	16.3333	17.6667	26
		fly 144	0	0	0	0	0	0	0	0	0	0	0	0	0	0	0	0	1.6667	0	3.6667	0	0	0	0	0	0	5.6667	16	18.6667	18.6667	20.6667	23	23.6667	14	19.6667	21.6667	20.3333	25	27.6667	25.6667	26	29.6667	22.6667	23.6667	16.3333	15.3333	14.3333	10.3333
		fly 145	0.66667	0	0	0	2.3333	0	2	0	0	3.6667	10	10.3333	17.3333	13.3333	24	17.6667	27.3333	21.3333	19.3333	2.6667	5.6667	2.3333	0	0	0	15.3333	25.3333	28.6667	29.6667	30	29	30	29.3333	30	30	30	30	30	30	30	30	30	27	28.6667	30	26.3333	30
		fly 146	0	0	0	0	0	0	0	0	0	0	0	0	0	0	0	0	0	0	0	0	0	0	0	0	1.6667	2	8.3333	18.3333	14	17	26.3333	25.6667	26	23	29	27.6667	29.3333	21	22.6667	14.3333	23.3333	26.6667	24.3333	15.3333	21.3333	25.3333	24.6667
		fly 147	0.66667	0	0	0	0	0	0	0	0	0	0	1	9.6667	3	5.6667	10.3333	6.6667	1	8.3333	2	1.6667	0	0	0	0	0	1.6667	4	9.6667	12.3333	24	28	28	22.3333	20.6667	20	22.6667	21.6667	25	24	30	30	26	22.6667	19.3333	20.3333	30
		fly 148	0	0	0	0	0	0	0	0	0	0	0	0	0	2.3333	0.33333	0	1.6667	1	0	0	0	0	0	0	2	5	11.3333	16.6667	18.3333	14	22.6667	21	19.6667	28.6667	28.3333	25	28	30	30	30	30	30	29	18.3333	11.6667	12.6667	10.3333
		fly 149	0.33333	0	0	0	0	0	0	0	5.6667	5	6.6667	15.3333	15	18	16.6667	24	12.3333	10	11.6667	6.3333	3.6667	4	0	0	0	0	11.3333	18.3333	23	21	18	18.6667	26	23	24.6667	23	25	29.6667	29	29.6667	29	30	30	21.6667	26.3333	28	28.3333
		fly 150	0.33333	0	0	0	0	0	0	0	9.3333	0	4	4.3333	17.6667	21.6667	17.3333	23	9.6667	19.6667	7.6667	4.6667	3	0	0	0	15	25	26	26	29.6667	22.3333	17	26	27.3333	30	20.6667	25	27.3333	28.6667	21	26	27.3333	27.6667	26.3333	22.3333	24	16.3333	28.3333
		fly 151	0.33333	2	0	0	2.6667	4	10.6667	15	13.3333	9.3333	13.3333	17.6667	19.3333	16.3333	19	21	20.3333	23	12.6667	18	9.6667	8.6667	1.3333	0	2.6667	6.3333	3.6667	15	21	13.3333	18.3333	25.6667	29.3333	11.3333	19	28.6667	23.3333	19.3333	25.6667	18.6667	26.3333	26.3333	23.3333	25.6667	18	27.3333	29.6667
		fly 152	0	0	0	0	0	0	0	0	0	0	0	2.6667	3	7	12.6667	3	10	2.3333	2.6667	1	0	0	0	0	0	1	7.6667	20	20	25.6667	18.3333	24	29	24.6667	22	24	30	30	28	30	30	30	28.6667	28.6667	29.3333	25	21.3333
		fly 153	0	0	2	0	0	0	2	0	3.6667	8.6667	18.6667	13.6667	22.6667	18	25.6667	21.3333	17.6667	22	23.6667	24	11.3333	10	1.6667	0	0	17.6667	29.3333	30	30	30	27	30	30	30	29.6667	30	30	26.6667	29	30	30	30	25.6667	28	30	30	29.6667
		fly 154	0	2.3333	0.33333	2	1.6667	4	10	8.6667	13.3333	20.6667	21.6667	21.3333	24.3333	19	24.3333	25.3333	18	19.3333	18	20.3333	10.3333	8.6667	2	3.3333	2	14.3333	21	20.3333	30	26.6667	29.3333	28	29.6667	29.6667	21	27.3333	30	30	30	30	30	30	29.6667	29.3333	23.3333	12.6667	16.3333
		fly 155	0.66667	0	0	0	0	0	0	0	0	0	0	0	0	0	0	0	1.6667	3.3333	3	1.6667	0	0	0	0	0	2.3333	7.3333	15.3333	16	17.6667	21.3333	16.3333	16.3333	18	17.6667	20	19.6667	25.3333	27	30	30	29.6667	30	20	21.6667	26.3333	29.6667
		fly 156	0.66667	0	0	0	0	0	0	0	0	0.33333	6	8	1.6667	0	5.6667	0	1.6667	0	0	0	0	0	0	0	0	4	17	16	26	25.3333	23	27.6667	25	24.6667	29.6667	15.6667	29.3333	28.6667	29.6667	28	29.3333	28.6667	30	29.3333	26.3333	26.3333	25.3333
		fly 157	0.66667	0	0	0	0	0	0	0	0	0	2.3333	2.6667	1.6667	0.66667	4.6667	9	3	0	4.3333	0	0	0	0	0	0	0	4	13	13	8.6667	17.6667	27.6667	26	19	17.3333	20.6667	25.3333	21.6667	27.3333	27.6667	18.6667	15.3333	19	15.6667	23	28	24
		fly 158	0.33333	0	0	0	0	0	0	0	0	0	0	3	22.6667	12	10	13	22.3333	9	8	3.6667	4	1.6667	0	0	2.6667	14.6667	29	29.6667	29.6667	30	30	30	30	30	30	30	29.6667	30	28.3333	23.3333	30	29.6667	27.6667	25.3333	17.3333	30	30
		fly 159	1	0	0	0	0	0	0	0	1.6667	3	1.6667	0.33333	11.3333	8.3333	5	26.6667	2.6667	8	3.6667	2	7	5	0	6.6667	2.3333	2.3333	12	17	15.6667	17.3333	13.6667	18	20	10.3333	16	28.3333	26.3333	29	30	22.6667	20	26	24	18.6667	23.6667	29.6667	26
		fly 160	0.66667	0	0	0	3	0	0	0	0	2.3333	11.3333	14.3333	13.3333	14	20	25.6667	3	5.3333	4	7.3333	3.3333	1	0	0	4.3333	18.6667	26.6667	28	27.3333	29.6667	29.3333	29.6667	29.6667	27.6667	30	30	29.6667	30	30	30	30	30	30	30	29.6667	29.3333	29.3333
		fly 161	0.66667	0	1.6667	0	0	0	0	0	0	0	2	2	0	0	0	0	0	0	0	0	0	0	0	0	1.6667	0	5.3333	11	16.6667	22.3333	8.6667	14.3333	14	12.3333	22.6667	24.6667	26.3333	19.3333	18.3333	29.3333	26	25.6667	27.3333	25.6667	19	18	25.3333
		fly 162	5.3333	6.3333	1	0	0	0	0.33333	1.6667	4.3333	6.6667	2.6667	6	2.6667	7.6667	7	8.3333	5.3333	4.6667	5	4.3333	2	1.6667	0	0	0	3	14.3333	22	25	26.6667	29	28.6667	26.6667	29.3333	30	24.3333	26	26.6667	30	30	29.6667	30	24.6667	26.6667	30	30	30
		fly 163	3.3333	0.33333	0	0	0	0.66667	1	1.6667	4.6667	7	15	20.6667	20.6667	18.6667	23.6667	28.3333	25	12.3333	23.6667	19	24	11	2.6667	2.6667	6.3333	6.3333	18	22	27.3333	24.6667	19.3333	29.3333	30	21.3333	25	28.3333	29.3333	30	30	22.6667	29.6667	30	23.6667	20.3333	26.6667	25	25.3333
		fly 164	0.66667	0	0	0	0	0	0	0	0	0	0	0	0	0	0	0	0	0	0	0	0	0	0	0	0	0	2.3333	9.3333	6.6667	8.6667	9.6667	9	8	8.6667	15	18	20.6667	20.6667	22	29	28	23	19	28.6667	18.6667	27	28
		fly 165	0.66667	0	0	0	0	0	0	0	0	0	0	0	0	0	0	0	0	0	0	0	0	0	0	0	2.3333	1.6667	17.3333	23.3333	27.6667	28	29.6667	30	30	30	27.6667	24.6667	30	30	29.3333	27	30	27	20	20.6667	21	24.3333	24
		fly 166	0.66667	0	0	0	0	1.6667	0	0	0	0	3.6667	3	0	0	2	2.3333	0	1.6667	2.3333	0	0	2	0	0	7.3333	4.6667	10.3333	10	14.6667	16	15.3333	19	19.3333	19.6667	20.3333	21.3333	15	20.3333	22.6667	30	27	29	30	24	27.3333	26.3333	29.3333
		fly 167	1	0	0	0	0	0	0	2.6667	0	1.6667	7.3333	4.3333	6.6667	5.3333	10.3333	16	9.3333	10.6667	7.6667	9	6.3333	5.6667	1.6667	3	7.3333	9.3333	12.3333	26.6667	28.3333	30	29.6667	27.6667	23	19	28.3333	22.6667	23.6667	27	27.3333	25.3333	26.6667	29	26.3333	28	29	28.6667	25
		fly 168	0.33333	0	0	1.6667	0	1.6667	0.33333	0	1.6667	4	0	0	1.3333	0.66667	1.6667	4	2	0	0	0	0	0	0	0	1.6667	3.3333	10.3333	15	10.6667	17.6667	19	15	22.6667	24.3333	29.6667	24.6667	28	30	23	26.3333	28.6667	28.6667	18.6667	18.6667	25.6667	29	30
		fly 169	0.66667	0	0	0	0	0	0	0	0	0	0	0	2	6.3333	8.3333	9	8.6667	4.6667	0	0	0	0	0	0	0	8.6667	4.6667	15	13.3333	9.3333	20.3333	19.3333	16.6667	14.6667	17.6667	14.3333	26.6667	19.3333	29.6667	30	30	30	29.3333	30	24.3333	28	28.6667
		fly 170	1	0	0	0	0	0	0	0	0	0	0	0	0	0	0	0	0	0	0	0	0	0	0	0	5.3333	3.3333	11	12.3333	16	17.3333	28.6667	22.6667	22.3333	28.3333	22	20.6667	22	28.6667	27	30	30	30	30	20	15.3333	26.6667	29
		fly 171	0.33333	0	0	0	0	0	0	0	0	0	0	0	0	4	4	3	2	2.3333	0	0	0	0	0	0	3.3333	4.3333	15	20.3333	13.3333	22.6667	27.6667	24.6667	23.3333	19.6667	21.3333	22.3333	24.6667	24.6667	23	26.6667	22	25.6667	25.6667	27.6667	27.6667	26.3333	30
		fly 172	3.6667	0	2	0	0.66667	3.6667	0	0	0	0	0	1.6667	3	0.66667	2	5.3333	2	1.6667	0	1	0.66667	0	0	0	2	10.3333	15.6667	19	16.3333	14.6667	21.6667	24.3333	15.6667	14.3333	23.3333	23.6667	24.3333	23	24	28.6667	25.3333	19.3333	27	30	21.6667	26	30
		fly 173	1.6667	0	0	0	0	0	0	0	0	0	0	0	0	0	0	0	0	0	0	0	0	0	0	0	0	1.6667	0	4	7.3333	14.3333	9	22	14	13.3333	9.6667	16	21.6667	24	21.6667	24	16.6667	17.3333	13.3333	10	19	16	17
		fly 174	1	2	0	0	1	0.66667	2	3.3333	4.3333	8	5.6667	4.3333	5.3333	5	13	6.3333	13	7	4.3333	3	6.3333	4	3.3333	0	2	20	24.3333	25.3333	29	30	28.6667	30	27.3333	19.6667	25.3333	25.6667	23.3333	22.3333	21.6667	23.6667	30	21.6667	28.6667	30	30	26.6667	13.3333
		fly 175	2	0	0	0	0	3.6667	1.6667	5	5	3.3333	4.6667	8.6667	13.6667	6.6667	14.3333	11.3333	10.3333	7.6667	6.3333	1.6667	0	0	0	0	4.6667	19.6667	19	29.6667	30	30	30	30	30	30	30	30	30	25.3333	29	30	30	30	30	30	26.6667	26	27.6667
		fly 176	0.66667	0	0	0	0	0	3.6667	2.3333	0	0	0	1	4.3333	0	2.6667	18	9	0.33333	2.6667	0	0	0	0	0	11	26.6667	25.6667	29.3333	25.6667	30	30	30	28.3333	28.6667	30	29.3333	30	30	30	30	29.6667	29.3333	30	26.6667	26.3333	28.3333	30
		fly 177	0.33333	0	0	0	0	0	0	0	0	0	8.3333	5.3333	17.3333	11.3333	15.3333	12	12.6667	6	0	0	0	0	0	0	0	2	5.6667	7	3.6667	7	14.3333	17.6667	7.3333	12	22	11.6667	21.3333	15	26.3333	29.3333	30	19.3333	6.3333	15	25	27.6667	30
		fly 178	0.66667	1.6667	0	0	2	0	4	2	0	3.3333	1.6667	2	0	2.3333	3.6667	0.33333	3.6667	3.3333	0	0	0	0	0	0	10	15.6667	17.3333	17	19.3333	25.3333	25	29.3333	30	24.3333	30	30	30	30	30	30	24	20	24	24.3333	30	27.3333	28.6667
		fly 179	2	2.3333	0.66667	2.3333	4.6667	0.33333	13.6667	9.3333	10.3333	12.3333	17	19.6667	18.3333	14	27.3333	16.3333	18.3333	19.3333	13.6667	19.3333	2.6667	2.3333	2	0	0	10.6667	21.6667	25.6667	27.6667	25	29.6667	28.3333	23.6667	29.6667	29.3333	23	20.6667	26.6667	29.6667	30	25	24.3333	24.3333	27	23.6667	20.6667	24.6667
		fly 180	0.66667	0	0	0	0	0	0	2.6667	3.3333	1.6667	3.6667	7.6667	8.6667	12	19.6667	11	12.6667	3.6667	5	4	2	0	0	0	0	0	2.6667	13.6667	9	16.6667	21	16.3333	19	19.6667	28.3333	27.6667	30	26	23.6667	26.3333	30	30	30	30	30	30	30
		fly 181	1.3333	0	0	0	4	0	3.6667	0	6.6667	0	0	0.66667	1	4.6667	0.33333	4.3333	0	0	3.6667	6	0	0	1	3	2.6667	10.6667	20	18.6667	22	30	25.3333	25.6667	30	30	28	20.6667	27.6667	29.3333	26.6667	30	30	30	30	25	19.3333	21.6667	30
		fly 182	4.3333	0	2	2	0	0	8	3.3333	3.6667	8	13	11	15.3333	9.6667	11.6667	13.6667	11.6667	8.6667	7.6667	4.3333	5.6667	0.33333	0	2	5	1	8	13	16.6667	23	30	30	29.6667	22	28	30	30	27.3333	29.6667	30	27.3333	28.6667	30	30	29.3333	26	29.3333
		fly 183	0	0	0	0	0	0	0	0	0	0	0	0	0	0	1.3333	2	0	0	0	0	0	0	0	0	5.3333	19.3333	22.6667	20.6667	28	26	30	30	30	25	29.3333	23.6667	27.6667	28	29.6667	30	25.6667	22.3333	23.3333	23.3333	21.6667	29.3333	25.3333
		fly 184	0	0	0	0	0	0	0	0	0	2	2	1.6667	2.6667	6	3.3333	1.6667	9.6667	5.6667	2.6667	2.6667	1.6667	0	0	0	3.3333	11	21	12.3333	21.6667	16	20.6667	23.6667	20.3333	24	30	30	22	25	29.6667	24	30	30	29.6667	30	28.3333	22	26
		fly 185	10	14	7.6667	8	7.3333	6.3333	8.3333	10.6667	11	7	5.6667	11.6667	20.6667	10.3333	17	15	21.3333	10.6667	7	1.3333	2	2.6667	0	0	0	0	4	9.6667	16.6667	16.6667	15	21	21.6667	28.3333	25	27.3333	30	29	28.3333	30	28.3333	30	28.3333	29.6667	28	28.3333	30
		fly 186	1.3333	0	1.6667	0	4	2	0	0	2.6667	3	5.3333	2.3333	0	2	11.6667	7.6667	0	1.3333	2.3333	2	8	8.3333	3	0	1	16.6667	20	21.3333	23.3333	23.6667	26.3333	28.3333	30	30	30	26.6667	20	18.3333	8.6667	16.3333	14.6667	25	23.3333	25	26	25.6667	27.6667
		fly 187	0.33333	0	0	0	0	0	0	0	0	0	0	0	0	0	0	0	0	0	3	0	3.6667	1	0	0	1.6667	1.6667	0.66667	15.3333	18.3333	10.6667	16.3333	13	20.6667	14.3333	15	16.3333	8	16.3333	11.6667	12	16.3333	18	8.6667	9.6667	11.6667	16.3333	18
		fly 188	0.33333	0	0	1.6667	2.6667	3.3333	1.6667	2	1.6667	5.6667	3.3333	0	0	4.6667	0	0	1.6667	0	0	0	0	0	0	0.66667	4.3333	16.6667	17	20	19.6667	22.3333	24	29.6667	21.3333	18	23.3333	25.3333	25	27.3333	25.3333	29	30	30	30	30	26	26	30
		fly 189	0.66667	0	3.3333	2.6667	6.3333	1.6667	7.3333	0	2.6667	0	3.3333	12.6667	10.3333	4.3333	8	7.3333	6	8	3.6667	3	10.3333	8.3333	3	0	0	0	11.3333	19.6667	24.6667	27.6667	24	28	25	25.6667	30	24.6667	22.3333	27.6667	17	14.3333	23.3333	30	19	25.6667	21.6667	22.6667	27
		fly 190	0	0	0	0	0	0	0	0	0	0	0	0	0	0	0	0	0	0	7.6667	4.6667	0	0	0	0	0	0	0	3	3.6667	5	4	6.3333	16	8.3333	18.3333	15	16.3333	25.3333	13.6667	24	25	27	19	12.6667	13.3333	6.3333	0
	Fig 4C	age 20d
			bin 1	bin 2	bin 3	bin 4	bin 5	bin 6	bin 7	bin 8	bin 9	bin 10	bin 11	bin 12	bin 13	bin 14	bin 15	bin 16	bin 17	bin 18	bin 19	bin 20	bin 21	bin 22	bin 23	bin 24	bin 25	bin 26	bin 27	bin 28	bin 29	bin 30	bin 31	bin 32	bin 33	bin 34	bin 35	bin 36	bin 37	bin 38	bin 39	bin 40	bin 41	bin 42	bin 43	bin 44	bin 45	bin 46	bin 47
	2xBRP	fly 1	1.3333	0	0	0	4	10	4	9	4.3333	9.3333	12.3333	13.6667	17	16.6667	15.3333	13.6667	15.6667	12	21.6667	13	14.6667	7	5.6667	4	12	24	19.3333	16.3333	21	25.3333	25	27	22	21.3333	26.3333	23.6667	26	23	28	25	19.3333	14.6667	13.6667	21.3333	20.6667	27	27.3333
		fly 2	1.6667	1.6667	3.3333	1.6667	17.6667	10.3333	5.6667	8.3333	10	17.6667	3.6667	3.6667	11.6667	15	9.3333	15.3333	12	11.3333	10	12	13.3333	11.6667	9	4	2.3333	6.6667	11.3333	24.6667	19.3333	22.6667	21	27.3333	30	19.6667	19.3333	18.6667	24	20	15.3333	15.6667	27.6667	28.6667	29.3333	24	26.3333	23.3333	22.6667
		fly 3	0.33333	3.3333	6.3333	7	17.3333	20.6667	15.6667	13.3333	12.3333	15	15	22.6667	21.3333	17	28	25	23.6667	21.6667	9.6667	14	9.3333	13	0	2	13	19.3333	19.6667	29.6667	29.6667	29.3333	29.6667	30	30	30	30	30	30	30	28.6667	28.6667	25.3333	29.3333	30	30	30	30	30
		fly 4	8.6667	5.3333	10.3333	7.3333	11.6667	7	4	3.3333	4	2	10	1.3333	7.3333	16.3333	10	8	4.3333	10.6667	2.6667	1.6667	5	5.6667	2	0	12.3333	14	21.6667	21.6667	21.3333	25.3333	22.3333	24.6667	28	27	30	30	30	30	30	25.6667	28	30	30	30	30	30	30
		fly 5	1	0	0	5	6.3333	6.6667	12.3333	11.3333	12.3333	13.3333	11.3333	12.3333	10.6667	6	17	18.3333	9.3333	3.6667	10.3333	0.33333	3.3333	2	0	0	5	25.3333	29.6667	30	29.6667	29.6667	27	29.6667	30	24.3333	19.6667	24.6667	18.3333	23.6667	25	29.6667	24	22.3333	19	24	24	27	25.6667
		fly 6	0.33333	0	2	2.6667	9.3333	5.6667	0.66667	10.6667	11.3333	9	10.3333	15.3333	14.6667	18	20.3333	19.6667	21.6667	11.6667	11.3333	8.6667	15.6667	4.6667	0	0	7.3333	13.6667	19.3333	23.6667	24.3333	24	29.6667	28.6667	27.6667	28.6667	30	30	23.3333	30	29	27	24.6667	28.6667	25.3333	27	30	29	30
		fly 7	5	2.6667	3	8.3333	5	5	16	10.6667	2.3333	19.3333	11.6667	9	4	12.3333	18.3333	17.3333	23.3333	27	24.6667	25	15.6667	14.3333	10.6667	7.6667	8.6667	7.3333	7.3333	12	13.6667	18.6667	19.3333	7.6667	18	24.3333	22	22	21	27.3333	19.6667	23.3333	26.3333	19.3333	22.3333	23.3333	26.3333	17.3333	18.3333
		fly 8	0	0	0	1	1.3333	1.6667	0	3	3.3333	0	5.6667	8.6667	19.6667	14.6667	14.6667	17	19	13.3333	21	15.3333	11.3333	7.3333	0	0	8.6667	19.3333	21.3333	25.6667	21.6667	22.3333	15.3333	26.3333	25.3333	21	26.3333	25.6667	25	24.6667	23.6667	26	21.3333	20.3333	21.6667	27.6667	21	24.3333	25.6667
		fly 9	1	0	0	0	0	0	0	0	0	0	2.6667	5	6.6667	7	10	4	9.3333	17	2.6667	12.3333	14.3333	6.3333	0	5.3333	4.3333	4.3333	3.6667	12	13.3333	21	19.3333	16.6667	26	30	26	23.3333	25.3333	30	30	28.3333	21.6667	28	30	30	25.6667	23	29
		fly 10	0.66667	0	0	2.3333	3.3333	2.6667	8	8.6667	1.6667	4	2.3333	6.6667	10.3333	17	7	3.6667	9.3333	10.3333	15.3333	9	0	7	1	1.6667	5	12.3333	16.3333	16.6667	19.6667	16.6667	24	25.3333	20.6667	22.3333	24.6667	22.6667	30	29.3333	30	30	24.6667	30	24.3333	25.6667	29.3333	27.6667	23.3333
		fly 11	0	5.6667	12.6667	18	10.6667	21.3333	13.6667	13.6667	15	15	19	14.3333	16.3333	19.3333	16.6667	16.3333	27	24.3333	19	22	27	17.6667	18.6667	16	8.3333	24	30	19.6667	25.6667	21.6667	23	28.6667	19	25	26.6667	27	22.3333	27	24.6667	26.3333	25	25	25.6667	26.6667	24.6667	27	26.6667
		fly 12	0.66667	0	2.3333	4	9	10.6667	7.3333	10.6667	6.3333	12	3	15	10.3333	10	12.6667	14.6667	9.6667	9.6667	7.6667	1.6667	6.3333	7.3333	3	6	0	22.3333	23.3333	21.6667	21	26.3333	29.3333	26	29	28.6667	28	23	23.3333	26.6667	18.6667	22.6667	29	22.6667	26.6667	26.6667	22.3333	26.6667	19.3333
		fly 13	0.66667	17	20.6667	23.3333	17	20	27.3333	11	15.3333	21.3333	24.3333	15	24	24.3333	23.6667	17.3333	20	15.6667	12.3333	13.6667	10	5.6667	2.3333	1.3333	0.33333	18.6667	26.3333	27.6667	24	20.6667	26.6667	27	27	29.6667	26.6667	27	26.3333	28	29.3333	27	29	21.6667	29	14.6667	21.6667	18	27.6667
		fly 14	1	1.3333	1.6667	1.3333	6	9	4.6667	2.6667	7	4.3333	3	0	8	13	17.3333	10.3333	14	14	4.3333	4	0	0	0	0	9	15.3333	18.3333	28	24.6667	28.6667	27.3333	30	26.6667	30	29.3333	27	30	30	27.3333	28.3333	27.3333	30	27.6667	30	28.6667	27	26.3333
		fly 15	2.6667	0	1.6667	2	5.6667	9	2.6667	9.3333	12	12.6667	19.3333	22.6667	21	20.3333	21.3333	24	25.6667	22	22	18	14.6667	8.3333	9	1.6667	3.6667	24	25	30	28.3333	30	26.3333	29.3333	26.6667	29.6667	30	30	30	30	30	26	25.3333	30	30	30	30	30	30
		fly 16	0.66667	11.6667	15.6667	18.3333	22.6667	16.3333	17.6667	21	20.6667	14	24.3333	21	19.6667	18.3333	24	20.6667	19.3333	20	20	18.6667	18	27.6667	23.6667	15	8.6667	17	23	16	21.3333	23	23.3333	19	22	17.3333	25.3333	26.3333	24.3333	28	30	29	23	26	18	22	23	29.3333	30
		fly 17	1.3333	0	0	0	0	0	0	0	1	9	4	4.3333	4	9.3333	5	9	11	11	10.3333	9.3333	3	16.3333	2	0	7.3333	19.6667	18	24	29.6667	27.3333	24	25.3333	26.6667	27.6667	28.6667	27.6667	27.6667	28.6667	30	30	30	30	30	30	30	30	30
		fly 18	1.6667	0	0	0	0	2.3333	5	15.3333	12	16	14.6667	11.3333	14.3333	16.3333	16.6667	17	5.6667	7	6	3.6667	5.6667	0	0	0	4.6667	8.3333	0	0	0	2	0	2.6667	10.3333	14	16.6667	21.3333	22	28.6667	24	24.3333	21.6667	24.3333	23	22	23.6667	20.6667	20
		fly 19	0.66667	0	2.3333	0	0	0	0	0	0	0	1.6667	2.3333	2.3333	4.3333	9	11	8.6667	16.6667	16	10.6667	7	1.6667	0	0	0	13	19.3333	22	24.6667	24.6667	28.6667	30	30	30	30	22.3333	25.6667	26.3333	30	30	30	30	30	28.6667	28.3333	28.3333	30
		fly 20	3.3333	0	0	2	5.6667	1.3333	14	13	24	19.6667	5	23.6667	17.3333	23.6667	16	18	11	20	17.3333	12.6667	6	8.3333	7	3	6	24.3333	28.3333	29.6667	20.6667	25	29.3333	27	29.3333	28.3333	29.6667	29.3333	28.6667	23.3333	28	29.3333	29	28	28	28	26.6667	29.6667	30
		fly 21	2.6667	0	2.3333	0.33333	5	3.3333	1.6667	2.3333	6.6667	14.6667	13	9.3333	7	4	15.3333	18	14	7.3333	3	5	0	0	0	1.3333	9.3333	29	28	30	30	30	30	30	30	30	30	30	30	30	30	30	29.3333	30	29.3333	28.3333	25	26	29.6667
		fly 22	0.33333	0	5.3333	1	4.3333	3.6667	10.3333	11.3333	8	10.6667	17.6667	19.6667	25	19.6667	22.3333	26.3333	26.3333	21.3333	22	25	21	13.3333	3.3333	2	3.6667	21	13.3333	19.6667	25.6667	23	20.3333	29	28.3333	25.3333	26.6667	29	29.6667	27.6667	26.6667	26.3333	29	29.6667	27	26.3333	25.6667	29	29.6667
		fly 23	1.6667	1.6667	0	0	4	4	3	10.3333	12	15	6.6667	10.3333	19.6667	23.6667	19	14.6667	16.3333	20.3333	16	20.6667	8.3333	5.3333	8	8.3333	0	0	6.6667	9.6667	5.3333	15.6667	17	19	23.3333	25.6667	19.6667	23	28.6667	24.6667	21.6667	20.6667	20.3333	22.3333	24	25.6667	28.3333	22	30
		fly 24	0.66667	11.3333	8.3333	10.6667	15	14.6667	21.6667	19.3333	26.3333	21.3333	21.6667	20	24	23.3333	27	25.6667	22	26.6667	24	16.3333	23	14	14.6667	5.6667	11	28.6667	28.3333	26.6667	29	30	30	30	28.6667	29.6667	30	29.6667	29.6667	27.3333	30	29.3333	29.6667	28	30	28.3333	30	30	30
		fly 25	0	0	0	0	0	0	0	0	2.3333	0	1.3333	5.6667	3	4.6667	0.66667	13.6667	6	9.3333	0	1.6667	0	2	0	0	4	8	5	3	5	13.6667	18	8.6667	11.6667	15.3333	10.6667	21.3333	12	15.6667	17	12.3333	2.3333	9.6667	4	9.6667	8.3333	7	5
		fly 26	0	0	0	0	0	0	0	0	0	0	0	0	0	3.6667	12.3333	6.6667	4	2.3333	0	0	0	0	0	0	4.3333	23.3333	22	25.6667	19	19.6667	21.6667	20.3333	19.6667	18.3333	22.3333	22	20	23.6667	25.6667	24	27.6667	24.6667	25.3333	30	28.6667	24.6667	17.3333
		fly 27	4	1.6667	4	3	4	3.6667	1	3	0	0	6.6667	17.6667	14.6667	15.6667	9.3333	11.3333	10	18.6667	5.6667	4.3333	3.3333	1.6667	4.3333	3	0	12	22.6667	26.6667	27.6667	29.6667	29.3333	30	26.3333	30	28.3333	27	30	29.3333	25	29	30	30	30	29.3333	30	30	30
		fly 28	0	0	1.6667	0	0	4	0	0	3.3333	6.3333	0.33333	4.6667	16	2.3333	15	2.3333	1.6667	0	0.66667	10.3333	11.3333	0	0	0	3.6667	6.6667	8.6667	14	12.6667	18	18.6667	21.6667	21.3333	22.6667	25	18.3333	24.3333	27.6667	28	27.6667	27.6667	29.6667	30	30	23.3333	28.6667	27
		fly 29	2.3333	5	0	2	3.3333	5.3333	11.3333	4.3333	9	19	16	12.6667	24	16.6667	15.6667	21.6667	18.6667	13	6	1	10	3.3333	0	5.6667	16.3333	17.6667	21	28.3333	25.3333	25	24.6667	23.6667	25.3333	27.3333	29.6667	30	26.3333	28.6667	29	30	30	30	30	30	30	30	30
		fly 30	1	7.3333	4.3333	19	16.6667	15	18	8.6667	17	18	25.6667	15.6667	15.3333	25.3333	22.6667	18.6667	18.6667	17.6667	19	9	1.6667	7.6667	2	0	2.6667	17.6667	23.6667	26	23.6667	26	29.6667	28	29.3333	27	27	30	29.3333	29.3333	30	30	30	30	30	30	30	30	30
		fly 31	0.66667	1.6667	5	3.6667	1.3333	0.66667	4.3333	1.3333	8.3333	8.3333	7.3333	3	7	21.6667	19	17.6667	10	10	5	17	5	5.3333	4	3.3333	1.3333	26.6667	29.6667	27	30	29.6667	29.6667	30	29.6667	30	30	29	30	29.6667	30	26	30	29.6667	30	28.3333	26	30	27.6667
		fly 32	2.5	0	0	0	6.5	8	3.5	7.5	13.5	16	8.5	0	22.5	16	2.5	1	2.5	10.5	17	12	22	0.5	0	0	22.5	20.5	28	13.5	18.5	28	27.5	30	27	30	30	14	27.5	27	21.5	29.5	26.5	28.5	29.5	30	30	30	24
		fly 33	1.5	0	2.5	0	0	0	2.5	0	0	0	0	6	3.5	3.5	5	1.5	5	0	0	7	2.5	2.5	1	0	3	2	22.5	23	15.5	16.5	25.5	24.5	27	28	30	30	30	28.5	30	30	30	30	30	30	30	30	29.5
		fly 34	0	0	0	0	0	0	2.5	9.5	26	25.5	12.5	27.5	17	24	18	7.5	9.5	10.5	0	3	0	0	0	0	11	15	18.5	27	24	27.5	24.5	24.5	29	29.5	30	30	30	30	30	30	30	30	30	30	30	30	30
		fly 35	0.5	0	0	8	15	3.5	17.5	24.5	14	6	2.5	0	3	20.5	22	14	9.5	4	6	9	5.5	0	0	0	8.5	17.5	21.5	19	22	18	16	21	14.5	25.5	28.5	25	30	25.5	30	30	30	30	30	30	30	30	30
		fly 36	0	4	0	0	0	0	0	0	0.5	2	0	4	0	8.5	12.5	9	6	9.5	2.5	0	0	2.5	0	0	19.5	29	25.5	23.5	19.5	19	25.5	30	30	30	30	30	30	30	30	30	30	30	30	23.5	26.5	11.5	22
		fly 37	6	3.5	0	14	13	13	19	16.5	12	8.5	14.5	14	23.5	17.5	10	4.5	17	5	7	7.5	5	1.5	0	0	25.5	30	30	30	30	30	30	30	30	30	30	30	30	30	30	30	30	30	30	30	30	30	30
		fly 38	0	3	7.5	8	5.5	11.5	8	7.5	11.5	9	8	15	15	11	8	8.5	15.5	17	14	2	13	4.5	6	0	10.5	25	18.5	29.5	29	29	30	27.5	30	30	30	30	30	30	30	30	30	30	30	30	30	30	28
		fly 39	7.5	9.5	9	11.5	16.5	19	17.5	10	18	10	21.5	14.5	13	19.5	18	11.5	18.5	22.5	17	8.5	12	10.5	1.5	10.5	20.5	28.5	30	28	28	23	28.5	26	27.5	26	26.5	26	25	28.5	29.5	25	22.5	23.5	29.5	29	18	29.5	27
		fly 40	0	0	0	4	0	6	0	2.5	0	0	0	0	0	0	0	0	0	0	0	0	0	7	0	0	9.5	20.5	8.5	15	18	8	21.5	14.5	12.5	20	21	17	22	18.5	22	7.5	19	23.5	24.5	22	22.5	24.5	15
		fly 41	0	0	3	0	0	0	5	0	0	0	0	0	0	0	6.5	5.5	4.5	16.5	23.5	2.5	2	0.5	0	0	0	5.5	6.5	9	9.5	14.5	7	21.5	20.5	29.5	20	20	27.5	30	26.5	20	26	30	30	30	22	26.5	24.5
		fly 42	0	0	7.5	12.5	5.5	13	11.5	14	18.5	22	29	23	27.5	17.5	22.5	24	25.5	18	12	19.5	18.5	9.5	7	3.5	20.5	28.5	30	28.5	29.5	29	29	30	25	28.5	28	26.5	28.5	20.5	25	13	24.5	27.5	26.5	25	20	21	19.5
		fly 43	1	7	0	2.5	5	0.5	4.5	0	6.5	8.5	9	9	7.5	8.5	11	11.5	9	14.5	0	14.5	8	2.5	0	0	6	30	30	30	30	30	22	18.5	30	29.5	24.5	30	29.5	30	30	26.5	30	30	28	30	30	18.5	30
		fly 44	0	0	0	0	0	7	0	2.5	4	0	0	1.5	6	0	0	9.5	6	8	4	22	5	3.5	7	2	21.5	30	24	26.5	26.5	28.5	30	24.5	30	30	30	29	29	30	30	25	21	24	28	25	27.5	22	23.5
		fly 45	0.5	0	0	0	0	0	0	0	0.5	2	5.5	13	10.5	20	18	14	5	0	0	0	0	0	0	0	23.5	29	17	17	26	21	23	19	17.5	22	16	18	23	20.5	26	26.5	24.5	17	24	24	27.5	30	29.5
		fly 46	4.5	12	17.5	14.5	16	14.5	18.5	14	11.5	12	17	23	26	25	23.5	25	21	22	14	10	0.5	11	2	9.5	16.5	30	30	30	30	30	26	29.5	27	27	27.5	19.5	29	28.5	28	28.5	28	25.5	25.5	30	30	30	30
		fly 47	1	0	0	0	0	3.5	11.5	11	8.5	2.5	5.5	3.5	16.5	14.5	20	7	14	22.5	4.5	4.5	0	6	0	0	20.5	29.5	25.5	29.5	23.5	29.5	29	27.5	25.5	30	29.5	18.5	28.5	24.5	25	24.5	28	26	18.5	27.5	24.5	26.5	27
		fly 48	0	0	2.5	0	0	0	0	0	0	3.5	5	2.5	15.5	5	11	4	2.5	6	2.5	0	0	0	0	0	1	14	13	9	25.5	29.5	23.5	30	20	27.5	25.5	20	25	20.5	23.5	26.5	30	27.5	23	24.5	21.5	26.5	25.5
		fly 49	2.5	6.5	7.5	18	14.5	21	6.5	8.5	18.5	8	11.5	14	3	14.5	16.5	14	10.5	12	3.5	6	8	0	3	0	12.5	24.5	23.5	22	29.5	24	25.5	26.5	27.5	19.5	19	17.5	23.5	29	28.5	30	20.5	24	22.5	23	30	17	26
		fly 50	2	0	0	9.5	15	3.5	14.5	25.5	17	0	0	15	10	14.5	19.5	18.5	14.5	14	14	0	0	0	0	0	5.5	19.5	27.5	29.5	29.5	29.5	23.5	29	30	28.5	27.5	30	27.5	30	25.5	30	30	29.5	29.5	26.5	30	30	30
		fly 51	0.5	3.5	4	10.5	7.5	6.5	13	17	14	11	18.5	15	11	13	11.5	14	16	22	21	10	5.5	6	8.5	7	23	29	26.5	30	30	30	18.5	27.5	30	30	30	30	30	30	30	30	30	25	25.5	30	30	27	30
		fly 52	1.5	0	0	0	0	0	0	0	7	4.5	0	0	5.5	16	15	12	0	0	7.5	0	0	0	0	0	3.5	3	8.5	13	14	14.5	18.5	14	18.5	16	3	6.5	30	24	24	30	30	29.5	30	30	30	30	24
		fly 53	1.5	6.5	14	5	27	14	11	4	4	0	6.5	1.5	15.5	28	5	6	5	3	4	0	0	0	0	0	2.5	3	12.5	13	19	16	15	22.5	29	23.5	26	28	30	25.5	26.5	22	27	27.5	26	30	30	24.5	29.5
		fly 54	9	15	19	12	6.5	13.5	9	19	8.5	14	10.5	16	3	15	7.5	10	14	12.5	11.5	3	15.5	7.5	7	0	22.5	29.5	25	22	25.5	29.5	22.5	24	23	22	24.5	22.5	27	24.5	30	27.5	29.5	30	30	30	30	30	30
		fly 55	0	2.5	2.5	0	6.5	7.5	12	0	8.5	5	4	3.5	2.5	1	5	2.5	0	3.5	1.5	1	0.5	9.5	0	0	4	3	0	0	5	16	11	17	17.5	18	19.5	20	18	25.5	20.5	21	29.5	19.5	21.5	29.5	30	26	26.5
		fly 56	3	0	0	0	0	0	0	0	7	9.5	0	8	19	2.5	8.5	21	6	0	11.5	8.5	2.5	2.5	0	0	5	8	8	16.5	14	15.5	19	12.5	22	24	13.5	22	30	30	30	30	30	30	23	21.5	28.5	23.5	24.5
		fly 57	0	3	7.5	5.5	5.5	8.5	0	2.5	18.5	4.5	8.5	5.5	11	5.5	3.5	3.5	7	1	4.5	13.5	8.5	2.5	0	0	0	2.5	0	7	8	17	18	12.5	21.5	16.5	15	14	25	12	18.5	19.5	24.5	21.5	30	30	12.5	28.5	30
		fly 58	0.5	0	0	0	0	0	0	0	8.5	15	15	5.5	0	12.5	23.5	23.5	14	22	29.5	16.5	2	3	0	2.5	2	13.5	20.5	16	19	17.5	21	22	23	24	26.5	23	28	29.5	29.5	27.5	30	26.5	30	28.5	16	28.5	30
		fly 59	0.5	1.5	2	0	0	0	0	3.5	2.5	0.5	0	0	3	2.5	2	2.5	10.5	10.5	0	3.5	0.5	0	0	0	10.5	21.5	13.5	27.5	29	28	30	30	18	22.5	17	22	17.5	22	25	22.5	21	23	27	20.5	29.5	27.5	29.5
		fly 60	1.5	0	0	4.5	0	5.5	21.5	23.5	23.5	9.5	5.5	13.5	29.5	16	3.5	16	14.5	4.5	0	0	0	0	0	2	22.5	22.5	23	26	27	30	30	30	30	30	30	30	30	30	28.5	23.5	29	19.5	19.5	30	29.5	30	30
		fly 61	2	0	0	0	0	0	0	0	0	0	12.5	8	6	14	11	10.5	4.5	6.5	3.5	2.5	0	0	0	0	5.5	7.5	12	13	19	8	9.5	8.5	19	13.5	16	16	22	23	21.5	24	29.5	30	29.5	29.5	29	30	30
		fly 62	0.5	0	0	0	0	0	0	0	0	0	0	0	0	2	10.5	0	0	0.5	8.5	8	0	0	0	0	14.5	14.5	13	17.5	12.5	22	27	25	21	23	26	27	23	28	26.5	30	30	25.5	30	30	30	30	30
		fly 63	1	0	2	1.5	0	0	0	2	4.5	0	0	0	2.5	0	0	0	0	3	1	0	0	0	0	0	1	11.5	14	0.5	16	10	26.5	17.5	5.5	4	15	20.5	10.5	25	24	18	25	27.5	15	21.5	8.5	2.5	4
		fly 64	5	3	4	8	18.5	13.5	21.5	16.5	15.5	15	9	15.5	10.5	18	15	20.5	23.5	11.5	14.5	14	16	16	9.5	7.5	8	18.5	26	28.5	22	27	25.5	22.5	20	19	18	24	22	24.5	23	27	30	29.5	24.5	25.5	29	28.5	30
		fly 65	15	2.5	14	11.5	12	3.5	15.5	11.5	14.5	13.5	9.5	12	21.5	25	24.5	29	27.5	28	29	30	26	15	14.5	9.5	18	27.5	30	30	30	30	30	30	30	30	30	30	30	30	30	30	30	30	30	30	30	24.5	30
		fly 66	8.5	6	21.5	20.5	24	30	22	16.5	26.5	10.5	12.5	21.5	24.5	18.5	22	22.5	17.5	9.5	20	6	13.5	4	8	2	3	3.5	9	14.5	19.5	6	8.5	16.5	14.5	18	22.5	21	30	30	30	30	30	29.5	29.5	29.5	29	24	25.5
		fly 67	2	13	10.5	0.5	9	7	5	15	14.5	11	7.5	11.5	11.5	24.5	18.5	4.5	11	19.5	11	8.5	9	7	4	7.5	0	24	23	20.5	24	20	23	28.5	25	21	22.5	25	24.5	17.5	20.5	29	29	30	25.5	24.5	8	28	28
		fly 68	4.5	4	11	13.5	9.5	7	9.5	15	16.5	13.5	9.5	18.5	23	21	14	13	21	17	16	23	18	13.5	6.5	3.5	2.5	21	18	29	30	30	30	27.5	30	30	30	30	30	30	29.5	30	30	30	30	30	29.5	26	29.5
		fly 69	1	0	0	0	0	2.5	0.5	14	2.5	4.5	5	6.5	5	6.5	7	15.5	24	4.5	13.5	0	0	0	2.5	0	0	22.5	19.5	16.5	14	14	2.5	10	14.5	15	15	28	23	30	29.5	22.5	28	22.5	11	18.5	17	27	21
		fly 70	1	0	0	0	0	0	5	0	0	0	0	0	7.5	7	4	6	10	0	2.5	9	7	2	3.5	10	1	0	7	10.5	12.5	9	16	9.5	14	18.5	18	20	20.5	19.5	18	25.5	20.5	23.5	26.5	27	26	18	29
		fly 71	0.5	0	0	0	0	0	0	0	0	0	3.5	1.5	0	4	0	0	3.5	6.5	5	3	6.5	2.5	1	0	0	9	19	10	18.5	19	17.5	24	15.5	17	27	24	24.5	26.5	30	23.5	30	30	30	30	30	30	20.5
		fly 72	4	7.5	20	12	22.5	18	15.5	19	17	14.5	20	19.5	18.5	15	15	19	17	10.5	10.5	9	0	0	9.5	5	0	7	17.5	18	27.5	23	27	25.5	27.5	28	28	30	29	30	30	30	29	29.5	25.5	25.5	30	29.5	29
		fly 73	1.5	0	0	0	0	0	3.5	5.5	0	5.5	0	9.5	0	3	8	7	4	3	11	5	5	0	0	0	0	10.5	19.5	18.5	22	22.5	21	26.5	23.5	13	27.5	28.5	29.5	30	26	24.5	30	23	30	29	25	23.5	28.5
		fly 74	2	3	0	0	0	0	12.5	24.5	8	2	4.5	21.5	22	20	29	24.5	28	28	22.5	19	22	15	3.5	0	1	2.5	4	16	22.5	14	13	23.5	11.5	24.5	21.5	19	18	25	25	24.5	19	29	29.5	30	30	30	23.5
		fly 75	0	13	13.5	20	11	10	16.5	16.5	21.5	25	27.5	20.5	20.5	21	24	25.5	20	24	26.5	26.5	25.5	13.5	12.5	13	10.5	22	10.5	6	18	16.5	24	26.5	16.5	21.5	24.5	25.5	25.5	27.5	30	30	28	26	30	13.5	22	22.5	21.5
		fly 76	1	0	0	0.5	2	4	7.5	3.5	11	4	6.5	6	9.5	8	2	4	7.5	3	1.5	5.5	5.5	7.5	9.5	5	0	0	1.5	21.5	30	29.5	16	18	26	19.5	25	20	22.5	17	27.5	30	15	28.5	30	30	30	30	30
		fly 77	6	7	16	18	11.5	6	8	18	22.5	17	21	25.5	17	27	24.5	26	23	14.5	12	10	5.5	3	0	0	24	30	21	16.5	22.5	16.5	23.5	27	20.5	25.5	27	20	20.5	21.5	17	18.5	23	29.5	29.5	18.5	15.5	30	30
		fly 78	0.5	0	3	3.5	6	10	18.5	16	11.5	19.5	19	7	19	23.5	23	28.5	19	27	20.5	24.5	18	15	14.5	0	15	20	19	23.5	24	24.5	25	30	29.5	22	25	26.5	30	30	30	30	30	30	28.5	21.5	20.5	30	30
		fly 79	1	2	15	2	2.5	14	6.5	10	18.5	7	10	4	0	5.5	3.5	0	3	0	2	10	3	3	0	5.5	3	10	0	0	0	2.5	3.5	13	4	5	0.5	0	6	4.5	3	5.5	11.5	10.5	20	3	8	3	11.5
		fly 80	2.5	0	0	2.5	0	7.5	10.5	1.5	4	13	8.5	2.5	7	6.5	13.5	11	6.5	16	12	9.5	5	0	11	11	0	5.5	4	1.5	11.5	11.5	10.5	17	13.5	14.5	23.5	7.5	12.5	7.5	11	10.5	20.5	9	17	10.5	20.5	18.5	2.5
		fly 81	0.5	0	0	0	0	3	0	0	2.5	2.5	6.5	7	4.5	0	11.5	3.5	17	16	2.5	5	2.5	0	2.5	0	0	6	1.5	8	6.5	17.5	11.5	7.5	11	12.5	6	21	12.5	9.5	8	8	10	13.5	14	17.5	4.5	24.5	16
		fly 82	6.5	14	0	4.5	3	8	10	0	0	8	2.5	10.5	11	15	21	12	8	6.5	17	13	9	6.5	0	0	15.5	23.5	20.5	29	29.5	23.5	22.5	23	27.5	30	30	26.5	30	27.5	30	24.5	30	27.5	29	26	29.5	30	30
		fly 83	3.5	3	5.5	9	6	13	6	11.5	14	18	4.5	19.5	14.5	17	24	25	22.5	10.5	7.5	15	7.5	5	6.5	3.5	0	11.5	28	25	21.5	28.5	28	28.5	27.5	24	30	26.5	27	12.5	26	27.5	30	26	12.5	21	15	26.5	30
		fly 84	7.5	14.5	17.5	20	13	18.5	21	21.5	21.5	17.5	19	20.5	15.5	21.5	21	16.5	24.5	24	14.5	14.5	25	13	11	9	17.5	29.5	27	29.5	29.5	29	28.5	21.5	23.5	27	26.5	28	24	30	30	30	29.5	30	30	28.5	27	26	24.5
		fly 85	2	0	0	0	0	0	4	7	5.5	1	8.5	12	13.5	18.5	3.5	6	0	6	0	3	8.5	3.5	0	3	2.5	9.5	11.5	14	11.5	6.5	11.5	19.5	18	21	21.5	25	25	27.5	25	16.5	25	20	20	14	18.5	17.5	22.5
		fly 86	3	0	0	8.5	0	1.5	7	7	6	11	9.5	15	23	25.5	24.5	24.5	28	26	24	14	13	10	16	0	0	2.5	0	4	7.5	16.5	18.5	22.5	19	27	25	21.5	18.5	15.5	28	21.5	25.5	21	19	24	30	25.5	28
		fly 87	0.5	4	9	9	3	5.5	9	25	27.5	22	26	24	25.5	18.5	27.5	27.5	20.5	28.5	25	22	20	6	2.5	0	5.5	0	10	29.5	30	27	26.5	30	30	30	30	30	30	30	30	27.5	25	30	30	22.5	18.5	23.5	29.5
		fly 88	6	8	5.5	24	26.5	11	8	18	26.5	11	22	24.5	18.5	25	13	28.5	20.5	10	23	14	18.5	16.5	7.5	8	0.5	3	14	23	30	27.5	21	25.5	23	28	26	29	25.5	25	23	29.5	25.5	24.5	26	26.5	28	28	29.5
		fly 89	0.5	0	0	8.5	6.5	10.5	11	17	16	5	7.5	21	16.5	21	17	9.5	18.5	18.5	9.5	10.5	5	10	0	0	0	11.5	17.5	18	21	30	16.5	30	30	30	30	28.5	29.5	27	24	24	27	23	25.5	27.5	27	28.5	30
		fly 90	1.5	0	0	21	18.5	18.5	26.5	19	29.5	15.5	23	19	13	20	19.5	20	18.5	6.5	25.5	6	7.5	5	0	0	0	17	27.5	29.5	29	27.5	30	30	26.5	26.5	27	29	30	30	30	29.5	30	29.5	30	30	28	30	25
		fly 91	2.5	2	10	15.5	9.5	21.5	19.5	14.5	10	7	11	22.5	19	21.5	15.5	27	21	25.5	16	16.5	13.5	4	3.5	0	12.5	23.5	23	28.5	29.5	29.5	29	28	21	28.5	29.5	29.5	28	23.5	20.5	24.5	23	27.5	30	25	26.5	23.5	21
		fly 92	3	2.5	13	14	9	14.5	7.5	16	12	25.5	9	11	16.5	20	17	16	15	12	0	0	10	7	4.5	0	12	27	27	29	22.5	27.5	29	30	30	30	30	30	30	30	30	30	30	30	30	30	30	30	30
		fly 93	1	5	18	28	11.5	5	10.5	11	14.5	12.5	16	10	15.5	9.5	6.5	9.5	17.5	14.5	6.5	7.5	12	0	3	2.5	12	16	16.5	7.5	12	11	14	7.5	14.5	11.5	3.5	3.5	17	19	19.5	24.5	15	14	21	21.5	20	21	18.5
		fly 94	3.5	0	2.5	2.5	3.5	2.5	6	8	6.5	15.5	17.5	3.5	20	20.5	23.5	11	15	16	19.5	9	3	6.5	12.5	0	15	18.5	21	28.5	26.5	22	25	29	29	29.5	27.5	27.5	27.5	27.5	30	30	30	30	30	27	27	27.5	29.5
		fly 95	1	0	0	0	4	5.5	1.5	0	3.5	21	15.5	23	11.5	24	30	20	20.5	23	26.5	12	8	11	1	2.5	23	30	30	30	30	30	30	30	30	29.5	30	30	30	29.5	30	30	30	30	27.5	21.5	23	16.5	18
			bin 1	bin 2	bin 3	bin 4	bin 5	bin 6	bin 7	bin 8	bin 9	bin 10	bin 11	bin 12	bin 13	bin 14	bin 15	bin 16	bin 17	bin 18	bin 19	bin 20	bin 21	bin 22	bin 23	bin 24	bin 25	bin 26	bin 27	bin 28	bin 29	bin 30	bin 31	bin 32	bin 33	bin 34	bin 35	bin 36	bin 37	bin 38	bin 39	bin 40	bin 41	bin 42	bin 43	bin 44	bin 45	bin 46	bin 47
	1xBRP	fly 1	0	0	0	0	0	0	0	1.6667	0	2.3333	0	0	2.3333	6.3333	11.6667	6.3333	8	1.3333	4.3333	0	1.6667	0	0	1.6667	4	16.3333	15	12	15.3333	19.3333	19	20.6667	20	21	21	23.6667	24.6667	27	28.3333	26.6667	29.3333	29.3333	26.3333	21.6667	29.6667	30	30
		fly 2	0.33333	0	0	0	0	0	0	0	1.6667	0	0	0.66667	4.3333	9.6667	11.3333	4.3333	0	1.6667	0	0	0	0	0	0	0	7.6667	8.3333	10	8.3333	16.3333	18.6667	22	22.3333	20.6667	22	23.3333	26	17.3333	25	25	27.3333	30	30	29.3333	23	25	18.6667
		fly 3	0.33333	0	0	0	0	0	0	0	0	1.6667	3.3333	5.6667	10	4.6667	7.3333	1.6667	6.3333	5.3333	2	4	0	2	0	3	2	0	7.6667	17.6667	26.3333	24	26	25	26	22.6667	18.6667	28	18.3333	21	26.3333	28.3333	29.3333	30	27	28.6667	19.6667	28.3333	30
		fly 4	1	0	0	0	2.6667	3	1.6667	1.6667	0	0	0	2	0	0	0	0	0	0	3.3333	0	0	1.6667	0.33333	0	1.6667	6.6667	9.6667	5.3333	7.3333	5.3333	11.6667	13.3333	17.3333	11.6667	17.6667	21	21.3333	18.6667	27	29	26.3333	27.6667	29.3333	23.6667	26.6667	27	23.6667
		fly 5	1.3333	0	0	0	2	2	1	0	0	3.3333	2.6667	1.6667	7.6667	15.6667	17	5.3333	18.6667	8	3.6667	2	2.6667	0	0	0	8.3333	13.3333	17	21.6667	22	18	23	23.6667	24	25	27.6667	23.3333	25.6667	20.3333	21.6667	23.3333	28	30	28.3333	30	30	30	30
		fly 6	2.3333	7	15.6667	20.3333	9.3333	15.6667	11.6667	8	14	11.6667	14.3333	9	11.3333	18.3333	6.3333	10.6667	6.3333	9	10.6667	9	7.3333	3.6667	0	0	6	22.6667	30	29.3333	28.6667	29.3333	28.6667	29.6667	27	30	29.6667	29.6667	29.3333	30	27.6667	26	27.6667	24.6667	27.3333	28	27	24.6667	29.6667
		fly 7	1.6667	0	0	0	0	0	0	0	3.6667	0	0	2.6667	3	0	0	1.6667	1.6667	0.66667	0	1.6667	0	0	0	0	6.3333	6.3333	16.3333	16.3333	17.6667	16.3333	21.3333	27	19.3333	15	24.3333	21.6667	24	25.3333	26	30	26.6667	17.6667	19.6667	25.6667	24.6667	28.6667	30
		fly 8	0.66667	0	0	0	0	0	0	0	0	0	0	0	0	0	2	0	0	0	1.6667	0	0	0	0	0	2	2.6667	6.6667	5	9.6667	7.6667	15.3333	15.3333	13.3333	11	12.6667	16.6667	14	18.3333	21.6667	25	19.6667	26	19	24.6667	20	27.6667	27.6667
		fly 9	0.33333	0	0	0	0	0	0	6	1.6667	2	6	0	3	0.33333	5.6667	4.3333	3	8	6	6.3333	5	0	0	0	0	7	5	11	17.3333	11	17	19.3333	16.3333	23.3333	18.6667	24.3333	23.6667	26.6667	18	19	24	25.3333	20.6667	21.3333	22	26.6667	27
		fly 10	0	0	0	0	0	0	0	0	0	0	0	0	0	0	0	0	0	0	0	0	0	0	0	0	2.3333	0	0	0	0.66667	2.6667	1.6667	2	5.3333	2.3333	6.3333	3.6667	16.3333	13.6667	14.3333	20.6667	13.3333	24.3333	24.3333	27.3333	27.6667	23.6667	23.6667
		fly 11	0.33333	0	0	0	0	0	0	2.3333	4.3333	7	0	10	4	8.3333	11.3333	0.33333	14.6667	11	9	4.6667	4.6667	0.66667	0	0	0	10	8	16	16	14.6667	15	14	12.6667	16.6667	19	16.3333	16.6667	17	21.3333	23.3333	21.3333	22.3333	29	19.3333	17	15.6667	19.6667
		fly 12	0.33333	0	0	0	0	0	0	0	0	0	0	1.6667	2	6	4.6667	3.6667	6.6667	0	0	4.6667	0	0	0	0	5.3333	14	9.3333	13.6667	12	10	7.6667	20	23.6667	23	25.6667	20	24.6667	13.3333	18.3333	23	24	18.3333	20.3333	19.3333	25.3333	19.6667	27
		fly 13	0.33333	0	0	0	2	0	0	0	11.3333	0	0	3.3333	5.3333	15.3333	9	11.6667	8.3333	15.3333	14.3333	1.6667	0	0	0	0	9	11.6667	19	15	19.3333	23	20.3333	22.3333	23	19.6667	28.6667	23.3333	19.6667	25.6667	30	29.6667	30	30	30	28.3333	23	26.3333	23.6667
		fly 14	0.66667	0	0	0	0	2	2	6.3333	2.3333	3.6667	6.3333	8.3333	11.3333	8.6667	17.3333	9.6667	21	14.3333	14.6667	7.3333	2	2.3333	0	0	4.3333	12	20	25	26.3333	28.3333	21.3333	25.3333	30	28.6667	28.3333	30	29.3333	29.6667	28.3333	30	30	30	30	30	29.6667	28.3333	30
		fly 15	1	1.3333	0	0	0	1.6667	0	0	0	1.6667	0	0	3.3333	3.6667	0	0	0	1.6667	0	0	0	0	0	0	12	12.3333	22	22.6667	27.6667	24	22.6667	23.3333	28.6667	26.3333	26.6667	23.3333	27.6667	30	30	29.3333	30	30	30	30	30	28.6667	28.6667
		fly 16	0.66667	0	0	0	0	0	0	2	0	4	0	0	0	2	0	0	1.6667	0	0	0	0	0	0	0	7.6667	16	19.3333	16	24.6667	22.3333	17.6667	24.6667	18	21.6667	22.3333	20	21	29.3333	28	29.3333	30	30	30	29	25.3333	22	21.3333
		fly 17	0.33333	0	0	2	2	0.66667	1.6667	6.6667	6	0	3.3333	21.3333	14.3333	19	14.6667	19	17	22	17	5.6667	4.3333	3.3333	0	0	0	0.66667	21.3333	27.3333	24.6667	26.6667	21	23.3333	28.3333	25	25	27.6667	25	30	30	29.3333	28.3333	29.3333	29.3333	30	30	30	30
		fly 18	0.66667	0	0	0	0	0	0	0	1.6667	0	5	5.3333	2.3333	11.6667	21.3333	23	13.6667	14.6667	12	8.6667	3.6667	2	2.3333	1.6667	0	11.3333	24	24.3333	28	30	29.6667	30	30	30	29	24.3333	26.3333	28.6667	26.6667	29.3333	27.3333	28.6667	30	29	24.6667	26.6667	29.3333
		fly 19	0.33333	0	0	0	4.3333	0	0	9.3333	6.3333	8.3333	14.6667	12	20.3333	14.3333	11.6667	19.6667	11.3333	11.6667	11.6667	5	2	0	0	0	3.3333	2	13.6667	8.6667	10.6667	21	9	19.3333	21.3333	19.6667	24.6667	25.3333	20.6667	27.3333	22	24	27.6667	30	30	28.6667	27.3333	30	26
		fly 20	1.6667	1.6667	0	1.6667	0	0	0	1.6667	4	1	3.3333	0	4.3333	0	2	2.6667	6	6.6667	2.3333	4.3333	1.3333	0	0	0	0	13	15	19	15	18.3333	21.6667	20	24.6667	25	22	18.6667	20	23.6667	28.6667	29	30	30	29.6667	25	23	24.6667	23.3333
		fly 21	1	0	2	0.33333	0	0	0	0	3.6667	2.6667	0	2	3.6667	8	5	5.6667	2.6667	7	1.6667	1.6667	3	0	3.6667	0	9.6667	5.3333	18	20.6667	8.6667	14.6667	19.6667	21.3333	24.6667	14.6667	15.3333	13.6667	27.6667	23	20.3333	22.6667	21.3333	24.3333	23.6667	25.6667	18.6667	28	30
		fly 22	1	0	0	0	0	0	3.6667	0.33333	5	4	9.3333	7.3333	3.3333	18.6667	14.3333	7.6667	10.3333	4.6667	4.3333	3.3333	0	0	0	0	14	17.3333	20	27.3333	17.3333	14	20.6667	26.6667	25.6667	27.6667	26.6667	27.3333	25.3333	24	25.3333	29	25.6667	25.3333	29.3333	29.6667	27	30	30
		fly 23	0	0	0	0	0	0	0	0	1.6667	0.66667	3.6667	3.6667	5.6667	0	5.6667	10.3333	7.3333	4.3333	8.3333	3	2.3333	0	0	0	7.6667	18.3333	25	23.6667	28.3333	21.6667	22	24	25.6667	26.3333	22.3333	24.6667	28.6667	23.3333	26.3333	30	27	26.6667	25.3333	24.6667	18.3333	27.6667	22
		fly 24	0	0	0	0	0	2	0	0	0	5.3333	0	3.6667	3.6667	1.6667	2	2.3333	0	0	0	0	0	0	0	4.6667	9.6667	10.6667	14.3333	11.6667	18	19.3333	23	26	25.3333	24	22.6667	25	26.6667	25.6667	29.3333	29	28.6667	25	30	24.6667	27	26.3333	27.6667
		fly 25	0.33333	0	0	0	1.6667	5.6667	1.3333	2	3.3333	4.3333	0	5.6667	3.3333	4	7.6667	4.6667	6	4.3333	2.6667	4	0	0	0	0	4.3333	16.6667	19.3333	12.3333	21.6667	18.3333	14	15	18	14.6667	21	25	23.6667	23	21.3333	26.6667	29.6667	25.6667	27.3333	29.3333	23.3333	29.6667	27.3333
		fly 26	2.3333	0	0.66667	1	0	0	1.3333	0.33333	0	3.6667	0	0	0	2	4	0	5	3	2.3333	0	0	1.6667	1.6667	0	5.3333	2.3333	15	17.6667	26.6667	25	19	29.3333	23.6667	30	30	30	30	30	30	30	30	30	26.6667	28.6667	30	30	30
		fly 27	0	0	0	0	0	0	0	0	0	0	0	0	0	0	0	0	0	3	9	10.6667	3.6667	0	0	0	3.3333	10	15	14	13.3333	16	22.6667	22.6667	17.6667	20.6667	20.3333	19.6667	24.3333	25	24	19.3333	30	28.3333	28	25.3333	28	29.6667	23.3333
		fly 28	2.3333	2.6667	0	5.3333	2.6667	2.3333	6	5.3333	1.6667	0	9.6667	7	7.3333	6	11.3333	11.6667	4	5.3333	8	8	3	7.3333	1.6667	1.6667	7.3333	10	20.6667	26.3333	26.6667	25.6667	21.6667	26.6667	26.6667	20.3333	27	29.3333	26	26	23.3333	30	30	27.6667	28	30	25.6667	23.3333	25
		fly 29	1	0	0	0	0	1.6667	2.3333	0.66667	5	5.6667	4	10.3333	17	10.6667	11	7.3333	10.3333	3	4	2	0	0	0	0	4	15.3333	27.6667	25	28	28	30	27.6667	30	29.6667	29.6667	30	30	30	30	30	30	30	30	30	30	30	30
		fly 30	2.3333	0	0	0	0	1.6667	5.6667	6.3333	14	21.6667	21	23.6667	23.6667	27.6667	25	22.6667	25.6667	18.3333	19.6667	17.6667	10.3333	5.6667	3.6667	6.6667	5.6667	17	12	16.6667	19.3333	20	23.6667	22.6667	14.3333	25	16	18.6667	24.6667	17	24.6667	18	22.3333	25	27	23.3333	24.6667	20	23
		fly 31	0	0	0	0	1.6667	1.6667	0	0	2	1.6667	2	4.6667	2	7.3333	8	2.6667	7	4	4.3333	2	0	5.3333	4.3333	3.3333	0	17.3333	14.3333	17.6667	13.3333	12	26.6667	17	27.3333	18.6667	22.6667	18.3333	26.6667	25.3333	28.3333	28.6667	24.6667	30	30	29.6667	25	30	30
		fly 32	0	0	0	0	0	0	0	0	0	0	0	0	3	0	0	0	0	0	5	0	0	0	0	0	2	7.5	12.5	22.5	13	21	13	16	20	23.5	22	22.5	14	15	28	13.5	15	24.5	7.5	8	14	15.5	24.5
		fly 33	1	0	0	0	0	0	0	0	2.5	0	0.5	5.5	0	0	2.5	6.5	0	11.5	0	0	0	0	0	0	14.5	17	14	20	19.5	21	18.5	19.5	21	21.5	25	27.5	26.5	20.5	28	24.5	22.5	30	28	25.5	29.5	30	30
		fly 34	4.5	5	23.5	19.5	21.5	20.5	24.5	27.5	17.5	24.5	22	18	19	20.5	20.5	26	17	14.5	19	24.5	13	12	4.5	0	12.5	22.5	20	27.5	25	28.5	24.5	20	28.5	30	30	23	15	28	25.5	27.5	30	30	30	30	19	24	21
		fly 35	0	0	0	0	0	0	0	0	0	0	0	0	0	0	0	0	0	0	0	0	0	0	0	0	2	9	21.5	7	25	11.5	14	14.5	22	17.5	26.5	13.5	4.5	3	17	18.5	18.5	25	25	1	0	11.5	16
		fly 36	1.5	2.5	0	0	0	0	0	8	2	0	2.5	3.5	6.5	14.5	5.5	11.5	7.5	0	0	0	0	0	9	0	16	14.5	26.5	28	19	24.5	25.5	30	30	30	22	24.5	27	30	30	30	18	21	22	12.5	14.5	28.5	23.5
		fly 37	1	0	0	5.5	8	18.5	1	12	0	0	0	0	6.5	0	2.5	3	3.5	2.5	0	0	0	0	0	0	0	6	9	22	25	23	25	22.5	26.5	23	25	26.5	25	26	28.5	28	28	27	30	30	22	22	26
		fly 38	1	0	0	0	0	0	0	0	0	0	0	0	0	5.5	13	15	7.5	2.5	4.5	1	0	0	0	0	18	27.5	29	23.5	30	15.5	23	20	26.5	25	29	21.5	25.5	26.5	30	18.5	18.5	25.5	23.5	30	26	28.5	24
		fly 39	0	0	0	0	0	0	0	0	0	2.5	0	2.5	0	0	0	0	0	0	0	0	0	0	0	0	15	15	15	11.5	12	7	9	21	15	8	16	13.5	14.5	18	14.5	21.5	19	15.5	20.5	14	12.5	23	19.5
		fly 40	0.5	0	0	0	0	0	0	0	0	0	0	0	0	0	0	0	0	0	0	5.5	3	0	4.5	2.5	2.5	25.5	28	25	28	28.5	29.5	25	28	25	26.5	29.5	30	30	30	26.5	26.5	26.5	29.5	30	29.5	29.5	23
		fly 41	0	0	0	0	0	0	0	2.5	0	0	0	0	0	0.5	9.5	3.5	6	0	2.5	15.5	8.5	6	0	0	4.5	13	22	17.5	19	18	19	22.5	22	20	14	15.5	28	20	23	23.5	25.5	19.5	27	16.5	21	18.5	22.5
		fly 42	0.5	0	6	0	4	0	0	10	0	13	1	0	9	10	17	6.5	9.5	9	10.5	5	4.5	6	0	0	1.5	16	12.5	15.5	19.5	18.5	23	20	18	14	15	26	30	15	13	20.5	22.5	24.5	22	14	30	26	11.5
		fly 43	1.5	0	0	0	0	0	0	0	0	0	0	0	0	0	0	0	3	0	0	0	0	0	0	0	21.5	26.5	22	24.5	26.5	25.5	29	24.5	26	30	21.5	27.5	28	22	16.5	23.5	24	30	28.5	28.5	30	28.5	30
		fly 44	1.5	0	0	0	0	0	0	0	0	0	0	0	0	0	0	0	0	0	0	0	0	0	0	0	7	2.5	6	7	9.5	2.5	16.5	9.5	16	13.5	12	11	12	14	18.5	16.5	30	23.5	17	22	28	21	29.5
		fly 45	1	0	0	0	0	5	8	3	2.5	4	19.5	18.5	18.5	11.5	17	16.5	11	1.5	4.5	14	0	3	0	2.5	18.5	16	17	20.5	28	18	25	22.5	27	18.5	16	28.5	28.5	22.5	29	26	29.5	29.5	23.5	17	6.5	27.5	30
		fly 46	0	0	0	0	0	0	0	0	0	0	0	0	0	5	9.5	0	0.5	5	0	0	0	0	0	0	0	2.5	11.5	16.5	19	18.5	7	21	6.5	11	17	16.5	25.5	24	22	25	22.5	14.5	29	30	30	30	30
		fly 47	1.5	0	0	2.5	0	2.5	8	2.5	2.5	11.5	0	5.5	0	5	10	12	12.5	3.5	0	4.5	0	0	0	0	21	8	8.5	15.5	21.5	11.5	10	11.5	15	10	16.5	16	28.5	24	15.5	22.5	20.5	15.5	12.5	13.5	26	25	22.5
		fly 48	1	0	0	0	0	3.5	0	0	0	0	0	2.5	0	0	0	0	0	0	2.5	0	0	4	0	0	11.5	23.5	18	21.5	25.5	27.5	23.5	15	21	21.5	20.5	22.5	18	15	18	28	26.5	29.5	20.5	18.5	26.5	19	27.5
		fly 49	0.5	0	0	0	0	0	0	0	0	0	0	0	0	0	3	0	0	0	0	0	0	0	0	0	0	0	7	12	12	0.5	18.5	8.5	16	10.5	9	15	24	8	12	11	17	19.5	10	7.5	9.5	5.5	22
		fly 50	1	0	0	0	0	0	0	0	0	12	7	4.5	0	0	0	6	7	0	0	2.5	0	0	0	0	3.5	9	10	9	12	21	23	9	17	22	11.5	17.5	25	24.5	28	30	30	29.5	22	28.5	20	23	30
		fly 51	0	0	0	0	0	0	0	0	0	2.5	0	0	0	3	6.5	3.5	5.5	5.5	2.5	0	0	0	0	0	11.5	2	9	26	27.5	22.5	19	20.5	25	15	24.5	12	28.5	21	23.5	30	21.5	30	23	29.5	26	25	30
		fly 52	3.5	2	9	0	3.5	0	0	0	0	0	0	0	0	0	0	0	0	0	0	0	0	0	0	0	9	22	23.5	18.5	30	20	20	19	21.5	17	28.5	28	27	30	30	30	30	30	18.5	28	29	30	30
		fly 53	1	0	0	0	0	0	0	0	5.5	3	0	0	0	0	11	0	0	0	0	0	0	0	0	0	12.5	15	14.5	17	29	18	24	19.5	21	16	30	30	30	30	16	25	30	30	15	25.5	30	11	5
		fly 54	0.5	0	0	0	0	0	0	0	0	0	0	0	3.5	0	0	0.5	8	0	0	0	0	0	0	0	10	17	11.5	12.5	19	17	21	19.5	16.5	23	14.5	16.5	19.5	23.5	19.5	22	21.5	21	10.5	6.5	10	15	27
		fly 55	8.5	10.5	18	13	13.5	17	14.5	14	20	14	19.5	2	10.5	9.5	11	11	7.5	6.5	0	3	5.5	13	5.5	2.5	3.5	13.5	15	17.5	21	15	28	30	30	30	30	30	29	30	30	30	30	30	30	30	29.5	30	30
		fly 56	0	0	0	0	0	3	0	0	0	0	0	0	2.5	2.5	0	7	8.5	3	3.5	0	0	0	0	14	8.5	12.5	9	7.5	16	13	13	13.5	7	18.5	12	12.5	14.5	16	24	22	23	20	21.5	24	23.5	26.5	27.5
		fly 57	1	0	0	0	0	0	0	0	0	0	0	0	0	0	0	0	0	0.5	2.5	0	0	0	0	0	0	6.5	3	13.5	12	17	21.5	21.5	27	11.5	22	21	18.5	6	18	15.5	25	21	30	23.5	28	16	5
		fly 58	0.5	0	0	0	0.5	13.5	4.5	1	5	12.5	14.5	10	24.5	14	22	18	20	10.5	21	9	5	4.5	0	0	0	16	20.5	22.5	21	17.5	16.5	15	25.5	16	19.5	18	28.5	26.5	28.5	24	28.5	21	22.5	27.5	22	25.5	30
		fly 59	0	0	0	0	0	0	0	0	0	0	0	0	0	0	0	0	0	0	6	10	0	0	0	0	0	13	14.5	15.5	15	21.5	20	27	27.5	25.5	17	22.5	21	27	30	22.5	24	24	28	24.5	16	24.5	27.5
		fly 60	0.5	0	0	0	0	0	0	0	0	0	3	0.5	11	7	16.5	5.5	15	16.5	6.5	2.5	4.5	0	4	1	9	15.5	16.5	18	28	27	15.5	21	22.5	20	22	27	24	27	21	24	30	27	26	27	21	24.5	21
		fly 61	0	2.5	0	3	3	0	0	0	0	0	0	2.5	0	0	0	3.5	0	15	5	0	0	0	4	0	6.5	26.5	26.5	23	21.5	18	16.5	28	19.5	18	11.5	23.5	20	13.5	10.5	22.5	21.5	19.5	20.5	11	28.5	10	29.5
		fly 62	1	0	0	0	0	0	0	0	0	0	0	0	0	0	0	0	0	0	1.5	3	0	0	0	0	8	14	10.5	20	19.5	14	18	18	22.5	14	20	26.5	13	27	25.5	30	30	30	28.5	20.5	30	30	30
		fly 63	0.5	0	0	3.5	0	2.5	5	0	5	0	2.5	0	2.5	3.5	8	0	0	0	2	0.5	0	0	0	0	17.5	9.5	17.5	22	24.5	19	19.5	22.5	23.5	22.5	25.5	21.5	21.5	24	20	24	27.5	28	23	30	21.5	30	25
		fly 64	0.5	0	0	0	2	1	2.5	0	0	2.5	2.5	0	0	0	0	0	3	0	3.5	12.5	0	0	0	0	5	4.5	1	5.5	11	6	16	18.5	9.5	9.5	8.5	12	13.5	22	17	15	29	30	30	30	30	30	30
		fly 65	1	0	0	0	0	0	0	0	0	0	0	3.5	2.5	0	19	15.5	7	0	0	1	4	0	0	0	2.5	6	7	3	11.5	13.5	11	14	10.5	17.5	18	22.5	20	21.5	22	22.5	25	27	23	30	30	30	30
		fly 66	1	0	0	0	0	0	0	0	2.5	0	0	0	0	0	5.5	4	8.5	0	5	8.5	0	0	0	0	2.5	0	0	7	0.5	4	11	6.5	6	14	10	17.5	12	14.5	16.5	21.5	25	23.5	26	18	23.5	17.5	20
		fly 67	1	2.5	0	0	7	4	6	2.5	0	6.5	2	1	10	2	13	8	8	13	11	2.5	11	13	7	0	9	19.5	23.5	16.5	21	23	21.5	14.5	22	22.5	23.5	27.5	30	30	20.5	21	22	29	24.5	28.5	27.5	29.5	30
		fly 68	2	2.5	11.5	7.5	3	7	3	9.5	0	8	9	2.5	13	0	7	6	15.5	15.5	12	8	7	2.5	14	4.5	6	13.5	23	20.5	17	27	29	26	27	27	22	24	27	26.5	25.5	30	30	23	23	21.5	16	23.5	25
		fly 69	16	5.5	8.5	15	7	11	13.5	4	11.5	11	7.5	9	7	11	4	11	16	17.5	3.5	4.5	6	4.5	3	13	1.5	4	10.5	13.5	18	9.5	15	16	27.5	20.5	15	17.5	11.5	18	23.5	11.5	11	13	16	18	26	28	17.5
		fly 70	1	0	0	0	0	0	0	0	5.5	0	0	4	2.5	13.5	3.5	2.5	5.5	13	0	0	0	7.5	0	0	10.5	26	25.5	22	17.5	19.5	28	23	23	26.5	27	30	30	30	30	30	30	30	30	30	30	30	24.5
		fly 71	1.5	2.5	0	3	0	0	2.5	4	1	6	8.5	2.5	4.5	0	8	7	0	0	0	0	0	0	0	0	0	9.5	15	17.5	15	14.5	24.5	25	16	22	21.5	17	25.5	22.5	26	27.5	28.5	30	30	27.5	22.5	19.5	27
		fly 72	1	0	0	0	0	0	0	0	0	0	0	0	0	2.5	0	2.5	0	0	0	0	0	0	0	0	14.5	9.5	9.5	20	21	23	19.5	17	19.5	25	21.5	18	26.5	11	26	27.5	29	30	28.5	29	19.5	23.5	30
		fly 73	0.5	0	0	0	0	0	0	5	5.5	0	0	3.5	8	0	0	0	2.5	1.5	5.5	0	0	0	0	0	0	2.5	9.5	6.5	8	4.5	7.5	17	13	17	9.5	11.5	22	20	17	25	18.5	19	25	22.5	22	28	29
		fly 74	0	0	0	0	0	0	0	0	0	0	0	0	0	0	0	0	0	0	0	2.5	0	0	0	0	0.5	8.5	3	0	0	12	5	14	16.5	15.5	10	21	20	24	16.5	24.5	24	25	21.5	21.5	21.5	26.5	21
		fly 75	2	1.5	0	0	0	0	0	12	2	0	9.5	9.5	0	3	0	3	4	4	5	4.5	5.5	0	0	0	1.5	8	19.5	16	16	17.5	20.5	25.5	25	23	16	23	27.5	28	20.5	28.5	27	30	30	30	23	26.5	24.5
		fly 76	1.5	0	11	5.5	8	3.5	3.5	5.5	17.5	14.5	12	11.5	11.5	9	12	16	9	4.5	10.5	7.5	12	0	0	0	0	21.5	15	25	30	19.5	23.5	27.5	23.5	25.5	23	22.5	29.5	27.5	26.5	25	30	19	23.5	15	29.5	22.5	28
		fly 77	0.5	0	0	0	0	0	0	0	0	0	0	0	0	0	0	0	0	0	0	0	0	0	3.5	0	0	11	12.5	19	18	16.5	22	22.5	22	24	22	29.5	27	23.5	28.5	30	30	30	30	27	30	30	28.5
		fly 78	1	0	9	0	0	1.5	1	6.5	2.5	5.5	10.5	7.5	3	0	5	5.5	3	7	2.5	7	4.5	0	0	0	9.5	22	26.5	26.5	23.5	30	30	30	16	21	16	10.5	17	15	24	27	30	27	26	23	24	27.5	21.5
		fly 79	1	0	0	0	0	0	0	0	0	0	0	0	0	0	0	0	0	0	0	0	0	0	7.5	0	10.5	18.5	14	19	20	20	19.5	17	27.5	17.5	22	20.5	23.5	19	26.5	24.5	26	15.5	10.5	1	13.5	24.5	30
		fly 80	15	15	15	15	15	15	15	20	15	15	14	14.5	22.5	15	15	15	15	15	14.5	29.5	17	15	13	2	14	17.5	30	24.5	30	29	29.5	30	30	30	30	30	30	30	29.5	29.5	30	30	29.5	30	26.5	29	29.5
		fly 81	16	9	15	12	14.5	15	15.5	9.5	12.5	12.5	5	3.5	0	0.5	9.5	14.5	20	7.5	5.5	18	6.5	8.5	0	0	17	23.5	21.5	5.5	6.5	7	19.5	9	4.5	12.5	10	11	11.5	11.5	4.5	12	18.5	19.5	18	22	25	15	26.5
		fly 82	1.5	0	0.5	2	6.5	3	3	2.5	10.5	7	12	3	9	15	11.5	24	27	22	12.5	9.5	9.5	0	0	0	0	19	20.5	24.5	19	19.5	30	29	18	19	25.5	23.5	19.5	17.5	27.5	26	18	17.5	27	26	24	24.5	22.5
		fly 83	0.5	0	0	0	0	0	0	0	0	2.5	0	0	0	0	2.5	0	3	0	0	0	0	0	0	0	0	1	11	9.5	9.5	10	21	5.5	9.5	23.5	17	17	25	30	30	30	30	30	30	22	20	29	30
		fly 84	0.5	4.5	0	0	0	2	2	5.5	0	0	0	2.5	0	0	7.5	9	8	0	9.5	12	2.5	0	2.5	0	17.5	25	5	20	10	18	19.5	17.5	15	19	18.5	12	6.5	17.5	24	12.5	16.5	24.5	20.5	18	23	30	30
		fly 85	1	1.5	6	2.5	4	6	0	3	8	4.5	0	0	2.5	0	3.5	0	0	0	10.5	3	0	0	0	0	1.5	6.5	10.5	15	4	9	14	9	20	14	6.5	17	22.5	22	18.5	14	21	24	19	16.5	12	18.5	26
		fly 86	0.5	0	0	2.5	0	0	0	3	0	2.5	0	1.5	3.5	0	0	0	0	5.5	1	0	9	0	0	0	13.5	12.5	20.5	23.5	27.5	25.5	17.5	19	20	20	15.5	19.5	25.5	22	20.5	20	24.5	21	23	23	28	27	30
		fly 87	0.5	0	0	0	0	0	0	0	0	0	0	0	0	0	3.5	11	11	13	10	8	1.5	3.5	0	0	11	16.5	2.5	13.5	30	28	28.5	15	22	24.5	23	30	20.5	18	22.5	28	30	30	30	29	15	22	29.5
		fly 88	1	0	0	0	0	0	0	0	2.5	0	0	0	0	0	0	0	0	0	0	0	0	0	1.5	5.5	2.5	17.5	13	15	20	18	24	20	21.5	28.5	26	30	30	30	30	24	22	25.5	30	30	30	28	22.5
		fly 89	1	0	0	0	0	0	0	0	0	0	0	0	0	9	0	0	0	5	0	0	0	0	0	0	14	5	12	13	16.5	19.5	13.5	17	8.5	16.5	18	24	13.5	20	20	15	17.5	23	16.5	18.5	18.5	27	23.5
		fly 90	1.5	0	0	2.5	0	3	0	2	1	8	2.5	0	3	2	0.5	3	2.5	0	0	0	0	0	0	0	15	23.5	17.5	16	20	11	24.5	19	9	18	21	24	23	21	29.5	29.5	19	20.5	30	29	26	18	27.5
		fly 91	0	0	5.5	0	0	0	0	3.5	10	0	2.5	6	0	0	0	0	0	0	2.5	2.5	0	0	0	0	12.5	27	30	30	30	30	29.5	29.5	29.5	28.5	26.5	22.5	24	21	16.5	26	29	29.5	29.5	30	27	28.5	29.5
		fly 92	0.5	0	0	0	0	0	0	0	0	0	0	1.5	1	0	0	0	0	0	0	0	0	0	0	0	3.5	0	3	2	13	7.5	6	17.5	18	20.5	27	17.5	12.5	22	28	30	29	30	30	30	30	30	30
		fly 93	0	0	0	0	0	0	0	0	0	0	0	5.5	7	0	6	0	5.5	0	0	5	7	2.5	1.5	0	9	12	14	18	17.5	11.5	13.5	19.5	21	21.5	17	21.5	16.5	26	19.5	25	20.5	21	21.5	30	26	25.5	30
		fly 94	3.5	0	0	3	8	6	16.5	16	19.5	5.5	12.5	9.5	5.5	20	12	15	14.5	10.5	4	13	6	8.5	0	7	3	6	22	22.5	22.5	30	29.5	30	30	30	27	28	30	30	30	30	20.5	24.5	30	29.5	30	30	30
	Fig 4C	age 30d
			bin 1	bin 2	bin 3	bin 4	bin 5	bin 6	bin 7	bin 8	bin 9	bin 10	bin 11	bin 12	bin 13	bin 14	bin 15	bin 16	bin 17	bin 18	bin 19	bin 20	bin 21	bin 22	bin 23	bin 24	bin 25	bin 26	bin 27	bin 28	bin 29	bin 30	bin 31	bin 32	bin 33	bin 34	bin 35	bin 36	bin 37	bin 38	bin 39	bin 40	bin 41	bin 42	bin 43	bin 44	bin 45	bin 46	bin 47
	2xBRP	fly 1	1.3333	0	2	0	0	3.6667	5.3333	15	3.3333	4.6667	9.6667	6.6667	12.3333	15	17.6667	16.3333	16	10.3333	16	2.6667	3.6667	4.3333	0	0	15.3333	14	10.6667	17	16.6667	17.3333	21.6667	17	17.6667	17.6667	17.6667	19.6667	22.3333	21.3333	24	30	30	30	24.6667	29	25.3333	28.6667	26.6667
		fly 2	6	16.6667	25	24	27.3333	21	24.3333	21	18.6667	21.6667	21.6667	21.3333	21.6667	24	24.3333	18.6667	15.6667	23	27	18.6667	21	14.3333	8.6667	9	13	15.3333	14.3333	20.3333	18	18	16.6667	25	19.3333	26	19	24.6667	23	20	24.3333	23.6667	24	23.6667	18.3333	24.3333	20.6667	23.6667	30
		fly 3	0.66667	3	8.6667	9.6667	9.6667	12	9.3333	16	9.3333	3.3333	0	0	2.6667	0	1.6667	3.3333	3	8	3.3333	1.3333	0	0	0	0	3	0.33333	2.3333	5.3333	12.6667	3	12	8.3333	18.3333	10.6667	21.6667	23.3333	25.3333	22.6667	23.6667	26.3333	26.3333	26	28.3333	26.6667	26.3333	30	30
		fly 4	1	2	4.3333	13.3333	8.6667	4	9.3333	11.6667	11	9	6.3333	6.6667	7.6667	2.6667	17.3333	15.6667	19.6667	14.3333	9.3333	19	10	17.6667	9	4.3333	22.6667	30	28	28	28.6667	27.3333	26.6667	25.3333	26.6667	28.6667	24.3333	25	27	28	24.3333	23	27.6667	26	29.6667	30	30	30	15.3333
		fly 5	3	5.6667	13.3333	12.3333	20.3333	22	25.3333	18.3333	18.6667	19.6667	22.6667	19	18	25	25	21	21.3333	25.3333	13.3333	23.3333	16	11.6667	9.6667	6	7	23.6667	23	19	20.3333	24	27.6667	24	26.6667	29	29.3333	24.3333	27.6667	27.3333	29.3333	30	30	30	30	27	25.3333	24.6667	25
		fly 6	9	2.6667	6.6667	10.6667	9.3333	10	3	3.3333	7.3333	6.6667	5.3333	16.6667	6.6667	6	2.6667	5	4	14	16	15	5.3333	4	2.6667	1.6667	9	26	26.3333	28.3333	28.3333	27.3333	27	16.6667	27.6667	27	22.6667	21.3333	21.3333	22.3333	19.6667	23	26.3333	20	25	21.3333	21.3333	25.6667	26.6667
		fly 7	2.3333	15.6667	17.3333	15.3333	21	20.3333	17.3333	24	10	18	27	15.6667	21	24	24.6667	20	25.6667	8.6667	22.3333	18.6667	14.3333	5.6667	5	11	22	29.6667	28.3333	29.3333	29.6667	30	28	27	25.3333	19	24.6667	22.3333	21	23.3333	27.6667	24.6667	28.6667	23.6667	23	29.6667	26.6667	28.3333	30
		fly 8	0.66667	0	0	0	0	0	0	0	0	0	0	2.6667	0.66667	0	4	5	0	1.6667	3.3333	0	0	1.6667	0	0	14	24	20.3333	18.6667	20	22.3333	21	19	16.3333	21	23	23.6667	18.6667	25.3333	18	25	29	25.6667	28.6667	27	28	21.6667	12
		fly 9	0	0	0	4.6667	0.66667	3.3333	1.6667	3.3333	0	8.6667	11.6667	12.3333	15.3333	13.3333	13	4.6667	14.6667	12.3333	11.6667	1.3333	0.66667	0	0	0	8.6667	22	23.6667	22.3333	21	26.3333	22	28.6667	28	25.6667	26.3333	22.3333	29	28	29.3333	24.6667	26	29.3333	26	28.3333	27.6667	28.3333	26.3333
		fly 10	2.3333	0.66667	9.3333	6	11	15.3333	25	23.6667	25	22.6667	18.3333	25.6667	21.6667	20.3333	24	27.3333	28.3333	21.6667	14.3333	20.3333	8.3333	13.3333	1.6667	2	15.3333	23.6667	26	28.3333	23	24	25	27	27	30	30	30	30	30	30	30	30	30	30	30	29.3333	29.6667	28
		fly 11	10	1.6667	6.6667	5.6667	8	5.6667	11.3333	0.66667	4	2.3333	2.6667	0.66667	3.3333	4.6667	18	19.6667	6.3333	12	12	17.3333	6.3333	10	13.6667	2.6667	3	6.6667	21.3333	25.6667	27.3333	26.6667	20	28.6667	25	26	29.6667	30	30	30	30	30	27	28	27	28.3333	29.6667	30	30
		fly 12	24.6667	16	24.3333	13.6667	19.6667	23.3333	26.6667	20.3333	20.3333	15.3333	16	23	25.6667	19.3333	12	4	13.3333	14.6667	25	21.3333	15	9	12	10	17	27.6667	28.6667	27.3333	26	25.6667	29.6667	25.6667	29.6667	24.6667	26.6667	27	27	26.3333	24.3333	21.3333	30	24	27.6667	29	28	25.3333	29.6667
		fly 13	0.33333	1.6667	0	1.6667	2	1.6667	1	11	5	14.6667	14	2.6667	13.6667	9	12	10	7	5.6667	6.3333	7	14	12	6.3333	4.6667	5.6667	15.6667	14.6667	22.3333	21	24.3333	24.3333	23.3333	27	27.6667	27.3333	27.6667	30	30	30	28	29.3333	27.6667	25	27.3333	28.3333	15.6667	20
		fly 14	13	4.6667	5	14.6667	12.6667	10.3333	8.6667	15.3333	12.6667	6.6667	1	6	15.3333	3.3333	3.3333	11	7	5.3333	7.6667	5	2.3333	0	0	0	1	12	23.3333	27.3333	28.3333	30	29.6667	30	30	30	30	30	30	30	30	30	30	30	30	30	30	30	30
		fly 15	1.3333	2.3333	7.6667	14	13	17.3333	11.3333	6	9.6667	10.6667	12.6667	10	4	8.6667	17	12.6667	11	8.3333	11.3333	7.6667	8.6667	3.6667	0	0	11	21	18.6667	19	24.6667	28	27	26.6667	23.3333	26.3333	25.3333	28	28.3333	23	27.6667	26	30	30	30	30	30	30	25
		fly 16	1	0	0	6	9	7.3333	5	2.6667	4.6667	4	7.3333	4	6	12.6667	7	5.3333	10	5.3333	9.3333	13.3333	15.6667	5.3333	2	0	5	10.3333	9	17	17.3333	21	25	21	28.6667	30	30	30	24	18	26.6667	28.3333	30	30	30	28.3333	24	30	25
		fly 17	1.6667	0	0	0	0	2.6667	0.66667	4	0.66667	0	0	0	0	0	0	0	0	1.3333	0.33333	9.6667	1.3333	0	0	0	3.3333	4.6667	8	18	19.3333	21.6667	19.6667	19.6667	26	27.3333	26	25	28.3333	28.3333	30	30	29.6667	30	30	30	26	30	30
		fly 18	16	16.6667	8.6667	20.3333	14.6667	15.3333	11	6.6667	12	17.6667	3.6667	11.6667	14	13	10	11	14.3333	22.6667	13	11.3333	11	19.3333	5.3333	9.3333	16	27.3333	27.3333	27.6667	27	28.6667	24.3333	28.6667	27	27.3333	30	29.3333	28.6667	30	30	30	30	30	30	30	30	30	30
		fly 19	1.6667	0	3	6.3333	6	4	8	8.6667	6	4.6667	5.6667	6.3333	10	12.6667	18.6667	17.3333	16	27	19.3333	11	9.3333	3.6667	5.6667	4	6	11.6667	20	14.3333	21.6667	22	17.3333	26.6667	21.3333	17.3333	23.3333	26.6667	19.6667	26.6667	27	23.3333	28	29	29.6667	28	28.6667	30	30
		fly 20	19	11.3333	12.3333	19	26	21.6667	19.6667	14	19.3333	16.6667	21.3333	20	18	15.3333	20.6667	19	16.3333	16.3333	20.6667	12	12	21.3333	19	9.3333	23	28	27.6667	28.6667	29.3333	30	30	29	30	30	30	30	30	30	30	30	30	26.3333	29.3333	23	29.6667	24.6667	28.6667
		fly 21	1.6667	2	0	2	0	0.33333	3.6667	0	0	0	0	0	1.6667	1.6667	5.3333	0	6.6667	2	7.3333	0	0	2.6667	0	0	0	4.3333	12.6667	19.3333	12	15.6667	18.3333	13	21.3333	22.6667	16.6667	27.3333	24	28.3333	30	30	28.3333	24	24.3333	22.6667	25.6667	30	29.3333
		fly 22	11	0	6.3333	7.6667	5.6667	3	4.3333	0	0	9.3333	7	1	0.66667	0	7	10	14.3333	7.6667	4.6667	3	0	5	5	1.6667	4	5.3333	21.3333	18	15.6667	24.3333	25.3333	25.3333	18.6667	26	26.3333	25.6667	29.3333	28	24.6667	29.3333	27.6667	28.6667	28.6667	29.3333	30	29.6667	29
		fly 23	0.66667	0	0.66667	6.6667	3	1.3333	4.6667	2.6667	13.3333	7.6667	8.3333	14.3333	10.6667	6.6667	8.3333	10	7.6667	3.6667	0	6.3333	3	0	0	0	12.6667	5.6667	5.6667	2.6667	9	10.3333	10.6667	18.3333	8.3333	17	23.6667	23	19.3333	25.6667	30	30	30	30	30	23	16	18	26.3333
		fly 24	1.6667	0	3.6667	0	0	0	4.6667	12	4.3333	11.3333	1	0	5.3333	1.6667	1.3333	4.6667	6.3333	14.3333	12.3333	3	0	4.6667	0	4.3333	17.6667	20	17	17.6667	19.6667	23.3333	23.3333	27.3333	21.3333	28	26.6667	23.3333	28	29	29.6667	30	30	29.3333	29.3333	25.3333	25.3333	24	22
		fly 25	1	0	0	0	0	1.6667	0	5	15.6667	13	11	2.3333	13.6667	8.6667	11.3333	2	6	16	24	10.6667	4	2	4.3333	2.6667	9.6667	16.6667	23.6667	20.6667	25.6667	26	23.6667	27.6667	28.3333	25.6667	23.3333	27.3333	27	30	30	30	30	30	30	30	30	26.6667	26.6667
		fly 26	2.6667	0	2	0	0	0	0	0	0	0	7	7.3333	3.6667	25	23.3333	25	21.3333	14.6667	3.6667	4.3333	10.6667	0.33333	2	0	3.6667	26.6667	25.6667	24.6667	21.3333	17.3333	22.6667	22.3333	23.6667	25.6667	25	15	28	28.3333	27.6667	30	30	29.3333	30	30	29.3333	29.3333	29
		fly 27	0.33333	0	0	0	0	0	0	0	0	0	4	0.33333	1.6667	0	3.3333	9.3333	6.3333	2	5	2.3333	0	3.3333	3.3333	3.6667	5.6667	0.66667	6.3333	3.6667	5.3333	10	11.6667	20.6667	12.6667	22	14.3333	21.6667	22.3333	26.6667	25.3333	26.6667	30	30	30	28.6667	23.6667	30	30
		fly 28	8.6667	0	0	0	7	9.3333	0	0	0	0	0	2	0	0	0	0	0	2.6667	1	6	0	0	5	0	4.3333	14	14.3333	22.6667	15.6667	19	22.6667	23.6667	22.3333	26.3333	24.3333	29.6667	30	29.3333	29	29	30	29.6667	30	24	18	21	27.3333
		fly 29	9	8.3333	7.6667	7	8	4.6667	7	4	4	12	4.3333	9	9.6667	2.6667	1	8.3333	14.3333	18.3333	14	3.3333	0	6.6667	0	0	20	28	24.6667	28.6667	27	27	29.3333	29.3333	29.6667	27	26	29.6667	30	26.6667	29.3333	29.6667	30	30	30	30	30	30	30
		fly 30	1	0	0	0	2.3333	2.3333	0	3.3333	1.6667	0	4.3333	3.6667	0	2.6667	3.3333	4.3333	18.6667	13.3333	10.6667	5.3333	7.3333	3.6667	11.6667	6	17.6667	17.3333	13.3333	23.6667	21.3333	16	21.6667	15.3333	20	16.3333	21.6667	25.3333	28.6667	27.6667	26	21	28	25.6667	28.6667	28.3333	28	28	25
		fly 31	5.3333	0	0	0	0	0	0	1.6667	1.6667	0	2	0.66667	1	0	2.3333	9	0	0	6.6667	7.6667	2.3333	7	0	0	17.3333	27.3333	30	30	29.3333	28	29.6667	28.3333	28.6667	29	30	30	30	29.6667	30	29.6667	30	29.6667	28.3333	29.6667	29.6667	29.3333	27.3333
		fly 32	0.33333	0	0	8.6667	15.3333	18.3333	19	12	17.3333	14.6667	18.3333	17.3333	13.6667	14.3333	18.6667	17.3333	19	13.3333	21.6667	21.3333	15.3333	19.6667	15.3333	9.6667	13	18.6667	22.3333	13	23.3333	23	22	29	28.3333	25	25.6667	26.3333	28.3333	28.3333	27.3333	27.6667	26.3333	27	29.6667	28.6667	27.3333	30	25.6667
		fly 33	3.6667	5.3333	1.6667	8.3333	8	6.6667	9.3333	11.6667	9.3333	6.6667	8.6667	8.3333	6.6667	12.3333	8.6667	7.6667	20.6667	20	6.6667	8	4.3333	0	0	1.6667	5.3333	17	21	24.3333	26	25.6667	25.6667	28.6667	28.6667	28.3333	27.6667	28	30	30	30	30	30	28.6667	25.6667	25.3333	23.3333	27.6667	26.6667
		fly 34	14.3333	24.3333	25	23	22	21.3333	21	17	20.6667	17	9.6667	12.3333	19.6667	11.3333	11.6667	10.3333	10	10.3333	13	13.3333	12	18.3333	18.6667	13	9.3333	26.3333	29.6667	29.3333	27.3333	29.3333	29	28.6667	28.3333	24.3333	25.6667	29	29.3333	29	29.6667	30	30	29.6667	26.6667	29.3333	29.3333	28.6667	30
		fly 35	2	0	0	6.6667	6.6667	1.6667	4.3333	9	6.3333	6.6667	6.6667	5.6667	9	9	10	11	11	11.3333	12	13	17.6667	6.6667	2.6667	1.6667	0	21.6667	28	26	24	27.6667	24.3333	21.6667	24.6667	27	25	30	28.6667	29.6667	29.3333	30	30	28.6667	30	30	25.6667	21	23.3333
		fly 36	1.6667	17.3333	16.3333	18.3333	22	8	26	17.6667	22.3333	9.6667	23.3333	15.3333	7.3333	9.3333	7.3333	16.6667	5.6667	15.3333	15	17	20.6667	13	2	4	4.6667	18	29	29.3333	29	25.6667	23	30	27	28	28.3333	23.6667	25.6667	27.3333	26.6667	26.6667	26.3333	30	28.6667	30	30	30	30
		fly 37	18.6667	19.6667	28	22.6667	22.6667	28.3333	19.3333	30	17	25.6667	21.6667	25.6667	26.6667	28	29.6667	30	25.3333	21.3333	25.6667	28	23.3333	25	21.6667	15.3333	10.6667	24.3333	28	30	30	30	30	30	30	30	30	24.6667	28.3333	30	30	30	29.3333	30	30	30	30	30	30
		fly 38	10	21	21.3333	12.6667	20	13.6667	24	15.6667	22	12.6667	16.6667	12.3333	19.6667	6	18	12.3333	12.6667	15	14.3333	9.3333	10.6667	8.3333	8	2.6667	21	20.6667	16	14.3333	26	29.3333	30	30	30	30	29	25	25.3333	30	27.3333	29.3333	29.3333	30	30	30	30	30	30
		fly 39	2	4	9.3333	6.6667	2.3333	9.3333	16.6667	7.6667	10	9	6.3333	3.3333	19.3333	12	15	16	8.3333	10.3333	7.6667	7.3333	12.3333	0.66667	4.6667	1.6667	10	21	9.6667	17.3333	14	9.6667	19.6667	18.6667	14.3333	7.6667	5.3333	7.6667	17	16.3333	16.6667	24.6667	15.6667	16	16	20	22	26	29
		fly 40	12.3333	17.3333	19.3333	20	15.6667	13.3333	12	18	13.3333	16.3333	15	11.6667	15.3333	16	15.6667	15	12	20.3333	19.6667	20.6667	18.3333	11.6667	15	2.3333	0	5.6667	24.3333	29.6667	29.6667	28.6667	26.3333	24	29	21.3333	27.6667	28.6667	30	28.3333	30	30	30	26.3333	24	29.6667	28.3333	29	30
		fly 41	1.6667	12.6667	13.3333	8.3333	13	14.3333	7.6667	12.3333	11	5.6667	11.3333	12.3333	13.3333	12	20	20	14	17.3333	20	19	14.6667	13.3333	5.3333	2.3333	22	20	28	25	29	25	22	25	29.6667	30	30	30	30	30	30	30	30	30	27.6667	28.3333	26.6667	28	23.3333
		fly 42	21.3333	11.6667	6	3.3333	6.3333	6	4.6667	0	4.6667	4	5.3333	2.3333	3.3333	2.3333	5.3333	3.6667	2	2.3333	0	0.33333	2	0	0	0	3.6667	20	24	27.3333	27.3333	25	27.3333	26.6667	28.6667	29.3333	29.3333	30	30	30	30	30	30	30	30	29.6667	29	28.3333	30
		fly 43	0.33333	0	14.6667	8	8.3333	14.6667	11	11.3333	9.3333	16.6667	16.3333	13	20.3333	15.3333	14	10.6667	17	19.3333	18.6667	12.3333	20.6667	21	4.6667	9.3333	25.6667	30	28.6667	29.6667	27.6667	29.6667	28	28	27	27.6667	29.6667	26	27.3333	29.6667	30	30	29.3333	28.6667	30	29.6667	24.3333	21.3333	28
		fly 44	0.33333	4.6667	1	7.6667	15.6667	18	18.3333	9.6667	19.6667	18	19.6667	15.6667	22.6667	15.6667	23.3333	12.3333	23	22.6667	17.6667	15.6667	16.3333	18	11.6667	11.6667	16.6667	24.3333	20.6667	25.6667	26	24.6667	23.3333	23	22	27.6667	28.6667	26.3333	22.6667	28	27.3333	30	27.6667	26	25.3333	17.6667	24	27	30
		fly 45	2.3333	5.6667	8.6667	9.6667	19	14.6667	15	11.6667	15.6667	6.3333	16	11	11.6667	13	20	26.3333	24.3333	26.3333	23	16.3333	16.6667	9	7.6667	0	9.6667	24.6667	24.6667	24	27.6667	26	26.3333	19.3333	24.6667	25.6667	27	26.3333	29.3333	30	27	29.6667	27	29.3333	29.6667	27.6667	30	29.6667	29
		fly 46	7	10.6667	15.3333	23.6667	12	12.6667	8	13.6667	17	13.6667	13.3333	11.6667	12	15	8	14.6667	14	18.3333	20	18	15	16	19.6667	7.6667	1.6667	12	24	21.6667	26.6667	28.6667	24.6667	30	30	26	22.3333	20	22	30	27	27.3333	30	24	22.6667	27.3333	26	30	30
		fly 47	0.33333	3.3333	6	8.3333	12.6667	13.3333	12.6667	14	7.6667	15.3333	16.3333	19.3333	14	23.3333	19.6667	26.3333	10	19.3333	7	10.6667	6	0	0	0	1.6667	0	1	15.3333	22.6667	28.3333	30	30	30	30	30	30	30	30	30	30	30	30	30	30	30	30	27.3333
		fly 48	3.3333	5	11.3333	17.6667	19.3333	17	16	6.6667	10.3333	11.6667	12.6667	18.6667	15	11	9.3333	15	7	9.6667	10.3333	15.3333	9	1	5.3333	0	0	22.3333	27.3333	29	30	30	30	30	30	30	30	30	30	30	30	30	30	29	29.3333	29.6667	28	30	30
		fly 49	6	8.6667	9.6667	18.3333	16	21.6667	18.3333	16.6667	15	24	26.6667	15	18.6667	22.6667	20	23	22	24	10.6667	10	18.3333	18.3333	6.3333	10.6667	8.3333	15.3333	17	13.6667	17	22	21	24.3333	19.6667	26.6667	16.6667	17.3333	25.6667	24.6667	25.6667	26.6667	23.3333	23.6667	27.6667	27.3333	27	24.3333	28.6667
		fly 50	11.3333	24.3333	23	21.6667	24.3333	24.3333	25	15.6667	14	13.6667	15.3333	6.6667	9	14.6667	7.3333	9.6667	14	15.3333	14	15	18.3333	12.6667	9.6667	11.6667	1.6667	13.6667	18.3333	22.6667	23.6667	21.6667	18	23	25	27.3333	24.3333	22.3333	26	28.6667	27	29.3333	28.3333	26.6667	25.3333	29.6667	28.6667	27.6667	27
		fly 51	9.3333	9.6667	6.6667	8.6667	20	19	24.3333	21	24.3333	24.3333	21.6667	18.3333	23.6667	18.6667	22.3333	20.6667	25.6667	22	16	23	13	18	17.3333	5.6667	4	16	14	18.6667	18	20	21.6667	19	21.3333	18.6667	19	22.3333	26.6667	16.3333	27.3333	27	29.6667	21.6667	22.6667	27.3333	18	30	29.3333
		fly 52	8.6667	16.3333	24.6667	14.6667	26.3333	15	20.6667	13.6667	15.6667	10.3333	7	15.6667	8.3333	18.6667	17	18	21.6667	18.6667	12.3333	19.3333	23.3333	11.3333	6.3333	5.3333	2.6667	24.6667	28.6667	29	28	29	30	30	30	30	30	30	30	30	30	30	30	30	30	27	28.3333	30	30
		fly 53	0	0	2.3333	0	0	8.6667	7	18.3333	12.6667	16	22.6667	23	13	25	26	27	15.6667	23.3333	23.6667	22.6667	17.6667	6.3333	0.66667	0	12	27.6667	27	24.6667	26	24	25	25	28	25.3333	25	25.6667	26.6667	25.3333	29.3333	27.6667	28.3333	28	21.3333	22.6667	20	25	28
		fly 54	13	23	20.6667	23.3333	22.3333	26	22.6667	20.6667	23	26	21.6667	27	25.6667	20.6667	24.3333	25.6667	20.6667	23.6667	21.3333	17.6667	23.3333	24.6667	17	19	23.6667	28	27.3333	29.3333	30	30	30	30	28.6667	28.6667	29.3333	29.3333	28	27.6667	30	30	30	30	27.6667	29.3333	22.6667	26.3333	28.3333
		fly 55	4	0.66667	3	5.3333	20	7.3333	10.6667	12	19.6667	17	24	17	21	23.3333	18.3333	16.3333	23.3333	16.6667	14.3333	22.6667	10	24.6667	16.6667	18	13.3333	17	20.3333	21	19.6667	26	22.3333	27	29.6667	30	25.3333	19.3333	30	29.6667	30	28	30	30	30	29.3333	29.6667	29.6667	29.6667
		fly 56	2.6667	11	15	7.3333	19.3333	22	15	17.6667	16	15.3333	13.6667	22	14.6667	23	25	18.6667	18	25	22.3333	20.3333	22.6667	13.3333	9.3333	6.6667	16.3333	26.3333	28.3333	29	29.6667	30	29.6667	29.6667	29.6667	29.3333	28.6667	29.6667	30	30	26.6667	29.6667	23	24	25.3333	22.6667	26.6667	28	26.6667
		fly 57	10	17.6667	20.6667	18.6667	23.3333	21.6667	24.6667	21.6667	25	26.6667	24	28	23.3333	27.3333	25	28	24.3333	24.3333	29	24.3333	27	22.6667	25.6667	22.6667	21.6667	28.6667	30	28.6667	30	29.3333	29.6667	30	30	30	30	30	30	30	28.3333	30	30	30	30	25	27	27	20
		fly 58	2.3333	4.3333	3	8	11.3333	14	13	12.3333	13.6667	14.6667	17.6667	3.6667	17	19.3333	22	20.3333	11.3333	16.6667	15.3333	16	13.3333	7	2	0	1.6667	16.6667	19.3333	15.3333	17.6667	23.6667	24.3333	24	24.3333	28	30	23.6667	24.3333	30	28	30	21.6667	22.3333	24.6667	18	22.3333	27	24.6667
		fly 59	3.6667	8.3333	13	10.6667	24.6667	21.6667	23	21	24.6667	23.3333	25	23.3333	27	24.6667	26.3333	26.6667	22.3333	21.3333	19.6667	21	20.6667	18.3333	7.3333	6	2	11.6667	21.6667	25	28.6667	28.6667	29.3333	26.3333	30	29.6667	29	30	29	30	30	30	30	30	30	30	30	30	30
		fly 60	12	19.3333	11	12.3333	19.3333	10.6667	14.6667	14.6667	20.6667	16	11.6667	29.6667	12.3333	26.6667	24	10.6667	24	23.3333	19	21.6667	11	0.66667	1	1.6667	0	0	5	24.3333	30	30	30	30	30	30	30	30	30	30	29	30	29.6667	30	29.3333	30	29.3333	30	30
		fly 61	1	0	1.6667	2.6667	13.6667	8.3333	7	9.3333	6	3.3333	7	6.6667	4.6667	1.6667	7.3333	6.3333	1.6667	9	20	15.6667	5.6667	1	2.3333	0	18	17.3333	15	21	23.3333	26.6667	21.6667	29.6667	24	25.6667	28.6667	25	27.6667	30	27.3333	30	29	30	30	30	30	30	30
		fly 62	2.6667	11.3333	13.3333	8.6667	14	8	13.6667	12	13	13.6667	13.3333	18.6667	10	19	15	16.3333	16.3333	12.3333	12	13	12	18.3333	11.6667	8.6667	0	11.3333	21.6667	27.6667	30	30	30	30	30	30	30	30	30	30	30	30	30	30	30	30	30	30	30
		fly 63	0	0	0	5.3333	9.3333	8.3333	8	9	10.6667	11.6667	11.6667	12.3333	19.3333	19.6667	17.6667	20	16.3333	12.3333	20	14.6667	24.6667	8.3333	2.3333	3.6667	6	2.6667	3.6667	5.6667	1.6667	4.3333	2.6667	1.6667	6.6667	11.3333	3.6667	13.6667	16	14.6667	8	15	18	22.3333	21	16.6667	13	18.3333	27.3333
		fly 64	5.3333	0.66667	1	0.33333	1.3333	0	0	4.3333	0.33333	1.6667	1.6667	0	0	0	1.3333	1.3333	2.6667	2	0	0	0	0	0	1.6667	3.3333	7	15.3333	20.3333	19.6667	27.3333	21.3333	27	22	29.6667	30	27	29	29.6667	26.3333	30	30	28.3333	26.3333	27.3333	24	25.6667	27
		fly 65	7	4.3333	8.6667	7.3333	12.3333	17.3333	17.3333	13.3333	11	14.3333	12.3333	6.6667	13	19.6667	23.3333	25	18.6667	10	25.3333	19	8.6667	7.6667	0.33333	5.3333	18.3333	25.6667	27.6667	27	26.6667	28	30	29.3333	29.3333	29.3333	30	29	30	28	30	30	30	28.3333	29.6667	30	28	27	26.6667
		fly 66	3.3333	8.3333	8.6667	15.6667	13.6667	9.6667	5.3333	18.3333	4	8	23.6667	19.6667	16.6667	16	13.6667	19.3333	16	16.6667	8.6667	9.6667	12.6667	8.3333	9.3333	3.3333	24	23.3333	20.6667	23.6667	24.3333	22.3333	26.3333	25.6667	26.6667	24.6667	26	24.3333	24.6667	27	25.6667	24	27.3333	26.6667	28.3333	28.3333	27.6667	28.3333	30
		fly 67	4.6667	3.6667	12	2	15	5	7.3333	15.6667	15	12.6667	6.6667	3	8.6667	25.6667	18	14.3333	10.6667	15.3333	11.3333	12	17.6667	6.3333	8.6667	2.6667	22.3333	22.6667	23.6667	25.3333	24	28	24.3333	25.3333	25	30	30	30	29.3333	30	29.3333	29.3333	29.6667	30	30	30	30	30	30
		fly 68	8.3333	0	5	13.3333	6.6667	9	9	3.3333	6	20	2.3333	10	9	10.3333	5.3333	14.3333	6.6667	6	11.3333	3.3333	0	4	3	6	13.3333	14	17.6667	26	27	26.6667	30	29.6667	30	30	30	30	30	30	30	29.3333	29.6667	30	30	29.3333	30	30	24.6667
		fly 69	7.6667	3.6667	12.6667	13	7.6667	11	9.6667	10.6667	22.3333	13.3333	17.6667	6.3333	16.3333	17	24.3333	14.6667	13.6667	12.3333	9.6667	16.3333	5.3333	14.3333	11.6667	10.3333	23.6667	26.6667	24.6667	21	16.3333	25	17.3333	28	25.6667	23.6667	25.6667	26	25	27.6667	28.6667	22.3333	22	28	28.3333	27	27.3333	30	27.6667
		fly 70	2	2.3333	5.3333	1.6667	8	0	3.6667	1.6667	3.6667	2.3333	5.6667	4.6667	0	8.3333	2	4.3333	6.3333	4.3333	0	6.3333	0	3.6667	0	1.6667	0	15	18.3333	21.6667	19.3333	21	19.6667	18	17.3333	23.3333	24.3333	26.3333	26	28.6667	27.3333	24.6667	29	26	24.6667	25	28.6667	25	25.6667
		fly 71	0.66667	4.3333	0.33333	0	9.3333	5	0.66667	11.6667	13	2.6667	2	4	3.3333	7.3333	6.6667	7	11	10.6667	19.6667	10	8.3333	3.3333	4	0.66667	15	19.3333	22.6667	26	29.6667	30	24.6667	24	27	28	28.6667	29	30	30	29.6667	29.6667	29.3333	30	29.6667	29.3333	28.3333	25.6667	23
		fly 72	0.33333	0	1.6667	0	1.6667	2.6667	7	10	16.6667	17.6667	14	13.6667	17	18	16	16	7.6667	7.6667	0.33333	2.6667	5.6667	4.6667	4	0	12	26.3333	30	30	28.3333	27	27.6667	25.6667	28	27.3333	29.3333	29	29.6667	30	30	30	30	30	22	22.6667	26.6667	28	30
		fly 73	6.6667	0	0	13.3333	11.6667	19	9.3333	0	0	7	7.3333	10	8.3333	14	7	7	13.3333	10	13.3333	4.6667	14	15.3333	5.3333	1.6667	13.3333	17.3333	17.6667	23.3333	21.6667	20.3333	25	23.6667	25.6667	28.3333	26.3333	22.6667	28.3333	30	29	30	30	27.6667	27.3333	28	28.6667	24.6667	29.3333
		fly 74	7	0	1.6667	2.6667	4.6667	1.3333	4	5	0	3.3333	5	13.3333	12	9.3333	6	2.3333	8.3333	11.3333	12.3333	13.6667	10.6667	5	4	2.6667	8.6667	22.6667	26.3333	25.3333	19	27	25.3333	27.6667	23.6667	21	29.3333	26.6667	25.6667	26	27	23.6667	26	30	24	25.3333	17.3333	13.3333	19
		fly 75	6.3333	2.3333	7.6667	4.3333	0.66667	1	5	11.6667	14.3333	8.6667	9.3333	18	16.6667	11.3333	19.3333	17.6667	16.6667	27.6667	23.6667	26	14.6667	5.6667	13.6667	5.3333	3.6667	11	19	16	19	14.6667	21.3333	16.3333	14.6667	17.6667	19	20	22	21.6667	21.6667	19.3333	25.3333	25	17.6667	19.3333	27.6667	24	25.6667
		fly 76	1	4	11.6667	9	12.3333	11.6667	14	14	9.3333	14	11.6667	9.3333	14.3333	18.6667	11.3333	9.6667	17.3333	16.6667	21.6667	18	6.6667	3.6667	3.6667	0	24.3333	19.6667	16.3333	24	25.3333	17.3333	27.6667	23	26.3333	19.6667	25	29.3333	27	30	30	27.3333	27	22.6667	27.3333	28.6667	22.3333	25.6667	27
		fly 77	10.3333	11	10.6667	11	10	16	13	8.3333	11.6667	15	14.6667	6	12	10.3333	18.3333	11.3333	12.3333	11	15	8.3333	1.6667	5	0.33333	1.6667	19	29	26.6667	25.6667	28.6667	29	26.3333	28	25.6667	29	27.6667	28	29.6667	29.3333	29.6667	29.6667	29.6667	30	28.3333	26.6667	28.3333	29.6667	30
		fly 78	15	8	24.6667	17.3333	17	25	13.3333	11.3333	3	7.6667	20.6667	7.6667	10.3333	10	7	6	6.6667	15	8.3333	16.3333	11.3333	2.6667	2.6667	1.6667	0	15	17.6667	26.3333	21	21.6667	22.6667	26	28.3333	20.6667	25	26.6667	24.3333	26.6667	27.6667	27.6667	27	30	24.6667	27.3333	19.3333	25.6667	29.6667
			bin 1	bin 2	bin 3	bin 4	bin 5	bin 6	bin 7	bin 8	bin 9	bin 10	bin 11	bin 12	bin 13	bin 14	bin 15	bin 16	bin 17	bin 18	bin 19	bin 20	bin 21	bin 22	bin 23	bin 24	bin 25	bin 26	bin 27	bin 28	bin 29	bin 30	bin 31	bin 32	bin 33	bin 34	bin 35	bin 36	bin 37	bin 38	bin 39	bin 40	bin 41	bin 42	bin 43	bin 44	bin 45	bin 46	bin 47
	1xBRP	fly 1	3	0	1.6667	0	6.6667	0.66667	0	3	15	3.3333	8.3333	10.3333	0	12.3333	16.3333	18	9.3333	12	3.6667	15	2	2.6667	0	2	13.6667	14	21.3333	26.6667	30	26.6667	23	24.6667	30	30	30	30	30	30	30	30	29.3333	29.3333	30	28.6667	27.3333	28	28.3333
		fly 2	8.3333	11.3333	10	12.3333	22.3333	20	17.6667	17.3333	15.6667	14	22.3333	17.6667	10	15.6667	16.3333	17	11.6667	11.3333	16.6667	8	7.3333	3.3333	1	0	9	12.6667	22	24.6667	28.3333	25.6667	26	25.6667	30	27.6667	29.3333	30	30	29.6667	26	28	28.3333	25	30	30	30	30	30
		fly 3	4	0	0	0	0	0	0	0	0	0	0	0	2	0	2.6667	1	0	0	0	0	0	0	0	0	2.6667	4.3333	0	8.3333	9.3333	12.6667	10.3333	12.3333	14.6667	13.3333	17.6667	6	20	21	27	18.6667	22	23	19.3333	28.6667	25.3333	30	27
		fly 4	1	0	6	0	0.66667	7.6667	9.6667	5.6667	6.6667	4.6667	11.6667	4.6667	7	4.6667	16.3333	12.3333	11	11	5.6667	10	8.3333	0	0	0	2.6667	1.3333	4.6667	12.3333	11.3333	19	17.6667	15	16.3333	17	18.6667	22	13	16.6667	22	26.6667	24	26.3333	25.3333	25.3333	26.3333	27.3333	30
		fly 5	4	8.3333	11.3333	11.3333	14	13	8	7.3333	3.3333	7	4.6667	2	6.3333	7.6667	0	3	8.3333	4	11.3333	9.3333	9.3333	4.3333	4.3333	2.3333	7.3333	17.3333	17.6667	28.3333	29.6667	29	27	29	29	30	28.6667	28	29	27.3333	29	29	30	30	27	29	24.6667	20.3333	29
		fly 6	0.66667	8.3333	10	11.3333	18.6667	12	7	16.3333	10	13.3333	9.6667	9.3333	10	10	11.6667	21	13	19.3333	17	16.6667	13	12.3333	6	3.3333	10.3333	15.6667	10.6667	20	22.6667	20.6667	20.6667	13.3333	23.3333	23	14.3333	17.6667	21	26	29.3333	20.6667	26.3333	22.3333	22	25.6667	21.6667	24	23
		fly 7	0.66667	0	2.3333	11.3333	0	0	0	1.3333	3.3333	8.6667	2.3333	3.6667	1.3333	2	9	11	7.6667	5.3333	8	1.3333	0	2.3333	1.6667	0	3.3333	4.3333	13.6667	13	15.3333	12	13.6667	6.3333	13	11	15.6667	10.3333	16.6667	26.3333	29	30	29.3333	29.6667	30	19.3333	10	15.3333	18
		fly 8	9.3333	3.3333	5.6667	9	4.6667	12.6667	4.6667	8.6667	6.3333	1.3333	0	2.6667	0	1.6667	6.6667	5	11	10	10	10	7.6667	0	2.3333	10	16.3333	28.6667	25.6667	29.6667	24	26	26	24.3333	21.6667	28	28	21	27.3333	28	26.3333	28.6667	29.6667	25	27.3333	30	21.3333	30	27.6667
		fly 9	1	1.6667	3.6667	12.6667	5.6667	5.3333	1.3333	3.3333	1.6667	0	0	0	0	0	0	0	5	3.3333	0	4	0.33333	2.6667	0	0	0	3	13	18	26.3333	22.6667	20	14.3333	18.6667	22.6667	21.3333	23.6667	28.3333	29.6667	30	29.6667	30	30	27.6667	29.6667	23	19.6667	26.3333
		fly 10	1	4	6	9	9.3333	5	6.3333	5.3333	6.6667	7	6	11.3333	3.3333	8.3333	4	9.3333	15.3333	11.3333	13.3333	7.3333	0	8.6667	5.3333	0	10.3333	6	10	17.6667	20.3333	18.3333	13.3333	16.6667	11.3333	20	20.3333	25.3333	22	24.6667	23	20	18.6667	27	25	24	30	22	28
		fly 11	1	0	2.3333	11.3333	0.66667	7	10.3333	10.6667	14.3333	13.6667	6	15	23	22.3333	6.3333	12.3333	24.3333	17.3333	13.3333	16.6667	10.3333	5	1.6667	4	8	18	25.3333	15.3333	18.6667	23.3333	22	20.6667	21	19.6667	24	27	20.6667	30	30	27.6667	18.3333	27.6667	21.6667	21	17.3333	23	26
		fly 12	0.33333	0	0	0	2	1.6667	2.3333	0	3.3333	13.6667	1	4.6667	10.6667	14	13	16	16.3333	15.6667	19	3.3333	9	1.3333	2	0	20.6667	24	20	25.6667	25.3333	25.3333	22.6667	25.3333	18.6667	23.3333	26.6667	24.6667	24.3333	24	27.3333	24.3333	27.6667	24.3333	17	19.3333	19.3333	27.3333	23.3333
		fly 13	1.3333	0	0	0	0	8.3333	0	0	0	1.6667	4.3333	7	10	10.6667	13.6667	5.3333	6	13.3333	2.6667	13.3333	2.3333	2	0	0	14.3333	19.3333	23.6667	28	20	29.6667	28.3333	29.3333	25	27.3333	29	20.3333	28	20	26.3333	29.6667	27.6667	30	29.6667	28.3333	24.3333	24.6667	26
		fly 14	2.6667	0	1.6667	4.6667	6.6667	0.33333	9.3333	2.3333	6	0	0	6.3333	5.6667	15.6667	24.3333	21	20	12.6667	14.6667	11.6667	12.6667	2.3333	3.3333	0	16.3333	16	20.6667	20.6667	24.6667	24	22	25	23	27	28	25	23	28	28.3333	24	25.3333	27.3333	29.3333	28.6667	29.3333	29.6667	30
		fly 15	0.33333	0	0	0	0	0	0	0	0	0	0	0	0	0	0	0	0	0	0	0	0	3	0	0	7.6667	4.6667	6	7	23	12.6667	14.3333	13.6667	17	22	20.3333	20.6667	28	26.6667	21.3333	18.3333	18.3333	28	27.3333	26.6667	18	10.3333	10.3333
		fly 16	5	5	7	6.6667	9.6667	9	5.3333	13.6667	11.3333	11.6667	11.3333	11.3333	16.3333	13	22.3333	11.6667	13.3333	15.3333	13	14	16	3.6667	7.6667	3.6667	9.3333	28	29.3333	30	30	30	30	30	29.3333	29.6667	25	30	26.3333	24.3333	21.3333	29	21.6667	27.6667	23	19.6667	26.3333	30	26.6667
		fly 17	0.66667	0.33333	3	2.3333	0	0	3	0	5	2.6667	7.6667	4.3333	0	7.3333	5.3333	2	6.3333	10.3333	4	1.3333	1.3333	3.3333	7	4	0	9.3333	16.6667	24.3333	29.3333	30	27.6667	22.6667	24.6667	29	28.6667	24.6667	26.6667	25.6667	30	17	24	25.6667	21	20.3333	22.6667	21.6667	27.3333
		fly 18	0.33333	0	0.33333	2	0	3.6667	0	1.3333	0.33333	3.6667	11.3333	0	4	4	5	4	1.6667	0	6.3333	5.6667	0.66667	0	1.6667	2	10	17.6667	25.3333	25.3333	26.6667	30	26.6667	27.3333	26.3333	25.6667	25.3333	23.3333	28.3333	28	24	24.6667	27	29.3333	27.6667	28.6667	27.6667	29	29.3333
		fly 19	0.66667	0	2	0	0	0	0	2	0	0	0	0	0	6.6667	0	1.6667	5.3333	1	7.6667	0.66667	5	4.6667	0	0	11	12	20	20	23.6667	25.6667	21.3333	24	25	17	23.3333	27.3333	14.6667	27	27.6667	25	26	24.6667	25.3333	25.3333	30	30	24.6667
		fly 20	2.3333	1.3333	6.3333	1.6667	2.3333	7.6667	2.6667	2	10.3333	3.3333	4	6	5	9	8	8	13.3333	12	9.3333	12.3333	3.3333	3.3333	6.6667	0	7	20	22.3333	19.3333	25.3333	25.3333	28.6667	25	30	28	25.6667	30	26.6667	30	28.3333	26.3333	30	29.3333	30	28.6667	27	30	28.6667
		fly 21	0.66667	0	0	0	0	1.3333	1	4	0.33333	2.6667	0	14	5	7	7.3333	7.3333	3.3333	6.3333	4.6667	0	0	6	3	4.6667	2	8.3333	17	18.3333	18.6667	19	22.6667	29	29	30	30	27	25.3333	27.6667	30	30	29.6667	23.3333	30	23.6667	19.3333	25	29
		fly 22	4.3333	1.6667	8.3333	4	3.6667	3.6667	2	0	6.6667	5.3333	4	9.3333	14.3333	18.3333	22.3333	7.6667	16.3333	20	3.6667	4.6667	4.3333	0	2.3333	0	17	28.6667	25.6667	27.6667	29.3333	28.6667	29	30	29.3333	24	24.6667	27.3333	29.3333	27.3333	29.3333	28.3333	30	27	24.6667	20.3333	29	29.6667	30
		fly 23	0.66667	0	0	0	0	5.6667	0	2	4.6667	3.6667	9.3333	1.6667	1.6667	3.6667	0	0	0	1.6667	0	0	0	0	0	0	0	10.3333	22	20	25	25.3333	22.3333	19	30	25.3333	27.3333	25.3333	30	25.3333	24.3333	26.3333	28.6667	29	30	30	30	30	29
		fly 24	0	0	0	0	0	0	0	0	0	0	0	0	0	0	0	0	0	0	6	8.3333	9.3333	5.3333	6.6667	0	6.3333	16.3333	14.3333	20.3333	18	20.3333	20.6667	15.6667	23.3333	23.6667	26.6667	22	24	28	26	22	19	27	27.6667	24.6667	19.6667	29	29
		fly 25	1	0	0	0	0	0	0	0	0	4.6667	5	2	10.3333	11.3333	11.3333	7.3333	6.6667	14.6667	5.3333	3.6667	1.6667	0	0	0	0	2.3333	13.3333	15	20.3333	22.6667	16.6667	15.3333	22.6667	22.3333	24	27	26.6667	24	25.6667	27.6667	28	29.6667	29.3333	30	26.6667	25.6667	29.3333
		fly 26	0	0	0	0	0	0	0	0	0	0	0	2.3333	0	5.6667	1	2	0	5.3333	2.3333	2	0	0	0	0	0	0	1.3333	2.6667	18.3333	12	11.6667	16.6667	14.3333	12.6667	11.6667	19	17.3333	12.3333	15	16	13	18	21	11.6667	17	19.6667	15.6667
		fly 27	8.3333	0	0	1.6667	0	0	1.6667	0	0	0	0	0	0	0	0	0	5.3333	1	0	0	0	0	0	0	0	7.6667	15	23.6667	26	26.6667	27.3333	28	24.6667	22.3333	26.3333	27.3333	28.3333	27.6667	30	30	30	30	30	30	30	30	30
		fly 28	0	0	0	0	0	0	0	0	0	4.6667	0	1.6667	12	0	7	5.6667	6.3333	2.3333	6.3333	1.6667	1.6667	0	0	0	0	10	19.6667	29.6667	30	22	28	23.6667	26.3333	25.6667	30	20.3333	23	30	27	17.3333	28	28.3333	29.3333	21	19.6667	23.6667	27.3333
		fly 29	1.6667	0	3	3.6667	0.66667	0	0	2	2	2	3	3.3333	6.3333	3	9	0	4	0	6	13.3333	7.6667	0	0	0	7.3333	12.3333	14	17.3333	15	11.6667	22.3333	19.3333	16	22	18.3333	16	14.6667	25.3333	22.6667	20.3333	24	29.6667	29.6667	23.3333	26	27.6667	28
		fly 30	12	10.3333	14.3333	16.6667	14.6667	17.6667	16.3333	8.3333	8.3333	18.3333	19	20.3333	9.6667	18.3333	14.6667	15.6667	11	18.3333	15.3333	18.6667	7	15.6667	9.3333	7.6667	17.6667	26.6667	29.6667	25	25	29.6667	30	27.3333	30	23.3333	23.3333	17.6667	23.3333	29	28.3333	25.6667	28.3333	20.6667	30	30	30	30	30
		fly 31	1	1	1.6667	0	0	1.6667	0	2	3	2.6667	6.3333	0	0	6.6667	0	2.6667	1.3333	6	7.6667	7	8	3	2.6667	0	2.6667	18	19.6667	21	19	24.6667	20	22.6667	21.6667	24.3333	21.3333	24	26	22	26.3333	27.3333	29.3333	28.6667	29.6667	30	26.3333	28.6667	27
		fly 32	1	0	0	0	1.6667	1.6667	2.3333	3	5.6667	7.3333	1.6667	9	3.6667	2.3333	6.3333	3.6667	0	9.3333	19.3333	25.6667	22.3333	11	7	3.3333	7.6667	8.3333	13.3333	21	21	22.6667	19.6667	18.6667	21	18	24.6667	24.3333	23	18.6667	22.6667	26.3333	26	25.3333	28.6667	22	25.3333	22	21.6667
		fly 33	18.6667	0.66667	10.3333	11.6667	15.6667	11.6667	9.6667	11.3333	11.3333	12.3333	15.3333	11	8.3333	7.6667	6	10	7.6667	5.3333	2.6667	12.3333	0.66667	0	2.6667	1	11.6667	0	7.3333	15.3333	14	18	20	20	24.6667	13.6667	24.3333	18.3333	19	24	24.3333	21.3333	23.6667	23	20	28.3333	27.3333	29	27
		fly 34	8.3333	3.6667	2.6667	1.6667	5	12.6667	0	2.3333	1.3333	11	2.3333	9	6.6667	5.3333	4.6667	4.3333	10.6667	8	18	11.6667	9	13	10.3333	1.6667	8.3333	13.3333	17	17	23	19	20.6667	17.3333	15.6667	17.3333	19	15.6667	25	22.3333	23	22.6667	18.3333	21.6667	24.3333	26.6667	28.6667	28.6667	20.6667
		fly 35	10.3333	4.6667	10	19.3333	13.3333	12.3333	2.6667	0	2	5	1.6667	3	7	3.3333	9	14	9.6667	11.3333	9	12	7.6667	3.6667	3.6667	0	8.3333	11	21.6667	24.6667	27.6667	24	30	29.6667	29.3333	27.3333	27.6667	28	29.6667	29.3333	27	30	25.6667	24.3333	26	24.6667	20.6667	27.6667	27.3333
		fly 36	3.3333	0	2.3333	2.3333	7	3.6667	10	0	0	0	1.6667	2	1.6667	0	0	4.3333	5.3333	3	4	0	0	2.3333	0.66667	5.3333	7.3333	13	17	18.3333	21.6667	21	17.3333	20.6667	18.6667	14.3333	25.3333	20.6667	20.3333	25	27.3333	30	30	30	26.6667	14.6667	25.6667	30	30
		fly 37	0.33333	0	0	0	0	0	4	4.3333	2	0	0	3	1.6667	4.3333	5	7.6667	7.3333	3.6667	0.66667	14	10	8	4.3333	0	3	6	7.6667	9	9	9.6667	16.6667	11.6667	15.6667	12.3333	12	15	14	16	20.6667	21.6667	25	25.6667	30	30	26.6667	23.6667	23.6667
		fly 38	2.3333	0.33333	6.6667	10	5.6667	9.6667	11.3333	3	0	2	0	0	0	1.6667	0	0	0	0	0	0	0	0	0	4.3333	6.3333	10	21	27	29.3333	29.6667	29	30	29	29.3333	28.6667	29.6667	29.6667	26.3333	30	30	30	30	30	30	30	30	30
		fly 39	2.3333	3.6667	3	3	9.6667	3.3333	9	8.6667	7	7	6	13	12	10.6667	7.6667	2.3333	9.6667	18.6667	12.3333	9	14.3333	2.3333	0	0	5.6667	11	9.3333	15.3333	20.6667	22.3333	20.6667	20.3333	25.3333	28	29.6667	28.6667	30	25.3333	28.3333	30	29.6667	30	30	29.6667	30	28	28.3333
		fly 40	10.3333	9.6667	14.3333	10.6667	25.6667	14.6667	13.6667	13	12	15	7	17.3333	13.6667	15.3333	18.6667	10	9.3333	17.6667	14	11.3333	22	19.6667	8.6667	11	4.6667	17.3333	21.3333	22	22.6667	20	19.3333	25.6667	21.3333	25	28	24.3333	26.3333	21.3333	26.6667	27.3333	23.6667	28.3333	23.6667	27.6667	27	28.6667	30
		fly 41	2.3333	0	0	0	0	0	0	3.6667	2	0	0	0	5	2.3333	3	2.3333	8.3333	8.3333	2	2.3333	6	0	0	0	0	5	20.3333	19	23.6667	25	26.6667	29.6667	23	28	24	26	30	30	30	30	30	30	30	30	30	30	29.3333
		fly 42	0.33333	0	0	0	3.3333	3.6667	0	1.3333	3	3	5	2.3333	5.6667	7.3333	9.6667	12.6667	11.6667	12	14.3333	10	13.3333	18	6.3333	0	2.3333	10.3333	5	14	15	18.6667	23	11.6667	14.6667	14	18	21.6667	27	25.3333	26	29	26	24.3333	29	26.3333	24	19.3333	25.3333
		fly 43	24.6667	23.6667	23	25.3333	23.3333	28.6667	23.3333	24.3333	28.3333	22.3333	19	16.6667	25.6667	19	21.3333	22	22.3333	19.6667	22	24.6667	22	14.6667	21.6667	15.6667	20.6667	28.3333	29.6667	30	30	30	30	30	30	30	30	30	30	25.3333	29.6667	29	29.3333	30	30	30	29.6667	30	30
		fly 44	16.3333	24.3333	21.3333	19.3333	27.6667	23.6667	25	25.3333	24	20.3333	26.6667	21.3333	24.6667	19	17.3333	27.3333	21.6667	25	25.6667	21	27	18	19	21.3333	24.6667	28.6667	29.3333	29.3333	29.6667	28.6667	29	28	29	28.6667	28.6667	25.3333	29.3333	25.6667	28.6667	28.6667	29.3333	29.6667	30	29.6667	27	29.6667	28.6667
		fly 45	0.66667	4.6667	6.6667	9	8.3333	3	1.6667	1.6667	1.6667	1.6667	1.6667	0	0	2.6667	0.66667	1	0	2	1.6667	0	0	0	0	0	0	0	6.6667	10.6667	10.6667	19	20	12.6667	18.6667	15.6667	19.3333	14	22.6667	17.6667	25.3333	23.6667	22	16	20.3333	27	28.3333	26.6667	18.3333
		fly 46	0.66667	2	0	5.3333	2.3333	1.6667	0	0	1.6667	8.6667	3.6667	4.3333	14.3333	11.3333	16	7	15	15.6667	16.3333	19	11	8	0	0	3.6667	12.3333	19.3333	20.3333	21.6667	23.6667	23	22.3333	20.6667	27.6667	19.6667	26.3333	27	27.3333	23.3333	26.3333	29	27.6667	27.6667	29.3333	29.3333	30	30
		fly 47	3.3333	0	0	2	0	0	0	0	0	2	0	0	0	0	6	6.3333	3.6667	9.3333	1.6667	11.3333	0	0	2	0	14	12	22.3333	17.3333	19.3333	18.6667	19	29.6667	20	28	27.6667	25.3333	30	22	27	21.6667	26	27	28	23	28.3333	28	29.6667
		fly 48	0.33333	0	0	0.33333	10.6667	1.6667	9	9.6667	2.6667	7.6667	11	12.6667	5.3333	4.6667	12.6667	5	8	13.6667	2.6667	5	4	0	0	0	0	14.6667	15.3333	15.6667	20.6667	18.3333	17.6667	22	17	19.6667	27.3333	25	25.3333	24	29.3333	29.6667	30	30	30	29.6667	26	26.6667	26.6667
		fly 49	0.66667	0	0	7.3333	7.6667	3	7.3333	0	6.3333	1.6667	3.3333	15	6	12	1.6667	2.6667	4.3333	8	14	14	7.3333	1.3333	2.3333	0	7.6667	2	2.3333	9.6667	8.6667	11.6667	8.3333	10.3333	18.6667	18.3333	11.3333	20.6667	3.6667	19	18	25.6667	28.3333	30	30	28	29	30	30
		fly 50	10.6667	13	10.6667	12.6667	17.6667	15	17	14.3333	11.3333	7.6667	10	9.3333	5.3333	9.6667	5.3333	8	6	10.6667	15.3333	2	1.6667	6.3333	8.3333	2.6667	5	27.3333	30	30	30	30	29.3333	28	30	30	29	30	30	30	30	29.6667	29.3333	27.6667	30	30	30	30	30
		fly 51	1.3333	6.6667	2.3333	0	4.3333	6.3333	2.3333	6	7.3333	2.6667	4.3333	3	2.3333	1.6667	2	6.3333	4.3333	3	5.3333	8	7	2	3	0	12.6667	23.6667	19	21.3333	24	17.6667	27.6667	23	19	20.6667	23.6667	24.6667	21	28	30	28	22.3333	23.6667	26.3333	29.3333	28	29.3333	24.6667
		fly 52	3	0	0	0	0	2.3333	0	0	0	0	0	0	0	0	0	6.3333	30	29.6667	20	8	9.6667	0	1.6667	0	5.6667	9.3333	15.3333	13.6667	16.6667	12.3333	21.3333	18.6667	20	15.3333	20	23	25.6667	26.6667	28.6667	26.6667	27.3333	28	28	27.3333	29.6667	30	29.6667
		fly 53	3	10.6667	18	15	18.3333	6.3333	7.3333	11.3333	4.6667	3	7.3333	12	7.3333	5.3333	21.3333	27.3333	28.6667	23.3333	23.3333	20.6667	22.6667	8	10.6667	3.6667	5.3333	13	25	30	30	30	28.6667	28.6667	30	29.6667	28.3333	28.3333	28	30	30	29	29	29.6667	30	28.3333	29.3333	28.3333	30
		fly 54	1	8	12.6667	8.3333	13.6667	20.6667	18.6667	14.6667	18.3333	15.6667	19	18	19	10.3333	15.6667	15.3333	15.3333	21.6667	12.6667	17	17	9.6667	7	8.6667	18.3333	23.6667	26.6667	23	25	26.3333	25	26	27	21.6667	28	25.3333	27	24.6667	25.3333	29	28.3333	30	27.6667	29.6667	30	28.3333	29
		fly 55	1.6667	0	2.6667	6.3333	11	11	16	8	12.6667	12	13.3333	9.6667	15.6667	18.6667	13	17	14.6667	18	17	13.6667	11.6667	7.6667	6.6667	0	4	2.3333	10	13.6667	15.3333	17	21	18.3333	16.3333	14.6667	26.3333	20	19	22	28	24.6667	26	24.6667	23.6667	26.3333	25	23.6667	23.3333
		fly 56	3.6667	10.3333	8.3333	9	15	11.3333	8.6667	13	5	9.3333	11	13	8.6667	12	14.6667	16.3333	12.6667	21.3333	23	12	18.6667	9.3333	16.6667	4	0.33333	14	26.6667	28.3333	29	29.3333	29.6667	30	29	28	27.3333	29.6667	29	25.6667	29	23.6667	28.3333	29.6667	30	29.6667	24.3333	27.6667	28.6667
		fly 57	0	2	5.3333	9.6667	6.6667	4	5.6667	6.3333	4	3.3333	2.3333	5	4	2	2.3333	0	3.6667	10.3333	8.6667	3.6667	2	2.3333	6.3333	0	0	6.6667	3	6.3333	10.3333	8	16	14	22.3333	19.6667	19	20.6667	22	20.3333	24.3333	24.3333	22	28	27.6667	24.6667	23.6667	28.3333	28.3333
		fly 58	14	27	20.3333	22.6667	15.3333	20.6667	21	16.3333	23	16	7.3333	20	18	18.6667	8.3333	14.6667	18	11	11	19	28.3333	24.6667	22	14	6.6667	19	28.6667	29.6667	28.3333	30	29.6667	26.3333	28.3333	30	29.6667	30	29.6667	28.6667	27.3333	29.6667	29.6667	28.3333	29.6667	28.6667	27.3333	28.6667	26.3333
		fly 59	19	15	10.3333	13.6667	17.6667	16.3333	16.6667	12.6667	21.3333	20	20.3333	18	11	17.6667	18.6667	9.6667	15	18.6667	21.6667	17.6667	17	17.3333	21.6667	20.6667	5	12	15.3333	21	27.3333	29.6667	30	26.3333	23	20	28.3333	26	22	29.3333	23.6667	25.6667	25	30	27.3333	27.6667	25	24.3333	28.3333
		fly 60	0	0	0	0	3	2.3333	2	7	4.3333	12	8.6667	10	17.6667	16.3333	21.3333	19.6667	16	19	3.6667	10	8	9.6667	7.6667	0	5.3333	9	14.6667	21	24	26.6667	16.6667	22	23	22.6667	23	26	26	28	25.6667	29.6667	28	26.3333	27.6667	25	23	24.3333	24.6667
		fly 61	17	13.6667	12.3333	13.6667	15	20.3333	22.3333	18	22	19.3333	19.3333	23	21.6667	21.6667	23.6667	21.6667	18.3333	23	16	16.3333	2	0.33333	6.6667	0.33333	12.3333	21	27.3333	28.6667	30	24.3333	29.6667	30	28.6667	28	27.6667	25	30	30	27	30	28.3333	24.3333	30	30	30	30	30
		fly 62	4.3333	2.6667	5	8.6667	11	12.6667	12.6667	9.3333	14.3333	15	9.3333	11.3333	15.6667	8	16	7	8	18	14.3333	7.3333	8.3333	2.6667	8	0	0	9.3333	22.6667	26	28.3333	26	28.3333	23.3333	30	29	29.6667	27	27.6667	29.3333	28.6667	29.6667	28	27.6667	27	30	28.6667	28.6667	27.3333
		fly 63	3	9.6667	13.6667	13.3333	15.3333	9.6667	11	5.6667	12	12.6667	9.3333	14.3333	12.6667	6	14.6667	6	10.3333	19.6667	11	15.6667	4.6667	2.6667	10	7.3333	3.3333	13	16.6667	21	20.6667	24	19.3333	26	28.6667	26	24	26.6667	28	27.6667	27	24.6667	26	28.6667	27.3333	28	28.3333	26.6667	29
		fly 64	0	0	1.3333	3.6667	0	0	0.33333	4.3333	0	2	3	1.6667	1.6667	0	0	0	5.6667	3	2	2.6667	4.6667	1.6667	4.3333	0	0	7.6667	13.6667	16	14.6667	19.3333	19	18.3333	28	19	22.6667	19.3333	24.6667	22.6667	18.3333	27	28.3333	25.3333	22.3333	25.6667	24.3333	23	28.3333
		fly 65	14	15.3333	17.3333	25.3333	25	16.6667	13.6667	14.6667	21.6667	11	20.3333	15.3333	16.3333	15	20.3333	17.3333	10.6667	21.3333	18.3333	9.6667	11	9.3333	7.6667	2.3333	18.6667	27.6667	24	27	24.3333	21	26	20.6667	20	24.3333	28.3333	30	27.6667	26	19	29.3333	28	29.6667	28.6667	29	28.6667	27.6667	29.3333
		fly 66	2	0	0	0	0	0	0.33333	1.6667	0	0	4	0	0	0	0	2	2	0	1.6667	0	0	0	0	0	7.6667	1.6667	1.3333	1.3333	6.3333	12	9.3333	7	12	13.6667	17.3333	20.6667	22.3333	24	24	30	30	30	30	29.6667	26	21.3333	28.6667
		fly 67	1	0.33333	2	1.6667	6	0.33333	5.3333	2	4	0	0	2.3333	0	0	0	0	0	0	0	0	0	0	0	0	0	1.6667	0	0.33333	1.3333	0	6.6667	7.6667	6	12.6667	7	10	10.6667	14	13.6667	9.6667	14	18	10	21	24.6667	21.3333	24
		fly 68	2	0	4.3333	0	2.3333	4.3333	1.6667	2.3333	4	4	3	3.6667	2.3333	1.6667	1.6667	8.3333	3	3	2.6667	2.3333	6.3333	6	5.3333	1.6667	8.6667	8	4.6667	11.6667	7.3333	8.6667	13	6.6667	11.6667	17.3333	14.3333	22.3333	18.3333	18.3333	19.3333	17	19.6667	20	23	22	23.3333	22.6667	28
		fly 69	2.6667	0	0	0	0	0	0	0	0	0	0	0	0	0	0	0	0	0	0	0	0	2	0	0	1.3333	14.3333	26	27.3333	29.3333	28.6667	29	24.3333	26.6667	25	30	29.3333	30	29.3333	30	30	30	28.6667	30	30	26	18.6667	21.6667
		fly 70	1	0	2	0	0	0	3.3333	3.6667	2	1.6667	0	1.6667	0	0	0	0	0	0	0	0	0	0	0	0	7.3333	2	6.6667	4.6667	4	11.6667	10.6667	14	17	19.6667	12.6667	23	18	21.6667	24.3333	30	29.3333	29.3333	30	30	30	25.3333	24.3333
		fly 71	2	0	0	0	0	0	0	0	0	4	1.6667	0	6.3333	7.6667	4.6667	0	6.6667	7.3333	3	5.6667	2	7.3333	0	0	7.3333	12.6667	11.3333	14	20.3333	19.6667	19	20.6667	20.3333	24.6667	22.6667	20.6667	18.6667	20.6667	16.3333	21	19	28	28	20	30	28.6667	29.6667
		fly 72	9.6667	16.6667	13.6667	16.6667	17.3333	19.6667	13.3333	14	15.6667	16.3333	12.6667	10	15	19.3333	20	26.3333	16.3333	23.3333	16.6667	6	17.6667	5.6667	6.6667	7.3333	8	10	16.3333	20.3333	16	23.3333	17.3333	18.6667	15	26.3333	19.3333	23.6667	25.6667	27.3333	23	23.6667	28.6667	23.3333	28.3333	20	28.3333	19.3333	26.6667
		fly 73	1	0	0	5.3333	6.6667	9	1.6667	3.6667	2.6667	4	1.6667	2	1.3333	1.6667	2.6667	4.6667	3.3333	6.3333	7.3333	1.3333	2	1.6667	0	2.6667	5.6667	4.3333	2.6667	12	14	19.3333	18.3333	13	11	29.3333	18.6667	25.6667	24.3333	21.6667	30	30	27.6667	28.6667	27	28.6667	24	29.3333	30
		fly 74	9	14	9	6.3333	9.3333	3	5	10.6667	1.6667	2.3333	6	10.6667	3.3333	1.3333	3.6667	4.3333	2	4.3333	7	2	0	1.6667	2.3333	4.3333	1.6667	0	15.3333	24	23	30	30	30	29.6667	30	29.6667	30	30	29.3333	28	30	30	30	30	29.6667	29.6667	28.6667	30
		fly 75	2.3333	0.33333	1.6667	0	0	0	0	0	0	0	0	0	2	0	0	4.6667	0	0	0	1.6667	0	0	0	0	9.6667	2.6667	3	3.3333	13	10.3333	7.3333	11	22	26.3333	18.6667	20.6667	24	26	26.3333	28.3333	25	30	30	27.6667	13	15.3333	19
		fly 76	11.3333	8.6667	8	9	14	12.3333	12.6667	14.6667	6.3333	16	9.6667	12.6667	15.6667	18	11	8.6667	12.3333	18.6667	14	10.6667	6.3333	13.6667	13	7.6667	13	8.3333	14.6667	10.3333	14.3333	8.3333	12.3333	5.6667	8	11	19.3333	15	23.3333	23	27	19	17	21.3333	25	18	17	26.6667	25.3333
		fly 77	1.6667	0	4.3333	5.3333	0	1.6667	1.6667	8	0	5	5	5	5.3333	4.6667	4.6667	4.3333	9.6667	15	7.6667	7	8	9.3333	0.33333	0	19.6667	17.3333	17	18.3333	22.3333	21.3333	26	23.3333	21.3333	24.3333	26	18.6667	23.3333	25.3333	28.3333	28.6667	29	30	25	30	30	29.3333	30
[truncated: 1 more columns]

## Sheet: Fig 4D-4G
	Fig 4D											Fig 4E											Fig 4F											Fig 4G
		2xBRP					1xBRP						2xBRP					1xBRP						2xBRP					1xBRP						2xBRP					1xBRP
	age	5d	20d	30d	40d		5d	20d	30d	40d		age	5d	20d	30d	40d		5d	20d	30d	40d		age	5d	20d	30d	40d		5d	20d	30d	40d		age	5d	20d	30d	40d		5d	20d	30d	40d
	fly 1	192	224.333	166	247.333		1	47.6667	145.333	193.667		fly 1	11.3333	25.6667	16	23.6667		0	7.3333	11.3333	19		fly 1	16.6722	8.8651	10.2676	10.335		0	6.5423	12.5056	10.5566		fly 1	1	43.6667	66.6667	15.6667		240.667	343	82	18
	fly 2	214.667	220	474.667	234		1	34	307.333	177		fly 2	13.3333	19	31.6667	23.6667		0	4	30.6667	19.6667		fly 2	16.3712	11.554	14.9495	9.8979		0	7.7778	9.8004	8.8885		fly 2	246.333	15.3333	9.3333	1		240.667	251	11	51.6667
	fly 3	112	333.667	105	471.333		226.333	57.3333	9.6667	430		fly 3	14	21.6667	9.6667	36.3333		20.3333	7.6667	0.66667	29		fly 3	7.9324	16.0062	10.4861	13.0869		11.4637	9.2821	5.6667	13.3379		fly 3	41.3333	36	167	1		166.667	220.667	127.667	1
	fly 4	76.6667	148.667	234	344.333		36	17.3333	144.667	219		fly 4	6.6667	17.3333	26.6667	27.6667		5	2.3333	13.6667	18		fly 4	12.537	8.2507	9.1943	12.5408		7	7.2667	10.4919	9.8791		fly 4	225.667	5.6667	17.6667	33		241	274.667	65.3333	1
	fly 5	67.6667	173	416	421.333		266.333	94.6667	164.667	297.667		fly 5	6.6667	22.3333	31	24.6667		23.6667	10.6667	19.6667	27.3333		fly 5	9.1717	7.6652	13.6061	17.01		11.2737	9.3009	8.3611	10.7988		fly 5	476.333	59.6667	18.6667	1		137.667	50.6667	33	14
	fly 6	136.333	223.667	173.667	327.667		0	231.667	280	459		fly 6	12.3333	20.3333	14.6667	27		0	24.6667	30	36		fly 6	10.9347	10.9818	11.2987	12.1051		0	9.1789	9.3249	12.6413		fly 6	125.667	67.3333	1	2		720	40.6667	40.3333	4.3333
	fly 7	106	298.333	405	548.667		24.3333	16.6667	83.3333	260		fly 7	10.3333	20.3333	27.6667	23		2.6667	2	13	26		fly 7	11.2753	14.2919	14.8861	24.737		9.2667	4.75	6.3778	9.8169		fly 7	106.667	78.6667	10.6667	1		266	240.667	69.3333	1.6667
	fly 8	54.3333	178	19.6667	249.667		67.6667	4.3333	142.667	300		fly 8	7	19.3333	2.6667	23		7.6667	0.66667	7.6667	32		fly 8	7.9889	9.5186	7.6667	10.7589		8.8274	1.8333	20.4145	9.3334		fly 8	256.667	227	260.333	15.3333		321	384.667	29.3333	1
	fly 9	44.3333	103.667	133.333	215.667		59.6667	57.6667	51.6667	447.333		fly 9	6	10.6667	16	20.3333		7.3333	7	4.6667	38.3333		fly 9	7.0516	9.8662	8.2246	10.4579		8.0524	8.4167	11.3492	11.7394		fly 9	224.667	120.667	201	67.3333		371.667	235.667	36.3333	1.6667
	fly 10	10.3333	132	388.333	448.333		0.66667	0	163.333	54		fly 10	1.6667	14.6667	22.3333	33.3333		0	0	24.3333	4.6667		fly 10	5.5556	8.6714	17.3354	13.2083		0	0	6.7254	11.4833		fly 10	164	86.3333	1	1		240.667	720	43.6667	84.6667
	fly 11	161.333	399.333	185.333	454.333		112.333	92.6667	249	118		fly 11	15.3333	33.6667	14.3333	31.3333		9.3333	10	22.6667	8.3333		fly 11	10.7114	12.0821	12.1821	14.5259		11.7659	9.2657	11.2179	15.062		fly 11	160.667	50.3333	1	2		83.6667	208.333	28.6667	187.667
	fly 12	238.667	180	424.667	232.667		72.6667	29.6667	149.333	21		fly 12	8	18.6667	28	27		8	3.6667	14.6667	3.3333		fly 12	30.2302	9.7607	14.5882	8.5313		8.3897	7.8611	10.4156	5.7778		fly 12	66.6667	98.6667	1	1		310.333	264.667	177.667	86.3333
	fly 13	0	383.333	163.333	452.667		0.66667	98	102	285		fly 13	0	26.6667	16	30.3333		0	8	13	14.3333		fly 13	0	14.4127	11.1977	14.9822		0	13.6111	7.9522	20.0121		fly 13	720	11	103.667	4.3333		240.667	176	57.6667	1
	fly 14	0.66667	127	171	491.667		43	140.333	184	378.333		fly 14	0	12	16.6667	29		4.6667	13	17	39.3333		fly 14	0	10.4179	9.3284	17.1611		9.2222	10.7196	11.073	9.4873		fly 14	240.667	26	1	7		397.667	65.6667	70	1
	fly 15	62.6667	307.667	209	427.667		93.6667	14.3333	3.3333	51.3333		fly 15	7.3333	20.3333	16.6667	21.6667		7.6667	2.6667	0.33333	7		fly 15	8.4667	15.6175	12.3469	19.1146		12.3889	5.1333	3	6.7471		fly 15	256	30.3333	22.6667	1		227	178.667	453.333	1
	fly 16	234	449	143	630		5.6667	10.3333	257	252		fly 16	14	34.6667	16.6667	19		0.66667	1.3333	29.6667	25.6667		fly 16	16.6389	13.0575	8.6931	33.3569		2.8333	4.8333	8.5552	9.6928		fly 16	69.6667	25.6667	43	6.3333		605.333	240.667	40.6667	1
	fly 17	232.333	110	22.3333	135.333		45.6667	180.333	81.3333	420.333		fly 17	16.6667	8	2	14		7.6667	14	9.6667	38.6667		fly 17	14.4444	13.5556	14.1667	9.3929		5.904	12.9527	8.5095	10.6914		fly 17	179	155.333	58.6667	1		34.3333	126.667	45.3333	9.3333
	fly 18	168.667	170.667	308.667	173.667		42.6667	129.667	58	429.667		fly 18	8	14.6667	28.6667	21.3333		5.3333	10.6667	7.6667	31.6667		fly 18	25.564	11.8333	10.769	7.8843		8.1119	12.383	7.4778	13.8809		fly 18	221	58.3333	1	1		273	230.667	83	3
	fly 19	30.6667	94.3333	215	358.667		26.3333	163	37.3333	432		fly 19	3	9	15.6667	37.6667		4	9.3333	2.6667	31.6667		fly 19	11.3056	11.1019	13.6348	9.3132		6.4167	17.4861	10	13.3735		fly 19	388.333	232.667	33.6667	1		169.667	182.667	264	1
	fly 20	106.333	272	420.333	185.333		0	44.6667	140.333	433.667		fly 20	10	15	27.6667	20.3333		0	5.6667	13	36		fly 20	11.0833	18.332	15.2461	8.8184		0	7.8222	10.883	12.255		fly 20	23	43.3333	4.6667	1		720	97.3333	42.6667	1
	fly 21	78	136.333	37	349.667		2.6667	53.6667	78.6667	366		fly 21	12.6667	13.3333	4	27		0.33333	6.3333	7.6667	38.6667		fly 21	6.1406	10.2162	8.9778	12.8037		2.3333	7.8963	10.9167	9.4132		fly 21	187.333	53.3333	62.3333	1		480.333	29	170	3.3333
	fly 22	166.333	320	114.333	390.333		7.3333	97.3333	167	171		fly 22	15	26.6667	8.6667	19.3333		0.66667	9	15.6667	20.6667		fly 22	10.8235	12.191	11.9722	20.5273		3.3333	9.9381	10.5819	8.0913		fly 22	177.667	68	1	50.6667		240.667	136.333	15.6667	12.6667
	fly 23	14.3333	249	119.667	408.333		187	56.6667	34.6667	369.667		fly 23	2	22.6667	10.3333	28.3333		22	8.3333	3.6667	29		fly 23	4.5	10.784	11.661	14.3584		8.5109	6.7623	11.3333	12.624		fly 23	595.333	73.3333	115.667	1		127.333	313.333	149	1
	fly 24	163.667	437.333	96.6667	374.333		26.6667	25.3333	35.6667	556.667		fly 24	17.3333	26.6667	7	24		2	3.6667	1.6667	31		fly 24	9.453	16.5139	15.1455	15.051		12.5	7.3333	22.1667	18.4036		fly 24	144.667	12	23.3333	1		353.333	292	600.333	3.3333
	fly 25	42	50.3333	155	473.667		156	61	85	221.333		fly 25	3.6667	6	8.3333	19		21	8.3333	9.6667	21.6667		fly 25	11.1667	8.0833	18.2667	25.3133		7.0526	7.316	9.1369	10.1151		fly 25	365	339.667	142.667	13.3333		142	122.667	126	11
	fly 26	88.3333	29	153	84.3333		242.667	29	20.6667	161.667		fly 26	11.3333	2.6667	8	8		16	4.6667	3	17		fly 26	7.7929	6.6444	23.5417	11.0077		15.4443	5.8016	6.8	9.8183		fly 26	240.667	517	27.3333	222		17.3333	30.3333	438.333	1
	fly 27	7	150.667	45	246.333		26.3333	26.3333	18	34		fly 27	1	16.6667	4.6667	30		3	1.3333	2.3333	4		fly 27	4.6667	8.9048	10.2857	8.1906		10.5833	20	5.4167	7.2222		fly 27	426.333	25.3333	253.667	52.3333		478	566	38.3333	9
	fly 28	32.6667	80	41.6667	268.667		48	120.333	49.3333	102.333		fly 28	5.3333	7.6667	4.6667	29.3333		7.6667	14.3333	5.6667	10.3333		fly 28	6.0778	10.4444	9.3214	9.0674		6.3447	8.215	8.7976	9.5795		fly 28	348.333	179	112.333	32.6667		210.667	120.667	336.333	16
	fly 29	18	226	163.333	414.667		24.6667	96	70.6667	267.333		fly 29	2.6667	15.6667	14.3333	27		3	10.3333	10.3333	30.6667		fly 29	7	15.5035	11.1521	15.356		9.6	9.1333	7.2765	8.6607		fly 29	375	10.6667	1	19.3333		490.333	55	26.6667	7
	fly 30	10.6667	324	105.667	393		88	303	337.667	269.333		fly 30	1.6667	33.6667	10.6667	24.3333		9.3333	17.6667	34.6667	29.3333		fly 30	2	9.6109	10.4802	17.9468		8.6667	20.3693	9.6169	9.0997		fly 30	240.667	30	211.333	10.3333		223	149.333	3.3333	1
	fly 31	59.6667	170.667	47.3333	263.333		45.3333	64	64.3333	269.667		fly 31	8	21.3333	5.3333	23.3333		6	9.6667	9.6667	23.3333		fly 31	7.5048	7.9899	8.7111	11.0958		5.0823	6.6265	7.1389	11.2722		fly 31	99	74.3333	101.333	1		240.667	183.667	192.333	1
	fly 32	153.667	172.5	340.667	256		52	8	147.333	225.333		fly 32	13	14.5	29.3333	31.6667		4.3333	1	11.3333	30.3333		fly 32	11.8155	11.9423	11.6887	8.0275		7.9127	4	13.127	7.3417		fly 32	193.333	75	75.6667	1		354	543	83.3333	5
	fly 33	11	44	184.333			11	30	204			fly 33	2	6.5	21			0.5	4	24.3333			fly 33	5.25	6.7	8.8016			11	7.4667	7.8634			fly 33	247	102.5	25			613	122	5
	fly 34	147.5	193	389.333			8	419	163.333			fly 34	14	12.5	31.3333			1	22.5	21.3333			fly 34	10.4286	15.6167	12.252			4	18.6255	7.5833			fly 34	133	226	8.3333			568	12	37.3333
	fly 35	95.5	185	170.667			70.5	0	174.667			fly 35	13.5	13.5	18			8	0	16			fly 35	7.1618	14.5588	9.6716			11.0357	0	10.6759			fly 35	203.5	53	31.3333			279.5	720	3.3333
	fly 36	62	61	331.333			51	74.5	59			fly 36	4	7	23.6667			3.5	7	7.3333			fly 36	13.0833	10	14.1337			14.375	10.3778	7.6667			fly 36	235.5	157	13			206.5	112.5	103.333
	fly 37	11.5	232.5	579.333			25	64	80.3333			fly 37	1.5	23	17			2	7	8.6667			fly 37	8.75	10	34.7278			12.25	8.6889	9.3148			fly 37	344.5	1	3.6667			184.5	57	151.333
	fly 38	63	209	339			160	50	57			fly 38	7	26.5	25.6667			17.5	4.5	7			fly 38	9.525	7.8008	13.2443			8.9692	11.5833	7.9885			fly 38	313	80.5	12.6667			17	227	20.6667
	fly 39	27.5	327.5	202			1	5	174.667			fly 39	5	37	23			0	1	16.6667			fly 39	5.375	8.8245	8.6222			0	5	10.4449			fly 39	141	6.5	18.3333			360.5	305	12
	fly 40	37.5	19.5	366.333			12.5	16	334.667			fly 40	4.5	3	34			1	1.5	16.6667			fly 40	8.25	3.25	10.7541			12.5	12	20.3002			fly 40	364	410.5	5.3333			462	295.5	1.3333
	fly 41	1	69.5	295			1	54.5	47.6667			fly 41	0	6	35			0	6	5.6667			fly 41	0	11.5857	8.3965			0	9.0833	8.3333			fly 41	360.5	128.5	32.6667			360.5	324.5	201.667
	fly 42	33.5	361.5	97			9	121.5	143			fly 42	4	32.5	11.6667			1	13.5	13.3333			fly 42	7.7	11.2206	7.1477			3.75	8.8611	10.3611			fly 42	112	79.5	1			360.5	31	163.667
	fly 43	101.5	140.5	307			12	4.5	533.333			fly 43	10	17.5	29.3333			1.5	0.5	35			fly 43	10.5833	7.9967	10.4546			7.5	3	22.4966			fly 43	82.5	17	50			460	360.5	1
	fly 44	56.5	88	359			0.5	1.5	542.333			fly 44	6	10.5	29			0	0	33			fly 44	9.65	8.1389	12.5445			0	0	16.825			fly 44	368.5	188	35.6667			360.5	360.5	2.6667
	fly 45	40.5	89	330			59	161.5	48.6667			fly 45	4	10	28			5.5	13.5	8			fly 45	10.5	8.85	11.7802			10.6333	11.8736	6.0079			fly 45	240.5	135.5	53.3333			157.5	92.5	34.3333
	fly 46	149.5	364.5	337			4.5	20	164			fly 46	20.5	29.5	26.3333			0.5	2.5	12.6667			fly 46	7.1902	12.5816	12.6621			3	8	13.3201			fly 46	117	1	17.3333			190	415.5	35
	fly 47	72	156.5	265.667			1	84	47.6667			fly 47	12	17.5	27.3333			0	12	4.3333			fly 47	5.9143	8.8791	9.7026			0	6.8846	11.6111			fly 47	149	97.5	38			360.5	88.5	95
	fly 48	0	60	257.667			9	13.5	126.667			fly 48	0	8	22.3333			1.5	2	14.6667			fly 48	0	7.3175	11.3433			3	6.25	8.4929			fly 48	720	212.5	26.6667			479	279.5	81.6667
	fly 49	130.5	228	400.667			155.5	3.5	126			fly 49	10	24.5	26.6667			7.5	0.5	16			fly 49	14.7527	9.2399	14.9145			21.4444	3	7.7302			fly 49	233.5	48.5	16			327.5	218	38.6667
	fly 50	0	207	370.667			5.5	40	230.667			fly 50	0	7.5	26.6667			1	5	29.3333			fly 50	0	34.0682	13.929			5.5	3.9	7.7162			fly 50	720	51.5	15.6667			474.5	136.5	1
	fly 51	32.5	266.5	433.333			18	29	91.6667			fly 51	4.5	34.5	31.3333			2.5	3	12.3333			fly 51	7.0714	7.6154	13.7054			6.75	7.8	8.6078			fly 51	1	25.5	10.6667			276.5	379.5	12.3333
	fly 52	15.5	69	369			55.5	18	110.667			fly 52	1.5	3.5	31.3333			7	2	5			fly 52	12.25	24.15	11.9032			7.875	8	22.3889			fly 52	352.5	129	9			330	5	159
	fly 53	83.5	161.5	311.667			144	20.5	319.333			fly 53	8.5	12	26.6667			11	1.5	26.3333			fly 53	9.7847	13.3333	11.8386			13.0455	15.25	12.1844			fly 53	267.5	25.5	148.333			101	211.5	7
	fly 54	281	258.5	533			0	12.5	338			fly 54	27.5	24.5	36.3333			0	1.5	30.6667			fly 54	10.4946	10.2448	14.7673			0	8.25	11.0846			fly 54	179	1	7.6667			720	183	29.6667
	fly 55	0	79	366			82.5	250	258			fly 55	0	11	18.6667			9.5	31.5	21			fly 55	0	6.5439	19.5341			8.5889	7.7363	12.2607			fly 55	720	98	1			150.5	4.5	42
	fly 56	241.5	109.5	396			69.5	44	287			fly 56	13.5	10.5	30			5.5	6	23.3333			fly 56	17.9	10.4182	13.1598			12.2857	7.5	12.2727			fly 56	31	12.5	46.3333			171	311.5	14.3333
	fly 57	53	130	565.667			36.5	4	99.6667			fly 57	7	16.5	20.3333			4.5	0.5	13.6667			fly 57	8.2	8.1154	27.7916			7.8333	3	7.3596			fly 57	140	47	1			377	360.5	68.6667
	fly 58	8	193.5	278.333			100.5	210.5	431.333			fly 58	0.5	7.5	30			11.5	17	24			fly 58	7	31.75	9.3333			8.7108	12.3529	18.5024			fly 58	360.5	127.5	38			153.5	81.5	14.6667
	fly 59	144	45.5	463.667			17	16	407.667			fly 59	11.5	6.5	28.6667			2	1.5	41.6667			fly 59	12.447	7.0125	16.8601			8.5	5.3333	9.8062			fly 59	160	29.5	1			439.5	639.5	6.3333
	fly 60	48.5	194.5	368			0	94	198.333			fly 60	4.5	14.5	16.6667			0	9.5	19.3333			fly 60	12.75	13.9632	22.3713			0	9.7443	10.4446			fly 60	339.5	50.5	1.3333			720	151	194
	fly 61	10	81	142			0	38.5	387.667			fly 61	1.5	7	16			0	5	24.6667			fly 61	6.25	11.725	8.9365			0	8.1667	16.0572			fly 61	239	153.5	26.6667			720	287.5	1
	fly 62	14	30	307			0	5.5	229.667			fly 62	0.5	3	32			0	0.5	23			fly 62	13	9.8333	9.7205			0	4.5	10.0882			fly 62	257	270.5	17			720	360.5	45.3333
	fly 63	8.5	17.5	265.333			3.5	35.5	250.333			fly 63	1	2.5	12.3333			0.5	5.5	31			fly 63	7	3.3	22.4646			3.5	6.35	8.0728			fly 63	148.5	44	136.333			526	55.5	15.3333
	fly 64	9	321.5	25.6667			144	30	42			fly 64	1.5	28	4			16	3.5	6			fly 64	5.5	11.3008	5.3492			8.754	8.9167	6.8111			fly 64	227	1	1			1	90.5	177.667
	fly 65	98	414.5	308			2.5	53.5	369.667			fly 65	13.5	22	23.6667			0.5	7	29			fly 65	7.2555	40.1983	12.9339			2.5	7.5208	12.7121			fly 65	138	1	1			590.5	1	5
	fly 66	51	388	288.667			158	35	13.6667			fly 66	7	25	29.6667			12	4	2			fly 66	7.2143	15.4583	9.8469			13.1049	7	3.9167			fly 66	98.5	1	1			32	220.5	70.6667
	fly 67	348.5	243	254			44.5	131	25			fly 67	30.5	26	10.6667			7	17	3.6667			fly 67	11.3742	8.98	23.9306			8.0833	7.6036	6.4889			fly 67	1	21.5	23.6667			339	1	87.6667
	fly 68	319	321.5	172.333			0.5	170.5	76			fly 68	17	35	11.3333			0	21.5	11			fly 68	18.7396	9.0547	14.6832			0	7.7774	6.7879			fly 68	69	1	1			360.5	1	50.6667
	fly 69	71.5	115	301.667			58.5	220.5	4.6667			fly 69	9	10.5	28.6667			4.5	24.5	0.33333			fly 69	7.4026	10.8318	11.1087			12.9167	8.7024	2			fly 69	1	1	10			209.5	1	240.667
	fly 70	63	74.5	78			84.5	58.5	15.3333			fly 70	6.5	10	9			11	6.5	2.6667			fly 70	9.5833	7.45	8.5294			7.625	8.7024	1.7917			fly 70	1	1	10			118	131.5	268.333
	fly 71	101.5	37.5	145.667			5.5	51	58.3333			fly 71	11.5	4	16.6667			1	7.5	5			fly 71	9.0654	9.5333	8.7966			2.5	6.5833	10.8333			fly 71	245.5	201.5	90.3333			360.5	1	240.667
	fly 72	35.5	318.5	185			69.5	6	356			fly 72	3.5	30	19.6667			10.5	1	28			fly 72	5	10.6205	9.4586			6.5694	2.5	12.878			fly 72	167.5	1	77.3333			1	1	1.6667
	fly 73	96.5	71.5	198.333			10.5	32	72.6667			fly 73	12.5	10	11			2	4	10.6667			fly 73	7.5617	6.899	17.8848			2.625	7.9667	6.8741			fly 73	34	1	34.6667			429.5	177	44.6667
	fly 74	109.5	311.5	145.667			97.5	2.5	123.333			fly 74	16.5	13.5	15.3333			10.5	0.5	17.3333			fly 74	6.5074	24.1733	11.7613			9.4087	2.5	6.9115			fly 74	19.5	109.5	1			187	645.5	15
	fly 75	15.5	447.5	287.667			47	65.5	12.6667			fly 75	2.5	27	21.6667			6	6	2			fly 75	5.75	16.5583	13.5482			7.1667	10.6714	3.8889			fly 75	173.5	52.5	1			1	15	249.333
	fly 76	163	114.5	263.667			70.5	186	285			fly 76	20.5	13.5	25			7.5	16	32			fly 76	7.8397	8.1382	10.5681			9.3929	11.5313	8.7654			fly 76	1	92	37.6667			281	38.5	1
	fly 77	13.5	339	245			125.5	4	113.667			fly 77	2	26.5	26.3333			11.5	0.5	15			fly 77	6.75	12.6116	9.2539			11.1769	3.5	7.3859			fly 77	565	1	1			313.5	331	29.3333
	fly 78	127.5	347	268.667			55	82.5				fly 78	13.5	29.5	16			6	7.5				fly 78	9.1429	11.7978	16.2938			8.375	10.7115				fly 78	1	57.5	24			1	1
	fly 79	148	128				10.5	8.5				fly 79	18	12.5				1.5	0.5				fly 79	8.0625	10.1				6.5	7.5				fly 79	272	29				485.5	1
	fly 80	22	161.5				23.5	372				fly 80	3.5	19				4	4				fly 80	3	8.1821				5.7	48.6667				fly 80	1	52				336.5	114.5
	fly 81	17	87				120.5	230.5				fly 81	0.5	13				11.5	14.5				fly 81	13	6.6538				10.4129	14.6042				fly 81	1	86.5				1	1
	fly 82	58	186				30.5	191.5				fly 82	6.5	18.5				3	16				fly 82	8.7262	9.9474				13.3	11.8863				fly 82	112	1				452.5	1
	fly 83	1	272				1	8.5				fly 83	0	21.5				0	1.5				fly 83	0	12.9644				0	5.25				fly 83	360.5	1				360.5	222.5
	fly 84	140	422				126.5	68				fly 84	17.5	39.5				17.5	8.5				fly 84	7.7418	10.6381				6.8833	8.0143				fly 84	1	1				1	168
	fly 85	28	105.5				52.5	56				fly 85	4	12.5				7	7				fly 85	7.25	7.9514				7.6875	7.225				fly 85	168	1				155.5	29.5
	fly 86	12	297				186	29				fly 86	1	20.5				22	4				fly 86	5.5	14.3631				8.3115	7.2333				fly 86	360.5	1				137.5	144
	fly 87	48	388				76.5	62				fly 87	7	24.5				8	7.5				fly 87	7	19.0716				7.6071	8.2232				fly 87	1	34.5				85	233.5
	fly 88	358.5	394				66.5	10.5				fly 88	38.5	30				6.5	1				fly 88	9.4167	12.9333				10.1786	4.75				fly 88	1	1				157	131.5
	fly 89	187	239.5				4	15				fly 89	15.5	22.5				0.5	1.5				fly 89	12.1513	10.635				2.5	9.5				fly 89	1	78				1	263.5
	fly 90	32	333.5				73	31.5				fly 90	5	17				7	5				fly 90	6.1	20.1123				9.375	3				fly 90	1	1				178	360.5
	fly 91	36.5	328.5				89	32.5				fly 91	3.5	27				11.5	5				fly 91	10	12.3625				7.3355	6.5				fly 91	1	39.5				1	67
	fly 92	230	255				28	3				fly 92	18	23				3.5	0.5				fly 92	12.6935	10.9489				7.4167	2.5				fly 92	67.5	1				1	179.5
	fly 93	118.5	247.5				23.5	40				fly 93	10.5	23.5				3.5	5				fly 93	12.2143	10.4327				6.75	8				fly 93	186.5	42				171	360.5
	fly 94	0	228				163.5	216				fly 94	0	25				15.5	27.5				fly 94	0	9.0169				10.2654	7.7175				fly 94	720	1				92.5	1
	fly 95	269	265				68.5					fly 95	39	19.5				7.5					fly 95	6.879	13.746				10.5227					fly 95	44.5	1				305
	fly 96	95					1.6667					fly 96	5					0.33333					fly 96	18.8					1.6667					fly 96	118					550
	fly 97	2.3333					67.3333					fly 97	0.33333					8.6667					fly 97	1.6667					7.713					fly 97	480.333					312.667
	fly 98	99.3333					11					fly 98	9.6667					1					fly 98	11.1708					6.1667					fly 98	189.667					333.333
	fly 99	143.667					30.3333					fly 99	10.6667					3					fly 99	13.7882					7.3333					fly 99	170					111.333
	fly 100	130					67					fly 100	15.6667					7.6667					fly 100	7.9893					8.6667					fly 100	157.333					333
	fly 101	30.3333					35.6667					fly 101	2.6667					4					fly 101	7.5					7.9					fly 101	356.333					128
	fly 102	234.667					221					fly 102	10.3333					26.3333					fly 102	25.0629					8.3418					fly 102	133					43.3333
	fly 103	132.667					62					fly 103	9.6667					3					fly 103	14.4345					18.8571					fly 103	197					428
	fly 104	38.3333					2.6667					fly 104	5.6667					0.33333					fly 104	6.3704					2.3333					fly 104	96.3333					434
	fly 105	15					17.6667					fly 105	1.3333					2					fly 105	6.6667					10.0833					fly 105	159.667					214
	fly 106	55.3333					22.6667					fly 106	4.6667					2.6667					fly 106	12.1333					9.75					fly 106	242.333					459.333
	fly 107	77.3333					19.6667					fly 107	7					2.3333					fly 107	11.0972					8.1667					fly 107	197.667					270.667
	fly 108	84.3333					62.6667					fly 108	11.6667					7.3333					fly 108	6.7992					8.75					fly 108	78.6667					257.333
	fly 109	12.6667					7					fly 109	1.3333					1					fly 109	10					3.8333					fly 109	191.667					110.667
	fly 110	31					72					fly 110	3.6667					8					fly 110	10.2381					14.4333					fly 110	397.667					171.333
	fly 111	132.667					21					fly 111	12					2.6667					fly 111	11.6279					4.9111					fly 111	196.667					124
	fly 112	123.667					24					fly 112	11					2.3333					fly 112	11.3455					9.4167					fly 112	150.333					301.667
	fly 113	25.3333					71.6667					fly 113	4					6.6667					fly 113	5.9444					10.3108					fly 113	246					271.333
	fly 114	66.6667					22.6667					fly 114	7.6667					2					fly 114	8.5667					7.4444					fly 114	152					291.667
	fly 115	86					3.6667					fly 115	4.6667					0.66667					fly 115	23.0333					3.6667					fly 115	248					526
	fly 116	40					28.3333					fly 116	4					4.3333					fly 116	10.4583					6.2667					fly 116	68.3333					272.333
	fly 117	2.3333					26					fly 117	0.33333					2.3333					fly 117	1.6667					9.5833					fly 117	480.333					494
	fly 118	234.667					18.3333					fly 118	11					2					fly 118	20.5667					8.8889					fly 118	1					364.667
	fly 119	30.3333					48.6667					fly 119	3					5.6667					fly 119	11.1333					8.4464					fly 119	168.667					287.667
	fly 120	4.6667					19.3333					fly 120	0.66667					2.3333					fly 120	4.3333					7.4444					fly 120	357					334
	fly 121	310.667					14.3333					fly 121	20					2.3333					fly 121	15.3702					4.0667					fly 121	1					438.667
	fly 122	4.3333					11.3333					fly 122	0.66667					1					fly 122	3.6667					10.3333					fly 122	382					93
	fly 123	198					58.3333					fly 123	14.6667					6					fly 123	14.8632					8.5333					fly 123	92					105
	fly 124	13.6667					9.3333					fly 124	1.6667					1.3333					fly 124	5.1667					7.3333					fly 124	539.667					532.667
	fly 125	7.6667					112.667					fly 125	1					13					fly 125	2.3333					8.6722					fly 125	240.667					100.333
	fly 126	197.667					116.667					fly 126	11					11					fly 126	20.8481					10.1766					fly 126	208.667					204.333
	fly 127	86.6667					0					fly 127	9					0					fly 127	8.8889					0					fly 127	72.6667					720
	fly 128	314.667					2.3333					fly 128	14.6667					0.33333					fly 128	23.1389					2.3333					fly 128	207.667					673.667
	fly 129	81					60.6667					fly 129	7.6667					6.3333					fly 129	9.1944					9.3439					fly 129	144.667					174.333
	fly 130	53					167.333					fly 130	6					16.3333					fly 130	8.0694					10.2347					fly 130	201.667					139.333
	fly 131	101.333					2.3333					fly 131	8.6667					0.33333					fly 131	10.804					2.3333					fly 131	195					632.333
	fly 132	23.6667					180					fly 132	2.6667					10					fly 132	8.1389					18.3241					fly 132	383.667					91.6667
	fly 133	2.6667					51					fly 133	0.33333					5.3333					fly 133	2.3333					5.7697					fly 133	384.333					343.667
	fly 134	46					51.6667					fly 134	4.3333					6.3333					fly 134	10.6333					7.6919					fly 134	261.667					359.667
	fly 135	331.333					226.333					fly 135	12.6667					11.6667					fly 135	26.9167					19.6812					fly 135	76.6667					120.333
	fly 136	4					127.667					fly 136	0.66667					15					fly 136	3.6667					8.5117					fly 136	367.333					265.333
	fly 137	62					14.6667					fly 137	7					2					fly 137	8.1667					7.5556					fly 137	110.333					555.667
	fly 138	164.333					122					fly 138	3.3333					11.3333					fly 138	54.5556					10.7365					fly 138	221					263
	fly 139	118.333					153.667					fly 139	15.3333					13.6667					fly 139	7.9484					11.3062					fly 139	149.667					281
	fly 140	6.6667					230					fly 140	0.33333					17.6667					fly 140	5					13.3357					fly 140	144.333					101.333
	fly 141	208.333					11					fly 141	1.6667					1.6667					fly 141	128.5					7.1111					fly 141	254					329
	fly 142	137					22.6667					fly 142	5.3333					2.6667					fly 142	26.7381					7.5667					fly 142	118					431.333
	fly 143	371					88.6667					fly 143	14					8					fly 143	31.3162					11.037					fly 143	85.3333					190
	fly 144	56.3333					5.3333					fly 144	7.3333					1					fly 144	7.2161					3.5					fly 144	279.667					586.667
	fly 145	5					180					fly 145	0.66667					13					fly 145	1.8333					13.9063					fly 145	240.667					104.333
	fly 146	153					0					fly 146	6.6667					0					fly 146	25.0417					0					fly 146	232.667					720
	fly 147	71.3333					50					fly 147	6.3333					6.3333					fly 147	11.2593					7.8476					fly 147	227					120
	fly 148	18.6667					5.3333					fly 148	2					0.66667					fly 148	8.3889					2.6667					fly 148	310					618
	fly 149	185					154.667					fly 149	20.6667					10.3333					fly 149	8.8897					15.4722					fly 149	75					186.667
	fly 150	29.6667					142.333					fly 150	2.3333					8.6667					fly 150	16					18.3364					fly 150	428.333					164.667
	fly 151	173					257.667					fly 151	6					20					fly 151	30.9167					12.9207					fly 151	230.667					65.6667
	fly 152	9.6667					44.3333					fly 152	1.3333					4.3333					fly 152	4.1667					9.3194					fly 152	161.667					390.333
	fly 153	109.333					246.667					fly 153	11.3333					14.6667					fly 153	10.002					16.8261					fly 153	95					189
	fly 154	152.667					299					fly 154	17					23.6667					fly 154	8.9803					12.7863					fly 154	125.667					103.667
	fly 155	146.667					10.3333					fly 155	5.6667					1.3333					fly 155	26.1444					4.8333					fly 155	210.667					166.333
	fly 156	15					24					fly 156	1.3333					3					fly 156	7					9.8333					fly 156	240.667					108.333
	fly 157	112.333					29					fly 157	14.3333					3					fly 157	7.7831					9.4444					fly 157	82.3333					266.667
	fly 158	93.3333					109.667					fly 158	5					9					fly 158	22.025					12.4778					fly 158	219					242.667
	fly 159	308.333					94					fly 159	21					6.3333					fly 159	15.2647					14.7143					fly 159	152					202
	fly 160	133					128.667					fly 160	13.6667					10.6667					fly 160	9.6556					11.469					fly 160	88.3333					146
	fly 161	139.667					6.3333					fly 161	11.6667					1					fly 161	11.2333					3.8333					fly 161	31					351
	fly 162	9.6667					83					fly 162	1					12.3333					fly 162	6.5					6.4897					fly 162	371					136
	fly 163	31.6667					266					fly 163	4.3333					11.3333					fly 163	6.4444					23.5079					fly 163	142.333					94.6667
	fly 164	121.333					0.66667					fly 164	10					0					fly 164	12.627					0					fly 164	64.3333					240.667
	fly 165	176.667					0.66667					fly 165	14					0					fly 165	12.5851					0					fly 165	82.3333					480.333
	fly 166	20.6667					19.3333					fly 166	2					3					fly 166	9.7778					4.2143					fly 166	303					161.667
	fly 167	109.333					108.667					fly 167	4.3333					16					fly 167	29.5476					6.6996					fly 167	224					103.333
	fly 168	68.6667					19.3333					fly 168	6					3.3333					fly 168	11.8333					5.6556					fly 168	374					127.333
	fly 169	158.667					39.6667					fly 169	8					3					fly 169	18.9676					9.2857					fly 169	1					269.333
	fly 170	72.6667					1					fly 170	10					0					fly 170	7.1417					0					fly 170	201.333					480.333
	fly 171	89.6667					15.6667					fly 171	7.3333					2.6667					fly 171	10.4794					5.75					fly 171	118					280
	fly 172	234.333					28					fly 172	10					3.6667					fly 172	23.3582					7.3056					fly 172	50.3333					1
	fly 173	0.66667					1.6667					fly 173	0					0					fly 173	0					0					fly 173	480.333					240.667
	fly 174	130.333					103					fly 174	12.3333					14.3333					fly 174	9.8444					7.1574					fly 174	245.333					98
	fly 175	96.3333					106					fly 175	13					13.6667					fly 175	7.2754					7.5163					fly 175	88.3333					86
	fly 176	255.667					44.6667					fly 176	13					3.6667					fly 176	22.6992					14.6667					fly 176	177.667					216.667
	fly 177	74.6667					88.6667					fly 177	10.3333					9.3333					fly 177	7.1587					9.4556					fly 177	57					224.333
	fly 178	364.667					30.6667					fly 178	2.6667					5.3333					fly 178	198.133					5.6667					fly 178	63.6667					69
	fly 179	285					248.333					fly 179	5					16					fly 179	64.2603					15.1933					fly 179	74.6667					68.3333
	fly 180	248.333					98.3333					fly 180	20					12					fly 180	12.4847					7.7963					fly 180	124					230.667
	fly 181	292.333					40.3333					fly 181	20					6.6667					fly 181	14.7313					5.8333					fly 181	78.3333					46.6667
	fly 182	79.3333					146					fly 182	4.6667					19.6667					fly 182	19.5926					7.2874					fly 182	273					75.3333
	fly 183	35					3.3333					fly 183	5.3333					0.33333					fly 183	6.3889					3.3333					fly 183	230					629
	fly 184	79					41.6667					fly 184	4.6667					4.6667					fly 184	21.1778					10.1111					fly 184	324.667					379.667
	fly 185	81					215.667					fly 185	9.3333					18.6667					fly 185	9.8864					10.8378					fly 185	74.6667					1
	fly 186	214.667					68.6667					fly 186	18.6667					7.3333					fly 186	11.632					8.1813					fly 186	95					67.6667
	fly 187	31.6667					8					fly 187	4					0.66667					fly 187	7.8214					7.6667					fly 187	105.667					447
	fly 188	167.333					29.3333					fly 188	12.6667					5					fly 188	12.4554					6.5926					fly 188	124.333					127.333
	fly 189	28.6667					113					fly 189	4.3333					14.3333					fly 189	5.4095					7.8861					fly 189	172.333					45.6667
	fly 190	157.333					12.3333					fly 190	13.6667					0.66667					fly 190	11.559					12.3333					fly 190	63					608
	fly 191	31										fly 191	3.3333										fly 191	5.25										fly 191	240.667

## Sheet: Fig 4H-4L
	Fig 4H											Fig 4I											Fig 4J											Fig 4K											Fig 4L
		2xBRP					1xBRP						2xBRP					1xBRP						2xBRP					1xBRP						2xBRP					1xBRP						2xBRP
	age	5d	20d	30d	40d		5d	20d	30d	40d		age	5d	20d	30d	40d		5d	20d	30d	40d		age	5d	20d	30d	40d		5d	20d	30d	40d		age	5d	20d	30d	40d		5d	20d	30d	40d		age	5d	20d	30d	40d
	fly 1	512.333	534.667	517.667	592.667		436	538.333	651	517.333		fly 1	16.6667	18.6667	19	29.6667		16.3333	24	8.3333	21.3333		fly 1	32.7493	29.8981	27.739	20.3905		28.1155	23.4904	102.238	24.3462		fly 1	45	18	11.6667	18.3333		93.6667	27.3333	16	9.6667		fly 1	2.1665	1.7177	1.653	1.748
	fly 2	430.333	504.333	511	656.667		467.667	478.667	638	584.667		fly 2	22.3333	20	30.3333	12		19.3333	19.6667	8.6667	19.3333		fly 2	20.9615	26.4915	17.1412	58.6098		24.3307	30.2124	254.132	31.8694		fly 2	48	44	11.6667	13		63.6667	40.3333	33	9		fly 2	2.3624	1.8315	1.9487	1.3449
	fly 3	452.333	672.333	439	611		204.667	541	401.333	594.667		fly 3	16.6667	7.6667	13.3333	15.6667		18.3333	15.6667	17.6667	16		fly 3	27.354	90.2731	34	40.1683		11.4363	34.9926	24.4379	42.9615		fly 3	113.333	12.6667	49	8.3333		161.333	53.3333	56.6667	14.6667		fly 3	1.7071	1.9664	1.7219	1.9689
	fly 4	465.333	632	637	452.667		334	437	451	609.333		fly 4	21.6667	9	17.3333	34.6667		18.3333	20.6667	23.6667	22.3333		fly 4	23.2768	75.7897	39.6585	13.2111		18.4667	21.3574	20.2229	33.4878		fly 4	60.6667	15.6667	8.3333	13.6667		131.667	35.3333	73.6667	11.3333		fly 4	1.9285	1.605	1.3685	2.0494
	fly 5	487.667	597.333	611.333	555.333		568	574.333	633.333	591.667		fly 5	10.6667	11	17	20.3333		17.6667	14.3333	16.3333	21		fly 5	46.4949	60.496	36.2296	27.7103		34.483	46.9606	39.5912	30.6927		fly 5	61	20.6667	20	17		42.6667	22.6667	28	29		fly 5	1.9422	1.6519	1.7357	2.3652
	fly 6	599.667	621	570.333	580.667		350.333	645	499.333	547.667		fly 6	11	15.6667	16	22.6667		27	10	26.3333	27		fly 6	72.5349	48.7371	36.006	25.6805		12.9753	72.5012	19.1254	20.732		fly 6	68.3333	20.3333	17.6667	22.3333		80	30.3333	15	37		fly 6	2.3162	1.481	1.6921	1.4281
	fly 7	623.333	448.333	632	677.667		450.667	516.333	412.667	542		fly 7	5.3333	19.6667	19.3333	10.3333		16.3333	20.6667	17.3333	18.3333		fly 7	146.407	23.587	35.4566	115.17		28.1919	25.2871	25.261	30.6721		fly 7	75	36.6667	4.6667	5		59	24.3333	57.6667	10.6667		fly 7	1.7429	2.4525	1.8007	2.7497
	fly 8	558	538.667	519.333	587.667		316.333	389	624	654.667		fly 8	8.3333	30.3333	24.3333	15		10.3333	21.6667	16	14.3333		fly 8	77.0028	17.9486	21.5055	42.6556		31.2652	17.9235	43.9167	47.438		fly 8	113	20.3333	15.6667	26.3333		218.667	45.3333	11.6667	11		fly 8	1.8677	1.859	1.4808	1.4567
	fly 9	530	524	600.667	599		409.333	450	535	644		fly 9	7	14.3333	20.3333	17		18.6667	26.6667	18	19.3333		fly 9	138.853	36.9847	35.9454	36.1133		23.8712	16.8894	32.4596	33.5604		fly 9	100	36	22.3333	12.6667		99	63.3333	59.6667	6.3333		fly 9	2.2041	2.0344	1.3928	1.5519
	fly 10	498	560.667	661.667	676		390	277.667	472.667	466		fly 10	13.6667	17.3333	8	9		22.3333	15.6667	26	22		fly 10	43.1143	32.7335	273.701	102.578		17.5094	18.7609	18.2432	21.7381		fly 10	83.3333	32.3333	17	10.3333		16.3333	111	12.3333	37.6667		fly 10	1.8234	1.8769	1.6401	1.5152
	fly 11	618.667	588.667	620	550.333		571.333	403.667	536.333	546		fly 11	7.3333	22.3333	11	26.3333		11	23	20	25.3333		fly 11	136.417	27.7031	61.5897	26.8871		60.2333	18.4103	27.1219	21.6457		fly 11	21	19.3333	37.6667	16		80.6667	42	8.6667	41		fly 11	1.7186	1.9126	1.5998	2.1222
	fly 12	595	566.667	636.667	695.333		635.333	443.667	566	443		fly 12	9.3333	24.6667	18.6667	4.3333		4.6667	21.3333	27.3333	27.3333		fly 12	76.9635	26.2666	35.2047	163.1		201.389	21.0596	21.5092	16.2512		fly 12	50.3333	36.3333	13.6667	13.3333		49.3333	29	10.3333	30.6667		fly 12	1.7274	1.787	1.7064	1.3788
	fly 13	400.333	584	573.667	683.333		453.333	560.667	617.333	643.667		fly 13	12.3333	19.6667	19.6667	5.6667		12.6667	16.3333	18.3333	13.3333		fly 13	37.5577	49.6017	32.8518	303.43		37.1376	48.9032	35.3111	50.4417		fly 13	94.3333	36.6667	22.3333	15.6667		82	20.6667	12.6667	34		fly 13	2.1563	2.6025	1.6592	2.7793
	fly 14	497.667	637	661.667	626.667		511	635	600.333	585.333		fly 14	18	9.3333	3.3333	16.3333		15.3333	6.3333	26.6667	19.3333		fly 14	30.4136	69.9705	469.667	40.9395		34.5848	129.22	22.6806	31.8145		fly 14	76.3333	20.6667	52	6		58.3333	56.3333	14.3333	9.3333		fly 14	2.4595	1.7983	1.6322	2.0499
	fly 15	602.333	660.667	614.667	640.667		420.333	625.667	422.333	588.667		fly 15	14	5.3333	14.3333	17		20.3333	16.3333	21.3333	14		fly 15	47.9167	128.722	47.15	38.9852		21.0402	39.3897	19.9594	43.5886		fly 15	10.3333	24.6667	17.6667	8.6667		80	10.3333	22.6667	51		fly 15	1.9671	1.6072	1.5131	1.6234
	fly 16	517.667	550.667	568.667	689.333		507.667	552	633.333	553.667		fly 16	17	16	9.6667	4		8	20.3333	11.6667	22		fly 16	34.7329	34.9765	62.5865	214.306		76.7639	27.4889	66.0114	28.3091		fly 16	63.3333	31.3333	21	1		59	19.3333	9	30		fly 16	2.5016	2.064	1.7343	3.0524
	fly 17	525.333	642.333	568.333	513.667		559.333	602.333	557	593.667		fly 17	25.6667	13.3333	13.6667	20		13.6667	9.3333	18	20		fly 17	20.5497	52.8989	42.1175	26.8068		42.7422	87.4333	31.3636	30.4203		fly 17	40.6667	17.6667	46.3333	15.3333		41.6667	64.3333	51.3333	23		fly 17	1.9165	1.5947	1.4925	1.909
	fly 18	346.333	358.667	679.333	605.667		595.333	623.333	620.333	616.333		fly 18	18	15.3333	9.6667	18.6667		12.6667	11	16.6667	14.3333		fly 18	19.296	29.9517	70.3222	33.7952		47.465	56.9551	38.5675	45.9183		fly 18	92	26.3333	5.3333	8.6667		37.6667	47.6667	19	38		fly 18	2.7409	2.5662	1.3998	1.6509
	fly 19	615	622	558.333	645		576.667	497.333	556.667	695.667		fly 19	6	6	25.3333	12.3333		12.3333	16	20.6667	4		fly 19	115.917	351.389	22.2423	59.0202		49.5168	33.9726	28.9304	229.222		fly 19	44.3333	42.3333	18	20.3333		56	34	18	16.3333		fly 19	2.4823	1.6932	1.5917	1.7068
	fly 20	650.333	645	687.333	663.667		314	527	631.667	556.333		fly 20	3	13.3333	5.3333	4.6667		15	20.6667	12.3333	19		fly 20	236.139	49.1051	219.066	149.139		20.8583	26.4764	67.0606	30.1312		fly 20	51.6667	16	1.6667	30.3333		112.333	37.6667	19	48		fly 20	1.7182	1.7625	2.0222	1.4825
	fly 21	524	684	503	634.667		461.333	481.333	574	497.667		fly 21	11.6667	4.6667	12.6667	15.3333		17.3333	24.3333	11.3333	29.6667		fly 21	46.5952	299.881	39.9794	96.8801		27.0499	20.3115	61.8296	17.0322		fly 21	68.6667	21.6667	52	6		35.6667	19	38	18.6667		fly 21	1.8936	1.4385	1.8473	1.4992
	fly 22	515.667	598	580.333	583		443.333	595.333	656.333	565		fly 22	21.3333	15.6667	16.6667	22.3333		15	13.6667	9.6667	21.6667		fly 22	24.3015	42.2537	35.9211	27.078		30.2704	49.0459	83.563	27.5587		fly 22	39.6667	32.3333	35.6667	16.3333		84	15.3333	13	23		fly 22	2.1129	1.7344	1.7134	1.9068
	fly 23	437.333	463.333	447	650.667		528.333	574	593	626.333		fly 23	24.6667	19.6667	16.6667	13		12.3333	11.3333	14	15.6667		fly 23	18.5753	23.9407	27.746	53.7333		45.5995	122.156	43.001	40.6101		fly 23	29	95.6667	7.6667	12.3333		76.6667	25.6667	43.3333	12.3333		fly 23	2.1132	2.0943	1.5691	1.7213
[truncated: 168 more rows]

## Sheet: Fig 4M
	2xBRP
[truncated: 236 more rows]
[truncated: 96 more columns]

## Sheet: Fig 4N
	2xBRP
[truncated: 236 more rows]
[truncated: 24 more columns]

## Sheet: Fig 4O
		2xBRP				1xBRP
[truncated: 120 more rows]

## Sheet: Fig 4P
			bin 1	bin 2	bin 3	bin 4	bin 5	bin 6	bin 7	bin 8	bin 9	bin 10	bin 11	bin 12	bin 13	bin 14	bin 15	bin 16	bin 17	bin 18	bin 19	bin 20	bin 21	bin 22	bin 23	bin 24	bin 25	bin 26	bin 27	bin 28	bin 29	bin 30	bin 31	bin 32	bin 33	bin 34	bin 35	bin 36	bin 37	bin 38	bin 39	bin 40	bin 41	bin 42	bin 43	bin 44	bin 45	bin 46	bin 47
[truncated: 258 more rows]
[truncated: 1 more columns]

[truncated: 1 more sheets: Fig 4Q]
