# Supplementary material for: A brain-wide form of presynaptic active zone plasticity orchestrates resilience to brain aging in Drosophila
Source: PLoS Biol. 2022 Dec 5;20(12):e3001730. doi: 10.1371/journal.pbio.3001730 (PMC9721493; doi:10.1371/journal.pbio.3001730)
Supplement: S5 Data — (XLSX) [file pbio.3001730.s012.xlsx]

## Sheet: Fig 5A
			bin 1	bin 2	bin 3	bin 4	bin 5	bin 6	bin 7	bin 8	bin 9	bin 10	bin 11	bin 12	bin 13	bin 14	bin 15	bin 16	bin 17	bin 18	bin 19	bin 20	bin 21	bin 22	bin 23	bin 24	bin 25	bin 26	bin 27	bin 28	bin 29	bin 30	bin 31	bin 32	bin 33	bin 34	bin 35	bin 36	bin 37	bin 38	bin 39	bin 40	bin 41	bin 42	bin 43	bin 44	bin 45	bin 46	bin 47
	5d	fly 1	93.5	67.25	73.5	58.25	56.25	56.5	46	38.75	39.25	34.75	31.25	27.5	27	19.25	21.75	20.75	29.75	30	13	29.75	28	22.75	32.5	46.5	100	97.5	75.75	29.25	31	20.75	24.25	19.25	26.25	16.5	9	14	13.5	30.5	19.25	18.25	16.25	7.75	18.25	50	3.25	0.75	1.75
		fly 2	79.75	59	45.5	48.75	42.25	39.75	37.5	43.5	39.5	32.25	31.5	26	28.25	34.25	26.25	27	26.75	31.75	30	32.5	41.25	39	36.75	47.25	63.75	35.75	20.5	10.25	2.75	4	2.5	3.75	7.5	7	14	7	7.5	0	1.75	6.5	4.5	1.75	4	13.25	10.75	18.25	1.75
		fly 3	67.25	62.75	66.5	65.5	62.75	55.5	60.75	53.5	41.75	43	39.25	34.25	34.75	31.25	24.25	26	31.5	30.5	25.5	35	32.5	36.25	42.25	57.5	125.5	114.5	72.5	50.75	48.25	53	46.5	43.5	39	59	40	45.5	28.25	23	39	23	3.25	0	7.75	42.75	45.5	42	61.25
		fly 4	56.75	52.75	60.5	56.75	59.5	66.75	55.25	53.5	61.75	42	45	35.25	32	31.5	36.75	25	27	29.75	28.25	34.25	39.5	40.5	48.25	60	87.25	81	51.5	33.25	29.75	35.25	23.75	28.5	17.25	19.75	24.5	18	20.5	18.25	34.25	37.75	23	24.75	14	24.25	36.25	25.25	33.25
		fly 5	56.5	33.75	23.75	21	19.5	27.75	20.5	17.5	23.75	17.5	12.75	11	8.5	12.5	9.75	8.75	10.25	10.25	14	12.75	17	20.25	20	27	64.5	50.75	31.75	32	22.5	22.75	30.5	24	41.25	19.25	14.75	20.75	22	26	11.25	20.5	20.75	7.75	3	12.5	2.5	2	19
		fly 6	79	50	42	36.5	37	34	37.75	28.75	31.25	27.5	27.25	24.75	24	22.25	27	23.25	24.5	26	24	31.75	31.75	36.25	44.25	50	85.25	75.25	42.5	31	12.25	11.25	23.75	15.75	6.25	15.5	6.25	0	0	0	7.25	1.5	25.75	17.5	30.5	21.25	9.25	16.75	6.5
		fly 7	85.75	57.25	55	73.25	68.75	51	40.25	35	31.25	27	28	27.5	27.75	24.25	28.25	34.25	32.25	30.75	32	35	38.75	39.5	44.25	69.75	122.75	84.25	80	81.25	63	41.5	54.75	31	43.75	36.75	38	26	25.5	14.25	38.5	20.75	7.25	27	25	24.75	24.5	43	31.25
		fly 8	93.75	76.75	75.25	67.5	73.75	76	86.75	75.25	65.5	49	45.25	40.75	29.25	22	32.25	21.75	42.75	30.25	44	46	45.75	63.5	75	90.25	141.75	120.25	63.75	51.5	44.5	49.25	47.25	26	35.5	29.25	44.25	42.25	25	32.25	43.5	14.75	24.5	16.75	27.75	46.25	55.5	45.25	37.5
		fly 9	72.75	63.25	58.25	63	57	52.75	45.75	54.25	41	39.5	42.5	35.25	33.5	29.5	30.75	30	28.75	30.25	35.25	31.5	35.5	37.75	44.25	47	77.5	32.75	32.5	47.25	18.25	19.25	20.25	19	20.25	17.25	27	13.75	9.25	4.25	25	8.5	10	14	9.75	13.25	13.5	6.75	20.25
		fly 10	98.25	66	82	73.25	71.75	72.5	70.75	66.25	62.75	53.25	56	46.5	54.75	40.25	44	34.75	37.5	41.75	47.25	46.25	41	42	51	63.25	102.5	61.75	63	48.75	35.75	45.25	53.25	39.5	34.75	33.5	39	47.25	43.25	33	9.5	15	14.25	18.75	60.75	68.25	58.5	50.5	50
		fly 11	72.5	64.25	56.75	49.75	46.75	42.75	46.75	46.25	34.5	35	30.25	27.25	35.25	34.25	29.25	31	26.25	26.25	29.5	34.5	35.5	38.5	47.5	53	139.25	100	51.25	30.75	38.25	43.5	47.25	24.5	20	27	24	14.5	10.25	18.25	10.75	4	11.5	32.5	38.75	26.25	19.25	24	3.25
		fly 12	72.25	58.25	49	51.5	51.75	47.5	43.25	39.25	37.5	33.25	36.5	31	31.5	31.75	33.5	36.75	34.75	36.5	33.75	32.75	43	38.75	48.25	51.75	112.75	60.75	34.75	13	10.5	12.75	9.5	3	0	4.5	9.5	0.75	4.5	7	12.5	19.25	1.5	13.75	7.5	12	24.25	30.25	20.25
		fly 13	80.25	70	64.25	50.5	43.5	36	37.5	32	24.25	30.25	27	21	16	17.25	11	31.25	16.25	26.5	27.75	23.75	30.5	35.25	44	53.5	100.5	66.5	55.5	24	30.75	37.75	25.25	18	32.25	23.5	26.5	37	19	28.5	24.75	12	12	22	27.25	11.5	24.5	27.25	12
		fly 14	98.25	98.25	97.75	88.25	77.75	70.25	63.5	50.75	44.5	37.5	33.5	23.75	27.75	26.25	18.5	28.5	27.25	30.5	35.75	59.75	52.5	56.5	65	74.5	112.25	91.25	43	52.75	60.75	41	43.25	72	37	37.75	19.25	49.75	13.75	14	15.75	11.25	12.25	9.75	0	12.75	49.75	36.25	31.5
		fly 15	50.25	51.25	46.25	33	37.25	35	36.75	21.5	21	37.75	31.75	15.5	26	22.5	21	18.5	21.75	28.25	38.25	33.75	36.5	25	35.25	39.25	66	27	13.75	3.75	0.75	0.75	0.25	0.25	0	0	0	0	0	0.25	0	0	0	0	0	0	15	6	3.5
		fly 16	75	40.75	31.5	32.5	35.25	36.75	34.5	30.75	22.75	27.75	18.25	24.25	16.25	15.75	23.25	19.75	32	29.25	36.75	39.75	48.5	62.75	74.25	98.75	132.75	92.5	23.75	17.5	12	8	17	5.5	6.75	0	0	5	10.5	13.5	0.75	8.25	8.25	1	5	18	1	12	46.25
		fly 17	49.75	69.5	67	54.5	50	43.25	41	31.25	30.75	25	22.5	26	25.75	20.75	30.5	23.5	22.5	18.75	8.5	22.5	26	31.5	29	34.5	76.75	42.75	56.75	43	30	46.5	26.25	35.5	35.25	45.5	34.75	36.75	13.75	23	35.25	38.25	22.75	12	9.25	5.25	34	34.75	22.5
		fly 18	85	74.75	68.5	67.25	58.75	57	52.5	50	41.75	45.25	46	39.75	37.5	36.5	34.75	34	37.25	29.25	28.5	33.75	30.5	36.75	39.5	50.75	92	61	50.25	38.75	18.5	25.25	22.5	26.25	23.25	23	15.25	27	22	21.75	14.25	8	28.5	32.25	25.5	34	35.25	26.75	26.5
		fly 19	55.25	35.25	37.75	27.25	30	28.75	25.75	19.25	14	18.75	14.5	11.75	16.25	17.75	14.5	16.5	14.5	19.75	23	19.25	20.5	17.25	27.75	34	47.75	31.5	44.25	18	20.75	4.5	7.25	7.75	0	0	4	6.75	8.25	13.75	7	2.5	0	0.5	16.25	12.25	12	5	6.75
		fly 20	85.5	83.75	79.5	75.25	70	54.75	56.5	47	39.25	44.5	32.5	39.25	33	32	33.25	27.25	29	40	41	54	47.5	51.75	51.25	61.5	102.5	87.5	69.75	47	28	47.75	45.75	47.75	53.5	40.25	55.75	52.5	41	37	31.5	40.5	30.75	23.5	27.5	23.5	41	46.5	29.75
		fly 21	80.25	67.75	72.5	76.75	67	66.5	62	55.5	55	53.75	38.5	29.5	33.75	24.5	17	18.25	16.5	23	25.5	38.75	29.5	41.25	47.5	65.75	87.75	78.5	85.75	81	64.75	61.25	55.75	27.5	30	25	27	63.75	60.75	36	28.25	37.75	26.75	35	24.25	19.25	30	33.5	30.75
		fly 22	69	52.5	60	58.75	58.25	50	52.75	45.75	42.5	43.25	41	30.75	28.25	25.25	30.75	31.75	37	38.25	50	44	51.25	51.75	56.5	64.25	107	85.5	67	45.25	37	43.75	57	46.25	38	36	34	13.5	34.75	40	22.75	27.75	26.5	27.25	30.25	66.5	29.75	40	33.75
		fly 23	65.25	34	34.75	24.25	19	33.75	12	15.5	20.5	17	29	10.25	12.25	7	16.5	13	21.5	17.5	25	19.25	19.5	22.25	28.75	29.75	41.75	25.5	7.25	10.75	3	2.25	1.25	0	11.5	0	0	0	1.25	0	0	0	0	0	0	0	3	6.25	14.75
		fly 24	76.75	47	53.5	42.25	42.75	38.75	34.25	30	28.5	29.5	25.5	23.5	24.75	21.75	22.25	28	21	30.25	25.5	26.25	28	26.25	32.75	33.25	79.25	41.5	27.5	22.75	35.25	19.75	12	17	17	22.75	20.25	19	15.5	20.25	9.25	10.75	14.25	24.75	20.5	21.75	5	0.5	20.25
		fly 25	58.75	53.25	57.5	48.75	52	45	35.5	28.75	24	21	17.5	16.25	16.5	25	21.5	17.5	23	27.75	21.75	29	35.25	27.75	36.25	49	50.75	56	47.5	56.5	40.5	39	29.75	41.75	33.5	35.25	29.5	35	37.5	24	33.5	18.75	20.75	21.75	32.25	24.75	24.75	22.5	25
		fly 26	48.75	35.5	34.25	29.75	41.25	30	31.75	29	36.25	27.5	24.25	24	18.5	18.5	17.75	22.75	18	19	26.75	27.5	29.25	35	33	37.75	65.5	52	37	23	21	19.25	21.5	15.25	34	13.75	13.25	12	14	4	3.5	2.25	16.25	9.75	5.25	2.25	20.75	2.25	16
		fly 27	77	76.5	57	51.25	51.25	49.25	46	36	31	19.75	20.5	24	9	1	0.75	6.25	8.5	15	25.5	34.25	43.75	47.5	57	67.5	95.75	30.25	36	21	20.75	23.5	14	2.25	8.75	12.5	2.25	5	1.25	2.25	0	0	2	6.5	4.5	0.25	12	7.25	11.5
		fly 28	23	30.75	18.75	17.5	18.75	19.5	18.75	5.75	10.25	5.5	12.5	4.75	12.5	0.5	3.75	15.25	5.75	11	11.5	32	19.75	7.75	22	22.75	38.25	34.25	14.5	2.5	0	0	0	0	0	4	0	0	0	0	0	1.25	3.75	0.5	1	0.25	1.75	0	2.75
		fly 29	43	17.5	12.5	17.5	8	13.75	13.75	20.75	7.25	13.25	6.5	16.75	10	15.25	8.75	7.5	2.75	6.25	9.5	14.5	7.5	11.5	17.5	23.25	60.5	12.75	1.75	4	20	0.25	2.5	8	1.75	0	0	2.75	10.75	1	3.5	1.25	0.5	2	0	1.75	2	6.5	18.25
		fly 30	75.25	55.75	60.5	64.25	56.5	53.5	42.75	30	17.25	10.25	7	3.25	1	0.5	3.5	5.5	10.75	25.75	26.75	39.75	38.25	40.25	51.75	64.25	113	114.25	102.75	51.25	12.5	15.5	15.5	9.75	12.5	2.5	0	12.5	1.5	1	0	0	0	0	0	0	5.25	15	23.75
		fly 31	71.5	62.75	62.75	58.5	50.25	42.25	41.5	37.75	30	26.75	27	26.5	23.5	18.25	21.75	27	29	20.25	42.25	44	56.25	60.75	70.5	71.75	59.25	40.75	31.75	22	16.75	11.75	14.75	9	10.5	1.75	6	0	0	0	0	0	4.5	0	14.75	15.25	3	7.5	12.25
		fly 32	113.5	92.5	100.75	89.75	78.5	60.5	49	31.75	20	9.5	14	10.5	16	12	9.5	31.5	9	16.25	19	34.75	39.25	57.25	75	97.75	140	81.75	33	25.25	48.75	19.5	12.75	18.75	34	29.75	22.5	36.25	37.75	22.5	26.75	20.75	16.75	1.5	19	9.75	3.5	9.75	0.5
		fly 33	59	42.25	34.75	29	26.75	14	11.25	1.5	2	6	0.25	5	5.75	1	15.25	7	17.25	24.75	17	21.25	28	29	36.5	43	69.25	29.25	34.25	26.25	24	26.25	31.5	11.75	14.75	11	18.75	26.75	4.5	7.5	9.5	11.25	11.25	5.25	20.75	12.25	12	0	0
		fly 34	57.5	60	54	55.25	55.25	53.75	46	38	33.25	35.5	24.25	15.75	16	10.5	29.25	29	24.75	25.25	31.25	29.5	34	33.75	43.5	50.5	87	93.75	59.75	15.75	12	14.25	7.25	8.5	23.75	24	14.5	16	11.5	6.5	9.5	5.25	2	2	4.25	1.5	2.5	3.25	2.5
		fly 35	71	54.75	53.75	47.75	43.5	35	32.75	23.5	19.25	20	18.75	15.75	16.25	15	13.5	15.25	11.75	12	22.5	21	36.5	30.75	38.25	55	82.75	55.75	11.5	15.25	12.25	15.25	22.75	12.75	6.75	15	15	1.75	6	9.25	13.75	12.25	2.25	3.75	10.5	2.25	6	12	5.75
		fly 36	65.75	60.5	53	45.75	41.5	37.25	35	27	26.75	18	15.75	17.75	21.75	14.5	14	9.75	14.5	19.5	14.5	16.25	14	21.75	24.25	32.25	56	36.25	25	19	1.5	7	10.25	5	10.5	9.5	12.75	4.25	2.5	3.5	6	9.25	11	8	13.75	15.5	15	10.5	10.75
		fly 37	56.75	54.75	51.5	42.5	33.25	26.25	21	13	9.25	8	3.5	11	8.75	5.5	2.25	5.5	6.5	5	7	14.75	23.25	27	35.75	43.5	90	52.25	9	5.5	16.75	10.25	7.75	9.25	13.25	13	5.5	8.5	14.75	12	19.25	11.75	14.75	6.75	9.25	0	1.75	0	0
		fly 38	103	95.75	88.5	94	82.25	82	73.75	49.75	51.25	45.5	18	24.25	26	16	19.5	17.25	19.25	46.5	13.5	42.5	29.5	41	50.75	66.5	102.5	83.75	88.5	63.75	50.75	42	40.25	50	37.25	25.75	31.75	19.25	22	21	20.5	37	18.25	17.75	22.5	18	24	27	10.5
		fly 39	29.25	28.25	27.5	20.5	21.75	19.25	18.5	17.25	13.75	18.75	11	3.25	7.75	8.5	11	4.25	14.25	14.25	7.5	21.25	19.5	17	18.75	27	62.75	46.25	16.25	0	0	0	0	0	0	0	0	0	0	0	0	0	0	0	0	0	0	0	0
		fly 40	50.5	43.75	47	41.5	39.75	34.25	27.75	19.75	18	9.5	6.75	6.75	2	8	15	7.75	11.75	21.5	20.75	12.5	25.25	27.25	39.75	48.75	69.5	53.25	32	8.5	3.75	6.75	6	3.5	8	2.5	0	0	6	0	0	2.25	0.25	0	8.75	0	3.75	9.75	21.75
		fly 41	56.25	52.5	55.25	48.5	43.25	37.5	28	30.25	20	14.5	14.5	8.5	8.75	8.25	2.25	3	4	13.5	14	22.25	24	22.25	28.75	39	71.75	51.75	52.75	34.25	43.75	49.25	26.25	20.25	26.25	48.5	21	13.75	11.25	28	14.25	14.5	15	9.5	4.25	13	3.25	6	6.25
		fly 42	54.25	35.5	38.5	26.5	24.25	20.5	20.5	18.75	25.75	15.25	11.25	8.5	15.75	11.25	6	8.5	7.5	17.25	19.25	27	21.75	19.5	26.25	30.75	66.25	13	26.5	13	10.25	16.75	3	5.25	0.25	0	0	0	0	2.5	0	0	0	0	0	0	1.5	4.75	12.25
		fly 43	70.25	47.25	33.5	32.25	30.5	27.25	28	21.5	17.5	18.5	16	16.75	16.75	18.25	15.25	14.5	14.5	15	19.75	21.25	25.5	27.75	20.25	35.5	62	41.25	12.75	11.75	9.75	6	3	0	9	0.75	2.25	5.25	0.75	0	0	0.25	0	2.5	0	0	0.5	3.5	0
		fly 44	92.75	86.75	87.5	84.25	84.75	72	73.5	67	51.5	42.25	12.75	11.25	7	2.75	10.75	24	18.75	19	18.5	31.75	35.25	55.75	66.75	78.75	83.5	27.5	13.25	10.75	7.75	7.25	4.75	7	4	0	4.25	7	1	3.5	6.5	3.25	2	12.25	5.25	16.75	14.75	16.25	40.25
		fly 45	81.5	60.75	65.25	68	56.75	34.5	20	4	17.25	14	0	0	0	1.75	1	2.25	9.25	34.75	33.25	30.5	43.5	49.5	57.25	76.5	109.75	76.25	25.25	28.75	17	37.5	32	28	20.25	17	15.25	14.25	21.75	12	13.25	15.5	21.25	4.25	5.5	4.75	21	18.5	18.75
		fly 46	92.75	63.5	58.75	54.75	47	43.75	43.5	36.75	35.75	30.5	33.25	26.75	21	28.25	34.5	33.5	29.75	37	35	38.25	40.25	45	49.75	60.5	96	61.75	40.5	21.75	36.75	29	34.25	10.5	11.25	20	9.25	20.25	30.25	26.25	15	1	4.5	2.25	2.25	1	9.75	10	17.75
		fly 47	60.75	36.75	34.5	37.25	35.25	36	39.25	31.5	33	33.75	31	25.75	27.5	26.25	24	24.5	24.25	24.75	33	25.5	29.75	34.75	39.75	51.25	86.25	47.25	17.75	5.5	20	26	9.75	1.5	16.25	16.5	2.25	10	1.75	5	6.25	31.5	2	8.25	13.75	3.25	7	4	23.25
		fly 48	73.5	57.75	41.25	36	32.5	19.5	16.5	16	16.25	21.25	11	10	19.25	9.5	17.25	9.5	12.5	15.5	13.75	10.75	16.5	15.25	23	29	43.75	24	22.5	2.25	0.75	5.75	6.5	2.75	1.75	5	5.25	11.5	9.25	5.5	0	0	0	0.75	0	0	0	2.75	0
		fly 49	52	46.75	49.75	47.25	50	48.75	43.5	39.75	42.25	37	29	27.75	17.75	26.5	17	27.25	53.5	30	30.5	32.25	33	41	42.5	52.75	89.5	77	52	37.5	23.5	18.75	9	14	26	16.25	15	13	6	7	4.25	0	10.75	7	0.25	0	0	5	0.75
		fly 50	53.25	42.25	37.25	41.75	39.5	36.75	33.25	31.5	25.75	24.75	14.75	14.5	15.25	14.25	10.75	14.75	19.5	15	20.25	27	25	25	31.25	32.25	74.75	49.5	49	20.25	3.5	0	0	8.75	6.25	0	9.5	3.5	7	0	11.75	0	0	0	6.25	0	12	0	13.75
		fly 51	41.75	32.75	28.75	25	20.75	17.75	13.75	10	8.25	8.25	4.5	3.25	3	0.75	1.5	7	6.5	14.75	7.5	13.5	15	17.75	19.5	26.5	59.5	41.75	28.75	5.5	0.25	0	0	0	0	0	0	0.25	0	0	0	0	0	0	0	11.25	7.5	8.75	0.75
		fly 52	69.5	66.25	53.25	51.75	44.5	37.75	30.25	31.25	25.75	24	14.75	9.5	6	8.75	7	11.75	5	7.75	11	15.75	15.75	23.25	29.75	38.5	64.75	32.5	7	0.25	5.5	0	3.75	0	0.25	19	14.25	3.75	13.75	2.75	4.25	2	12.5	7.5	13.5	13.5	13.5	12	0
		fly 53	72.25	71.5	75.75	68.75	52.75	46.25	42.25	26.75	17.75	5.75	15.5	1.5	9	1.75	6.5	2	15	7	29.5	35.5	45.75	54.75	69.5	81.25	140.25	89.75	18.75	13.5	9	16.25	7.75	3.75	7	6.75	17.25	4.5	10	2	1.75	2.75	5.75	4.75	6.5	17.25	0.75	12	14.75
		fly 54	53.5	47.5	46.75	40.5	40	34.75	29.25	28.75	20.25	15.5	18	9.5	21	13.25	24	15	16.5	14.25	11	27.75	31.75	25.75	29.75	34.25	60.25	45.5	34.25	32.25	14.75	16.75	22.75	14.25	19.25	20.5	24.5	8.25	17	10.75	15.25	23.75	8.5	33.75	25.5	18.5	18.25	25.75	11.5
		fly 55	72.5	67.75	71.25	64.5	55.75	56	50	43.5	39.25	39.5	24.75	26	20.5	25.75	19.5	19.5	22.25	23	26.5	32.75	32.75	41.5	46	52.25	71.75	29.75	15.75	11.25	15	16	9.5	15	15	19	9.5	20.5	19	12.75	13.5	15.5	21.5	18.25	13.25	6.75	2.75	0	25.25
		fly 56	60.5	63	63.75	72.25	54	52.5	39.75	34.5	26	15.5	8.25	2	7	5.75	4.5	7.75	3.25	18.25	19	18.25	28	34	46	55.5	47.75	31.5	20.25	17.25	10.75	30.25	5.5	8.75	0.75	7.75	13.75	14.25	5.25	2	2.5	6.25	3.25	0.5	9.5	0.5	3.25	6.5	2
		fly 57	84.5	78.75	77.75	78.5	66.25	64.5	57.5	53.75	51	42.5	31	33	25	27.75	22	23	28.5	32.75	32	35.5	37	43.25	47.75	57.5	62.25	40.75	23.5	14	13.5	4.25	16.25	4.75	9.5	11.75	23	7.75	9.25	12.75	12.5	3	5.75	1	3	0	8.25	4.5	8.5
		fly 58	55.5	20.75	23.75	18.75	18.25	8.75	19.25	7.5	9.25	3.75	17.25	5	10.25	23.25	3.25	2	10	18.75	12.5	19	12.75	31	29.25	39.75	82.75	52.25	34.75	10	1.25	2.75	2.75	0	1.75	2.5	0	0	0	2	0.5	0	0	6.25	0.75	0.25	0	0	0
		fly 59	62.75	71.75	62	64.25	64	63.25	62	60.75	51.75	51.5	43.5	42.25	40.75	33	35.75	24.25	25.75	28.75	34	26	36	49.75	50.5	62.75	85.5	32.75	15.25	16.25	14.25	10.75	10.5	28	19.75	23.5	19.5	19.5	14.5	14	13.5	18.5	9.25	10.75	29.25	10.25	19.25	26.25	8.75
		fly 60	82.5	82	85.5	81	70	78	71.5	60	66.5	68.25	55.25	55.5	42.25	40.25	54	54.25	55.5	59.5	63.5	67	74.75	86.75	97.5	115.5	73	44.5	47	25.25	15.5	19	22.25	26.25	36.5	25	22.25	28.25	14.5	4	5.75	21.75	14	19.5	13	13	7.75	32.25	20
		fly 61	77.25	69.25	67.75	70	67	64.25	54.75	55.5	50.75	47.25	47	49.5	38	35.25	31.25	30.5	33	32.5	33	37.5	37.5	47	49.25	58.5	72.25	53.25	41.25	28	26.5	25.5	14	8.25	14.5	15	25.25	15	4.75	18.75	21.5	3.75	14.25	13.25	28.75	27	32	18.25	13
		fly 62	66.5	25.25	34.25	31.5	33.5	22.5	26.75	23	16.75	23	18.5	16.5	22.25	10.75	9	11	9	9.75	22	18.5	16.75	21.25	23.5	37	66	23.75	13	14	10	24.5	15.25	6.5	16.25	18.5	19.25	12.5	10.75	34.5	18.25	9.25	8.25	9	14.5	11	11.75	5.25	7.75
		fly 63	72.75	57.75	58	60.75	56.25	53.5	52.75	48	45.25	19.5	27.5	16.75	18.5	16.25	10	19	12.5	26	18.75	24.5	20.25	31.5	34.5	47.5	59.25	45.25	30.75	35.75	24.75	14.75	13.5	12	24.25	15.75	15	13.25	5.25	7.75	13	19.25	17.5	7.25	8.5	1.25	4.5	13.75	24
		fly 64	77.25	66.5	61	56	48	27.5	27	35	12.5	16.75	9.5	23	9.5	3.75	8.5	19.25	8.75	8.25	15	24	20.75	31	43.5	51.5	101	59.5	13.5	8.5	23.5	18.25	15.25	1.5	2.75	14	15.25	7.5	11	13.75	6.5	0.25	4.75	0	0	0	0	0	0
		fly 65	83.25	97	98.75	94.25	89	72.5	64	54	39.25	32.25	15.25	29.75	16	21	11	16	19.25	29.25	40	42.5	48.25	53.25	67.75	74	71.25	47	21.75	6	2	3.25	2	19.25	1.75	1.25	17.5	18.25	30	13.25	12.75	13	9.5	7.25	16.25	30.75	13	12.75	18.75
		fly 66	55.25	66	70	69.5	61	49	50	43.25	21	25.25	20.5	12.25	22.25	17	6	17.25	16.5	27.25	24.5	34.5	38	37	44	56.25	49	21.5	12.5	11.25	8.5	7.5	12.5	6.25	0.5	17.25	4.75	4	3.25	7.25	9	2.5	4.75	0.25	21	13.5	30.5	33	15.5
		fly 67	62.5	58.75	54.5	43.5	49.25	43	41.75	40.75	34.25	45	29.75	33.25	22.5	23.5	28.25	20.75	33.5	33.5	37	37.25	39.75	42.25	57	65.25	66	15.75	6.5	3.25	0.25	6.5	15.25	0	4	1.5	21	4.75	24.5	13.75	11.25	7.25	22	14.5	20	14.25	9.25	1	14.75
		fly 68	39.75	33.5	24.75	22.25	18.75	15.75	12.5	10.75	8.75	7.5	4.25	6.25	9	8.5	11	17.5	8.25	10.5	19.75	23.5	22	26.25	24.75	30.5	40	10.25	12.25	9.5	6.25	3.25	5	13.5	13.75	12.25	10.75	9.5	3.25	3.5	18.25	13	13.25	16.25	17.75	22.5	18	17.5	16.75
		fly 69	62	49.75	58	49.5	45.25	43	42	39.75	45	41.75	37.75	40.5	36.25	30	36	24.5	30.25	34.5	42.25	45.5	52.75	49.25	57	62.75	89.5	29	14.75	11.5	7.75	13.25	11.75	17.5	3.75	14.5	7.25	7	1	10	9.5	3.25	1.25	25	17.25	19.75	26.75	16.25	30
		fly 70	55	45	47.75	45.5	38.75	36.75	35.75	37	34.75	28	23.25	10	17.25	5.75	7.75	0.75	8.5	9.5	26.75	26.75	29.25	34.75	40.5	54.5	33.5	15.25	9.5	8.25	8	5.25	1.75	3	5.75	0.5	7	0.75	1	5.5	3.5	4.75	10.25	21.75	18.25	17.5	13.25	5.5	0.5
		fly 71	77.25	78.25	69.5	57	43.75	48	38.25	37.5	40.75	30.5	22.75	28.75	18.5	17	7	6	26	37.75	51.75	47.75	47.25	45.75	46.5	57.5	45	10	0.5	3	3.75	1.5	3	4	0.5	0	4.25	1	0	0	0	2.5	10.75	24.75	19.75	33.75	32.25	28	57.75
		fly 72	64.25	64.25	49.75	44.25	33.25	28.75	29.75	25	21.5	21.25	21.25	25	20.75	19.25	11.25	11	26	30.5	26.75	35.5	22	39.5	31	56	51	8.25	8.25	1.5	1.25	5.25	1.5	0	1.25	1	2.25	0.5	10.75	0	0	0	0	0	0	8.75	10	16.25	23.5
		fly 73	40.75	38	40.25	39.25	37.25	30.25	27	18.25	16	10.5	5.25	3.75	2.5	0	0	0	0	0	13	24	33.25	30.75	24.25	30.5	24.25	17.25	6.75	8	8	6.5	7.5	9	1	5	2	11	11.5	9.5	0.5	13	22.75	48.25	25.25	23.75	13.5	15.25	17.75
		fly 74	74.25	69.5	71.25	66.25	65.75	55.5	50.75	46	42.5	26.75	25.5	13.5	19.5	3	24.75	8.5	0.75	27	16.25	37	37.75	39	60.25	73	104.75	67.5	33.5	4.5	13.25	11	10.75	10.25	14	17.25	4	24	6.5	8.5	7.5	11	7	7.25	3.25	13.25	18.25	3.5	12.5
		fly 75	58	53.75	60.25	60.75	61.5	54.75	48.75	44	34.5	10.25	11.25	0.25	9.5	10.5	0	4.5	2.5	25	23	22.5	29	37	42.75	57.25	37	23	2.5	3.25	1	0	0	0	0	0.25	2	2.75	4.5	0.75	0	2	3	2	8.5	27.25	12.25	18.75	14.5
		fly 76	60	48.75	43	35.25	33.25	24.5	24	18.25	24.25	11	17	5.75	13	1.5	0	0	0	15.25	13	39.5	39.75	33.25	33.75	45.5	46	10.75	9.25	1	2	3.5	2.75	6.25	6.25	5.5	0.25	12	2	10.5	8	4.25	7.25	10.75	6	30.5	32.5	19.5	27.25
		fly 77	57.25	41.25	39.25	32.5	37.75	26.75	20.75	28.25	20.5	20.5	16.75	13	12.25	10	9.25	14.75	14.75	12.5	12	21.5	19	24.75	28.75	31	51.25	41.75	25.25	25	4.25	0.25	3.75	3.25	4.25	17.25	2.5	10.5	9	1.75	6.25	9	12.75	14.5	23.5	28.25	17	8.5	11.5
		fly 78	74.5	79.25	68.75	65.25	56.75	52.25	43.5	24.5	18.25	19.25	23.25	11.25	27.5	13.5	3.75	12.25	24	36.25	38.5	44.5	53.5	61	68.5	70.75	46.25	23	13	3.5	1	3.5	15.75	9.25	15.25	5.75	8.25	22.5	26.75	16.5	28	22	27.5	22.75	19.25	17.25	24	12.75	28
		fly 79	39.75	35	43.25	29	31.25	25.75	26.25	27.25	27.5	23	17	19.5	17	17	19	20.75	23.5	20	16.5	22.75	25.75	27.75	34.25	38	33.25	31.5	7.75	10	2.5	1.75	4.25	9.5	9.75	6	1.25	6.25	3.25	4.25	8.75	8.25	21.5	12.25	9.5	25.5	22	12.5	22.75
		fly 80	82	60.5	44.25	38.75	29.25	25.5	25.25	25.25	30	26.75	17.5	23.75	25.25	22	18.5	20.75	16.5	27.75	23	21.75	23	33.5	39.5	50.5	49.75	47.75	29.5	20.75	19.75	20.75	16	9.75	14	31.5	15.25	6.75	3.5	8.25	5.5	10	0.5	23.5	5.25	5.75	11.5	9.25	0.25
		fly 81	54.75	49.5	47.25	42.5	38.75	36	31	31.5	32.25	28.25	22.25	24	22.5	16.75	20.25	14.25	19.75	20.75	21.25	23	22	27.75	34.5	40	67	24.75	20.25	14	6.25	3.75	10	11	1	0.25	3.25	9	11.75	10	15.25	15	8.25	7.5	9.25	29.5	23.75	25.5	23.5
		fly 82	43	32.75	23.75	20.75	22.25	21.25	16.5	17.5	17.75	16.5	11.75	14.5	14.25	12.5	9.25	14	14.25	12.75	18	15.75	17.75	22.5	29.5	33.5	46.75	19	14	3	2.5	6.25	3	5.75	0.5	13	0.5	11	0.25	14	11.5	6.5	15.75	21.25	9.25	28	11.25	0	15.75
		fly 83	60.25	50	46	43.5	41.25	37.25	32.25	30.75	26.75	29	28	21.75	22.5	22	18.75	18.75	17.75	24.75	22.25	22.75	26.5	32.25	39.5	41.5	74.25	47.5	21.25	8.5	10.25	15.75	12.25	12.25	10	9	18.25	8.5	9	9	13	6	29.5	27.25	8.25	5.75	22.5	29.75	7.75
		fly 84	47.5	49.75	52.25	48.25	47.5	43.5	36.5	30	28.5	21	18.5	19.25	19	14	20.75	21.75	15.75	13.25	18.75	20	24.25	25	27.75	33.75	61	36.5	8	0.75	7	2	4.75	4.25	3.25	3.5	2.5	5.25	12.25	3.5	6.5	6.75	7	24.75	23.25	37.5	18.75	18.5	17.25
		fly 85	62.75	65.75	70.25	64.75	67.25	59.75	57.25	54.25	49.5	45.75	36	37.75	37	31.75	29	32.5	29.5	30.5	35.75	36.25	38.75	40.5	48.25	56	53	18.75	6.75	5.5	8.75	7.5	0.5	8.75	10.75	17.25	12.5	22.75	22	4.75	7.5	2.25	5.25	15.25	32.25	35	23.5	19.75	25.5
		fly 86	62.25	48.25	48.75	45.75	35	35	27.5	29.75	27	30.75	22.25	21.75	17.75	22	10.25	16.25	19	18.75	22	20.25	23.25	24.75	34.25	45.25	87	56.5	27.5	8.5	3.25	0.5	0	0	0	0	0	0	0	0	0	0	0	4.25	13.75	6	7.5	47.5	19.25
		fly 87	56	48.75	45.75	43.25	39.25	31.5	30.75	30.25	26.75	19.75	17	16.5	7.25	3.75	11	11.25	8.25	15.75	28	29.5	26.75	34.75	40.25	47.5	68.25	29.5	19.25	10.75	17.5	14.75	10	14.5	31.75	5	7.75	7	8.75	0	5	11	4.75	6.5	0	0	5.25	12.25	38.5
		fly 88	66.25	80.75	78.25	79.5	79.25	73.5	76.25	67.75	67.25	64.25	60.25	64	55.5	47.5	43.75	44.75	43.75	43	48.5	50	53.25	59.25	71.25	74.25	105.5	73.5	40.25	15	11.5	24.75	7	17.75	17.75	27.25	4.25	9.75	12.75	14	9.25	8	13.5	9.5	14.25	11.75	32.25	46.25	47.5
		fly 89	92.75	66.25	55.5	49.75	43.75	37	40	34.5	34.5	22.75	29.75	30.25	18	15.75	30	14	33.25	15.5	24.5	28.25	22.75	37.75	36.5	41	42.25	24	25.5	3	7.75	7	4	0	0	4.75	0	0	0	0	0	0	16.5	11	3	12	7	34.25	18.25
		fly 90	69	68.25	63.25	65.75	58.75	55	54.25	56	51.5	45	43.75	44	47.25	42.25	41.75	32.25	41	39	36	36.5	44	48	57.5	67.5	88	35.75	13.75	0.5	0.25	4.25	9.5	4	5.75	0	0	0.25	3	2.25	9.5	2.5	1.5	2	2	1.75	3.25	3.75	3.75
		fly 91	67.25	60.75	62.25	55.75	42.75	50.25	40.25	34.5	25.25	24.5	19	17.75	10.5	28	32.75	24	28.5	26.5	28.75	40.25	37.75	38.5	42.75	62	91.75	52.25	33.25	6.5	0.25	0.25	3.25	7.75	0.5	6	10.75	16.25	26.25	20.25	14.75	0.25	12.75	7.5	4.25	8.5	15.75	5.5	0
		fly 92	59	53	53	57.25	41.25	37	31	22.5	19.75	13.75	15.75	0.75	0	3	2.5	1.75	10	17.25	13.25	20	29.75	32.25	35.5	49.25	75	29.5	4	10.25	2	1	0	0	2.25	1.25	0.75	1	1.5	0	3.75	6.75	0.75	3.25	18.5	12.75	17	17	14
		fly 93	92.75	103.5	107.5	100	94.5	86	65.5	49.75	41.25	12.25	27.75	26.25	27.5	27.75	15.5	25.5	17	13.25	16.75	27.25	37	55.5	63.5	76.75	48.75	37.75	22.25	11	12	16.5	10.25	12.75	13	11	15.5	16.75	10.5	11.5	12	1.5	29.75	29	30.5	37.75	12.75	19.5	25
		fly 94	72.25	67.25	70.25	59	57.25	48.75	46.75	41.25	36.5	33.5	28.75	15	8.25	16	16	16.75	24.5	30	33.25	33	39.75	51.5	55.5	61	117	96	70	30	8	34.25	18.75	30.25	25.25	31	21	26.25	6.5	14.25	5.75	16.75	7.25	32.25	22	44.5	24	24.25	22.5
		fly 95	78.75	84.75	85.25	84.5	81	71.25	65.25	55.75	46.5	42.75	36	31	28.25	23.25	24	17.5	26.75	32	44	41.75	45.75	53	52.75	62.75	45.5	23.25	10.75	18.75	15	5.25	14.5	6.5	18.5	5	4	0	6	8.5	23.5	10	4.25	13.5	32.75	21.25	9	13	21
		fly 96	49	53.25	58.25	56	48.75	41.5	40.5	35.5	33.25	25.75	38.5	22.5	22.5	20.5	23.25	22.25	35.25	22.75	32.5	42	33.25	37.25	47.5	56.75	24.25	13.75	14.75	3.5	1	7.5	11.25	6.75	1	1.5	4.5	11.75	3.75	19	10.25	11.25	11.25	10.75	7.5	31.25	31	9.75	8.25
			bin 1	bin 2	bin 3	bin 4	bin 5	bin 6	bin 7	bin 8	bin 9	bin 10	bin 11	bin 12	bin 13	bin 14	bin 15	bin 16	bin 17	bin 18	bin 19	bin 20	bin 21	bin 22	bin 23	bin 24	bin 25	bin 26	bin 27	bin 28	bin 29	bin 30	bin 31	bin 32	bin 33	bin 34	bin 35	bin 36	bin 37	bin 38	bin 39	bin 40	bin 41	bin 42	bin 43	bin 44	bin 45	bin 46	bin 47
	5d+Spd	fly 1	106.5	109.5	107	111	103	100	91.5	77.25	57.25	33	22.75	10.75	14.25	22.5	11.25	10.75	10	8.25	20.75	38.75	47	57.25	76.25	93.25	124	94.5	48.75	17.5	14.25	7.25	6.75	11.5	16.75	6	11.25	19	16.5	5.5	4.75	3	28.5	26.5	6.75	20.25	46.25	52	36
		fly 2	89	88.5	89.25	80.5	71	64	65	48.25	50.75	49.75	42	32.5	31	41.75	25.75	29.25	28.5	40.5	41	45.75	54.25	58.25	65.75	83.25	126.25	91	48.75	15	13.75	15.25	24.25	8.25	13.25	16.75	15	7.25	12.75	9.25	1.5	4.75	7.75	7.5	6.25	10.75	16.75	0	5.75
		fly 3	55.25	44.5	43.25	34.75	33	26	26.75	20.25	19.25	15.75	26	9.75	7	5.75	5.25	10.75	10.5	18.75	18.75	23	25	23.75	29.75	43	81.25	71.5	38.5	13.25	7.5	24.75	15.75	20.25	7.75	5.25	10.25	4.25	4.75	9.75	5.75	8.75	8	6.25	10	13.75	9	5.25	4.25
		fly 4	52.5	36.5	30.75	31.5	26.75	22.25	20.75	19.5	17	19	14.25	18.75	15.25	13	12.75	9	11	17.75	11	28.75	20.5	20.5	30.75	37.25	63.5	36.5	5	15.5	28.25	32.25	19.5	13.5	8.25	17.5	15.25	4.5	10.5	6.25	9.75	6.5	8.5	9.75	7.75	29.75	23.75	12.75	10.75
		fly 5	100.5	98.5	94	109.75	101.5	101.75	96.25	99.75	82.75	81.5	69.25	60.25	55.25	50.5	51.5	54.5	56.25	54	61.25	69.5	75	82.5	91.5	102.25	163.5	159	134	88	33.25	23.25	28.75	17.75	19.25	24.75	21.75	14.25	14.5	30.25	32	19	23.5	11.25	5.25	8.25	24	16	39.25
		fly 6	70	61.25	58	59.75	60	53.75	44.75	41	33.75	36.75	27.5	26.5	23	27	22.75	22	23	21	29	33	36.75	38	52.25	55.75	79	53	34.25	30	52	28	22.75	28	18	32.25	40	12.5	30.5	23	22.75	21	9.25	20.5	5.5	8.75	10.5	0	4
		fly 7	50.75	39	24	30.75	32.25	26	23	18.5	19	21.25	18.25	14.75	13.25	15	14.25	13.5	9.75	9.75	14.25	16.5	19.25	21.25	24.25	28.75	46.5	28.25	5	10.75	2.25	4	0	0	0	0	0	3	14	0.75	4	6.5	0	0	0	0	11	17.25	7.25
		fly 8	98	92	92.5	84	75.75	78.75	67.25	72	63.25	60.75	48.5	39.25	54.75	42.25	20.75	30	34.75	44.25	31.75	41.25	43.75	50	39.75	50.25	78.75	42.5	37.75	22.75	22	27.75	15.25	11	14.25	13.25	18	9.25	9.5	10.75	15	18.25	1.75	5	2.5	0	1.75	8.5	26
		fly 9	81.25	72.5	68	56	48	40.75	37.5	32.75	25.25	23.75	29.5	20	21.25	22.25	16.75	19.25	17.5	26.5	25	25.5	34.75	36.75	46.75	52.75	81.25	34.25	13.75	8	8.25	4.5	3	4	8	6.5	1.25	7	1.75	3.5	5	5.25	6	2.25	2.25	1	2	0	3.5
		fly 10	35.5	18	12.25	10	10.75	12	11.25	8.5	11.5	6.5	12	10	8.5	10.5	13	11	19.75	15.25	13.25	15.5	17.5	12.5	12.5	12.5	32	29	18.75	19.5	9	4.75	5	2	0	3.75	3	1.25	0	0	0.5	1.25	7	10	1.25	4.75	9.25	13	16.5
		fly 11	79.25	66	57.25	52.25	54	62.5	60.25	53.75	48.25	57	37.5	24.5	22	16.25	15.75	28	18.25	27.25	34.25	33	52.25	53	62.75	66.25	108.75	72.75	62.5	20	25	25.75	23.75	20.5	20	16.5	17.5	12	10	19.5	8.75	6.5	14	13.5	13.25	3.5	2	0.5	3.75
		fly 12	73.5	60.5	61.5	62	61.75	61	59.25	51.5	49.25	45.25	43.5	39	37.5	32.25	40.75	31.75	46	49	41.5	48.5	54.25	56.5	58	63.75	96.25	87.5	49.5	28	28.75	21.75	8.75	6.5	2.5	13.25	1.75	5.25	0	1.75	0	0	0.25	12	0.5	4.5	20.5	14.25	37.25
		fly 13	82.5	84.25	88.25	87.25	78.75	75.75	76.25	61.25	59.75	42.25	46	27.75	18	29.5	28.75	23.5	39	49.25	45	62.5	37	51.5	67.75	94	89.75	27.25	26.5	13	20.75	31.5	12.5	10.75	11.25	14.5	20.75	6.75	5.25	1	8.25	13.25	22.25	17.25	15.75	11.25	5.25	10.75	5.75
		fly 14	85.75	81.25	86.25	82	72	71	64.5	55	35.25	16.25	45.25	20.5	18	17.75	27.5	21.75	25.25	34.5	43.75	51.25	66.75	77.25	89.25	109.75	126.75	102.5	86.75	54.5	63.5	36	56.25	57.25	19	14.25	19.75	17.75	13	10.75	10.75	27.5	33	19	40.75	21	0.25	18	11.25
		fly 15	93.25	91.5	94.5	91.5	79.25	68.25	58.25	51.25	47.25	37	50	40.25	30.25	36.25	36	40.75	34	28.5	29.75	38	49.75	64.5	66.75	79	99.25	99.5	79.75	57.25	35	33	8	21.5	26.75	15	21.25	25.25	19.75	12.5	0.75	13.25	23.75	16	7.75	38.25	44.75	30.25	34
		fly 16	63.25	60.5	57	56.5	53	51.5	43.75	39.5	36.5	29.75	25.5	26.5	18.75	13.25	22.75	19.25	13	14.25	15.5	33.25	33.5	35.75	41.5	48	93	77.75	53	13.75	13.5	11.75	16.5	12.5	12	11.75	15	16.25	16.25	5.25	13.5	3.75	14.25	16	13	17	6.25	6.25	1
		fly 17	82.25	70.75	64.5	56.75	42	29.75	26.25	12.25	7.25	23.25	15.5	6.75	6.5	2.25	8.5	4.5	16.25	9	6.75	20	42.75	37.75	49.5	65	116	100.25	67.75	27.5	17	12.5	8.75	2.75	6.25	2.5	9.25	4.5	4.5	1	0.75	3.25	3.5	5.25	2.5	12.75	7.75	30	17.5
		fly 18	74.75	79	64.75	53.25	49.5	46.5	37.75	44.5	35.5	33.75	28	31.75	28.5	33.75	24.5	25.75	26	35.75	28.75	31.5	34	39.75	50	41.75	115.5	47	16	4.25	11.75	19.75	9.25	10.25	3.75	2	8.25	2.5	18.25	14	7.25	4	4	0	3.25	5.5	7.75	7	22.5
		fly 19	52.5	36.25	27.25	24	20	18.75	18.75	19	15.5	13.25	12.25	14	10.25	11.25	15.75	12.25	15	14.75	15.25	20.5	19.75	22.5	26.5	32.5	68.25	43	15	6.5	2.25	7.25	0.25	13.5	8.5	10.25	0	2	4.5	2	2.25	0	1.5	16.75	14.75	9.25	13	17	27.75
		fly 20	49.5	41.75	35.5	37.75	35.5	35	27.25	25	23.5	17.75	16	14.5	9	11	7.75	5	18.75	13.25	24.5	23	31.5	34	36.5	54	78.25	63.25	30	11.25	16.5	13.25	8.5	7.75	5.75	0	0	4.5	3	3.25	0	2.25	5.75	10.25	14.5	25	9.75	24.5	10.75
		fly 21	82	64	48.75	44	40.75	26.75	26.5	26.25	22	17.5	23	13	13.5	12.5	21.5	19.5	16	19.75	21.75	23.5	28.25	32.5	38.75	52	85.75	78.75	57	56.5	46.25	25	23	21	29.25	18.75	16.75	20	16.25	2.25	0.75	0	0	0.25	0	6.5	0	5.75	17
		fly 22	60.75	52	41.5	40.25	35	38.25	34	35.75	23.25	23.5	19	19.75	15.75	20.75	11.75	2	35.5	14.25	20.75	36	53.25	38	41.5	45.5	79.75	53.5	38.5	18.75	12.5	22.5	35	33.25	44.25	18.5	27.5	24.25	12.75	15.25	20	1.5	4	14.75	19.75	10.75	28.5	11.25	19.75
		fly 23	75	66.5	69.5	68	56.75	55.75	44	40.25	34	31.5	34.75	18.5	22.25	16	29.5	33	24.25	21	21.25	20	27.25	28.5	38.5	40.75	105.5	93.25	76	57.75	36.5	41.5	54.75	49.25	41.5	29	20	31.25	28.25	26.25	27.25	33.75	39	13.25	22.25	58.5	40.25	36.5	38.75
		fly 24	81.5	68.5	62	56.5	51.25	46.75	42	43.25	39.5	37.5	29.75	25.25	20.75	29.75	15	22.25	17.5	26.25	26.25	26.25	32	39.5	39.5	50.5	91	32.25	13.75	7	26.75	22.75	5.5	6.5	3.75	17.75	16.75	2.5	11.75	3.5	6	9.25	11.25	6.25	17.5	0	8	11.25	9.75
		fly 25	60.25	49.75	42	37.75	38.5	39	33	32.5	24.75	15.5	24.5	13.25	16.25	14.75	13.5	14	15	25.75	11.25	22.75	34.5	35.5	43.75	47	77.25	78.5	62.75	21	19.5	15.25	8.5	23.5	37	21.5	12.25	6.25	2.75	0.5	6.75	0.25	0.5	6	7.25	10.5	5	4.25	9
		fly 26	60.5	49	44.5	46.25	49.25	43.75	44.5	50	33.75	33.75	27.25	18.75	12.75	12.25	3.25	4	16.5	15.25	34.75	34.5	36.75	36.5	38.75	55.25	74.75	62	50.5	30.25	6.5	0.25	0	0	0	0	0	0	0	7	9.75	6.75	5	9.5	6.5	30.75	21.5	29.75	25.5
		fly 27	80	55	46.5	35.75	42.25	37.75	37	49	36	32	36	44.5	42	33.25	30.25	32.25	33.25	44.75	32.75	32.25	35.75	43.5	42	46.75	63.25	61.25	57.25	29.25	15.5	23.25	5.25	18.5	8.25	13.25	3.25	4.25	0.75	10.75	13.25	0	0	13.75	0	3.25	25.25	14	22
		fly 28	118.25	120.75	115.75	116	108.25	100	95.5	91.75	75	70.75	78.25	59	53.25	41	39.25	35.75	49.25	59.25	59.5	55.5	68.25	72.25	88.25	96	121.5	51.75	38.5	30	21.25	13.25	22.75	19	11.25	20.5	30.75	23.75	12.25	23.5	14	8.75	1.5	14	27.75	34.25	43.5	30.5	29.75
		fly 29	88.25	74.75	68.75	57.25	44	36.75	32	24.25	21.5	17	15.75	15.25	8.25	12.25	6.5	14.25	5.5	13	23	23.25	27.75	37.5	43	61.75	72.5	20.5	38.25	23.75	14.5	21.5	7.75	0	7.25	2.25	2.25	1.75	4.75	8.5	0	2.25	0	0	0	11.75	19.75	4	2
		fly 30	116.25	102.75	91.75	87	79	67.5	68.5	55.75	62.75	57.25	55.75	53.5	46.5	41.5	42	42.75	36.25	32.75	53.25	43	62	65.25	72.75	84.75	148.5	73.75	40.5	12.25	9.75	22.5	15.25	1.5	9	1.75	11	9	22.25	1.75	0	0	0.5	1.75	6.25	26	3.75	15	28
		fly 31	63.75	73	82.75	75.75	72.75	65.75	55	51	48.5	45.25	42	39.25	38	32.25	30.25	32.75	19.75	30.5	31.75	29.5	31.5	37.5	40	44.75	104.5	81.25	75.75	66.75	70.75	66.25	67.5	64	58.75	51.25	33	38	20	28.25	34.5	13.75	15	19	39	41.75	26	47.5	36
		fly 32	44	37.75	25	26.25	21.75	16.5	22.75	20.75	20.25	24.25	16.25	13	15	17	12.25	17	15.5	17	14.75	20.5	23.5	21	23	29.25	52.5	4.75	0	0	0	0	0	0	0	0	0	0	0	0	0	0	0	0	0	0	0	0	4.25
		fly 33	47.25	32.75	31.5	28	26	21	19.5	18.5	16.5	14.25	14.25	15.25	16.5	13.5	17.75	23.5	17.5	20.5	12.75	15	16.75	24	21.25	22.75	61.5	31	12	0.5	0	9.25	13.5	7.75	7.5	7.75	13.75	5.25	0	4.5	15.75	0	4.25	8	0	11.75	17.25	11.75	9
		fly 34	51	32.5	22	22.5	21.75	16.75	18.25	14.75	11.25	12.75	12.5	3.25	23	30	5.25	4	8.5	9.75	27.75	20.75	17.75	18.75	29	21.5	33.25	0	0	0	0	0	0	0	0	0	0	0	0	0	0.75	0	0	0	0	0	3.5	0	0
		fly 35	64	61	88.25	75.75	88.25	85.5	78	79.25	79.5	64.75	55.75	36	39	49.5	29.25	22.25	24	31.5	41.5	28.5	44.25	47	55.5	65.75	131.75	54.5	60.25	82.75	46.5	31	42.5	59.5	38.25	42.5	19.25	54.5	47.25	30.5	42	22	23	10.25	29.5	45.5	25.5	22	18
		fly 36	82.25	62.5	59.5	57.75	54.75	51	45	43.75	47.75	48.25	45.75	30.25	22	28.25	28	25	23	26.5	24	42.5	22.75	31.25	37.5	49	119.25	84	37.25	22.5	6	15.75	13	10	10.75	19.5	0	0	0	20	7.75	13.5	21.25	5.25	11.75	0	42.75	25.75	27
		fly 37	59.75	51.75	45.5	42	43.25	36	36	33	24.5	31.75	22.75	22.5	23.75	21.5	23.5	20.25	21	19.75	18	22.75	21.75	29	37.5	41.5	53.5	19.25	9.75	8.5	1.25	1.25	0	0	0	0	0	0	0	0	0	0	0	0	14	2.5	11.75	13.75	1.25
		fly 38	69	54.25	50.75	44	49.75	45.75	45.75	36.75	29.25	30.75	24.5	20	25.25	13	18.75	10.75	20.75	30.25	33	36.5	37.75	45.75	50.25	59.75	85.75	64.5	39.25	10.25	0	0	0	0	0	0	9	1.25	3.75	5.75	2	3.5	0	20	6	13.25	0.75	0	14.25
		fly 39	52	56	51.5	50.75	47.5	45.25	40.25	37.75	37.5	32.75	23	34.75	25.5	31.5	23.25	27	22.5	26	23.5	28.5	27.5	29	35.5	37.25	100.25	82	68.25	66.75	56	41.25	25.75	42.25	70.75	41.75	42.25	66	58.75	35.75	11.5	32.25	47.25	21	10.75	28.5	18	40.5	15.75
		fly 40	70	60.5	48.75	64	47.5	54	43.25	34	35.5	30.25	23.75	21.25	19.5	20	17.5	22.5	15.5	13.25	37	15	23.75	23.5	26.5	31.75	78.75	53	36.25	32.25	57.75	57.75	51.25	37	30	53.75	17.5	15.5	27.75	55.75	41.5	37.75	29.75	35.75	54	44.75	36	56.25	34.75
		fly 41	59	51	37.75	36.75	31	35.25	23.5	24.75	27.75	21	21	21.5	19.5	16.5	14.25	12.25	19.5	17.5	17.5	16.25	23	26.5	27	30.5	50.5	36.75	19.75	4.75	2	10	5.25	5.25	7.25	5.75	3.25	0.5	0	13.5	0	2	7.5	4.25	1	16	12.75	0	12.25
		fly 42	62	55.25	50.25	50	43.25	41.5	36.25	33.25	31	29.25	23.25	19	18.25	16.5	11.75	16.5	13.5	17.5	17	18.75	18	20.5	24.75	33.5	86.25	65.25	52.75	50.75	42.75	40	58.25	33.5	21	33	36	31.5	35.75	26.25	24.75	17.25	18.5	29	28.75	20.5	32.5	19.75	30.25
		fly 43	56.5	33.75	30.5	28.25	30.25	24	19.75	24	20.75	21.5	16	16.5	14	10.5	13.5	10.75	11.5	14.5	15.25	17.75	18.5	22.5	21.5	24	53.75	9.5	10.75	4.75	0.5	0.5	1	1	2.75	0.5	0.25	5.5	6.5	8.25	0.5	0	0	9.75	9.75	1.25	31.25	23	26.5
		fly 44	40.75	18.5	20	14	13.5	11.5	9.75	8	6.75	7	4.5	5.5	9.5	7	5.25	5.5	5.75	5.25	5.75	8.75	9.5	11.5	13.75	16.75	30.75	9.75	0	0	0	0	0	0.5	0	1.25	0	0	0	0	0	0	0	0	0	0	8	0	15
		fly 45	66.5	43.25	45	48.5	54.5	42.75	42	44	44	37.25	39.25	34.5	39	52	55	57.75	50	48.75	42	47	46.25	43.75	50.5	61.25	99.75	73	76.75	29	19.5	29.25	6.75	13.75	33	37.75	6	1.75	22	20.5	8.25	19.5	46	30	32	21.5	37	39.25	28.25
		fly 46	49.25	22.5	13	17.25	12.25	12	11.75	17.75	9.75	7	9.5	5.25	4.75	12.25	11.75	4.25	12	14.25	11.5	8.5	9	9	12.75	14.5	48	8.25	0	0	10.5	0.25	0	0	0	0	0	0	2.5	0	0	0	0	5.5	0	0	0	0	0
		fly 47	52.25	45	32.5	36	25.25	22.75	24.75	18.25	18.25	12.75	22	9.5	11.25	8.75	4	4.25	11	16.75	9.5	18.5	20.25	17.25	19.5	22.75	46.5	9.5	0.5	2.25	0	0	0	0.5	0.5	0.5	8.75	4.25	0.25	3.25	2	2.75	4.5	0	8.75	2.75	6	0.5	6
		fly 48	60	57	66.25	53	63.25	62	56.25	54.75	55.75	53.25	47.25	41.25	42.5	37	32.75	30.25	29.5	29	29.75	29.25	31.5	32.75	37	43.5	131.75	83.5	42.75	50.25	31.5	37.75	25.5	9	10.75	22.5	21.25	24.5	32	30.25	27.75	27.25	15.25	11	22.75	28.25	44.75	39.25	38
		fly 49	53.75	42.5	42.75	32.25	35.25	25.5	29	25.25	24.25	19.75	19.25	16.75	20	13.5	19.25	17	16.25	14	17.25	18	22.5	23.75	23.75	27.75	75.75	51.5	43	29	5.75	7.25	0	0	12.75	9	28.25	21.25	7.75	14	30	13	1	1.5	0.25	12.75	24.25	38	25.5
		fly 50	88.75	69.75	65.5	67.75	59.5	52	46.5	44	44	36.25	35.5	34.75	38.5	22.75	30.25	24	23.75	27.75	31.25	26	35.5	33.25	36.75	41.5	160.5	161.5	104	22.5	17.75	0	8.75	0	0	9.5	16	29.25	23.25	6.5	2	0	12.5	13	12.25	16	10.5	20	47
		fly 51	59.75	55.5	50.5	49.25	47.5	45.75	41.75	36.5	32.75	32.25	26	22.5	26.25	22.75	17.5	26.5	20.5	23.5	26.75	27	25.25	31.25	40.5	45	84.5	38	19	19.75	10.25	8.5	7.5	15.25	10.75	5	6.25	6.25	11.25	6.25	1.25	8.5	6.25	3.25	5.75	5.5	22	21	6
		fly 52	60.25	48.25	43.5	34.5	28.25	23.75	27.75	19.5	16.5	16.25	16.75	11	16	10.25	14.5	15	8.5	11.25	24	19	18.5	29.25	33	44.5	81	63.25	19.75	5.25	0.25	2	2.25	6.5	0.75	2	0.25	0.75	0	0	0	0	0	0	0	1.5	0.75	12.5	13.75
		fly 53	67.5	51.25	57	66.75	53.75	42.5	37.5	31	29.75	23	16.25	10.75	18	10.75	10	15.5	15.75	9	13	19.25	27.75	25.5	33.75	36.5	76	34.5	17	12.5	4	14.75	15	16.75	8.75	8.25	9.75	15	19.5	14.5	5.5	0	7.5	7.5	0	18.75	28.5	7.75	0
		fly 54	62.25	50.5	62	52.25	54.5	53.75	52.5	44.5	30.25	17.5	18.25	7	9.75	17	9.75	2.5	7.25	21.5	12.75	23	19.75	25.75	39.75	44.5	99	58.75	47.25	43.75	38.5	54	45	36	44.5	35.25	30.25	46.75	26.5	22.75	28.5	52.75	42.25	25.75	16.25	29.75	53	39.25	28.25
		fly 55	66	47.5	39.25	25.5	22.75	17	21.75	11.75	15.25	15	13	20	25.25	27	15	16.25	20.75	18.75	30	25	22.25	19.75	25.5	21.5	68.75	27	22.75	18	29	26.75	25	13.5	11.75	16	21.75	4	26.75	8	0	0	3.25	18	7.25	10	7	9.5	13.25
		fly 56	89	85	76	81.5	63	72.25	59	46	17.5	29.25	6.75	2.25	1	0	0	0.25	0	1	5.5	16.5	6	38.25	42.75	38.5	94.75	102.5	84.75	50.75	22.75	46.75	45.75	38.75	56.75	48.5	23.25	27.5	29.5	28.5	35	8.75	20.5	22	9.25	0	18	31.25	26
		fly 57	58	42	43	34.25	34.25	22.75	24.75	21.5	15.5	15.25	11.5	10.25	8.75	10.25	5	7.5	12.75	10.5	7	16	17	15.5	22.5	25.25	59	25.75	21.5	7	10	10.5	1	0	3.75	4	12	3.75	3	0.5	2.5	4.75	8.75	7.75	7	4.75	1.5	1	14.5
		fly 58	85.25	71.5	82.25	71.25	66	63	60.25	50.75	29.25	25	24.5	27	20.5	28.25	25.25	21.25	21	23.5	27.75	27.25	31.5	32.75	34	45	100.5	46	28	32	32.25	27	32.75	15.25	18	9.75	16.25	15.5	20.25	12.5	8	9.5	5.25	10.25	15.5	9	6.75	9.75	18.75
		fly 59	32.25	25.75	20.25	15	12	13	10.75	7	7.75	11	5.75	6	5	4.5	6	6	4.25	7	11	8.75	13	15.5	15	17	24.5	2.5	4.75	1.25	2	1.25	0	0	0	0	0	0	0	0	0	0	0	0	0	0	0	1.5	0
		fly 60	39.5	34	30.5	27.75	31.5	23.5	28	23.25	18.25	19.25	16	14.5	13	10.25	10.25	13.25	1	8.5	10.25	5.25	24	21.75	22.5	25.75	56.25	44.5	31.25	14.5	0	0	0	0	3.5	0.5	9	9	7.75	0.25	0	0.25	1.75	6.5	4.25	6.5	1.75	10.75	6.75
		fly 61	64.75	54.5	49.25	59	48.5	55.75	45.25	46.5	43.75	34.25	30.75	25.25	11.25	8.25	8.5	11.75	17.25	30.25	30.75	31.5	33.5	37.25	53	49.5	73.75	21.25	21.25	15	9.5	15.25	6.5	15.25	14.75	7	3.5	8.5	6.75	3.25	4.5	1	0	0	3.25	14.5	21.75	14	2.75
		fly 62	65.5	52.25	46	43	37.75	33.25	34	28	20	19.75	15.75	20	13.25	16.75	12.25	9.25	13.25	20	16.75	20.25	26.25	29.25	27	33.5	97.25	66	37.25	38	19	24.5	13.25	5.5	0.25	9.75	35.5	27.5	29	31.5	42.25	37.5	30.5	25.75	35.5	27.75	21	34	24.25
		fly 63	50.5	44.75	40.25	40	36	36.75	31.5	23.5	25.25	21.25	17	17.25	13.75	14.25	13.75	18	23.75	20.5	19.5	16	19	21.25	25.25	31	35.5	15.25	14.5	22	8.75	8.5	16.25	18.25	26.75	22.25	26	15	8	10	28.5	15.75	14	27.75	27	19	20.25	25	20.75
		fly 64	49	52	49	49.5	44.5	36.5	29	27	21.5	19.25	20	13.5	20	11.75	10	11.25	16.25	21.5	21.5	25.75	28	28	39.75	42.75	58	30.5	3.5	14	5.5	10.5	10	3.5	9.5	9.25	13.5	11.25	6.25	18	8.25	12.25	1.75	5.25	1.25	15.5	17	28.75	22.5
		fly 65	47.25	35.75	35.75	32.5	31.5	28.25	23.75	17.5	17.25	16.25	17.5	15.5	15	10.75	10	13.75	10.75	8.75	12.5	20	18.25	21	31.25	34	28.25	1.25	1.75	10.5	4.75	3.5	11.5	12.5	10.75	9	9	7.75	1.25	0.5	4	1.25	0	8.25	8.5	11	9.75	12.25	9
		fly 66	66.25	71	74.25	67.25	64	66.25	57.25	53.25	47	41	35.25	31.25	29	22.75	25	25.25	24.5	24.5	30.5	32.5	38.25	41.5	45.75	52.75	89.5	54	31.5	22.5	19.75	16	5.25	28	25.5	15.5	21.25	21.75	33.5	5.5	11.75	13.5	22.75	29.75	29.75	26.75	28	24	33.25
		fly 67	56.5	51.75	58.5	50	48.25	48.75	48.25	46.25	46	44	39.75	39.5	31.5	37	34	36.25	38.75	36.5	36.5	40	44.75	50	58.5	60.75	53.25	12.25	29	5.75	1.5	0.5	0	6	5.5	5.5	12	0	0	2	2	5.5	9.5	5	24	33.25	28.5	9.75	17.5
		fly 68	60.25	56.25	58.75	57.25	54	49.5	46.75	42.5	40	39	33	30	27.25	26.25	17.5	18.25	34.75	21.75	34	30.5	35	38	43.75	48.25	89	24.25	13.75	12.25	9	11	7.25	7.25	11	3	1	2	0.25	1	0.5	0	0.5	0	0	9.5	41.25	39.25	25.75
		fly 69	57.25	54.75	58	59	54	43.5	46.75	41.5	38.5	32.25	25.75	27.75	27	20.75	11.5	14.75	26.25	29.75	26	29.25	29.25	30.75	36.5	48	93.75	13	8.75	3	8.75	1.5	6	3.25	6.25	26.75	3.25	1	6.75	1.5	0	7.5	12.5	3.5	27.25	16.75	19.75	33.5	26.25
		fly 70	64	57.25	62	55.25	49.25	44.25	45.5	45.25	43.5	33.25	36.25	31.25	30.5	28	26.25	17.25	26.25	32.25	44.5	37.25	41.5	46.75	53	61.25	83.25	23	8.5	5.75	4	2	3	2.5	7	8.75	7.25	7.25	3.75	3.75	13.25	14	25.5	27.25	18.5	21	25.5	26.25	29.75
		fly 71	52.25	44.5	34.75	39.5	30.75	27.5	28	27	26.25	24.5	18.25	15.75	18	17.25	14.75	11.25	17.75	15.25	18.25	22.25	28	38.25	37.75	59	56.75	26	12.25	18	15.25	15.5	17	5.75	3.25	13.75	2.75	1.25	0	0	0	0	0	13.25	23.25	19	10.25	5.75	10.25
		fly 72	57.25	33	31.75	18.75	21.75	18.25	18.5	18.75	8.5	12.5	17.25	5	9.75	7.75	18.75	13	17	15.25	17.25	17.25	20	24.5	33.25	36	36.75	2	0	0.5	0	0	0	0	0	0	0	0	0	0	0	0	0	0	7.5	0	7.25	1	0
		fly 73	43	27	31.25	30.25	23.25	24.25	25.25	21.25	21.5	19.5	20	19	18.25	23.5	15.5	20.75	15.25	29	24.25	21	31.5	32.25	24.75	36	61.75	35.5	7.75	7	8	6.25	14	7.75	3	2.5	6.25	9.75	1.25	6.5	2.75	14.25	6.25	5.75	16.75	13	25	21.75	8.75
		fly 74	48.5	44.5	47.75	41.75	36	37	36.5	30.75	34.25	30.5	33.5	23.25	23.5	19.75	18	23	22	23.5	25.75	31.75	33	32.25	35.25	46.75	71	24.5	2.5	0	0	0.25	0	1	5.25	2.5	0	0	0	0	2.5	1.25	9	13.75	17.25	9.75	16.5	24.25	20
		fly 75	50.25	48.25	45.25	39.5	40	43	37.75	36.5	35	33	31	27.75	28.75	24.25	28.25	26	28	26.5	28	31.5	36.5	39.25	41.25	49.75	86	47.75	21.75	16.75	6.5	2.25	1	1.5	12.75	4.25	11.5	2	14.75	0	1.75	13	10.25	10.75	35.75	35.25	40.25	34.75	25.25
		fly 76	53	36.5	41.75	43.25	36.75	41.5	37.75	42	39.75	32.5	36	36.25	33	31.5	23.75	25.75	37.25	34	36.25	33.5	46.75	41	49.25	45.75	76.75	30.25	12.5	10	6	3	2.25	17.25	1.5	1.75	1	0.75	0	8.5	2	0	11	1.5	10	21.25	2.25	13.75	27.75
		fly 77	40.75	34	44.75	34.5	32	26	25.5	20.25	28.25	20.25	17.5	18	17.5	18.5	15	14.5	17.25	17.5	20.5	23	24.75	30	32.25	43.25	60.5	23	11.25	12	7.5	12	18	22.5	6.5	11.25	1.5	0	0	9.75	13	13	14.75	13.25	11.25	32.5	36	34.75	22.75
		fly 78	48	34.75	31.75	29.5	31	27.75	24.5	26	29	21.75	22	18.5	18.25	21.25	15.5	20.5	22.5	22.75	17.75	20.5	26.25	27.5	28.75	35.75	56.5	25	17.75	6.25	5.5	3.25	1.75	1.75	8.5	0.75	5.25	0	0	0	0.5	4.25	1.5	12.25	10.25	4.25	2.5	21	15.25
		fly 79	57	47.25	50	55.75	54.25	47.5	51.75	44	45	34.25	31.5	31	24.5	35.25	27.5	33.25	35	32.25	33	25	35.25	31	52.25	58.75	64.75	25.25	11	5.5	6.5	5.75	5.75	13.75	6.5	14.5	8.25	6.75	6.75	9.5	32.5	16.75	14.75	13.75	11	25.25	29.5	33	25
		fly 80	75.75	81	80.25	79.75	73.75	76.25	68.75	64.25	63	59	59.5	53.75	51.75	45	40	45.5	50.75	44.5	51.75	49	53	62.25	64.75	76.25	94.25	43	38	18	20.25	23.5	28.5	15.25	14	24.5	20	20.75	7.75	19.25	10.75	26.75	19.5	15.75	9.5	38	26.5	29.75	36.5
		fly 81	40.25	36	35.5	37	31.5	29.75	27.25	27.5	22	17	16.75	13.75	12.25	14	13.25	15.5	19.75	16.75	19.5	20.5	19.75	21	25.5	27	35.25	27.75	15.25	2.75	2	0	3.25	2.25	1	7.25	10	2	0	3.5	0	0	2.75	14	22.5	25.5	11.5	12.75	18
		fly 82	56.25	45.5	38.75	36.75	35.25	31.25	25.75	21	17.75	13.25	14	18	8.75	17.5	1.25	6.75	23.25	19.75	19.75	21.75	26	26.75	29.25	36	48.75	12.75	1.5	0	0.75	3.75	0.75	0	2.25	0.25	1.5	9.75	5	0.5	0.75	0	8.5	8.75	17.5	11.5	0.5	3	11.75
		fly 83	52.75	41	45	37.5	37.75	28.5	28	25.75	21.25	20.75	21.5	18	16.5	16.25	16.75	14.75	19.25	23.25	25	25.25	28.25	32.75	28.75	37.5	72.5	59.25	40.5	14.75	14	12.25	17.25	18.25	11.75	8.25	8.25	4.25	11	6	3.5	10.25	10	3	6.25	13.75	21	6.5	1
		fly 84	62	54.75	53.25	52.5	49	39	45	39.25	36.5	35.5	35	30.75	24.75	28.5	21.5	22.25	29	27.25	35.75	34.25	34.75	44.25	35	46.5	57.75	8.25	8	14.5	7.5	4.75	17.75	8.5	15	8	1	12.25	5	17.25	15	32.25	19.75	36.5	52	42.25	30.25	25.25	28.5
		fly 85	50.75	54.25	56.25	53.5	50.75	48.25	42.25	40.25	40	35.75	30	28.5	34.5	30.5	33.5	29	26.25	27	28.5	32.75	35	36	50.5	60	76.25	20.75	16.25	31.75	9.25	7.25	14.75	8.75	7	3	16.75	7.75	7.5	14.5	27	11.75	11.5	23.5	45.25	38.5	29.75	35.5	53.25
		fly 86	59.75	52.25	62.75	69.25	62	59.25	59.75	48.25	52.5	48	41.75	41	39.75	40.25	27	30.5	28	29.5	33.25	32.25	32.5	40.5	42	47.5	88.5	76.5	50.5	22.75	31.25	26.75	21.5	29	23	35	21.25	12.25	18	9.5	11.25	11	1	3.25	3.25	5.75	5.75	12.25	11.75
		fly 87	68.25	59.75	55.75	58.25	58.25	51.5	45.5	45.75	41.5	39.5	33.25	34.5	29.5	31	26.5	29.75	28.5	32.5	34.75	35.75	33.25	37	36.25	41.75	48	45.25	31.25	14.5	11	9.25	5.75	5.75	1.25	2.5	9	15.5	1.5	4.5	0	4.5	4.25	3.75	20.25	14.75	22	30	24
		fly 88	98	105	104.5	100.75	103.25	91.5	87	83	75.75	65.25	63.75	55.5	50.5	51	51.25	50.75	57.5	55	62.5	68.75	82.75	88.5	91	105.5	79.75	39.5	26	33.25	22	13.75	9.75	17.5	12.75	10.5	15.75	13	22.25	1.75	9.75	8	8.25	24	13	30.75	36.5	36.5	39.25
		fly 89	52	35.75	35.5	36	34.75	32.5	27.75	25.5	26.5	25.5	19.5	20.25	20.75	12.75	10.5	17.5	12.5	22	31.5	32	35.5	43.75	42.5	49.25	41.5	50.75	27	25.25	17	17.5	11.75	5.75	11.5	1.75	12	10	0	0	1.75	0	0	2.75	0	2	0	0	1.75
		fly 90	73.25	72.75	71	78	61.75	61	51.25	56.25	49.5	46.5	36.25	27.25	23.75	16.5	11.75	10.5	28.5	51	43.75	46.5	44	45	57.5	63.5	95.5	63.5	44.5	40	16	26.5	43.25	24.5	13	16	19.75	24.5	18.75	13.5	9.5	14.75	11.25	6.25	0.25	5	24.75	38	6.75
		fly 91	91.25	89.25	86.75	88.25	83.25	74	71.25	66.75	55.5	45.75	50	39	36.5	34	23.25	23	28.75	33	26.5	36.75	48.25	41.75	48	53.25	44.25	19	16.5	7.25	2.5	0	14.25	21.75	9.75	11.5	4	10.25	8.5	5.25	9	4.5	3	19.5	29.5	18.75	25.5	20.5	24
		fly 92	59.5	58.75	55.25	49.25	49.25	46.5	40.25	34.5	42	35.25	34.75	27.5	25.75	25	15.25	19	24.75	19.25	37	27.25	22.75	21.25	37	34.5	62.25	21	21.5	23.5	16.25	10.75	11.25	12	19.75	7	3.5	5.5	9.25	22	34.25	22	6	21	24	21.5	26.25	20.5	17.25
		fly 93	53.75	50.75	45.5	38.5	36	34.75	31	32.5	28	23.5	32.5	20.25	24.5	29.5	21.25	36.75	31.75	36.5	34.25	33.75	36.5	43.25	42.75	48.75	36.5	23.75	15.75	7	11.5	4.75	5	14.5	11	9	10.25	10.5	16	12.5	2	24	16.75	23	23	29.25	29	31	16.5
			bin 1	bin 2	bin 3	bin 4	bin 5	bin 6	bin 7	bin 8	bin 9	bin 10	bin 11	bin 12	bin 13	bin 14	bin 15	bin 16	bin 17	bin 18	bin 19	bin 20	bin 21	bin 22	bin 23	bin 24	bin 25	bin 26	bin 27	bin 28	bin 29	bin 30	bin 31	bin 32	bin 33	bin 34	bin 35	bin 36	bin 37	bin 38	bin 39	bin 40	bin 41	bin 42	bin 43	bin 44	bin 45	bin 46	bin 47
	30d	fly 1	53.5	24	4.75	10	13.75	23	18.75	29	25	30.5	26.25	23.75	23.5	21	27.75	28	19.25	23.25	18.5	29	16	12.25	19.75	27.5	51	26.75	16.25	10.5	4.5	2.75	3.5	6	3.75	6.5	6.5	3.25	2.25	2	0	3	2.25	1.5	0	5.25	3.5	1.5	1.5
		fly 2	25.75	18.5	12.5	15.25	11.5	11.25	15.5	10	21.75	13.5	9.25	8	10	11	21	19.5	9.75	5.5	8.25	6	15.75	10.5	13.25	13.5	24.25	6.25	4.75	7.75	10	3.25	1.5	3	9	3	1	8.25	4.25	2	1.5	1	11	3.25	5	11	7.75	12.5	3
		fly 3	31	35.75	13.25	20.25	13.25	13.5	12.5	14	9.25	16.5	11.25	19.25	8.25	14.25	10	12.75	17.25	7.5	11.75	8.25	12	20	8.5	17	19.25	14	5	6.5	5.5	6.5	3	4.25	1.5	1.75	4.5	2	14.5	5	9.25	7	1	0	0	3.75	0	0	2.5
		fly 4	24.25	9	4.75	12	10.75	9.75	8	16.25	8.25	13.25	6.25	10.5	16.5	9.25	8.5	7.25	12.5	5.5	3.75	17.75	5.5	13.25	16.5	17.75	22.25	9.25	7.5	8.5	9.75	13.5	9	11.25	10	8.75	2.5	7.75	7.25	12.25	2	4	7.5	0.25	4	0.5	2.25	4	0.25
		fly 5	49.75	23	6.75	19.25	12.25	14	15.25	10.5	21.75	8.5	17.5	14.5	9.25	15	9.75	8.75	12.75	14.5	12.75	12.75	16.25	23.25	31	25.5	19.5	15.5	13.75	12.5	6	7.25	3.75	9.5	9.5	11.75	12.5	8.75	6.75	11.5	5.75	1.5	4.25	12.5	7	12	8	9.25	8.75
		fly 6	50	50.5	21.75	31.75	20.5	14.75	18.5	14.5	15	13.25	16.75	16.25	15.75	11.25	14	10.5	12.75	16.75	12.25	11.5	17	16.75	19	24	42.25	11.25	10.25	2.75	0	2.25	5	6.75	0	6	9.25	0.5	4.25	5.5	1.75	1.5	2.25	0.75	7.25	0	13.25	16.75	2.5
		fly 7	16.75	18	10	13.25	17	21.5	15.25	13	10.25	9	13.25	25.25	19.75	14.25	11.5	14.75	15.75	20.75	10.25	13	12.5	16.25	21	23.75	12.5	14.75	6.5	4.75	13	15	8.5	8.75	10.5	6.5	8.25	10.25	6.5	10	5.5	7	5.5	8.5	10.25	7.5	4.25	7.25	4.5
		fly 8	27	15.25	14.25	15	10.5	10.25	15	14	11.75	14.5	12.25	11	7.75	6.5	17	11	13	9	10.75	3.5	17.75	12.75	19.5	15.75	29.75	33.25	36	28	7.5	1.75	3.25	3.75	15.25	14.5	6.5	2.75	0	0	12.5	2.5	21	5.25	0.25	0	0	5.25	2.75
		fly 9	35.75	14.75	19.25	14.75	24	5	19.75	13	20.5	15	17	18.25	7.25	12.25	17.75	7.75	14.75	13.75	9.75	18.5	10.75	7.75	13.5	20	43.75	35.5	13	6	8.25	10	6.25	9.5	4.25	6.25	4	4.75	2.25	0	0	0	0.5	4.5	5	2.25	0	0	0
		fly 10	71.75	22	15	12.25	22.5	13.25	42.75	19.25	17.5	32.75	27	24.25	24.5	23	16.5	20.5	21.25	9	10.5	5.25	17	18.5	30.25	25.75	53.75	29.5	27.5	29.25	31.75	24.5	15	21.25	13	16.25	8.75	2.25	2.5	10.25	5.5	7	3.25	12.25	1.5	1.75	11.75	0.25	3.5
		fly 11	29	16.75	28.25	17.75	15.75	15	14.5	16.75	14.5	13.25	13.5	15.25	11.25	8.75	9.25	4.25	4.25	9.25	10.5	7.5	17.5	17.25	29	20.25	22.5	8.5	12.25	7.25	18	9	9.75	10	7.75	4.75	15	6.75	5.75	0	5	3	8.25	8.75	5.75	6	7.5	22.25	6.75
		fly 12	31.25	26.25	12	17.5	13.25	11.75	11.75	13.25	8.75	11.75	14.5	12.75	10	12.75	10.75	12.25	8.5	15	17	11.75	16	19.75	15	19	29.25	16.5	12.25	25	27.25	18.5	7.25	19.25	11.5	8.75	7.5	28	14.25	8.75	14.75	8.25	3.75	3.25	4	8.25	4	23	13.5
		fly 13	38.25	16.25	15	13.75	13.25	12	11.75	13.75	16.5	10.5	9.75	13.25	9	14.5	13.75	17.75	12.75	8.5	6	13.25	15.75	9.25	18.5	20	12	8	12	4.75	7.25	10	13.5	4.75	4	13.75	4.5	1.75	8.25	3.5	3.75	3.5	4.25	6.75	0.25	5	3	2.5	3.25
		fly 14	57.25	29.25	25	23	24.75	24.5	16	14.5	18.5	20.25	13.25	12	9.5	13.75	14	11.75	5.75	7	10	18.5	33.75	26.5	37	44	60	17.25	16.25	12.25	6.75	4	4.5	6	5	3.25	2.75	5	2.5	0	0	0	3.5	8.5	9	22.5	11.5	17.5	3
		fly 15	34.5	23	4.25	12.25	15.5	17.25	13.5	8.75	17	10.75	9.5	12.75	5.25	9	3.25	17	9.5	7.75	7.25	11.75	7.75	10.5	15.5	13.25	32	21.5	11.25	35.75	12	20.75	14	20.25	12.75	18.25	18.25	14.25	19	18	7.5	12.75	8.75	3.75	18.25	6.5	3.25	6.5	5.25
		fly 16	14	9	5.5	15.25	10	16.75	12.5	12.5	7	10.75	8	9	9.75	4.25	3.5	8.5	16	10.5	11.5	12	7.25	4	26.75	36.25	41	21.75	16.25	0.25	5	4.25	1	0.75	0.25	4	5.75	0.25	7.75	0.25	0.25	0.5	0.5	2.5	0	8.5	0	0	0
		fly 17	32.75	33.25	22.25	26.75	15.25	16.5	16.75	27	12.5	18.75	16.75	22.25	14.5	18.25	22.25	18	18.5	20	20.5	20.75	26.25	31	25	32	40.25	32.25	39.75	23.5	32.5	20.75	32.25	32.25	39	24.5	21	16.5	14.5	22.5	22.75	16	22.75	16	16.25	22.25	10	9.5	2.75
		fly 18	65.75	17.25	17	34	12.25	14.5	17.25	10.5	12.5	10	25	16	14.5	20.25	2.25	19.75	10	12.75	8.25	18.75	17.25	16.75	17.75	15.5	18.5	17	12.75	17	8	20.75	11.75	6	10.25	17.75	8.5	15.75	17.25	8.5	1.75	8.25	0	5	2	13	2.75	0.75	3.25
		fly 19	49	31	18	16.25	21.75	21.5	13.5	20.25	14.75	11.75	17.5	9.5	6.5	3.25	5.5	11.25	6.75	5	12.75	9.25	20.25	25	27	31.75	23.5	11.25	6.5	9	7.5	13	13	2.25	6.75	11.5	7	10	8.25	4.25	3	4.75	3.5	5.25	1.25	1	1	4.5	0.75
		fly 20	74	50.25	33	24.75	20	17.75	18.5	21.25	18	34.5	19.75	16.75	13.75	14	10.5	2.25	16.5	10.25	24.75	22.5	25.75	23.5	22.25	27.5	21	20.75	30.25	38.5	25	40.75	33	23.5	15	28.5	25.75	31	25	27.75	20.5	19.25	10.75	25.25	17.5	3.75	11.5	8.75	11.25
		fly 21	20.5	7.75	3	7	5	16.75	4.25	14.75	10	5	10.25	8.5	4.75	9.5	12	5.25	8.5	7	19	15.5	13	4.25	11	18	52.25	45.5	16	5.25	3.25	5.5	5.5	1.75	3.75	0	0	0	0	0	2.75	0	0.25	0	0	0	0	0	0
		fly 22	30.5	8.5	12.5	1.25	9	5.25	6	4.5	14.25	11.5	6.75	5.75	12.5	1.5	9.5	8	9	8.75	7.75	10.75	6.75	14.25	10.75	20.5	19.75	5.5	1.25	1.75	1	1	0.5	4	2.25	0.25	0.5	0	1.5	2.5	0.25	0	0	0.5	0	3	0	4.25	0.75
		fly 23	51.25	34.75	27.5	28.25	19.75	26.25	17	17.25	18	16.25	15.5	19.5	15	14.5	9	13.75	21.25	16	17	13.75	16.25	22.75	25.5	29	19.75	10.75	5.25	9.75	10.25	6.5	11.25	12	9	6	6.75	4.75	8.5	9.5	4.5	5.75	0.75	3.75	2	3.25	5.5	2.25	1
		fly 24	29.75	10.5	10.5	11.5	5.75	16.25	12.5	8.75	19.75	16	21.25	13.25	14.25	13.25	19.75	18	11	16.25	14.75	19.25	20.25	17.5	32.5	27	57.75	37.75	20.25	24.25	15.5	6.75	19.75	18.5	15.25	5.25	9.5	3.75	2.5	3.75	5.5	0.5	12	3.25	2.75	1.25	2.25	0	1.75
		fly 25	19.75	14.5	8.5	7.75	11.25	17.75	16.25	6.75	12.25	10.75	12.25	17.5	11	9.75	7	10.75	16.25	4	11.25	11.75	9	6.5	22.5	12.25	23.25	13.5	1.75	3.75	3.5	2.25	2	0.5	0	3.25	0	0.5	0.25	0.25	0.25	0	1.25	0	1.5	2.25	0	1	1
		fly 26	59.5	44.25	31	37.75	22	31.25	33.5	41	37.5	22.25	26.75	35.25	31.75	38.75	37.5	35.5	32.75	33.75	36.25	32.25	31.5	27	37.75	39.75	42	26.5	12.5	1.75	10.75	7.25	11	10.25	8.25	0	0.5	2.75	5.75	0.25	4.75	0	0	0.5	0.25	1.5	7.75	0	0.75
		fly 27	38.25	14.5	15	13.25	5	16.5	17.25	19.25	17.5	25.25	14.5	17.5	20.5	19	20.75	20.25	17.5	15.75	20	20.75	25.5	29.5	30.75	42.5	26.25	38.25	18.75	8	2.75	7	11.75	7	5.75	12.75	1.5	6	2.5	2	4.25	0	0	0	0	0.25	0.75	3	1
		fly 28	32.25	14	8.25	11.25	12.25	6.75	11	8	5.25	5.5	9.75	5	9.75	9.25	8	9.25	4.75	6.75	12.75	4.5	9	9.25	13.75	15.25	21.5	7.5	9.75	12.75	9.25	10.25	17.75	7.5	6.5	0.75	10	13.25	15.5	7	1	9.25	9.75	5.5	0.75	8	4.75	11.25	8.75
		fly 29	10.75	11.75	8.5	6.5	10	10.5	11	11	6.5	8	6.75	14.5	5	2	6	4.75	9.25	5.5	11	9.5	12.25	21.75	6	5.5	14.25	0	0	0	0	0	0	2.25	0	5	3.75	0.25	0.75	4	1.75	3.25	3	0.25	0	1.25	3	0	1.5
		fly 30	37.5	17.5	13	17.75	13.75	15	20	19	17	18.5	17	20.5	17.25	20.25	22.5	18	16.5	19.75	22.25	13.5	20.5	23	23.75	32.75	50	21.75	13.5	21	9.75	17.75	10.75	14	11.25	7.75	9.5	11.75	5.75	16.5	0.75	1.75	15.25	17.25	0	0	0	0	0
		fly 31	8	8	20.25	5.75	6	4	10.5	17.25	9.75	9.5	6.75	6.75	4.75	3	6	4.5	5	4.25	9.25	9.5	5	7.5	8	8.25	22.5	16.25	6.75	16.5	0.75	12	4	8.5	4.5	3.5	3.75	1.5	5.5	0.5	5.5	1.25	7.25	3	2	7	1	4	7.75
		fly 32	38	24.5	19	13.75	16.75	10.5	12.5	11.75	10	3	7.25	5.75	11.5	14.75	10.25	17.5	13.75	12	10.25	12.25	8.25	18	19.25	21.75	29.75	19.5	15	28.5	19	20	30.75	26.25	23.5	14.5	26	15	15.5	12	19.25	9.25	9	0.75	9	5.25	7.5	12	2.75
		fly 33	33.75	11.25	11	16.25	10.25	9.25	12.25	17.75	7.75	13.75	12.5	11.75	13.5	11	11	8.25	12	12.75	8	16.75	17.5	13	13.25	14	28	14	6.75	16.25	7.75	7.25	8.25	8.75	5.75	8	3.5	17	4.75	14	11	12.75	7.25	5.25	1.75	13.5	18.75	3.5	26.75
		fly 34	38.25	18.5	13.5	15.75	12.75	12.25	13.5	12.75	12.25	14.25	12.5	12	14	12.75	8.75	11.25	13	10.25	6.5	10.75	14.75	11.5	16.75	20	21.25	14.75	13.25	7.75	1.75	7	14.75	13	1.5	7.25	3.25	4	11	2.25	1.25	0.75	2.5	0	8	2.5	1.75	10.25	7.75
		fly 35	5.25	14	26.25	11	8.25	8.5	13.25	12.75	28	13.25	12.25	7.5	6.75	17.25	12.25	11.5	22	6.25	20.25	17.75	13.25	18.75	52	18	24.75	29.75	19.25	4.5	15.5	8.25	9.5	35.25	9	13.75	13.5	11	10	11.25	35.75	33.5	22.5	8.25	0.25	13.5	9	2.5	0
		fly 36	43.75	27	23.5	22.75	20.5	17	10	17	15.75	9.5	7.25	7.75	5.5	2.75	8.5	4.5	7	11.75	5.5	14	14.25	18.75	20.75	25.5	17	13	14.5	10	12	9.75	9.25	10.25	9.75	10	10.75	6.75	2.75	5	4.75	5.75	3.25	4.25	7.75	4.5	5.5	9.5	9.5
		fly 37	34	21.25	18.25	14.25	14	15.5	18.25	19.75	12.25	8.25	9.25	13.75	18	12.25	16.25	13.25	11.75	13.5	13.75	7.75	7	8	18.25	16.75	17.75	4.5	2.25	2.25	2	4	5.5	2.5	4.5	6.5	5.5	1.75	3	2.25	2.25	0.5	4.5	0.25	0.75	0	1	0	0
		fly 38	31.5	19.75	11	13.75	12.25	8	9.5	10.5	9.5	11.25	8.75	12.25	8	7.75	12.25	16	8.5	8.75	10	11.25	14.75	14.25	19.25	20	25.25	4	5.75	24.25	8.5	2.75	4.75	10.75	2.75	14	1.5	0.75	3.5	2.25	0.75	6.5	2.5	0	3.25	1	3.5	6.5	0.5
		fly 39	19.25	17	17.5	13.25	12.25	15.25	11.5	19.5	13.25	22	12.5	29	20.5	11	12.25	15.75	9.5	9.5	16.75	5.25	10.5	11.5	15	7	23	11.75	16.5	6.5	10.75	9.25	16.5	2.25	3.5	2.5	10.25	6.5	14.5	6	3.25	1	2.75	5.5	0.75	1	7	1.75	1.25
		fly 40	71.75	60.75	23	31	34.25	31.25	25.25	28.5	34.5	30.25	29	31.5	41.75	19.75	32.25	38	21.25	26.25	26	29.75	35	33.75	50.25	40	77.75	52.25	25.25	31.75	38.25	35.5	32.75	33.25	22	9	16	21.75	22.25	14.75	15.25	14	17.5	11	10.5	4.5	0	0	4.5
		fly 41	38.25	36	26.25	25.75	22.25	25.25	23.75	27.5	23	19.75	23.75	20.75	21.5	17.25	15.75	12.5	19	17.75	14.25	19.75	16	25.5	19.75	23.5	34.5	29.5	16.75	17	15.5	31.25	23	16.5	9.5	6.25	18.5	7.5	9	8.25	2.25	3	2	0.75	8	0.25	2.75	7	4.25
		fly 42	25.5	12.25	13.25	5.75	14.75	6	9.75	11.75	15.5	8	14.25	6.5	11	7.25	4.25	10.5	16.75	5	6.75	6.75	8	11.75	9.75	11	26	11.75	2.25	5	6.25	2	4.25	10.75	10	4.25	2.75	6.75	2.5	4	3.5	5.75	4	0.25	0	5.5	2	1	0
		fly 43	18	12.75	13.5	13	9.25	12.75	16.5	11.75	8.25	12	19.5	5.75	7.5	7.75	7.75	10.25	10	8	7.25	11.25	12.25	11.25	22	12.5	27.75	15	4.25	11	8.5	3.25	1.75	4.75	1.25	2.5	2.75	6	9.75	6	9	11.5	7.75	4.75	3	8.25	7.5	3.5	9.25
		fly 44	24.75	14.5	26.5	31.75	9.5	32.25	24.5	13.25	27.75	14.75	24	10.5	14	17.75	8.25	10.5	18.75	14.5	21.25	38.25	14.25	18.75	24.5	21.5	25.5	26.25	28.75	15.75	14.25	6.5	14	6.25	10	7.5	7.5	9.75	11	7.5	10	12	4.25	11.25	6.75	3	3.25	4	2.5
		fly 45	10.5	4.25	5	8.75	7.5	14.25	15.75	10.75	14.5	20.75	12	13.25	21.5	11.5	27.5	32.75	18	18.5	11.25	13.5	26.75	16.5	11.75	14.5	23.5	9.75	7.75	6.25	5.25	9.5	8.25	10.5	8.25	4	7.5	7	6	10.75	6.75	1.75	7.5	1.75	13.75	9.25	6.5	6.75	8.5
		fly 46	24	9	12.75	13.5	10.5	8.25	14.5	11.25	7.25	12.75	10.25	7.25	7.25	7.5	8.75	15.75	6	6.75	15.5	15.75	7.25	16.75	12.25	8.5	9.75	5.75	10.5	8.5	2	4.75	9.75	3.25	2.75	10	5.5	10	24.25	1.5	6.75	9.5	26.25	5.25	1	3.5	17.75	3.75	3.75
		fly 47	44	43.5	22.5	15.75	25.75	29	10	13.75	16.5	18.5	23	15.25	20.25	12.75	14.25	23.75	18	14.5	14.25	12.75	18	18	14	24.25	20	18.25	15	13.5	17.5	11.5	16.75	14	8.5	2	4.5	10.5	13.25	3	4.5	2.75	20.25	14.25	3.75	3.25	9	13.5	8.5
		fly 48	29.25	8.25	12	8	10.5	15	5.5	9	9.75	18.75	11	25.25	25.25	22.75	23.75	15.25	22.25	25.5	12.75	27.25	19.75	15.75	30	18.5	21.25	20	30	34.25	37	14.75	25.5	9.25	27.75	9.25	18.25	6	10	6.5	7	11.25	10	9	12.75	9	11.5	24.25	4
		fly 49	46.75	34.75	22	26.75	23.75	17.5	17.5	20.5	20	33	22	18	13.75	15.25	17	12.25	18	12.75	14	9	13.25	14.25	26.25	27.5	45.75	31.75	24.5	11	21.25	7.25	7.75	5.5	9.25	7.5	8.25	10.75	23.5	3.25	7.25	1	0	3.25	2.5	1.75	0	0	0
		fly 50	17.25	11.5	11	10.75	9.5	8.75	13.5	7	10.75	16.25	17.5	14	14.25	11.75	13	4.5	19	11	13.25	16.25	19.5	18.5	9.5	13.5	15.75	11.75	15.25	6	9.5	6	6.75	6	5.75	6.25	7.5	4.5	7.25	2.75	6.5	6.75	4.75	9	11.25	10.25	3.75	0.5	3.25
		fly 51	31.75	20.5	17.5	12.25	17.5	16	19.5	15.25	15.5	18	17.5	23	21.5	24.75	20	19	20.5	18.5	17.25	21	17.5	21	21.25	25.75	33.25	20	17	15.5	8.25	8.75	12	16	9.5	9.5	9.5	7.25	8	3.75	6.75	6.5	3.5	7.5	6	3.5	0	0	0
		fly 52	25	14.25	11.75	13.75	14	8.5	13.75	9	15.75	15.25	13.5	9.5	12	10.5	16.25	11	14.75	14	12.25	12	19.25	16.25	17.25	27.5	53	48.5	35.75	22.75	17.5	12.75	14.75	8.75	8.75	10	3	12	6.75	5.75	9	0.75	1	0.75	0.75	8	0.75	10.75	0
		fly 53	24.25	15.75	12	14.75	8.75	12	18	13.25	14.25	9.25	10	8.75	9	14.75	10.25	15.75	8	14.25	19.25	15.25	14.75	23	16.5	25.25	19.5	15	15.5	10.25	7.25	15.25	10	5.75	4.75	37.75	14	21	5	8	5	12	18	4.75	5	14.25	10	0.75	4.25
		fly 54	5.5	5.75	2.5	6.25	16.5	7.75	5.5	9	8.5	13.25	14.5	5.75	6	7.5	14.5	11.25	4.75	8.5	8	6.5	9	8.5	9.75	13.25	15.5	11	3.25	4.75	9.25	7.5	3.5	10	2.5	9	3.5	11.75	2.5	3	3.5	8.25	19.5	7.5	7.5	0.5	6.75	0.75	7.25
		fly 55	30.75	9.25	12.25	7.75	10.75	10.5	9.75	10	10.25	13.25	12	16	13	13.75	12	12.5	12.5	9.5	14	11.75	11	11.75	20.75	25.5	41	24.25	10	9.5	17.25	8.75	5.75	8	6.5	10.25	7.5	8.5	8	15	8.75	10	14.25	18.75	5.5	12	7.75	13.5	11.5
		fly 56	34.5	23.5	18	10.75	14.5	9.25	12	13.75	10.75	9.5	11	10	9.5	5.25	13.5	10.25	5.5	7	9	7.5	14	15.75	15.25	18	18.25	13.5	12.5	27.75	25	13.75	33.25	32.5	21.5	15.5	11	21	19.75	15	7.25	7.5	5.75	8.5	6.5	18.75	5.75	0.75	7.5
		fly 57	23.5	2.5	10	8	10	15	37	11	22.25	14.75	13.75	8.75	9.75	13	8.75	12.75	15	13.75	11	8.5	17.75	8.5	13.5	12	14.75	14	17	19.5	24	17.5	23.75	16.75	16	18.25	16.5	15.75	12.75	12	4.75	2.25	4	0	3.25	4.25	0	6.25	4.25
		fly 58	22.5	28.5	20	21.75	18.5	7.75	12.75	9.75	12.5	17.25	10.5	14.5	9.25	12	13.5	5.5	10	8	7	13	9.25	10.5	11.5	14.5	23.5	6	6.5	4.75	8.75	4.75	3.5	2.5	12.25	5.75	9.75	22.75	6.5	9	2.75	7.5	4.75	3.75	2	11	3	12.25	8.75
		fly 59	40.25	18	16	12.25	29.5	18	28.5	24.75	20	18.25	26	12	7.75	19.25	16.5	12	3.25	13.5	12.75	8.25	11.25	16.5	20.75	30.75	44.75	38	24.75	23	17	10.5	16.25	19.75	20.5	19	27.25	22.75	27.75	25.25	22	8.5	11.5	13.25	13.25	2.5	4.25	5.25	17.25
		fly 60	33.25	14	17	15	34.5	21.25	15.75	14.5	15	16.25	10	13	14	15.75	14.25	11.5	14	9.25	15.25	17	19	14.75	20	19.75	40.75	34.75	20	7.75	10.5	8.25	6.5	6	11.5	10.75	12	2	3.5	4.75	7.25	2.75	9.75	4	10	7.75	9	5.5	2.5
		fly 61	51.5	34.25	22.25	23.25	22	13.25	16.5	20	21	18.5	21.25	21.25	29	23.5	21	23.5	16.5	19.75	22.75	25	17	18.25	22.25	31.75	30.25	14.25	12.25	10.25	17.5	8.75	8.5	8.5	9	7.75	8.75	6.25	6	6	18.5	7	14.75	3	5.5	5.5	4.5	5.25	9
		fly 62	25.5	20.75	11.5	13.25	11	14.5	16	12.5	12	14.5	15.5	17.5	16.75	16.5	13.5	16	17	14.25	14.25	17.25	19.75	14.25	16	17	31.25	16.5	12.25	5.25	2.5	7.25	5.5	0.75	0.75	7.5	2.5	2	2.75	1.5	1.5	0.5	0.25	2.25	3	0.5	11.75	3.5	3
		fly 63	44.75	38.75	25.5	17	19.5	28.75	12.5	17.25	12.75	21.25	17.5	13.25	12	11.75	15.5	3.25	18.5	11	8	13.25	9	10.25	16.5	32	29.25	29.25	15.25	13	11.5	15.25	16.75	15.25	14	13	16	7	11.5	21.25	5.5	7	4	16.75	10.75	8	6.5	14.5	5.25
		fly 64	51.5	37.25	24	22.25	21.5	21	25	20.5	32.25	26.5	34.25	19.75	27.75	17.75	21.75	16.25	27.75	24.5	20.25	23.5	21.25	33.25	35	29.5	39.5	23.75	5.5	1.5	5.75	3.5	3.25	0	4.25	5.75	1.5	5	6.5	7	4.5	3	1	0.25	1.25	0.25	2.25	0.5	0
		fly 65	40.5	27.5	26.75	23.75	20.5	22.25	28.75	25.25	24	27.5	29.75	23.5	20.75	18.25	21.25	19.75	22.75	16.75	20.75	22	21	24	27.75	25.75	46.5	33	22	18.75	23.75	5.5	9.75	12	8.25	14.5	7.5	8.25	4.75	6.5	3	8.25	11.5	12.75	1.25	2.5	12.5	11.5	1.5
		fly 66	54.25	37.5	23.25	13	15.5	10.75	13.75	5.25	10.25	12.25	5.5	8.75	5.75	19.75	2.25	3	7.75	5	2.5	9	10.25	4.25	12.25	14.75	23.5	4	2	23.5	28	13.5	8.5	12	14.5	10.75	10.75	10.25	6.75	11.5	27	11.5	9.5	11.75	4.5	4.5	28.25	10.75	6.75
		fly 67	25	18.25	15	9.75	17.25	15	10.75	10.25	9	10.25	5.75	9.5	6	10.25	19.75	10.5	12.25	12	7	10.25	10.25	6.5	15	11.5	13.25	17.25	20.75	12	7	3	7.5	5.75	18.25	3.75	19.5	6.75	11.5	18.75	5.5	21.75	3.5	3.75	10.75	7.75	4.75	6.75	5
		fly 68	31.25	17.75	12.75	10	16	9.25	9.75	11.25	7.25	6.5	8.5	9.75	6	11.75	11.5	13.5	14.25	10.75	11.25	11	9.75	22	13.5	19	14	1.5	0.5	1.5	9	7.5	3.25	2.5	5.5	10.25	7.25	0.75	5	3	3.25	5.5	10	11.25	8.25	0.5	3	0.5	4
		fly 69	46.25	44.75	31.25	29	25.5	27	20.5	28.25	28.5	28.75	20	27.75	25	26.5	18	18	26.25	16	19.75	24.25	22.5	32.25	41.75	39.5	64	42.25	19.75	9.5	14.5	6.5	8.75	8.75	4	4	7.75	11	5.5	6.75	8.75	8.25	9.25	5.75	7.5	9.25	7.25	2.75	10
		fly 70	49.5	24.25	24.75	17	24	21.75	21.75	24.25	24.5	17.75	16.75	17.75	24.75	18.25	13.75	14.5	13.5	14.25	28.5	24.75	29.5	23	27.75	34.5	19	22.25	20.75	26.5	9	23	11.5	6.75	24.75	18.75	14.75	10	8.75	0	12.25	12	16.75	28.5	7.5	6.75	4.75	5.5	2
		fly 71	41.75	31	27.5	25	19	17.5	20.5	14	20.25	10.25	5	14.5	10.75	16.5	17	7.5	9.25	12	11.75	14.5	20.25	21	23	23.5	17	12.25	15.25	27.75	21.75	16.5	8.25	13.25	12.5	21	21	10.5	15	9.25	6.5	13	14.25	8.5	18.75	23.5	7	6.25	5.5
		fly 72	28.75	32.75	26.75	29.25	15.5	19.25	38.25	22.75	20.25	15.25	12	12.25	13.25	13.25	11.25	11	10.75	12.5	5.25	20.75	8	16.25	24.75	17.75	29.25	15.5	3.75	7	2	2.75	1.5	1.25	1.5	2.75	2.75	9.75	5.5	6	3	2.25	11.75	10.5	17.25	9.75	10.5	1.5	14
		fly 73	44	30	28.25	30.25	23.75	27.25	28.25	22.5	23.25	22.75	24.5	24.5	26.25	16.25	16.25	24.25	19.75	23	24.5	22.5	26	28.75	28.5	33.25	24	11.5	6.25	7.25	9.75	8	10	10.5	7.25	6.5	7.5	9.75	15.25	10.25	25	4.5	2.5	1	1.5	6	4.5	0.25	2.25
		fly 74	11.25	36.5	20	13	16	11	15.25	15	10.25	14.5	13.25	11.5	19.5	4.75	9.5	22.75	5.75	6.75	7.25	10.5	6.5	9.5	21.75	18.75	11.5	0.5	9.5	5	2.5	0.25	3.5	2.75	5.5	9.5	4	1.5	1	2.5	0	0.25	1.25	3.5	5.25	6.5	0.25	0	0
		fly 75	29.25	17.75	11.25	9.75	12	18	15	10.5	9.25	11.75	9.25	13	17.5	9	14.25	13	8.25	9.25	12.25	20.5	12.5	25	22	25.25	7.75	23.75	5.5	9.75	9	7	9.5	11.25	11.5	7	4.25	16.5	9	3.75	5.5	1.75	1.75	9.25	2.5	1.75	1.5	2.75	0
		fly 76	33.25	21	11	20.75	9.5	14.75	13	13.75	18.25	10.5	12.75	14.25	10.75	7.75	10	6.25	14	9.75	8.75	10	14	14.5	17	24.25	17.75	26.5	7	7.25	8.75	9.5	9.25	13.5	4.5	3.25	6	11.5	4.25	0.25	0.75	11.5	11.75	2.75	13.5	7.5	4.75	1.75	3
		fly 77	33.25	18.5	11.75	13.25	10.25	11.25	13.25	21	22.25	5.75	10.5	17.5	9.75	8	6.25	5	4.5	9.25	7	9.75	11.75	7.75	11.5	14.5	9.75	15.75	5.5	1.5	3.75	5.5	4	8.25	6.5	4.25	4.25	7.25	19.5	21.75	1.25	2	1.25	8.25	13	14.25	1.75	12.75	7
		fly 78	37.25	33.5	33	29.5	24.75	33.25	41.25	25	17.75	17.5	26.25	27	24.25	18	21	23.25	18.5	21.5	24	24.5	21	27.75	35.75	35	43.25	32.25	24.5	19.5	5.75	8.75	9.25	9.25	8	12.25	3.75	6	4.75	10.25	3.5	14.25	8.5	13.5	7.5	7.75	8.75	11.5	4.75
		fly 79	45.75	37	22.5	22	18	16.25	22.5	20.25	17.75	14.25	15.25	15.75	10.75	16.25	4	9.5	13	15.25	9.75	15.75	15.5	19.75	23.5	23.75	17.5	17.5	16	10	21	10.75	11.5	14.75	11	11	13.75	10.75	4.75	10.25	8	5.25	0.75	2.75	8.25	0.25	0	0.5	0
		fly 80	36.5	17.25	13.5	12.25	9.75	5.75	14.75	17.25	11	25	18.25	13.75	4.25	4	6.25	6.25	5.75	23.5	2.75	14	9.5	18	20.75	26.5	24.75	12.25	0	9.5	0	0.25	0	5.75	8	0	0.25	1.5	11	7	15	16.5	4.5	5	6.75	14.5	12.75	7.75	19.25
		fly 81	31.5	21	18	18.5	14	19.5	17.25	11.25	18.5	16.25	16.75	19.5	20.5	24.75	17	29.5	14.5	15.75	18.25	31.5	13.75	19.5	16.25	17.75	36	15.5	18	11.25	7.25	7.75	7.75	10	13.25	14.5	30.25	22.25	12	8.75	13.75	12.25	13.75	15	8.5	6.75	1.25	2	2.25
		fly 82	25.5	15	9.25	5	7.25	6.5	6.25	5.75	4.5	5.25	3.25	6.25	2.5	3.5	4	3.25	5.5	3.75	5	10.25	8	9.5	6.75	10.5	19.25	11	1.75	4.25	6.75	31	9.25	5.5	17.25	7.5	5.5	7	7.25	10.75	1	6.75	11.75	4.5	6	1.5	8	7.75	5.75
		fly 83	51	41.5	39.5	30	24	27	23.25	23.75	22.25	27.5	38	18.5	26.5	20.25	14.5	28.75	14.75	14.5	22.25	21.5	26.25	27.5	32.75	44.25	39.5	11.25	6.5	2	7.25	4.5	1	3.25	0	4.75	0.5	1.5	1.25	0.75	0.5	3.5	2.25	1.5	5	1	2	4.25	5.25
		fly 84	21.25	15.25	13.5	10.25	11.5	22.25	7.25	6.5	9.5	13	30	20.25	24	30	19.25	13	15.25	24.75	13.75	32	16	13.75	38.5	20	26	27.75	25.5	25.75	28.25	39.75	37.75	32	39.75	16.75	22	49	26.75	35.5	20	15	15	11	14.25	11.25	17.5	16.25	31
		fly 85	36.25	18	15.5	30.5	14.5	11	5.25	13.5	19	11.25	13.25	11.25	14.5	7.25	10.5	8.75	7.25	6.75	8.5	6.75	8.75	14.75	26.25	47.25	17.5	9.75	8.75	9	11.25	9.75	5	7	7.5	10.75	16.75	19.75	8.25	7.75	3.75	6	3.5	22.25	3.75	2	1	3	1.5
		fly 86	30.5	21.5	15.5	13.5	13.75	9.25	12.5	17	10.25	11.25	11.25	10.5	7.75	6.5	7.5	13	6.75	8.75	11.25	9.25	13.25	15.75	31.5	24.75	17.25	9	7.75	18	8	1.5	8.25	5.25	4	7.5	3.5	8	2.25	4.75	3.25	11.25	7.5	4.5	4.75	10	5.5	11.25	1.5
		fly 87	36.5	19.5	18.5	11	8.25	17.5	17	21.25	17.75	9.5	30.75	12	13	16	15.5	13.25	18	14.25	9.25	12.5	6.5	14.25	14	23.75	37	16.5	17.75	19.75	15.75	12.25	17.75	14.75	8.25	12.75	8.5	23.75	12.25	5.25	11.5	8	2.75	19	1	6.25	4	3.75	0
		fly 88	40.5	30.5	27	20	15.75	20.25	14	14.25	17.75	12.75	8.25	14.5	7.5	9	10.25	5.75	32	11.75	22.75	18.75	19.75	20.25	17.5	27.5	23	15.5	12.75	13.75	22.5	5	18.25	34.75	26.75	13	17.25	14.75	15.5	8	6.75	3.75	0	1	5.75	9	2.5	3.5	6.25
		fly 89	21.25	17.75	21.75	22.75	16	19.75	15.25	19.75	11.25	16.25	6	12	6.25	10.25	9.75	7.75	15	6.25	6.5	9.5	19	17	26	16.25	36.75	12.25	4	3.75	3.5	1	6.25	2	7.25	4	10	7	3	13.5	8.5	8.5	7	0	0.5	7.75	1.25	4.5	7
		fly 90	36.75	31.5	25.5	22.75	30.25	41.25	18.5	24	21.5	19.75	15.75	22.5	26.75	23.5	13.25	15	18.75	21.75	15.25	14.25	34.75	29	31.25	32	50	25	17.25	15.25	21.25	16	1.25	11.25	8.75	9.25	21.25	12	4.25	7.25	9	1.25	5.5	5.75	2.75	12.25	18.75	25	7.75
		fly 91	36.25	21.5	20.5	18.75	9.25	16.25	10.5	13.5	13.75	9	7.75	10.75	11	9.75	9.25	6.25	13.5	12.5	11.75	14	9	15.5	18	18.75	28	13.25	4.75	2.25	14.5	5.75	8.5	1.25	2	9	5.75	6.75	4	13	4.75	6.5	19.75	17.25	11.5	13.75	7.5	7.25	5.5
		fly 92	32.5	16.75	17.5	19.25	16	15.5	14.75	13.5	14.25	14	12.25	11.75	8	8.5	6	4.75	7	4.75	7.25	11.5	9	10.75	17.75	21.25	12.25	6.75	5.5	2.25	5.75	5	1.5	4.5	4	10.75	0.75	6.75	1.5	3.5	4	4.5	2.5	7.5	4.5	1	0.5	2.25	1
		fly 93	28.25	21.5	9.5	8.25	10.25	15.75	16.25	12.75	11	22.75	17.5	15.75	9	15.5	14.25	5.25	11.5	7	17.5	18	13.25	24	20.25	24	24.5	28	20.5	14	9.75	16	13.5	14.25	15.5	20	11.75	7.75	5.75	17	18	4.5	8	8.25	4.75	9.75	2.5	11	5.25
		fly 94	44.25	27.25	26.75	24.5	24.25	27.25	28	22.5	27	18.25	23.25	23.75	13.5	20.25	22	18.25	21	26.75	19	28.5	27.25	38.5	37.75	47.75	42	19.25	19.75	10.75	9.75	11.5	10.25	12.5	1.5	2.75	6.75	2.75	7.75	2.75	15.5	7.5	4.5	10	11.25	2	4.75	1	8.25
			bin 1	bin 2	bin 3	bin 4	bin 5	bin 6	bin 7	bin 8	bin 9	bin 10	bin 11	bin 12	bin 13	bin 14	bin 15	bin 16	bin 17	bin 18	bin 19	bin 20	bin 21	bin 22	bin 23	bin 24	bin 25	bin 26	bin 27	bin 28	bin 29	bin 30	bin 31	bin 32	bin 33	bin 34	bin 35	bin 36	bin 37	bin 38	bin 39	bin 40	bin 41	bin 42	bin 43	bin 44	bin 45	bin 46	bin 47
	30d+Spd	fly 1	40.25	33.75	27	22.25	16.25	7	23	19.5	27.75	31.5	40.75	26.5	28.25	28.75	30.5	24.75	14.25	18	6	16.5	28.5	23	35.5	27.5	45.5	25.75	20.75	28.5	34	26	26.5	17.25	12.25	11.5	4.5	19.25	12.25	4.75	9.75	5.25	14	16.5	15.25	8.5	13	32.75	5.5
		fly 2	67	29.25	28.25	23	21.5	31.75	23.25	28.5	18.5	23.25	31.25	26.75	25	21	24.75	22.5	23.25	18.75	18	17.75	22.25	23.5	29	27.75	52.5	44.25	35.5	18.25	4.25	36	27.25	42	22.5	28	25.75	22.25	6.25	13.25	6.25	15	22	28	17.25	2.5	18.25	16.75	21.25
		fly 3	41.25	30.75	34	32.25	30	29	24.75	31	27.25	27.75	24.75	23.75	19.25	18.75	13.75	13	15	21	21.25	17	21	18.5	31.25	29.75	60	30.75	24	27.25	27.75	13.25	29.25	15.5	17.5	11.75	10.25	9.75	14.25	10.25	16	7	12	7	21	13.75	4.75	1.75	8.5
		fly 4	55.5	44	36.5	32	35.75	29.5	31.75	27	31	28	27.75	28.25	32.25	26.5	21	20.25	17.75	23	21.5	22.5	23.5	26	29	35.75	59.75	38	19.25	8.75	7.75	5.75	14	9.5	8.5	11.5	11.75	5.75	13.75	7.75	15	8.25	8.5	5.25	1	3.5	2.75	6	7.25
		fly 5	61	36.75	24	29	23.5	24	27	26.25	21.25	29.5	32.5	28.75	28.75	30	35.75	31.75	30.75	23	16.75	16.75	35.75	31.5	36.25	40.25	60.5	53.25	41.75	30.75	40.5	37	42	30.25	26.25	25.75	28.75	29.75	31.5	30.75	17.5	18	33	16.75	18.5	14.5	12.75	28.75	20.25
		fly 6	49	33.25	36.25	19.5	28.5	30	35.5	34	36.5	32.75	34.5	31	31.75	27.25	22.75	14.5	25	16	18	21.25	22.25	30.5	28.25	39.25	75	29.5	21.25	17	21	21.75	21.5	21.5	15.75	14.5	16	10.5	13.25	10	11.75	15.5	9.25	7.25	17.75	14.5	16.25	9	11.75
		fly 7	42.5	21.5	38.25	18.75	14.5	14	21	12	11	11.5	18.5	13.75	16.5	12.75	15.25	13.5	13	16.5	14.75	14.75	9.75	15.5	14	19.5	18.25	23	22.25	14.75	9.5	9	3	11.5	21	5.5	18.25	14.25	17	10	2.25	21	12	16.5	8	12.5	4	13.75	10.75
		fly 8	43	29.25	25.5	26	21.5	19.5	18.5	19.75	18.75	21.25	18.25	22	20	22.75	15	13.75	16	14.75	16.5	22.25	25.5	25.5	23	24	30.75	14.25	8.25	10.25	15.25	14	11	14.5	17.25	14.75	18.75	12.75	11	14.75	15.75	7.5	8.25	10.5	4.75	7	4.25	4.25	1.75
		fly 9	37.25	33.5	23	27.5	25.5	29.75	28.5	30.5	29.25	36.25	31.25	30.5	25.5	25	22	21.75	21.75	23.75	30	16.5	25.5	26	24.25	33.75	38.5	21.75	14.25	10.25	11	12.75	9.5	11.75	11.5	12.5	11.75	32.25	12.5	12	4.5	8	7.75	11.25	7.25	8.75	10	7.75	9.25
		fly 10	65	47.75	45.5	39.25	44.25	41.75	36.5	44.25	38.25	41.25	31.75	39.5	42.5	30.75	26.75	22.75	26.25	24.75	33.5	43	40.75	29	32.75	41.5	67.25	35.5	25.5	14.25	20	15.75	33.75	10.75	15	11.75	10.75	14.25	5.5	14.75	9.5	11	6.25	20.25	21.5	9.75	10.25	3	5.5
		fly 11	48.25	29.75	31.75	25.5	27.25	24.75	25.5	30.25	27.25	33.75	29.25	30.75	34.75	32.5	29.75	32	33.5	33.75	37	41.25	41.25	35	47.5	54	83.25	63	44	42.5	41	35	29.25	26	17.5	19	13	10.75	12.25	12.75	9.25	8.5	4	4	0	8.5	5	3	3.25
		fly 12	34.5	27.75	26.25	19.5	21.25	26.75	16.5	14.75	11.25	5	6.75	3.25	3.25	5	8.5	19	5.5	10.25	11.75	11.75	19	24.5	30.5	38	38	35.25	34.75	21	26	20.5	9.25	25	16.75	11.25	27.75	9.75	18.25	17.75	10.25	5.5	6.25	17	16	8.75	9.5	14.25	6.5
		fly 13	39	33.25	35.5	32.25	31.25	30.5	31.5	22.75	29	26.25	30.5	32.25	38	37	20.75	32.25	34.5	25	29.5	26.75	24	25.25	19.75	32.25	45	22.5	20.75	11.25	14.25	15.5	13.5	8.25	4.5	8	13	10.75	16	19.25	3.75	6.5	1.5	2.5	1.5	6.5	14.5	8.75	2.5
		fly 14	9.75	18.75	14.25	16	9	13.5	19.25	13.5	15.75	10.75	14.25	12.25	12.5	14	14.75	12.25	11.25	14.75	14.25	10.75	14.25	12.5	13.5	14.25	35	26.5	23.75	8.75	10	12.75	13.75	21.25	26.25	10.25	7.5	13.5	4.5	3.5	4.75	6.75	11.25	6.5	7.75	1.5	8.5	0	0
		fly 15	33.75	17	16.5	19.25	16	15.5	16	14.75	18.5	15.5	18.5	10.25	21.75	31.5	20.5	16.75	23.25	15.75	11.5	12	18	10.25	16.5	27.25	39.25	29.75	29	15	12.75	5.5	7.75	4.75	10	2.75	2.5	4	9.5	10.5	0.25	2	5.25	1	4.5	6.25	6.25	0.25	2.5
		fly 16	67.5	52	41.25	38	33.5	36	35.5	38	36.75	37.75	37	33.75	33.5	41	39.5	37.5	35	30.5	30.25	31.75	36.25	28.25	20.75	23	53.75	33.25	26	14.75	13.75	17	20.75	14.25	12.25	14.5	16	9.5	17.5	14	9.75	16.75	14.75	11.25	11.75	9	8	4.5	5
		fly 17	51.5	38.75	50.5	43.5	42.75	34.75	34.75	31.75	23.25	23.75	27.25	23.25	17.75	19.25	19.5	16.5	21.75	27.25	27.5	30	32.5	33.25	45.75	49.5	72.75	41.5	34	22.75	14	15.25	16.5	20.5	18.5	23.75	12.5	14.25	17.25	24.75	11.75	13.5	12	16.75	9	7.25	6.75	6	9.25
		fly 18	45.75	29.75	21.25	22	17	8.25	14	14.5	12.5	12	9	14.25	18.5	12.5	15.25	17.25	14.25	15.25	19.25	13.25	17.25	22.75	18.75	25.75	34.5	41.5	22	19.25	19.5	8	22.5	17	25.25	14	12	38.25	36	5.5	20.5	12	20.25	15.75	6	5.75	17	15.25	4.5
		fly 19	43.25	24.5	24.25	19	17.75	12	15	15	17.75	20.75	20.5	17	24.5	19.5	19.75	18.25	21.75	27.25	29.25	27.5	31.25	31.5	38.75	47.25	47.25	29	24.25	16.25	12.5	9.25	9	11	3.5	2.25	1.75	0	0	0	0	0	0	0	4.75	0.75	0.5	2	6.75
		fly 20	46.5	32	30.25	30.5	33.25	27.75	32	38.5	32.5	22.75	28.25	36.75	35	37.5	37	48.75	42.25	25	24	30.25	36.75	30	45.5	38.75	62.5	41.75	38.5	60.5	37	45.75	50	21	37.5	39	33.75	11	13	15.25	16	11.75	5	0	4.25	6.5	2.75	13	0
		fly 21	43.75	34.25	30	29.75	29.25	27.75	28	25	25.5	29.75	24.25	31.5	29.25	27	30	27.75	24.25	32.5	29.75	27.75	37.75	36	39.25	40.75	72.25	79	47	39.75	38.75	30.25	18	26.25	22	45.25	41.75	20.25	13.5	23.5	11.75	23.5	25	17.25	19.75	26.75	9	4.5	0
		fly 22	35.25	27.5	21	20.75	23.5	19	24.25	21.5	28.25	22	22.5	31.5	24.75	18.25	23	23.25	13.75	15	23.25	27.25	30	37	26.25	28.75	44.5	31	30.75	20	10.75	6	2.25	4.75	8.25	7.75	7.5	10	14.5	12.25	7.25	10.5	14.5	8.5	17.75	21.25	6	9	7.75
		fly 23	35.75	29.75	22.5	22.5	26.5	20	20.5	22.75	19	19.75	20	21.5	19.75	15.5	22	14.25	17.75	19.25	22.25	17.75	14.75	22.25	25.75	22	54	35.75	20	23.5	13.25	13.75	10.5	21	16.25	11	11.5	8.75	6.5	4.75	4.5	3.25	2.25	6.75	6	2.75	3.5	0	0
		fly 24	27.5	16.25	18.75	20	24.25	26.75	19	23	24.75	23	28.25	21.25	22	24.25	19.75	17.5	21.25	22.75	21.25	23.5	14	24.25	35.5	37	59.75	37.25	16.5	14	10.5	7	10.75	6.75	6.25	4.75	7.75	4.5	3.75	4.5	10.75	8.5	2.25	0.75	0.25	0.75	0	0.25	1
		fly 25	27.5	20	17.75	10.5	23.25	9.75	17.75	13.75	16.75	14.25	17.25	10.75	15.5	18.75	13.25	15.5	8.75	11	13.5	17.25	21.25	26.5	19.5	21.5	34.25	22.75	10.5	12	18.5	14.5	2.75	13.75	3.75	3	9.25	6.75	1	4.75	2.25	0.5	0	0	0	0	0	0	0
		fly 26	51.5	38	34.5	27.5	22.5	27.25	26.75	27.75	29.75	24.75	25.25	25.5	25.5	33	25.75	28.5	33.5	30.25	32.5	34.5	29.25	17.25	18	29.75	34.75	17.75	5.25	8.25	12.5	10.5	8	15.25	11.5	13.5	4.25	8.25	3	15	0	6.25	6.25	18	3.75	2.5	0.75	18.5	16.25
		fly 27	37.25	21.5	18.75	14	11.25	19.75	20.5	25	16.5	22.25	19.75	28	18.25	19.75	28.75	26.5	24.5	13.25	23.25	37.75	20.5	19.25	20.5	26	43.25	24.5	0	0	0	0	0	10.75	4.25	0.5	8.25	34.25	16.25	16.75	16.5	26	15	18.75	0.25	27.25	9.75	20.75	19.5
		fly 28	65	51.25	40.25	33	30.75	28	36.75	22.75	28	19.75	24.75	25	17.75	18.5	21.5	22	20.5	17.75	14.75	22.75	31.75	34	49.5	58.25	86.75	46.75	32.25	24.5	25	18.75	16.25	17	16	17.25	17.5	13.75	12	9.75	14.25	10.25	11.25	10.25	15	22.75	15.5	10	3
		fly 29	31.75	16.75	15.25	12.5	12	18	11	14.5	9.25	8.75	9.75	11	8.75	18.5	29.5	12	11	17.75	16	15.5	11.5	15	24	15.5	30	14.75	10.75	6	8.75	2.5	1.25	2.5	7.75	4.75	0.25	2	4.75	0	2.5	0.75	0.75	5.75	5	7.25	1.25	6.75	6.5
		fly 30	33	15.25	9.25	13.25	11.25	10	6.5	11	6.5	11.5	7	8.75	9.5	15	11.5	14.25	8.5	12.5	9.75	14.25	9.75	25.5	20.25	20.5	32.25	37	29	34	6.5	4.75	5	2	5.5	19.75	16.75	9	13	9	3.5	6.5	11	10.75	4.5	14.5	15.25	8	2.75
		fly 31	26.75	20.25	18.5	15.25	12.25	11.25	15	11.75	15.5	13.5	13.75	14.25	19.25	16.75	11.25	14.75	7.75	9	10	18.25	15.25	15.5	27.5	28.5	48.25	20	21	17.25	12	14.25	16.5	9.25	10.5	4.5	1.25	5	0	0.25	0	0	0	0	0	0	5.75	0	0
		fly 32	36	22.5	19	14	14.5	16	14	14.25	12.75	14.25	11.75	9.75	13	12.75	10.25	17.75	12.25	13.75	13.5	24.25	18.5	18.25	23.75	15.25	40.25	30.75	26	15.75	9.25	10	8.25	6	11.5	8.25	4	2.75	15.75	4.5	9.25	6	3	7.75	7.75	4	7.25	3	5.75
		fly 33	30.75	32	24.75	24.5	27.25	26.25	24.75	19	17	20.75	16.75	18.75	26.5	15.25	16	23.5	18.75	18	16.25	19.25	11.25	16.5	24	28.75	16.5	10.75	14.25	12.25	14.25	19.75	16.75	15.25	12.25	13	15.25	12.5	14	15	8	6.75	11.25	10.75	14.5	17	8.25	13.75	9
		fly 34	37.5	26.5	27.25	29	29.5	25.75	33.75	24.5	29	33	34.25	26.75	28.5	28.25	21.25	25.25	26	20.75	16.5	25.25	22.75	25	25	28.25	29	12.25	12.5	12.25	7	9.25	8.25	7.25	8.5	11	11.5	8	10	7.75	4.75	7.5	17	4.5	12.25	12.25	11.75	6.5	5
		fly 35	21	19.75	12.25	12.75	11	9.75	9.5	14.75	17	15.5	25.25	17	17.5	15.25	49	14.75	15	20.75	21.75	15.75	22.5	16	21	29.25	28.75	32.75	30.25	41.75	25.5	27.75	45.25	10.75	17.75	6	15	27.5	11	5.5	16.75	16.5	1	18.25	16.75	17.25	3.75	6.75	19.5
		fly 36	9.5	29	16.25	14	6	13.75	11.25	12.25	7	12.75	14.5	9.75	5.5	12.75	12.75	5	4.75	10.25	8.5	10	9.75	12.5	8.5	15.25	33	20.25	13	7	9	13	8.25	12.5	5.25	7.25	10	6.5	5.5	7.5	8.25	2.25	11.25	12	4.25	7.25	4	8.5	10.75
		fly 37	46.25	25.75	21.5	20.25	22.25	20.5	21	21.75	20.5	23	23.25	22	17.25	18	21	15.25	16.5	19.75	19	25.5	20.75	15.5	13.25	17	51.25	37.25	22.5	16.25	12.75	18.5	27.5	26	23	17.5	9.5	9.75	13.75	14	11.25	10.75	5.75	11	10.75	11.5	7.25	6.75	4.5
		fly 38	39	27.25	16.25	23.25	20.5	18	19.25	15.25	12.5	18.75	18.75	11.5	8.75	7.25	7.75	9.5	9	22.75	18.5	18.25	22	22.5	21.25	20.75	51.75	26.25	29.25	23.5	17.25	21.5	31.75	11	13.5	8.75	8	22	13	14.75	17	17	7	7	15	21	25.25	14.5	9
		fly 39	41.5	21.5	19.75	18	23.25	14.5	14.25	26.5	19.25	22.25	20.25	21	19.25	24.75	18.75	20	20.75	22	21.75	24	27.75	26.75	27	32.5	61	24.75	28	22.75	21.5	24.5	25	12.25	20.75	17.25	16	2.5	7.25	0	0	0.25	0	0	0	1	6.75	1.75	2.5
		fly 40	22.75	18	14.75	7.75	10.75	12.25	14	7.25	10.25	15.5	18.25	12	11.25	12.25	17.25	15	8.75	8.25	14.5	10.25	15.75	10	16.25	18.75	23.75	19.25	7.25	1.25	0	0	0	0	4.25	0	0	0.25	0	0	3.75	1.75	0	2.25	0.5	1.75	0	0	0
		fly 41	59	28	20.5	21.25	13.5	16.5	19.75	11.5	17.75	15.75	13	6.5	10.25	12	11.75	16	6.75	11.25	19.5	15.25	12.5	14	15	17.25	24.75	20.25	17	11.25	4.25	9.25	5.75	11.25	11.5	15.25	3.75	8.5	3	7.75	6.5	5.75	11.25	15.5	6.5	5.75	2.25	10.25	9.5
		fly 42	46.75	27	20.75	15.75	20.75	17.25	18.25	12.25	21.5	30.25	17.5	17	18.25	16.75	21	15.75	17.75	20	17	21.75	22.75	23.75	31	30.5	35.25	26.5	34.75	22.5	19.25	18	21.5	9.25	13.75	15.75	10	9.75	13.5	7.5	4	11.5	3.25	8.75	4.5	3.75	6.25	2.75	1.5
		fly 43	17.25	0.5	9.5	12.75	12	28	2.75	4.75	13.75	17.5	17.5	4.25	7.75	11	13.75	21.25	4.5	9.5	9.25	11.75	10.5	7.25	4	14.25	26.25	14	3.75	6	6.5	1.75	12	0.5	6.75	10.25	3.5	22.5	6.5	3	11	2.75	4.5	0	5	1.25	6.5	1.5	5
		fly 44	39.75	32	26.75	27.25	25.5	26.75	25.5	27	23.25	15.5	22.75	22	22.5	22	19	15	20.75	18.25	23.25	16.75	20.75	19.75	29.25	28.75	48.5	31.75	14.5	19	24.5	17.25	25.25	11.75	23.5	21.25	11	7.75	14.75	8.25	12.25	11.5	4	5.75	5.75	2	2	9.25	8
		fly 45	13.25	9.75	13.5	8.5	11.25	4.75	9.75	7.5	11.5	8.5	11.5	8	7.5	7.75	8	7	10	5.25	4	5	3.5	4.5	7.25	11.75	22.25	13.75	13.25	7.75	15.5	13	10.75	5	11.5	5.25	10.75	4.75	1.25	7	19.75	9.75	7	1.75	7.25	7.25	19.75	10	6.25
		fly 46	53.75	42.5	36.75	30.75	32.75	42.5	30.5	32.5	29	33	28	27.5	34.25	28.75	30.75	27.5	31.25	29.75	30	29.5	32	26.75	40.25	42.25	71.75	48.25	41.75	39.5	13	17.25	9.75	19.5	19.75	4.5	29.5	7.75	11.5	20	10.5	1	2	9.25	14.25	3.25	7.75	10.75	6
		fly 47	34.5	30.25	26.75	18.75	21	16	21.75	17	16.5	18.25	19.75	13	12.5	6.25	15.75	20.5	15.75	18	16.75	16.5	15	13.25	15.5	20.25	20.5	17.25	14.5	6	6.5	6.5	8.75	12.25	11	9	9.75	7	11	7.75	5.75	4.5	11.5	7	7.75	3.75	3.5	9.25	4
		fly 48	27.25	28.25	19	18.75	16.25	17.25	16.5	11.25	14.25	13.5	13.25	12	14.25	14.75	15	15.5	15.25	16.25	16.75	22.5	15.75	14.5	16.25	18.25	13	11	18.5	11.25	10	15.5	17.5	6.5	8.75	7	7	4.5	9.5	4	18.25	24.75	11.25	6	13.75	8.75	10	4.75	13.75
		fly 49	22.75	14.5	11.5	9.25	7.25	9	7.5	11.25	9	12.25	9	12.5	5.75	12	7	10.25	8.75	8.75	4.5	8.25	11.75	9.75	11.25	15	31.5	13.75	9.25	7.75	11	8.75	5	7.25	6.25	6.25	5.25	10	7.25	5.5	2.5	5.5	7.75	6.75	3.25	1.25	0	0	1.5
		fly 50	28.25	22	20.25	24.5	26.25	23.75	8.25	17	18.5	18.25	17.5	11.75	19.75	18	17.25	15.75	14.5	16.25	11.25	7.75	13.5	10.25	11	18	41.25	17.75	12.5	5.25	2.75	0.5	4.75	11.25	4	3.5	7.25	0	3.5	1	1.5	8.25	13.75	1.25	0	0	0	6	10
		fly 51	7.5	6.75	7.25	3.75	7	3	12	6.5	7	7	7	4.25	9.75	3.75	4.75	18.75	6.25	9.5	7.25	5.75	4.75	4.5	7	17.5	28.75	19.5	11.75	4.75	9.25	2.75	2.5	2.5	0.25	20.25	2.75	4.5	3	2.25	0	1.75	1.75	0	0.5	0.75	0	1	0.25
		fly 52	22.5	17	17.75	19.75	23	24.25	14.25	19.75	18.75	17.75	17	16	20.5	18.5	18.25	18.5	13.5	17	20	14.25	31.25	15.75	28	35.75	38.75	23	7.25	6.75	7.5	13.25	4.75	0	1.25	4.5	1.5	3	0	3.25	4	5.75	5	1	0	0	0	0	0
		fly 53	27.5	23.25	22.5	21.5	16.5	15.75	13.5	19.75	17	13.75	15.5	17.25	18.25	15	15	16.25	13.25	15.5	16.25	13	10.75	15.5	19.75	13	13.75	6.25	9.75	7.75	7	16.75	11.75	13.25	5.5	6.25	2.5	10.75	5.75	5.75	3.25	3.25	6.5	6	6.5	2.5	3.5	3.75	2.25
		fly 54	22.75	21	17.5	12.25	19	17.5	14.5	14	11.25	11	9.75	14	10.5	12	16.75	7.75	7.25	5.5	7.25	5.75	12.25	7	11	17.5	9.25	11.5	13.5	9	5	17.75	4	5.25	1.75	1.5	3.5	0	10.75	3.75	3.25	1.5	9.5	4.5	0	1	2.25	6.5	0.5
		fly 55	21.5	20.75	16.75	15.25	16.75	14.5	19.75	18.5	27.25	23.5	8.5	10	14	15.75	7.5	3.75	8	8.75	22.25	5.25	21	22.5	17.5	23	59.75	53.75	40.5	29.25	20.5	11.25	4	3.75	4.75	1.25	7	13	4.75	3.5	3	5	3	0	0	2	0	4.75	2.75
		fly 56	25.75	8	21.25	30.25	20.5	17	8.75	4.25	13	8.5	12	16.25	9.25	12	10.5	4.25	6	0.5	12	7.75	16	14.25	8.25	17	10.75	12.25	13.5	7.75	2	25.5	9.75	6.75	10	9	10.5	2.75	33.25	18.75	9.5	2.5	16.5	15.25	5.25	12.75	12.75	13	4.5
		fly 57	13.75	57	39.75	27.75	30.75	28.5	19.25	23	23.5	21.5	32.75	26	20.25	16.25	19.25	16	7.75	12.75	11	16.25	17.5	6.5	10	37.5	17.5	9.75	10.75	4	6.25	11.75	0.75	2	1.5	4.25	1.75	5	3.75	1.5	12.5	6.25	0.75	7.5	12	10.5	4.5	2.25	1.75
		fly 58	65	32.25	32.5	24	20.75	22.25	18.25	17.25	16.5	16	14	10.5	17.75	12.75	11.25	11.75	12.75	12.75	11.5	12.25	12.5	15.25	23	22.5	57.75	34.75	34	17.75	20.25	11.75	14.25	13.25	20.5	12.75	11.5	15.5	14.75	15	11.75	11	13.75	16.25	15.5	18	14	18.5	14.5
		fly 59	9	10.75	13.75	9.75	21.5	4.5	7.25	3.75	2.25	7.5	13	9.75	7.75	10.5	5.5	22.5	7.5	15.25	11.25	14.75	14.75	16.75	16.25	18	16.75	20.25	10.25	4.25	0.75	2.5	10.25	2	2.75	0	0	0	0	0	0	0	0	0	0	0	0	0	0
		fly 60	28	12.5	10	12.5	11.75	16.25	12.75	15.5	12.25	9	8.5	9.75	6	7.75	7.25	12	11	12.75	14.75	9.25	8.5	10.5	22.25	16.5	28	8.5	16.75	5.25	4.25	1.5	4.75	2.75	4.25	6.75	8.75	4	4.5	1	2.25	0	0	3	2.75	1.5	0.5	3	0.5
		fly 61	40.5	17	19.5	20.75	20.25	16.75	15.5	17.25	30	22.25	22.75	20	15.5	10.25	5.75	9.5	10.25	6.25	10	8.5	3.5	7.25	17.5	16.5	23	14.25	4.75	4.5	5.75	3	8	10.25	6	1.75	4.75	2.75	4.75	8.25	2.5	5	11	2.75	9	1.5	0.25	0	6
		fly 62	44.5	31.25	29.75	26.25	27.5	30.25	33	32.25	33.5	29.75	30.25	29	27.5	21.75	29.5	27.75	26.5	27.5	26.5	30.25	26.5	29	38.25	47.25	54	42.25	32.5	35	21	27.75	23	17.5	17.5	9.75	11.75	8.75	11.25	13.25	10	16	11.75	10	13	15.75	13.75	7.5	7.5
		fly 63	52.75	46.25	37.75	31	27	26.25	28.25	28.25	23.5	22.5	27.75	13.5	20	26.5	19.5	27.25	27.25	30.75	34.75	33.75	37.25	40.5	36.25	48.25	38.25	18	23.5	15.25	12.5	17.5	17	11.5	4.75	9.75	2.5	5.25	9.5	8	1.5	2	1	4.25	0	0	0	0	2.25
		fly 64	35.25	30.75	25.5	27.25	33.25	33.25	34.5	31	28.75	30.25	34.25	21.25	19.25	24.75	8	14.5	16.75	19	11.75	10.75	19.25	12.75	27.25	28	27.25	22.75	5.75	9.5	1.25	2	4.5	7.75	13.75	10.25	13.75	14.25	3	5.25	7.25	8	7	5.75	9.5	13.5	8	16	15
		fly 65	33.75	27.5	18.75	19.75	19.5	22	19.75	17.5	15.75	14.75	18.75	14.75	12.75	11.5	13	11.75	10.5	12	8.75	12	13.25	9.75	14	17	21	12.75	5.75	5.5	6.5	9.75	6	4.5	7.5	5.75	4	6.75	3	4.75	1.75	5	2.75	4.25	8.25	3.5	3.25	1.5	1.25
		fly 66	14.75	8.75	12.75	11.5	8.75	17.25	9.75	16.75	17.25	17.25	15.5	10.25	20.75	14	13.25	14.5	18.75	11	13.25	17	12	18	28	28.25	37.25	18.5	8	3.5	4	5.75	1.25	2.25	1.25	0	0	0.75	0.5	0	4.25	0.75	6.75	7.5	12.75	4.5	3.5	7.5	5.5
		fly 67	37.75	29.25	28.25	25.25	25.25	21	24.5	25	22	21.25	20	18.75	16.25	22.5	12.75	24.5	21.5	18.75	16.25	23	13.5	25.25	28.5	29	48.25	35.5	31	24.5	8.75	8.25	16.5	18	15.5	25.75	7.25	21.25	29.75	11.5	17.25	6.5	20.5	16.25	3.5	18.25	14.5	9	2.75
		fly 68	49.25	40	38.25	34.75	36.5	33.25	33.5	35.75	34.5	32.5	36.75	34.5	33.25	34	32	31	28.5	27.5	31.5	36	27.25	34.75	37.5	46.75	33.5	26.5	24	16.25	16	21.75	12	11.5	7.75	14.25	20.5	15.5	11.5	26	13	3.5	7	6.75	18.5	13.25	7.75	9.75	5.75
		fly 69	28.75	35.25	34	34.75	34.75	37.25	34.75	35.75	36	40.25	35.25	28.5	25.5	21.75	19.75	29.5	19.75	21	19	29	25	29.75	38.75	42	48	41	23	12.75	21.75	2	5.25	9.75	6.5	13.25	5	8.5	2.5	8	9.75	8.5	18	12.25	3.25	11	9	5	0
		fly 70	62	53	57	51.5	42	37	43.25	40.25	43.25	35.25	39.75	45.25	28.75	26	29.75	21.25	40	34.75	31.25	38.25	36.5	50.25	57.5	68	57.25	34	27	19.25	20	14.25	13	11.25	12.5	14.5	19	11	8.25	8	11.25	4.5	9	4.5	6.5	8	13.75	5.75	11
		fly 71	40.5	34.5	30	32	23.5	24.25	27.25	30.5	31.75	31.75	25.5	28.5	31.5	33.5	25.25	25.5	20.25	20.25	26.5	28	30.75	27.5	36.25	41.5	47.75	23.5	13.75	9.75	11.75	12	12	19.5	8.5	5.5	2.25	7.5	9.5	4.25	3.5	3	5.5	6.25	7.5	9.5	7.5	6.75	6.75
		fly 72	35.5	22.25	19	14.25	19.25	17.5	14.25	16.25	17	18	18.5	19.75	18	17.25	17.5	19.75	20.25	20.25	18.25	20.5	19.5	23	27.75	24.25	30.25	25	23.75	14	9	15.25	11	19	12.25	9.25	9	6.75	10.5	7.5	4.5	4	9.75	5	7.5	9	5.75	5.25	2.75
		fly 73	41	26	20.25	30	20	20	29.25	26.25	32	33.75	21.5	28.5	32	29.5	26.25	21.25	18	19.5	14	20.5	17.25	30.75	34.5	37.75	46	24.75	10.75	14.25	8	8.75	10.75	9.25	6	12	1.25	6.5	9	1.5	2.75	3.25	2.5	1.75	8.75	1	8.5	2.5	0
		fly 74	83.25	66.5	60.25	52	53.25	48.25	50.5	44.5	45.25	41.75	48.5	49.75	40.25	26.5	32.75	32.5	33.5	33.25	41.75	32.5	36.25	48.75	51.75	64	72	51.25	33	33.5	37.25	31.5	21.5	17.5	35.25	24	17.5	11	20.5	25	19.75	11.75	32.25	20.5	22.75	10.5	31	24.5	17.25
		fly 75	7.25	11.5	9.5	6.25	8	15	9.5	10	13.75	13.25	13.75	11.5	7.75	11.25	11	5	7.25	10	13.25	9.5	5.75	9.25	12.5	17.5	23.25	26.5	20.75	17.75	7.5	11	7.25	8.25	4.75	4.25	3.25	5.5	8.5	2.25	0.25	7.5	4.75	7	4.5	2.25	0.75	2	2
		fly 76	77.5	62.75	55.5	55.5	58	56.75	42	33.75	34.5	37.25	24.5	26.5	21.5	11.25	10.5	13.75	13.75	17	25.5	26.5	35.5	32.5	41	47.5	74	54	40.5	14.75	17	3.25	28.5	18.25	29.25	6.25	33.25	18.75	10.75	22.75	7.75	7.25	7	23.25	20.25	11	24	7.5	14
		fly 77	37	27	25	21.25	18	14.5	13	18.25	13.5	16.5	17.5	17.75	21	20.25	19.5	16.75	22.75	27	26.75	34	29.75	30.25	33	39.5	40.75	16.25	6.5	7.5	7.5	13	6.25	4.25	13	5	6.5	2.25	7	3.5	11.75	0.25	5.5	4.75	8	6.75	3.25	1	3
		fly 78	69.5	56.25	49	38.75	38.25	35.25	38.5	36.5	44.75	37	42.5	43.25	41.25	46.5	39.5	48	45.25	45.25	49.25	53.25	60.25	65.25	60.25	78.5	44.25	29.5	15.75	15.5	7.75	9.75	11.75	11.25	13	6.5	11.75	7	4.25	5	7.25	10.5	10.25	4.5	4.25	3.25	13.75	7.25	9.5
		fly 79	58.5	40.75	39.25	37.25	37	34.25	31	32.5	28.75	26.5	26.25	23	24	23	21.5	18.5	18	13.25	20.5	21.25	21.25	24	32.5	43.25	57.25	41.25	33.5	26.75	11	5	9	12.25	9.75	12	4	6	7.75	11.25	8.75	8.5	5.25	7	11.5	7.5	18	3.5	6
		fly 80	42.25	38.5	42	36.25	29.25	39	42.5	34.25	40.25	30.25	28	22.25	29.75	32	27.5	23	24.25	30	37.25	34.5	33.5	36	43.5	48	59.25	40.25	44.5	45.75	25	19	24.25	39.75	7.75	20	23.75	22	15	34.5	21	14	35.75	13	16.5	16.25	30.25	14.25	18.25
		fly 81	26.5	17.5	18.5	17	16	14	14.75	13.75	12	16.25	19	11.75	13.5	8.75	8.25	9	15	7.75	5.75	9.75	9.75	8.25	21.5	16.25	16	11.75	8.75	6.5	18.75	0.5	0.5	1	7.5	7.5	7.5	20	10	24	15.25	43.5	33	14.25	9.75	19	9.75	14.75	10
		fly 82	32.75	20	16.25	22.5	17.75	15	17	15.25	17.75	19.5	11.5	16.5	14.75	21	14.75	15.25	16.75	8.75	17.25	12	14.25	13.5	21	25.5	45.25	32	25	9.5	11.25	4	9.5	6.75	15	11.75	17.5	8.25	6.25	2	6.75	6.75	16	10.25	8.75	4.75	6.75	7.25	9
		fly 83	47.25	41	39	42.75	41	41.75	48.75	46.75	39.25	41.5	41.5	41.75	43.25	43	41.25	41.25	40.5	41.75	35.75	39.5	39.5	43.25	44.5	52	43.75	28	9	3	3	12.5	11.5	12.5	13.75	9.5	9.5	6.75	8.25	2.75	10	9	5.25	13.25	11.75	21.75	16.25	14	12
		fly 84	47.75	43.25	35.75	33.25	32.25	29.25	29.5	31.75	26.5	25	29.25	28	28.5	28.5	21.5	21.5	23.5	32.25	21.75	22.25	26	31.5	32.25	39	38.5	14.75	11	13.5	18.5	8.25	6.25	12.75	4.75	14.75	18.25	21.25	11.25	3.75	15.75	13	18.5	19.5	22.5	16.25	28.75	1.75	2.75
		fly 85	31	18	13.25	13	9.5	12	7.5	10.25	12.25	7.25	9.25	5	4.5	8.25	8	7.5	8.75	7.75	11	11.25	9.75	9.25	23.25	16.25	5	6.25	2.25	22	12	18.25	13.25	13.75	10.5	9.75	6	8	20	7.75	4.5	4.5	3.25	5.5	7.75	4	7.25	2.5	6
		fly 86	29.25	11	14.5	29	13	18.25	11.75	14.75	13	11	9.5	21.75	8	4.75	6.5	12.25	3.5	11.5	11.75	12.5	13	17	12.25	18.25	36.25	28.75	15.75	12.5	11.25	4.75	0	8	0.25	0	8.75	0.75	1	10.5	0.25	3	4.75	3.5	6	0.5	6.5	0	0
		fly 87	30.25	15.75	17.5	14.75	17.25	19.75	16.25	15.25	10	18.25	15.25	10.5	14.25	12.25	16	12.75	12.75	10.5	13	13.75	11.75	15	14.25	18.75	26.25	16.5	7.75	10.25	5.25	8	11	5.75	20.5	7.25	16.5	19.5	13.5	9.75	11	19.5	18	17.25	6.25	20	17.25	11	3.5
		fly 88	51.25	32.25	31.75	25	27	24.5	22	15.75	24.25	24.25	26.5	21.75	19.5	24.5	20	18.5	17.5	18.5	17.75	19.75	16.5	22.75	29	32	36	19.75	21.25	50	50.25	34.5	26.75	35.25	18	12.75	4.5	9.5	18.5	30.25	29.5	12	10.75	10.25	14	11.75	25.75	19.75	17
		fly 89	36.75	20	15.25	17.25	14.75	15	14	13.75	16.25	14.25	13.5	14.25	13.5	13.25	10.25	13	12	11	13.25	12.25	14.75	17	12.75	19.25	42	26.25	16.75	5	10.25	17.25	15	23	10.75	19.5	19	9.25	10.75	16.25	20	12.75	2	5.25	3.75	8.5	4.25	4.5	5
		fly 90	35.25	33.75	34.5	34.25	30.75	40.5	36.25	37.75	35.25	34.75	36.5	28.75	33	31.5	28	30	31.75	30	29.25	34	32.25	34.75	34.5	42.75	46.75	37.5	31.25	19.75	15.25	14.5	8.75	7.25	10.5	17.75	11	14.75	10	9.5	13.5	9.5	11.75	15.5	16	18.5	12.25	9.75	13
		fly 91	38.75	26.25	22.75	21	25.5	21	18.75	13	13.25	12.5	13.75	14.75	15	13	13	14	12.75	15	16.75	15.5	17	23.5	28	31	40.75	28	18.75	8.5	18.75	22.75	11	16	5.5	18	13	11.25	10	11.25	17.75	7.5	6.75	11.25	10	19.5	8.5	8.5	6.25
		fly 92	47	45.5	40	40.5	37	38.5	35.25	32.5	31	36.5	38	34.75	34	35.25	27	29.75	36.75	20.5	18.25	37.5	30.75	37.25	45.5	49.75	28.75	3	6.25	3	8.75	7	9.25	4.25	1.5	10.5	9.75	7	5.25	3.5	9.75	1.5	4.75	9.25	9.5	19.25	26.25	12.25	13.75
		fly 93	49.25	33.5	38	32	37.5	32	38	36.25	37.5	18	29.5	41.25	32.5	26.75	30.5	34	26	26.5	29	24.25	19.5	36.75	27.5	37.5	55.75	16.25	15.25	8.5	5	13.75	3.75	9.5	11	3.25	14.5	0.75	4	3.25	6.25	6.25	17.25	11.5	10.75	23.5	16.25	14.25	17.5
[truncated: 1 more columns]

## Sheet: Fig 5B
		5d Ctrl	5d+Spd		30d Ctrl	30d+Spd
	fly 1	1586.75	1986.75		714	1008.75
	fly 2	1188.75	1801.75		469.5	1157.5
	fly 3	2159	977		476	997
	fly 4	1856.5	944.75		431.25	989.75
	fly 5	1007.25	2895.75		625.5	1425.75
	fly 6	1282	1542.5		619.75	1126.75
	fly 7	2042	682		580.75	713.75
	fly 8	2473.5	1804.5		547.25	793.75
	fly 9	1547.5	1092.5		536.75	966
	fly 10	2449.75	513.75		882	1304.25
	fly 11	1735.75	1634		572.5	1319.5
	fly 12	1437	1696		673	814.25
	fly 13	1565.25	1771.75		484	992.5
	fly 14	2182.25	2160.25		730.75	605.25
	fly 15	913.75	2106.5		640	648.5
	fly 16	1372.25	1335.75		403	1246.5
	fly 17	1581	1189.5		1057.5	1206.75
	fly 18	1840.5	1338.5		665	883
	fly 19	846.5	787.5		567.75	772.75
	fly 20	2287.25	987.5		1086.5	1390
	fly 21	2208	1271.25		382.25	1402.5
	fly 22	2122.25	1355.5		286.25	910
	fly 23	697.25	1963.75		664.25	793.25
	fly 24	1296	1270		675.5	774.25
	fly 25	1596	1149.75		350.5	561.75
	fly 26	1133	1210		991.5	942.75
	fly 27	1214.25	1397.5		664.75	847.25
	fly 28	458.75	2551.75		461.5	1210.5
	fly 29	491.75	1058.25		263	502.5
	fly 30	1309	1990.75		732.5	617.25
	fly 31	1316.25	2257.25		335.25	567.5
	fly 32	1789.5	587.75		715	652.25
	fly 33	919.5	758.5		594	831
	fly 34	1313	500.25		498.5	896.75
	fly 35	1074	2326.75		716.75	891.75
	fly 36	967.75	1529		561	515.5
	fly 37	855.25	896.25		428.75	889.5
	fly 38	2079	1204.75		445	865.75
	fly 39	525.25	1896		511	848.25
	fly 40	846.25	1795.5		1335	387.75
	fly 41	1200	862.25		814.5	636.75
	fly 42	713.75	1552		374.5	830.25
	fly 43	774.75	754.25		449.75	432.75
	fly 44	1458.25	332.5		729.75	917.5
	fly 45	1339.75	1882		549	444.75
	fly 46	1548.25	386.75		459.75	1221
	fly 47	1178.25	598.25		740.5	648
	fly 48	697.5	1914.25		802.25	668.75
	fly 49	1363.5	1091.5		733	417
	fly 50	924.75	1736		490.75	573.75
	fly 51	514	1185.75		684.25	299.5
	fly 52	886	811.75		638.75	609.5
	fly 53	1281.5	1080.5		620	568.5
	fly 54	1184	1700		366.75	430.5
	fly 55	1405	990.25		606.5	676.75
	fly 56	999.25	1664		658	575.5
	fly 57	1456	716.5		590.25	678.25
	fly 58	620	1514.75		511	898
	fly 59	1626.75	317.25		885	343.25
	fly 60	2228.5	686.75		647.5	413.75
	fly 61	1722.75	1163.5		788.25	524
	fly 62	939.75	1382.25		501.5	1177.75
	fly 63	1303	1082.5		736.5	966
	fly 64	1020.5	1033.5		760	812.5
	fly 65	1618	727		866.5	524
	fly 66	1222	1720.75		615	511.25
	fly 67	1299.5	1377.5		531.25	982.25
	fly 68	748.5	1276		427.5	1195.25
	fly 69	1481.25	1231.75		957.75	1020
	fly 70	922.5	1409.75		867.75	1369.25
	fly 71	1324.5	945.75		758.5	962
	fly 72	928	567.5		618.5	739.75
	fly 73	790.5	908.75		812	829.5
	fly 74	1381	1030.75		407.25	1760.75
	fly 75	952.25	1316.25		518	436
	fly 76	867.25	1212.25		526.25	1378
	fly 77	917.25	1030.25		473	748
	fly 78	1433.25	842.5		922.75	1427
	fly 79	920	1383.75		650.25	1021.75
	fly 80	1146	2100		531.75	1429.25
	fly 81	1089.5	791.75		756.5	645.5
	fly 82	734	743		372	702.75
	fly 83	1179.25	1044.75		769.5	1321
	fly 84	1039.75	1406.5		1046.5	1064
	fly 85	1515.75	1514.25		575	477.5
	fly 86	992.25	1640.5		498.5	494.5
	fly 87	1019.5	1343.25		676.25	680.25
	fly 88	2113.5	2402.75		734.5	1112
	fly 89	1076.25	952.25		509.25	680.5
	fly 90	1426.75	1716.5		897.75	1195.75
	fly 91	1248	1637.75		552.5	796
	fly 92	880.25	1302		415.25	1091
	fly 93	1685.25	1246		677.75	1075
	fly 94	1708			864
	fly 95	1563.75
	fly 96	1165.25

## Sheet: Fig 5C
			bin 1	bin 2	bin 3	bin 4	bin 5	bin 6	bin 7	bin 8	bin 9	bin 10	bin 11	bin 12	bin 13	bin 14	bin 15	bin 16	bin 17	bin 18	bin 19	bin 20	bin 21	bin 22	bin 23	bin 24	bin 25	bin 26	bin 27	bin 28	bin 29	bin 30	bin 31	bin 32	bin 33	bin 34	bin 35	bin 36	bin 37	bin 38	bin 39	bin 40	bin 41	bin 42	bin 43	bin 44	bin 45	bin 46	bin 47
	5d	fly 1	1	0	0	0	0	0	0	2.75	0	1.5	2.75	4.5	0	12.25	13.25	13	9.75	9.75	21.75	11.25	7.5	8	3.75	1.5	0	0	0.5	11.5	11.5	21.5	18.25	19.75	21.75	22.75	24.25	23	25.25	16.25	21.25	18.75	24.25	25	21	5	26.25	29.5	29.75
		fly 2	0.5	0	0	0	0	0	0	0	0	0	0	3.5	3.75	2	2.25	2	3	0	1.25	1.5	2	2.25	1.5	0.25	0	6.75	7.75	22.25	28	25.5	26.5	26.5	23.5	26.75	25.75	24.25	25.75	30	28.5	26.5	27.75	29	26.25	22.75	22.5	21.5	29
		fly 3	1	0	0	0	0	0	0	0	0	0	0	0	0.25	1	4.5	5.5	0	4	5.5	0	4.5	1.75	0	0	0	0	1.5	2	7	4.5	10	9	8.25	2.75	11	7.75	14	17.25	12	12.5	26	30	26	12.5	7.5	8.5	5.25
		fly 4	0	3	0	1.5	0	0	0	1.25	0	2	0	1	4	4.25	3.75	7.25	5.5	0	1	1.75	0	0	0	0	0	0	0	7.75	7.25	8.75	9.75	12	18	10.5	11	19	10.25	15	3.75	7.5	7.75	11	16.75	10.5	7.75	7	2.5
		fly 5	0	1.25	4.75	8.25	7	7.25	6	3	6.75	5.75	7.5	13.25	18.25	16.5	11.25	18	13.5	11.25	7.5	15.25	8	5.5	6.75	1.5	0	0	3.25	5.25	12	17	9.5	17.5	6.75	19.5	18.25	20.5	13.5	15.5	21.25	19	16	23.5	26.5	21	28.5	28.75	20.5
		fly 6	1.25	0	0	0	0.75	0.5	0	0	0	1.25	4.5	2	8.5	9.75	7.25	8	11.75	5.25	5.5	1.25	3.75	2.5	0	0	0	0	8.25	8.75	22.25	22.75	17	23.5	26.75	22.5	26.25	30	30	30	27	29.25	20.75	19.25	20.75	17	25.5	18	25.75
		fly 7	0	0	0	0	0	1.25	0	2.75	1	4	1.5	1.25	1	3.75	3.5	3.25	0	0.5	2.75	1.5	2.25	0	1.5	0	0	1.25	0	4.25	1.5	8.5	7	13.75	17	12.25	5	14.75	15.75	21.25	5.75	14.5	22.5	14.75	13.75	17.75	20.25	8.25	8.75
		fly 8	0	0	0	0	0	0	0	0	0	0	3.75	0.5	5.5	7.5	2.75	9.75	4.25	5	2.5	0	0	0	0	0	0	0	2.75	4.25	3.5	2.75	4.25	8.75	9.75	11	7.5	6.5	12.75	13.5	16.75	20	15.5	22.75	13.25	12	5.5	7	8.5
		fly 9	0	0	0	0	0	0.5	0.75	0	0	1.25	0	0	0	0	0	0.5	4	0	0	1.25	0	2.25	0	0	0	3.5	1.25	7.25	14.25	4.5	13	13.75	12.25	16.75	6	19.75	19.5	24	11.25	20.25	20.5	18.5	21.25	13.75	13.75	22.75	16.25
		fly 10	0	0	0	0	0	0	0	0	0	1	0.25	2	0	1.25	0	1.25	0	0	0	0	0	0	1.25	1.75	0	1.25	2.25	6.25	9.75	9.25	7.75	4.25	6.25	13.75	8	11.75	17.25	9.25	26	20.5	17.5	18	1.25	0	0	0	0
		fly 11	1	0	0	0	0	0	0	0	0	0	3.5	5.25	2.75	0	0	0	1.75	1.25	0	0	0	0	0	0	0	0	1.75	5	6.25	4.5	4.5	10	13.75	11	17.25	20	20.25	15.5	22	26.5	23.25	7.5	1	10	9.75	13.25	27.75
		fly 12	1.25	0	0	0	0	0	0	0	0	3.5	0	0	0	0	0	0	0	0	0	0	1	2.25	0	0	0	1.25	7.75	18	24.5	22.25	25.5	26	30	26.5	26.75	28	28.75	25.25	24.25	21.75	29.5	24.25	26.25	22	17.5	9	11.75
		fly 13	0	0	0	1.25	0	1.25	0	0	4.75	0	0	4	11.25	6.25	11.25	9.5	14	10.75	1.5	2.25	1	2	0	0	0	0	4.5	20.5	13	14.25	19.5	24	15.25	20.25	18.5	17	24.25	20.5	18	27.25	24.75	23.25	18.25	26.75	21.75	12.5	23
		fly 14	1	0	0	0	0	0	0	0	0	0	0	6.25	6.75	4.25	7.5	3.5	5.75	7	9.5	4	3	0.75	0	0	0	0	1.25	4.75	6	8.5	9.25	2	11.5	14.75	21.75	8.5	18	23.5	24.25	23.75	24.25	25.75	30	25.5	16.5	9.25	10.25
		fly 15	2.5	0	4.75	2.75	1.25	2	2.75	8.25	8.25	8.25	6.5	17.75	11.5	12.75	11	10.75	14	8.25	7.25	7	2.5	8.25	1.25	0.5	0	8	17.75	24.25	29.5	28.5	29.75	29.75	30	30	30	30	30	29.75	30	30	30	30	30	30	24.75	27.25	28.25
		fly 16	0.25	0	1.25	1.25	0	1.25	4	3.25	6.75	5.25	12	12	12.5	16.25	8.25	11.75	2.75	4.5	2	0	0	0	0	0	0	2.5	13	17.5	22.75	25.25	22.25	28.25	26.25	30	30	27.75	22.5	24.5	29.75	26.5	27	29.75	26.25	22	28.75	24	12.75
		fly 17	1.25	0	0	0	1.5	0	0	0	0	2.5	8	3.25	1.75	8.25	12	9.25	10.75	14.25	25	15.5	10.75	1.25	4.5	1.25	0	1.25	5.25	7	7.25	7.25	14.75	10.75	10.5	9.25	12.25	12.25	19.75	19	11	15.75	20.25	21.75	25.5	26.25	13.75	11.5	14.5
		fly 18	0.25	0	0	0	0	0	0	0	0	0	0	0	1.5	0	0	0	0	3	1.25	0	2.5	0	0	0	0	0	0	0	17.5	19.5	16.75	12.5	16.75	16.25	23.5	15.75	14.75	16.5	16	24.5	17.25	11.5	8	8	3.5	8.75	6.75
		fly 19	0.5	0	0	2.5	1.25	2.75	0	2.5	9.25	7.25	6.25	10.25	8.25	10.25	9.75	8.5	11.5	5.25	1.25	3	3.75	2	0	0	0	9.5	12.5	16	17.75	29.25	24.5	22.5	30	30	27.75	23.25	25.25	21.75	24	27.75	30	29.75	22.5	22.5	16.75	26.25	23
		fly 20	0.75	0	0	0	0	0	2.75	6.5	6	5.5	6.5	4.25	2.75	5.5	6.25	9.5	5	4.5	7.75	0	0	0	0	0	0	0	0	4.25	7	4.5	3.75	5.25	4.25	8.5	1.5	4.25	6	10.25	14.75	4.5	10.5	12.5	13	10.75	10.25	12.25	15
		fly 21	0	0	0	0	0	0	0	0	1.5	0	0	1.5	1.25	1.25	7.5	4.75	13.75	11.75	16	1.25	5	0	0	0	0	0	0	3	0	1.25	4.5	12	15.75	15.75	18.75	3.75	5.25	12	22	13.75	15.5	11.25	16.75	19.75	15.5	11	7.75
		fly 22	0.5	1.25	0	0	0	0	0	0	0	0	0	2.5	0.75	1.25	3.5	3.5	0	0	0	0	0	0	0	0	1.5	1.5	6	4	3.5	5.5	2.25	7.25	6.5	10.25	13.25	17.5	9	3	16.75	15.25	18.5	9	9.75	6	14.5	11	13.5
		fly 23	0.25	2.75	4	6	9.25	8.75	19	13.5	11.25	10.75	11.75	15	17.75	21	13	14	12.25	8.5	5	1.25	1.25	1.25	0	1.25	0	10.25	24.75	22.5	29	29	29.25	30	24.25	30	30	30	27.5	30	30	30	30	30	30	30	27.5	26.25	18
		fly 24	0	0.75	0.5	0	1.25	2.5	0	0	0	0	0	3.75	0.5	1.75	3.25	1.5	4.75	2.75	0	1.75	0.75	2	0	1.5	0	1.25	6.5	13	8	13.5	21	14	17.75	17.25	22.25	19.25	17.25	18.25	23.25	26.25	19.75	14.75	17.75	14	24.75	29.5	20.25
		fly 25	0.25	0	0	0	0	0	0	0	1.75	2.75	7.5	5	7.75	5.75	6	10	10.5	3	4	8.5	0	0	0	0	0	0	3	0	2.5	4	11.75	12	13	9.75	10.75	11.25	11.25	16.75	10.75	14.5	21	16.75	11.75	14.5	16.5	18.5	15.5
		fly 26	0.5	0	0	0	0	0	0	1.25	0	1.25	1.25	0	7.75	4.25	6	6.5	2	2.25	2.75	0	0	0	0	0	0	0	0.5	12	17.25	19.25	20.25	16	14.75	22.75	25.5	24.75	26	27.5	28.5	29.25	19.75	24.25	26.5	28.75	20.25	26.5	22
		fly 27	0	0	0	0	0	0	0.25	2.5	3.75	10.75	14.25	6.5	21.75	28.75	29.25	25.75	21.5	16.5	14.25	5.75	0	1.5	0	0	0.5	9.25	13.25	15.5	18.25	17.5	23.5	27.5	24.25	27	29.75	28	29.5	29	30	30	28.5	28.25	27.25	29.75	26.25	27.5	21.25
		fly 28	11.75	12.75	11.5	13	13	12.25	18.75	26.75	23	27	21.75	26	21.75	29.5	28.25	25.25	26.5	24	21	18.25	14	20.75	9.25	5	0	2.5	12.75	27.5	30	30	30	30	30	29.25	30	30	30	30	30	29.25	29.25	29.75	29.5	29.75	29.25	30	28.25
		fly 29	2.25	4.25	10	9.5	16.25	11.75	19	13.75	20.25	20.25	26	22	21.25	22	24	22.75	27.5	25	25	21	22.75	21.25	10.5	3.5	0	17.25	28.5	27	23.25	29.75	29.25	27.5	29.25	30	30	27.5	27	29.5	29.25	29.75	29.75	29.75	30	29.5	29.5	25.5	22.5
		fly 30	0.25	0	0	0	0	0	0	1.75	9	15.25	24	26.5	29.25	29.5	27.75	25.5	19.5	4.75	0	0	0	0	0	0	0	0	0	10.5	22.25	23.75	25.5	25.75	26.25	29	30	25.75	28	29.5	30	30	30	30	30	30	28.5	23.25	20
		fly 31	0	0	0	0	0	2	1	0	2.5	10.25	8	4.5	9	14	10.25	5.5	2.25	12.5	2	0	0	0	0	1.75	0	6.25	15.75	22	21	26	22.25	27.5	25.75	27.5	28	30	30	30	30	30	27.75	30	23.75	20.25	28.5	24.5	23
		fly 32	1	0	0	0	0	0	0	3	8.75	20.25	19	20.75	14	22	21.5	13.5	19	18	17.75	9.25	6	5	0	0	0	0.5	12.75	15.5	10	18.75	24	21.75	11.75	11.5	18	12	12	18	16	17.75	24	29	22.5	24.75	28.75	24.25	29.5
		fly 33	0.25	0	0.25	3	8.5	13.75	22.25	29	28.75	26.25	29.75	28	25.75	29.25	25.5	27	18.75	21.5	18	11	8.5	0	0	0	0	10	10.75	11.75	13.25	14.5	8.75	20	21.5	24	17.75	19.25	26	26.5	26	25.25	21.75	27.75	19.25	18	21.5	30	30
		fly 34	0.5	0	0	0	0	0	0	0	0	1.75	12	14	15.5	22	12.25	6.75	7.25	8.25	0	0	0	5.75	0	0	0	0	0	11.25	18.5	18	20.75	21	12.25	13.25	15.5	15.75	21	24.5	22	27	27.5	27.5	26.75	28.75	28.5	27.5	26.75
		fly 35	0.25	0	0	0	0	0	2	7.25	14.25	13.75	15.5	17.5	15.25	19.5	17.25	17.5	18.75	21	10.75	12.5	1.5	3	2.75	0	0	0	17.25	19.5	19.25	16.75	14	24.25	24.5	22	26	29.5	25	25.25	24.25	28.25	28.75	27.5	21.5	28	25.5	23.75	25.5
		fly 36	0.25	0	0	0	0	0	0	0	1.25	4.75	7.5	5.5	7.75	9.75	12.25	15.25	10.25	1.25	6.75	6	6.25	3.75	1.5	0	1.75	6.75	10.75	22.25	28.5	24	23.75	29.25	25.25	25.75	22.5	29	28.5	28.5	28	27.25	24.75	24	19.75	23	25	21.75	22
		fly 37	1	1.25	0	0	2.75	3.75	9	15.25	17.5	25	28	23.25	25.5	27.25	28.5	27.75	25.5	27	25.5	19.25	13.5	5	1.25	0	0	3.75	22.5	21.75	22.25	21.75	24.25	21.5	19.75	22.75	25	24	19.25	21.75	17.25	21.25	22.5	24.25	25	30	29.75	30	30
		fly 38	0.25	0	0	0	0	0	0	1.75	3.75	6.25	12.5	9.25	9.5	18.75	15.5	16.5	16.5	15.75	12.75	5	7.75	2.5	3.5	1.5	0	1.5	0	0	4	5.75	6.25	1	5	12.5	10.5	18.75	16.5	20.5	17	10.5	12.5	20.75	16.5	17	14.5	13.75	25
		fly 39	5.75	1.25	0	6.25	1.75	3.25	1.25	2.25	13.75	9	15.25	25.75	21	15.75	11.5	24	16.5	9.75	20.25	5.25	3.25	0	1.25	3.5	0	0	16	30	30	30	30	30	30	30	30	30	30	30	30	30	30	30	30	30	30	30	30
		fly 40	0	0	0	0	0	0	1	4.75	9.75	16.75	24	24	28.75	25.75	18.25	24.25	20.5	16	28	18.5	10.5	0	0	0	0	0.25	9	23.75	27	25	26.25	25.75	25.25	29	30	30	28.25	30	30	29.5	29.75	30	28.5	30	28	24.75	13.75
		fly 41	0.25	0	0	0	0	0	2.5	0	4	16	12.5	21	21.75	20.75	26.75	26.75	26.75	20.75	14.5	12	4.5	3.25	1.25	0	0	0	0	8.25	7.5	10.75	12	17.5	11.25	6.5	20.75	20.5	25.25	17.5	24.5	23	24.75	26.25	28.75	22.5	28.75	29	24.75
		fly 42	1.75	2	0	0	0	1.25	1.25	5.75	7	5.75	17.75	18	18.25	19	22	22	24.5	20.75	13.25	0.75	5	2.75	1.5	0	0.5	14.5	9.5	22	27.25	20.25	28.5	26.75	29.75	30	30	30	30	27.25	30	30	30	30	30	30	29.5	27.25	23
		fly 43	1.25	0	0	0	0	0	0	1.25	6	2.5	6.5	6.5	10	7.75	6.25	12.5	8.25	8	1	3.75	0.25	1.25	7.25	5.5	2.5	4	17.25	21.25	19.5	26.25	27.75	30	27.25	29.75	28.75	25.5	29.75	30	30	29.75	30	29.5	30	30	29.75	28	30
		fly 44	0	0	0	0	0	0	0	0	1.5	3.5	18	24.5	25.5	27.5	25	23	20.75	19.75	18.25	4.5	0	0	0	0	1.25	5.75	19	24	24.75	23.5	27.25	24.5	26.75	30	28.25	27.5	28.75	27	28.25	27.5	29	25	24.5	20.75	21.25	22	13.5
		fly 45	0.75	0	0	0	1.25	3.5	15.75	28	23.25	25.25	30	30	30	29.25	29.75	28.75	26.5	15.5	5.5	4.5	1.25	1.5	0	0	0	0	6.5	10.25	16	15.25	18.25	15.25	16.5	21.5	11	16.25	13.25	21.25	22.25	19	21	25.5	26.5	27.75	19.25	21.5	21
		fly 46	0.25	0	0	0	0	0	0	0.25	1	0	0	2.75	6	3	1.25	4.5	0.25	1.5	0	0	0	0	0	0	0	1.25	7	9.5	10.25	14	6.5	17.25	19.5	17.5	22.75	18.25	14.25	13.5	21.75	28.5	26	28.75	29.75	29.75	22.5	22.25	18
		fly 47	0.25	0	0	0	1.25	0	0	0	0	0	0	2.25	0	3	2.25	0	0	4	2.75	4.5	3.25	0.75	0	0	0	8	14.5	26.25	17.75	16.25	26	29	21.5	23	29.25	23.5	28.25	26.75	25	19.5	28	28	24.5	27.25	27	28.75	19
		fly 48	0.75	0	0	1.25	8.5	19.75	16.75	17.25	16.5	19.25	21.5	22	21.75	19.5	18.25	23	24.25	18.75	20.25	20.25	16.75	15	5.75	4	4.75	8.5	14.5	27.5	29.75	21.75	23.5	29.25	28.5	27.5	27.25	19.25	25	26.75	30	30	30	29.75	30	30	30	28.25	30
		fly 49	0	0	0	0	0	0	0	0	0	0	3	7.75	14.75	11.75	17.25	15.25	12.75	6	14	3.25	2	0	0	0	0	0	3.5	6.25	9.5	14	22	16	18.25	21.25	20.75	22.25	24.25	25.75	26.25	30	24.5	26.25	29.75	30	30	26.5	29.5
		fly 50	0.5	0	0	0	0	0	0	0	0	1.25	5	8	3	10	11.75	16	12.25	9.75	11.75	2.75	0	0	2.5	0	0	5.25	10.5	19.25	26.75	30	30	26.5	26	30	26.5	29	26	30	27.25	30	30	30	28	30	27.5	30	22.75
		fly 51	0.75	0	0	1.25	0	3.75	8.25	12.5	17.5	19.75	22.25	25.5	26.25	29.5	29	25	23.25	15	18.75	10.75	12.75	4.75	5.25	0.75	0	0	6	25.75	29.75	30	30	30	30	30	30	29.75	30	30	30	30	30	30	30	24.25	24.75	25.25	29.75
		fly 52	0.75	0	0	0	0	0	0	0	5	7.5	13.25	19.5	24.5	24.5	25.5	21.25	25.5	25.5	24.5	21	18.5	10.75	2.5	0	0	6.5	24.75	29.75	27.25	30	28.75	30	29.75	19	25	27.25	18.25	28.75	27.25	28.5	22.5	26.25	26	24.5	25.5	24.25	30
		fly 53	3.5	0	0	0	0	3.5	2	12.75	19.5	24	18	27.75	23.75	27.75	25.5	29	21.75	26.25	13.25	11.75	4.5	0	0	0	0	4	17.5	21.75	23.75	21	25.25	28.75	27.25	26.25	21.5	28.25	23.5	29.25	29	28.5	29	26.5	24.75	22.25	29.25	24.5	22.75
		fly 54	0	0	0	0	0	0	0	0	1.5	6	5.5	19.75	11.25	21.5	15.5	17	18	20	25	11	1.25	0	0	0	0	2.25	6.5	11.5	16	17.25	13.75	20.75	15.75	19.75	17.5	23.75	23	22.75	20.25	18.25	24.75	12.75	17	20.5	19.25	12.5	21.75
		fly 55	0.25	0	0	0	0.5	1	2	0	0	0.25	4.5	3.75	4.5	4.5	5	8.25	3	2	0	0	0	0	0	0	1.25	9.5	15	18.5	21	20.75	22.75	19.25	22	12.75	22.5	18	16.75	21	22	20.25	16.25	15.5	18.75	23.25	28.25	30	19
		fly 56	0.25	0	0	0	0	0	3.5	7.5	11.5	17.25	21.75	28.25	25	27.5	26.25	27.25	28	18.25	17.5	13.25	3.25	2.25	0	0	0.25	2.5	14.75	21.25	23	17	27	25.25	29.25	26.25	22.25	25.5	28	28.25	29.25	26.75	29.5	27.75	25.75	29.75	28.75	27.25	28.75
		fly 57	0	0	0	0	0	0	0	1.25	0.25	1.25	9.25	6	13.5	9	10.75	13.5	9.75	7.5	8	2.25	0	0	0	0	3.25	5.25	8.25	16.5	20	24.25	18	25.75	24.25	24.5	18.25	23	23	24.5	25	29.25	27.75	29.5	29.25	30	28	27.75	26.75
		fly 58	2.25	14.75	9.25	13	14.75	23.25	19.75	22.5	24.75	26.25	18.25	25.5	25.25	18.75	27	28.75	24.25	19.75	19.75	14	19	10.75	8.25	1.75	1.75	4.25	15	22.75	29	29	26.75	30	29.25	27.5	30	30	30	28	29.5	30	30	25.75	29.5	29.75	30	30	30
		fly 59	0.5	0	0	0	0	0	0	0	0	0	0	0	5	6	3.75	10	10.75	7.5	4.5	10.75	0	0	0	0	0.75	10.5	14.25	19	19.75	21	20.25	12	15.25	15	23	17	19.75	22.25	22.5	19	25.75	23	18.75	23	17.5	15.5	28
		fly 60	0.75	0	0	0	0	0	0	3.5	0	0	4.5	1.25	1.5	3.75	0	0	0	0	0	0	0	0	0	0	1.25	1.5	2.25	5.5	11.5	15.75	16.25	8.5	8.5	12.75	10.75	13.5	19	27	25	20.5	19.5	17	19.25	17.5	23.25	12.5	17
		fly 61	0	0	0	0	0	0	0	0	0	0	0	0	0	0	1.25	0	0	0.25	2.25	0	2	0	0	0	0	0	3.25	8	6.75	3.25	18.25	22	22.5	18.75	11	21	26.5	10.75	13.5	25.5	23	19.25	14.25	8	1.5	8.75	16.75
		fly 62	0.25	3.5	0	6	2.25	9	6.25	4.5	11.5	12	12.25	18.5	13	18.75	16.5	17.5	18	15.75	12.5	4.75	5	2.5	7.75	2	2	13.5	20.25	20.25	22.75	18.5	23.25	27.5	20.5	18.75	18.5	24.25	23.25	10.25	20.5	26.25	27.5	24.5	19.75	24	21.25	23.5	27
		fly 63	0.25	0	0	0	0	0	0	6.25	4.25	17	18	19.5	19.5	22	23.75	17	23.25	12.25	17	9.75	15.75	4	2.5	0	0	3.75	9.75	11	17	16.25	21.75	22	15	24.5	22.75	26	24.5	25.25	22.5	19.5	21	26.25	22.5	28.75	25.75	22.5	15
		fly 64	2	0	0	0	0	4.25	11.75	5.75	17.25	15.5	22.25	15.75	21	26.5	22	17.5	23.75	23.75	18.25	11.5	14.25	7	1.25	0	0	2	18	21.5	6.75	12.25	11.75	27.75	27	20.25	21.25	25.75	22	23.75	25	29.5	26.75	30	30	30	30	30	30
		fly 65	0	0	0	0	0	0	0	2.75	4.75	4.75	17.75	11	20.75	18	21.25	19	17.25	10	4.25	2.25	0	0	0	0	0.75	4	11.5	24.25	28.75	28.5	27.75	16.75	29	29.75	17.25	17.75	11	21.25	24.25	23.5	25	25.75	21.5	10.75	21.75	19.25	19.75
		fly 66	0	0	0	0	0	3.25	0.25	0.75	12.25	11.5	14.25	19	12.25	15.5	25.25	15.5	17.25	10	9.25	2.5	2	3.75	0	0	5.5	4.75	18.75	23.25	24.25	26	18.5	28.5	28.5	19.5	27.5	26.5	28.5	25	23	28.75	27.75	29.75	18.5	23.25	11	3.25	16.25
		fly 67	0.25	0	0	0	0	0	0	0	1.25	0	2.75	2.75	6.5	11.5	5.75	11	4.25	1.5	2.5	3.5	2	0	0	0	1	19.25	23.75	26.5	29.75	25.75	18	30	26.75	28.5	19.25	24.5	14.5	21	24	24.25	16	18.25	12	14.25	18	29.25	21.5
		fly 68	0	0	1.25	0	1.25	0	4.5	8.5	13.75	14.5	23.5	25.25	23.25	19	19.75	10.75	17.75	12.75	11.25	5.75	3	1.25	2	2	4.5	22.5	20.75	22.25	25	27.25	26.25	23	22.75	22.25	18.25	24.25	27.25	26.75	17.25	21	22.75	16.75	10.25	7	11.25	9	4.25
		fly 69	0	1.25	0	0	0	0	0	0	0	0	1.5	0	0	1.5	0	6.25	3.75	1	0	0	0	0	0	0	0.25	14.25	19.75	22.75	27	18.75	25	25	28	20.75	27	28.5	29.25	24.25	24.5	28.5	29.5	19.75	19.75	17.25	15.75	18.25	13.5
		fly 70	0	0	0	0	0	0	0	3.75	0.75	2.5	6.75	20.25	15	24.75	22	29	22.75	21.5	9.5	5	0.5	0	3.75	0	3.25	9	22.25	25.5	27.25	26.75	28.5	28	24.5	29.75	24.25	28.75	28.75	26	27.5	27	19.5	11	14	12.5	23.75	26.25	29.5
		fly 71	0	0	0	0	3.5	1.75	2.75	0	0	0	5.25	1.25	9.5	15.75	22.25	25.5	18.75	8.75	0	0	0	0	0	0	9.5	23	29	28.25	25.5	29.5	26.75	26.25	29.5	30	27.25	29	30	30	30	28.5	22.5	16.5	21.25	13.5	14.75	12.5	1.25
		fly 72	0	0	0	0	1.5	3.5	1.25	6.25	10.5	13.25	10	7.5	9	9.75	22.25	20.5	15.5	4.25	10.5	3.5	10.5	0.25	3.75	0	2.75	21.5	24	27.75	29	26.5	27.5	30	28.75	28.75	27.75	29.5	22.75	30	30	30	30	30	30	23.25	22	21.25	15
		fly 73	0	0	0	0	0	2	1.5	7.25	15	17.75	24.75	27	27.75	30	30	30	30	30	21	12.25	0	1	4	0	10.5	15.25	25.25	26	23.25	27.25	27.5	26.25	29.5	27.75	29.25	24.75	23.25	25.25	29.5	25	19.75	5.25	7.25	8.5	17	13.5	12
		fly 74	0.25	0	0	0	0	0	0	3.75	4.75	10.75	15.75	19	18.5	27.25	17	24.75	29.75	18.25	20.75	7.5	6.75	4.75	0	0	0	1.25	12.25	28	23.75	23.5	23.25	26	24.25	21.5	27	19.5	26	24.25	24.75	23.5	25.25	24.25	26.25	23.75	19.5	26.25	21.25
		fly 75	0	0	0	0	0	0	0	0	5	20.5	21.25	29.25	24.5	23.75	30	28	28.5	17.75	14	11.5	4.25	5	0	0	5.25	16.5	25	29.5	29.25	30	30	30	30	29.75	29.5	27.75	27.25	29.75	30	28.5	27.75	28.25	22.5	15.75	16.75	15.75	17.25
		fly 76	0	0	0	0	1	2.5	0	5.25	6.5	15.5	16.25	25.5	20	29.25	30	30	30	22.25	19.75	8.5	0	3	0	0	2.5	23.5	25	29.75	27.75	27.75	29	26.75	27	27.5	29.75	24.25	28.75	22.5	23.75	26.5	24.5	22	25	10.5	1.75	11.25	11.75
		fly 77	0.25	0	0	3.25	1.5	1.75	1.25	3.75	8.75	6.25	10.75	12.25	16.25	16.25	15.75	16.5	10	16.25	14.75	9	6.5	2	3.25	5	0	2.25	6.5	16.75	28.5	29.75	27.25	29.25	28.75	21	29.5	27.75	28	29	26.75	25.25	22.5	23.75	13	12.25	15	22	23.25
		fly 78	0	0	0	0	1.25	0	1	11.25	15	17.25	16.5	22.5	20.5	22	28.25	24	16	9.5	7	7	0	0	0	0	4.75	22.5	19.75	26.5	29.5	28	18.75	26.5	20.5	26.5	22.75	13	20.75	20.5	17.25	17.25	16.75	19	15	15.5	16.25	20.25	20
		fly 79	0	0	0	0	0	3	0	0	0	0.75	6.75	5	5.75	2.75	2	2	1.25	4	4.25	2	0	0	0	0	3.75	8.75	21	26.25	27.75	27.25	23.5	23.5	22.75	25.75	28	23	27	24	21.25	22.75	12	15.75	18.25	12.5	7.75	16.75	8
		fly 80	0	0	2.75	2.5	9	9.5	10.75	10	10	10.75	16.5	12.5	11	12.5	16	14	16	14.25	11.75	14.25	14	6.5	0.25	0	5.5	8	16	15.5	14.25	17.75	18.75	23	23.75	14.75	22.5	27	28.25	21.75	26.25	24.25	29.25	18.5	25.25	27	22.25	24	29.75
		fly 81	0	0	0	0	2	0	3.5	2.5	1.25	2.25	4.25	3	2.75	7.25	6	8.5	2.25	4.25	5	6.25	4.25	3.25	0	1.25	0	9	10.75	20.75	27	26.5	24.5	25	29.25	29.75	27.5	23.75	23.5	22.25	17.5	23.25	23.25	23.25	22.75	13.5	10.25	10.5	5.75
		fly 82	1.5	5.75	4.5	3.5	5	6	9.25	11.25	13.5	14.5	11.25	14.25	16.5	15.25	23	19.25	14.25	15.25	16	16.75	10	5	0	0	5.5	20.25	23	28.5	29	28	27.75	27.5	29.5	25	29.5	26	29.75	23.5	26.75	26	21.25	17.5	28	18.5	24.25	30	23.75
		fly 83	0.5	0	0	0	0	0	0	0	0	0	0	4	1.75	4	4	8	10.25	1.25	3.5	2.25	0.5	0	0	0	0	2.5	12.25	23.5	24	17.5	20.75	20	22	23.75	14.75	22	24	23.5	22	25	15.5	14.5	24	26.25	19.25	14.5	23.25
		fly 84	0.75	0	0	2	0	0	1.25	0	3.25	4.5	3.75	2.25	3	8	10.25	7	8.75	12.75	0.5	5.25	3	1.75	2	3	1.25	3.25	21	28.75	23	28	25.75	29.25	29	29	27.5	25.25	24	29.25	26.5	21.75	22.75	15.75	10.5	1.75	4.25	5.75	11
		fly 85	0	0	0	0	0	0	0	0	0	0	0	0	0	0	1.5	0	0.5	1	0	0	0	0	0	0	6	14	22.75	25	23.5	22.25	29.5	22	19	16.5	21.75	10.5	15.5	24.75	24.5	28.25	26.25	22.25	12	7.5	7.5	8.75	8.25
		fly 86	1	0	0	0	1.5	0	1.25	1.5	3.25	0	3.75	1.5	9.5	6.25	15.5	14	11.75	10.25	5.5	4.25	3	4	0	0	0	0.25	4.5	22.5	27.5	29.75	30	30	30	30	30	30	30	30	30	30	30	28.5	21.5	26.5	25.25	8.25	17.25
		fly 87	0	0	0	1.25	0	0	0	1.5	3.75	8.75	13.75	11.5	23.25	23.25	18.5	18	22.25	17	9.25	8.75	7.25	1.25	0	0	4.5	8.75	18.5	20.25	16.5	14.5	22.75	19.25	18	27.75	24.5	26.75	24	30	26.5	21.75	26	27.75	30	30	26	24.25	10.5
		fly 88	0	0	0	0	0	0	0	0	0	0	0	0	0	0	0	0	0	0	0	0	0	0	0	0	0	1.25	8.25	24	20.25	12	24.5	18.25	19.75	12.5	25	24.75	20	24.75	25	24	21.25	23	19.25	18.75	11.75	2.5	0
		fly 89	0.25	0	0	0	0	0	0	1.25	3.75	6.75	7.25	9.5	18.25	21	15.25	21.25	11.75	21	17.5	16.25	18.5	7	5.25	0	10	17.25	16.5	28	26	25.25	28.5	30	30	27.5	30	30	30	30	30	30	26	26	29.25	24	27.5	20	24.25
		fly 90	0	0	0	0	0	0	0	0	0	0	0	0	0	0	0	4.5	0	2.25	2.75	3.5	0	0	0	0	0	8	22	28.75	29.75	28.25	26.25	26.5	26.25	30	30	29.75	27	29	23.75	27.5	28	28.25	28.75	28.25	29.25	27.5	26.25
		fly 91	0.5	0	0	0	0	0	2.75	1.25	5.75	6.75	11.75	14.5	21.25	16.5	8.75	9.75	11.25	2.5	2.5	1.25	0	0	0	0	0	0	6	27.25	29.75	29.75	29	28	29.5	24.25	23.5	21.5	12.25	19	23.75	29.75	22.25	22.5	25	23.75	22.5	26.25	30
		fly 92	0	1.25	0	0	0	0	0	3.75	10.75	18.75	24.25	29.25	30	28.5	28.25	29	24.25	21	15.75	5.75	5.25	1.75	1.5	0	0	9.25	25	24.75	28	28.75	30	30	29.5	28.25	29.5	28.75	29.25	30	29.25	26.5	29.5	28.25	18	19.5	15	17.5	20.5
		fly 93	0	0	0	0	0	0	0	4	3.5	21	14.25	17.75	16.25	19.5	22.75	18.75	22.75	22.25	20.5	15.5	8	0	0	0	6	9.5	13.75	17.75	24.5	23.5	23.75	21.25	20	22.25	18	23	21.75	23.25	24.75	28.75	13.25	14.5	15.5	6	21	16	11.5
		fly 94	0	0	0	0	0	0	0	0	0	3	4.25	15.75	22.25	16.5	20	18	10	4.5	4.5	0	0	0	0	0	0	0	2.25	16.25	24.5	22.75	18	19.25	14.75	18.75	20.5	19.75	26.5	23.25	26.75	25.5	27.75	18	20.25	0.5	9.5	13	15.75
		fly 95	0	0	0	0	0	0	0	0	0	0	4.5	3.5	3.5	6	6.5	7.25	4	4.25	2.75	0	0	0	0	0	7	10.75	23.5	21.5	20.75	25.5	20	25.25	13.5	27.25	28.25	30	23.5	26.75	23.25	23.5	29	25.75	12.25	13.25	24.75	21.75	17.25
		fly 96	1	0	0	0	0	0	0	1.25	2.5	4.5	5	6	8.75	7	12.5	5.5	2	8.75	9.5	0.25	1	0	0	0	12	17.75	21	25.25	28.25	25.25	22.25	27	29.25	28.5	26	19.5	28.25	21.75	24.25	23	23.25	21	22.5	12.75	2	16.5	18
			bin 1	bin 2	bin 3	bin 4	bin 5	bin 6	bin 7	bin 8	bin 9	bin 10	bin 11	bin 12	bin 13	bin 14	bin 15	bin 16	bin 17	bin 18	bin 19	bin 20	bin 21	bin 22	bin 23	bin 24	bin 25	bin 26	bin 27	bin 28	bin 29	bin 30	bin 31	bin 32	bin 33	bin 34	bin 35	bin 36	bin 37	bin 38	bin 39	bin 40	bin 41	bin 42	bin 43	bin 44	bin 45	bin 46	bin 47
	5d+Spd	fly 1	0.25	0	0	0	0	0	0	0	2.5	6.75	18	22.75	23.75	19.25	24.5	21.75	25	26.25	18.5	11.25	9.25	3.5	1.25	0	0	0	8.75	18.5	21.75	25	24.5	22.5	18.25	26.5	23.5	20	20.5	26.25	25.25	28	20.25	15.75	25	20.75	6.25	0	5
		fly 2	1.75	0	0	0	0	0.5	1.25	3	1	1.75	2.5	5.5	3	3.5	4.25	3.25	7.5	2.5	3.25	1.25	0	0	0	0	0	0	0.75	18.5	22.25	19.5	21.25	25.25	21	21	21.75	22	24.75	25.75	29.25	28.5	25.25	25.5	27.25	26.5	23.75	30	27.75
		fly 3	0.5	0	0	0	0	0	0	5.5	8	6	15	19.25	22	25.25	24.5	20	19.5	14	8.25	5.5	6	1.75	2	0	0	0	2.5	21.75	26.5	17.5	19.5	17.75	23.75	28	25.25	28	27.5	26.5	28	25.75	27.5	27.5	23.5	25.75	24.5	27.5	28.5
		fly 4	0.5	0	0	0	0	0.75	1.75	3.25	8.5	11.5	10	13.25	16.25	10.75	10.25	18.75	15.5	7.25	11.5	8	5.75	4.75	0	0	0	5	26.25	18.75	15.25	16.5	20	23.75	26	24	19.75	28.25	25.75	26.75	25.5	26.5	25.25	24.25	20.75	11	12.75	15.25	18
		fly 5	0.5	0	0	0	0	0	0	0	0	0	0	0	0	0	0	0	0	0	0	0	0	0	0	0	0	0	0	0	11	11.75	11.25	15	14.75	15.25	12.75	18	21.5	19	14.5	19.25	21.75	21.5	22.5	24.5	18	22.5	13.25
		fly 6	0.25	0	0	0	0	0	0	1.25	0	0	1.25	2.75	6.75	0.25	3.5	7.25	3	11.25	1.25	4.5	2	0	0	0	0	4.25	14.25	18.75	12.25	16.5	21	18	19.5	16.25	13.75	20.5	19	19.5	19.5	20.75	22.25	21	26	26.25	25.75	30	28.25
		fly 7	1.25	0	3.5	0	0	4.5	1.5	5.25	1.25	4.75	5	9.75	9.75	7.5	10	15	17.75	14.25	11.25	11.25	3	3	3	1.25	0	9.75	24.25	25	29.25	29	30	30	30	30	30	27.5	24.5	29.75	27.75	24.75	30	30	30	30	24	16.75	25.25
		fly 8	0.5	0	0	0	0	0	0	0	3	1.25	4.5	9.75	2.5	9.75	15.25	14.25	11	1.25	10	3.5	4.5	2.75	3.5	0	0	0	10.75	16.25	13.75	11	22	21	25.75	23.5	21	26.75	25.75	24.5	22.25	23.75	28	27.5	28.75	30	29.25	26.75	20.5
		fly 9	1	0	0	0	0	0	0	0	1.25	0	0	2	5.5	3.5	8.75	7.5	9.5	1.25	2.5	1.25	0	0	0	0	0	4	19	19.25	24	27.75	28	27.5	24.25	24.25	28.5	27.5	29.25	29.25	27.75	28.25	26.5	29	28.25	29.5	28.25	30	26.75
		fly 10	0	3.5	10.25	14	10.5	12	12.25	13.75	11.25	18.25	11.75	13.75	18.5	15.5	11.75	16.75	12	8.25	10	9.5	8.75	8.75	10.75	10.75	0	1.5	9.25	12.25	25	26.5	25	28.5	30	27.25	27.75	28.75	30	30	29.75	29	28	24.5	29	26.75	23.5	22	14.75
		fly 11	0.25	0	0	0	0	0	0	0	0	0	4.75	12.75	10.5	15.75	18.25	14	15.25	9.25	5.5	4.5	0	0	0	0	0	1.75	3	14.25	9	9.5	18.25	12	12.25	11.25	14.25	18	16.5	17	23.5	25	18.5	17	18.25	26.75	29	29.75	28.75
		fly 12	0.5	0	0	0	0	0	0	0	0	0	1.25	4.25	0.25	7.25	1.75	7.5	0	1.25	0.25	0	0	0	0	0	0	0	4	15.25	16.5	22.25	25	27	29.25	23.25	27.25	27.25	30	29.5	30	30	29.75	25.75	29.75	26.75	22.5	22	15.75
		fly 13	0	0	0	0	0	0	0	1.25	0	4.75	1.25	10	16.25	11.5	11.75	15.25	9.75	3.75	4.5	0.75	14	10.5	2.5	0	2.25	7.75	19	20	13.25	10.75	17.75	24.25	23	20	20.75	25.25	26	29.5	25.5	25.75	22	22.75	18.5	23.75	26	25	26.5
		fly 14	0	0	0	0	0	0	0	0	10.25	15.5	9.75	18.75	21.25	21.75	14.5	17.5	16.5	8	3.5	0	0	0	0	0	0	2.5	0	0	1.25	8.75	1.5	5.25	16.5	22.5	20.25	17.5	22.75	25.5	25.25	15	16.5	20.5	12.5	19.75	29.75	22.75	21.25
		fly 15	1	0	0	0	0	0	0	0	0	0.5	2.5	1.25	6	6.25	5.75	9.25	11.5	10	13.75	9.25	2.25	2.5	0	0	0	0	3	2	13.75	15.25	25.5	22.75	20	21.75	18.5	20.5	22	22.75	29	22.25	17	21	24.75	13.5	6.5	12	11.5
		fly 16	0.25	0	0	0	0	0	0	1.75	1.5	1.5	8.5	5.5	14.5	16.25	14.25	15.25	20.25	16.25	10.75	3.75	1.25	0	0	0	0	0	1	20	21.25	21.5	18.5	22	20.75	26	20.25	23.25	22	28.25	20.5	26.25	22	20.5	23.5	23.75	28.75	28.75	28.5
		fly 17	0.25	0	0	0	0	2.75	0.5	16.25	23.5	19	17.5	24.25	26.5	29.25	24	28.5	19.75	25.25	23.25	17.75	0.75	0	0	0	0	0	2.75	4.75	9.5	18.25	25	27	25.5	28.5	22.25	26	27.25	29.5	29.5	27.25	27.5	28	27.5	23.75	23	15.25	15
		fly 18	0	0	0	0	0	0	1.25	1.25	1.75	1.75	4.5	3.75	7.75	4	8.25	10	6.25	4.5	2.5	4	5.5	4	1.5	0	1.75	10.75	18.75	28	23.75	21.25	24.75	25.75	28.5	29.5	26.75	28.5	21.75	21.75	25.5	28.5	28.25	30	28.75	28.25	27.25	25.75	21
		fly 19	0.25	0.75	0.75	0	1.75	4.5	4.5	4.25	10	8.5	9.25	7.25	15.75	13.5	12	7.5	4	7	9.75	3.5	4	1.5	4	1.5	1.5	6.25	17.5	23.75	28	26.25	29.75	24	25	25.25	30	29.25	26	29	29	30	28.25	23.5	22.5	23.5	20.75	24.5	15.75
		fly 20	1	0	0	0	0	0	0	0	2	8.5	9.5	8.25	16.75	14.5	19.25	23.5	9.25	11.5	2.25	3.75	0.5	0	0	0	0	0	10	20	22.5	24	27.5	26.5	26.75	30	30	29	28.25	27.75	30	29	28.25	24	24.25	13.75	23.75	16.75	20.5
		fly 21	0	0	1.25	0	1.25	3.25	7.25	2.5	6.5	7.5	6.25	11.25	15.75	17.5	11.25	10.5	14	14.75	5.25	5.75	3.25	0	0	0	1.75	3.25	2.75	4.25	7.5	15.5	15.25	17.5	18	21	23	21.25	24.75	29.25	29.75	30	30	29.75	30	28.75	30	27.5	23
		fly 22	0	0	0	0	0	1	0.25	1.75	2	9.5	13.75	19.25	19	13.5	21	29	24.25	17.5	7.75	3	0	0	0	0	0	0	0	10.75	13.5	16.5	16	8.25	7.25	15.5	10.5	7.75	21.25	23.75	23.5	28.5	26	22.5	21.25	22	15.5	20	16.25
		fly 23	1.25	0.75	0	0	0	0	0	0	2.75	1.5	1.25	8	4.5	9.25	7.25	10.25	5	5	2.75	9.5	3.5	2.5	0	0	0	0	0	4.25	9	8	4	7.25	9.75	10.75	15.75	10.75	16	18.25	18.5	16.5	15.5	18.75	14.75	10	10	7.5	12.25
		fly 24	1	0	0	0	0	0	0	0	2.5	1.25	9.75	9.25	13	4.25	16.5	11.5	13.25	8.5	9.25	7.25	6	0.75	0	0	0	5	16.5	23.75	14.75	13.75	25.5	23.25	27.75	22	17.75	28.5	21	26.75	27.25	25	24.75	28.5	25.25	30	25	23.25	27.25
		fly 25	0.75	0	0	0	0	0	0	0	0.75	14.5	11.5	14.25	17	17.5	18.5	20.5	15	8.25	18.5	11.75	1.25	1.75	0	0	0	0	0	14.75	14.75	20	25.75	17	13.75	19.5	22.75	25.75	26.25	29.75	29	29.75	29.5	25.5	26	26	28	27	26.25
		fly 26	0	0	0	0	0	0	0	0	0	0	4.5	10.25	16.75	23.75	29.25	28.75	24.5	20.25	4.25	0	0	0	0	0	0	0	0	11	27.25	29.75	30	30	30	30	30	30	30	24.75	23.75	23.5	24.5	24.25	24.25	9	10.5	8.5	9.75
		fly 27	1.5	0	0	0	0	0	3.25	0	0	0	3.75	1.25	3.25	3	2.75	4.25	3.25	0	0	2.5	0	0	0	0	0	0	4	14.5	19.75	20	27	21	26.5	25.25	28.5	27	29.75	25.75	27.25	30	30	25.75	30	28	20.25	21	17.25
		fly 28	0.25	0	0	0	0	0	0	0	0	0	0	3.25	2	8.75	9.25	5.5	6	4	0	0	0	0	0	0	0	1.5	3.75	10.25	12.25	19.75	14.75	15	22	17	17.25	17	23.25	18.25	16.25	22.75	29	24	16.25	13.75	10.25	15	16.75
		fly 29	0.75	0	0	0	0	3.25	0.75	6.75	9.25	12	17.75	17.5	23	19.25	25.5	22.25	26.25	22.5	15	13.25	10.75	4.75	3.25	0	1.25	12	9.5	14.75	15	24.25	23.25	30	25.5	28	28.5	27.25	26.75	24.5	30	29.25	30	30	30	25.5	22.75	28.25	29.25
		fly 30	0.5	0	0	0	0	0	0	2.25	0	0	0	0	1.25	0	3	0	4.25	8.75	2	6	2	0.25	0	0	0	4.5	12	22.5	25.25	21.75	23.75	29.5	26.5	29.25	25.75	25.25	25.25	29.25	30	30	29.5	29	27.25	20.5	28	23.25	16
		fly 31	0	0	0	0	0	0	0	0	0	0	0	0	0	0	0	0	8.5	1.25	2.75	5	3.5	1.25	0	0	0	2	0	0	0	2	2.25	0	4.25	4	10	12	14	14.25	12.25	19	19.75	16	6.5	9	15.5	4.5	14.25
		fly 32	1.25	0	0	2.75	2.75	7.75	4	2.5	0	5	1.25	7.75	8.25	7.75	10	5.5	6.5	1.75	6	0.25	2.75	4.25	2.75	4.5	3	27	30	30	30	30	30	30	30	30	30	30	30	30	30	30	30	30	30	30	30	30	26.75
		fly 33	0.5	0	0	0	0.5	2.5	4.5	9.25	11.5	14	15	16	13	18.75	17.5	16.25	13.5	14.75	12.5	10	12.75	6.75	6	2.75	0	6	18.25	29.75	30	26.5	24	25.5	26.25	27.75	21.25	27.5	30	28.5	22.25	30	27.25	27.75	30	23.25	17.75	19.25	19.25
		fly 34	0.5	0	0	1.5	1.5	4.75	2	5.75	18.5	13.25	15.25	24.75	21.5	13	27.75	24.5	23.5	25	14.75	14.75	17.25	10	0.25	2.25	9.75	30	30	30	30	30	30	30	30	30	30	30	30	30	29.5	30	30	30	30	30	28.5	30	30
		fly 35	1.75	0	0	0	0	0	0	0	0	0	2	8.25	11	4.5	1.5	9	9.25	3.75	0	7.75	1.5	0	0	0	0	0.25	4.25	0.5	9.25	4.75	10	0.75	11.25	13.75	18.5	2.5	6.75	7.5	6.5	14.75	13.75	17.75	11.5	8.5	11.75	15	15
		fly 36	0.5	0	0	0	0	0	0	1.25	0	0	0	4.25	13.25	8.75	7.25	11.75	10	15.5	11.5	12.25	11	4.5	4.75	0	0	0	13.25	17.25	27.75	23.25	24.75	25.5	25.75	23	30	30	30	23.75	25.75	23.25	22.5	27	25.25	30	16.75	18.25	18
		fly 37	0.75	0	0	0	0	0	0	1.75	2.5	0	3.75	2.75	1.75	4	4.5	6.25	9	7.5	7.75	9	6.25	3	0.5	1	6.5	17.25	22	25	29.25	29.5	30	30	30	30	30	30	30	30	30	30	30	30	23.5	28.75	25.75	23.5	29.75
		fly 38	0	0	0	0	0	0	0	0	0.25	2.75	5.75	10.5	7.75	15	14.5	19.25	14.5	6.5	2.75	1.25	0	0	0	0	0	0	1.5	23.75	30	30	30	30	30	30	26.75	29.25	28.25	27	29.5	29.25	30	23.25	25.75	20	29	30	23.25
		fly 39	1	0	0	0	0	0	0	0	0	2	7.25	2	5.75	6	7	6.5	5.25	2	4.25	0	0	0	0	1.5	0	1.25	1.75	5.75	6.5	10.25	12	13.75	8	13.25	11.25	8	10	13.5	22.25	13.5	15.5	23	26.75	18.5	23	16.25	23
		fly 40	1.25	0	1.5	0	0	0	0	2.75	0	1.25	2	3.75	3.5	9.25	8	6.75	8	20.25	8.5	10	2.25	3	1.25	0	0	0	1.75	2.5	4.25	10.75	3.75	11.75	13	8	17.25	15.5	13.25	8	6.25	10.75	15	13.5	4.5	7.25	7.75	0	4.75
		fly 41	0.5	0	2	0.5	1	0	1.75	3.25	2.5	5.25	0	4.25	5.25	12	10.75	14	8.5	7.25	8.25	9	5.5	3.75	1.5	0	0	6.25	16.5	25	29	23.25	27.25	26.75	26.25	24	27.5	29.5	30	23.5	30	27.75	25.75	28.25	29.5	19.5	23.25	30	21.5
		fly 42	0.25	0	0	0	0	0	4	0	0	0	4.75	2.5	6	8.75	12.5	6.75	13.5	6.25	0	3.25	5.5	4.25	1.75	2.5	0	1.5	2.5	4.5	3.75	8	3.25	12.75	17.5	9.5	11.25	14.25	6.5	16.25	17.75	20.25	17.25	12.25	15.75	21.5	14.25	17.5	14.5
		fly 43	0.25	0	0	0	0	0	1.5	0	1.25	1	9.75	6.5	11.25	15	14.25	12.5	18	7.75	4.5	2	1.5	5	1.5	1.25	0.75	22.5	25.5	27	29.75	29.5	29.5	29.75	29.5	29.5	29.75	27	25.5	28	29.5	30	30	23	27.25	29.25	11.25	15	13.5
		fly 44	1	4.25	0	3.75	0.25	4	4.75	11.25	17.75	15.75	21.25	18	14.5	20.25	19.25	20.75	20.25	23.5	17	11.5	11.25	8	3.5	0.5	3.25	18.25	30	30	30	30	30	29	30	29.5	30	30	30	30	30	30	30	30	30	30	25.5	30	20.75
		fly 45	0	0	0	0	0	0	0	0	0	1.75	0	1.25	0	0	0	0	0	0	0	0	1.25	0	0	0	0	0	1.75	9.75	18.5	17.75	23.25	22.25	12.75	15.25	24.25	27.75	18.5	16.25	25.75	22.25	8.25	12	10.75	15.25	8.25	0	5
		fly 46	2	6.75	12.75	13.5	10.75	14.75	16	14.75	16	19.75	20.25	23.5	24.5	23.5	20.25	25.75	18.75	21.75	17.5	18.5	19.75	17.5	16	6.25	0.75	21.75	30	30	27.75	29.75	30	30	30	30	30	30	29.5	30	30	30	30	26.5	30	30	30	30	30
		fly 47	0.75	0	0	0	3	3.25	3.25	9.5	8.75	14	15.25	21	19	24.25	26	26.75	17.25	16	20	16.5	15.75	15	11.75	3	5.5	21.5	29.75	29	30	30	30	29.75	29.5	29.5	24	28	29.75	28.5	28.5	26.25	25.75	30	25.5	28.75	26.75	29.75	27.25
		fly 48	0	1.25	1.25	0	1.25	0	0	0	0	0	0	0	0	0	0	0	0	0	1.25	2.75	1.25	0	0	0	0	0	0	5.5	4.75	5.75	11	24.5	22.25	16.75	14	13	12.75	15.25	11.5	8.25	18.25	19	13.75	11.25	3	1.5	0
		fly 49	0.5	0	0	1.75	0	0	0	4	1.25	6.75	8	8	6.25	8	4.5	7.75	7.75	8.5	6.25	6.25	1.25	3.5	1.5	2	0	2	6	12	26.25	25	30	30	24.75	25.75	18.25	20.75	28.25	25.75	12.75	25.25	29.25	29.75	29.75	28	16.75	7.5	12.25
		fly 50	0.5	0	0	0	0	0	1.25	0	0	0	0	3	1.25	9.25	3.75	8.75	6.75	6.75	5.25	8.25	1.75	1.5	0.75	0	0	0	8	22	24.25	30	27.75	30	30	27.75	22.5	19.5	19.25	27	28.75	30	25.75	25.75	24.75	22.5	22.5	23.25	15
		fly 51	0.5	0	0	0	0	0	0	0.75	1	1.25	0	1.25	0.75	2	7.5	1.25	4.25	1.5	0	2	4.75	0	0	0	2.25	7.5	10.75	15	21.5	19.5	23	18.75	20	24.25	24	23.5	17	24.75	28.5	21.75	23	25.75	26	24.75	20	15.5	25
		fly 52	0.5	0	0	0	2.5	3.75	0.25	6.75	10.5	17.25	11.75	18	16.5	19.25	17.5	14	22.5	17.5	11.5	12.5	14.25	2.25	0	0	0	3.75	14	23	29.75	28.25	27.5	25.75	28.5	29	29.5	29.5	30	30	30	30	30	30	30	29.5	29	23.75	24.25
		fly 53	0.75	0	0	0	0.5	2.25	0	0	0	1.25	5	15.5	8	16	14.25	16	19	20.5	18	6	2.75	2.25	1.25	0	0	4.25	15	22.75	28	21.5	16.75	20.25	20.5	22.25	23.5	23.5	20.25	23.75	27.5	30	26.5	25.5	30	22.5	12.5	23	30
		fly 54	1.25	0	0	0	0	0	0	1.75	12.5	16.5	15.5	24	22.5	18.5	20	27.75	25	15.75	20.5	11	13.75	7.5	0	0	0	1.25	4.25	3	8	3	4	8	8	5.5	8	3.75	9.75	12.75	13.75	5.25	7.5	9	18	13	7.5	10	16.25
		fly 55	1.25	2.75	1.75	0.25	7	8.25	1.75	13.75	9.25	11.25	9.5	16.75	15.5	6	13.25	15.25	14	14.75	10.75	8.5	2.25	2.75	4.5	6.25	0	18.75	15.5	19.75	17.25	15.5	18.25	23.75	23.5	21.5	21	26.75	22.5	27	30	30	29.25	22	25	23	23.5	28.25	24
		fly 56	0	0	0	0	0	0	0.25	8.25	20	17.75	26.25	28.75	29.25	30	30	29.75	30	29	25.25	22	27	16.75	6.25	4	0	0	0	3	12.25	9.5	6.75	9.75	5.5	5.75	12	8	12.25	17	13.25	25	16.25	20.25	23.75	30	21.25	16.5	14.75
		fly 57	0.5	0	0	0	0	1.75	1.25	2.75	3.75	3.5	6.75	12.5	12.5	13.75	18.5	17.5	14.75	16.25	19.75	12.5	6.75	8	0	0	0	3.5	12.25	24.75	24	26.75	28.5	30	27.75	27	25.25	27.25	27.5	28.75	27.5	25.25	26.25	27.5	26.25	26.25	28.75	28.5	26
		fly 58	0.25	0	0	0	0	0	0	0	6.75	11.25	4.25	2.75	9.5	3.25	2.25	6	5.25	3.5	0.25	0	0	1.25	0	0	0	0	4.75	8	2.25	7.75	3.5	16.5	12.75	19.25	15.75	16.5	17.75	20	23.5	23.5	28.5	19.25	20.25	22.5	24.75	21.25	19.25
		fly 59	2	1.25	6.25	3	10.75	13.25	12.25	16	12.5	9.5	20	16.25	19	20	22	22.25	24	19.25	13.5	12	5.25	1	2.75	2.75	18.5	26.75	26.75	29.25	29	29.75	30	30	30	30	30	30	30	30	30	30	30	30	30	30	30	29.75	30
		fly 60	1.75	0	0	0.75	2.5	1.25	0	1.75	3.5	3.75	5.75	12.75	9.5	19.5	24.25	23.5	29.25	22.5	19.75	24.25	12.5	6	1.5	0	0	0	1.5	28.25	30	30	30	30	28.25	29.75	26.5	26.5	28	29.75	30	29.75	28.75	28.5	27.75	26.75	28.5	19.5	27
		fly 61	0.75	0	0	0	0	0	0	0	0	0.25	3	5.75	14.5	24	22	19.75	14.5	4.75	2.75	2.75	0	0	0	0	0.5	12.75	19.75	21.5	23.25	23	24.25	24.5	24	24.5	27.25	27.5	25.5	28	29	29	30	30	29.25	19	16.75	21.5	27.5
		fly 62	0	0	0	0	0	1	0.25	0	4.25	8	15.25	8.75	16.25	12.25	19	23	16.75	15.75	12.5	9.5	3.5	6	2.75	3.75	0	0	4.5	8.75	20.75	19.5	23.25	28	29.75	26.25	17.75	15	16.5	16.5	16.25	16.5	18	21	14	7.5	11	7.25	9.5
		fly 63	0	1.25	0	0	0	0	0	2	0	1.25	1.25	0.25	1.5	9.75	8.75	14.25	7.5	2.25	1	5.75	4	2	5.5	3.25	7.25	17.75	18.25	16.25	22.25	25	18.75	20.25	15	18	16	17.75	25.75	24	11.25	18.75	20	12	5.5	13.75	16.25	15	7.5
		fly 64	0	0	0	0	0	1.75	0	0.75	5	1.25	4.25	7.75	5.25	12.75	14.5	13.5	10.5	4.25	5.5	1.25	1.5	5.25	2.5	1.5	2.75	10.75	27.75	18.75	25.5	24	20.5	27	20.75	22.25	21.5	22.25	26.25	21.75	26.5	20.25	28.5	27	28.25	21.75	19.25	5.75	10
		fly 65	0	0	0	0	0	0	0	1	4.5	3.25	5.25	6	7	9.25	13.75	9	12.5	17.25	11	6.75	5.75	6.25	0.25	2	11	28.5	29.5	25.25	27.75	26.5	26	26	24.75	23.25	23	24	29	29.75	27.75	28.25	30	25.25	25.5	25.5	25	20.75	21.75
		fly 66	0	0	0	0	0	0	0	0	0	0	0	0	0	1.25	3.5	6.25	1.25	1.5	0	0	0	0	1.25	1.25	0	1.25	6.75	12.5	11.5	18.5	25.5	15.5	14.5	20.5	18.75	16.75	13.25	26.75	23.25	22	11.75	10.75	5.75	2.75	1.75	3.75	2.5
		fly 67	0	0	0	0	0	0	0	0	0	0	0	0	3.75	0.25	0	0	0	0	0	0	0	0	0	0	7	22.5	19.75	26.25	29.25	29.5	30	25	24.75	25.5	23	30	30	29	27.25	25	20.75	24.75	12.5	6	2.25	17.5	11.75
		fly 68	0	0	1.25	0	0	0	0	0	0	0	1.25	1.5	4.75	0	7.75	10	3.5	7.75	1.25	0	0	0	0	0	0	13	14.75	20.25	20.5	22.25	21.25	21.25	22.75	26.5	29	27.25	29.75	28.75	28.75	30	29.75	30	30	24.25	5.75	0	4.75
		fly 69	0	0	0	0	0	0	0	0	0	2.25	3.25	0	0	3.75	16.75	10.75	10	2.5	0	0	0	0	1	0.25	0.25	20.75	24.75	28.25	24.75	29.25	23.75	26.75	26.75	14	27.25	29.25	25	29	30	26.5	23.5	28.5	17.75	22.75	15.75	7.25	11.25
		fly 70	0	0	0	0	0	1.5	0	0	1.25	0	1.25	1	3.5	7.5	4.5	9.75	9.75	5.25	3.75	2.5	2.5	0	0	0	2.5	16.5	20	25.25	26	28.25	26	28	20.25	21	20.5	22	25.25	27.5	22.5	21.75	13.25	10.5	8	11.25	1.75	4.25	1.5
		fly 71	1	1.5	0	0	0	0	1.25	0	1.75	2.75	7	7.25	9.5	9	11.25	15.25	10.25	16	8.75	10	3.25	0	2	0	3.25	8.25	17.75	22.25	18.75	22	17.5	24.25	27	18.5	25.75	29	30	30	30	30	30	20.25	14.5	11.75	14	24.5	20.25
		fly 72	1.25	1.5	2.5	4.25	1.5	5	4.5	4.5	18	14.75	10.25	21	18.25	20.25	15	21.5	17	14	11	8.75	2.75	3.75	2.5	0	4.75	27.75	30	29.75	30	30	30	30	30	30	30	30	30	30	30	30	30	30	25.75	30	26.25	29.25	30
		fly 73	0	0	0	1.75	1.5	0.5	2	1.25	0	6.75	2	3.75	3.75	3.75	4	5	6.75	2.5	1.25	8.25	1.25	0	2.75	5.5	1.25	6.25	18.75	23	23.75	23	20.75	25	27.5	27.25	23.25	22.25	28.5	25.5	28.25	23.25	26.5	25.25	19.25	16.75	10.5	10.5	19.5
		fly 74	0	0	0	0	0	0	0	0	0	0	0	1.25	1.25	5	2.5	2.5	2.75	0	0	0	0	0.5	0.75	0	0	11.25	27.75	30	30	29.75	30	29.25	26.5	28.25	30	30	30	30	29.25	28.5	24	21.5	18.75	24.25	14.75	5	7.25
		fly 75	0	0	0	0	0	0	0	0	0	0	0	0	0	2	0	0	0	1.25	0	1.25	0	0	0	0	0	2	9.75	21.75	26	27.25	29	28.25	24.25	27.25	26	29	20.5	30	28.5	23.25	22.25	22.25	11.5	5.75	0	0	1.25
		fly 76	0	1.5	1	0	0	0	0	0	0	2	5.25	0	0	1.25	7.25	6.75	2.75	2.5	2.75	8	0	0	0	0	5.5	11.25	19.75	23.5	25	28.75	28.75	24	28.75	29.25	29	29.25	30	26.75	29	30	22	28.75	26	21.75	26.5	22	11.5
		fly 77	0	2.75	0.25	2.5	0	2.25	2.5	1.25	3.75	4.25	3	5.75	3.5	2.5	6.5	6.5	4.75	3.5	1.25	1.5	0	2.5	1	0.25	0	17.25	26.5	22.25	25.75	26	22.25	22.75	26.5	25.75	29.25	30	30	26.5	23.75	23	18.75	18	18	10.25	4.5	3.25	9.75
		fly 78	0	0	0	0	0	0	2.75	1.25	2	0.75	0.75	2.75	4.75	4.75	6.75	6.5	6	2	5.75	2.25	0	0	0	0	5.75	11	18.5	26.5	24.75	26	28.25	29	23.5	29.5	26.75	30	30	30	29.75	27.75	27	21.75	23.5	26.5	28	12.75	20
		fly 79	0	1	1	0	0	0	1.25	1.25	0	5.25	4	0	4	0	1.5	0.25	1.25	2.5	0.75	8.75	3.5	3	1.25	0	3	10.75	20.25	26	24.5	25.75	25	20.75	25	19	25.5	25.75	25	23	10	20.25	24.5	24.75	25.75	16.25	12	4.75	5.75
		fly 80	0	0	0	0	0	0	0	0	0	0	0	0	0	0.75	4.5	0	0.5	3.25	1.25	0	1.25	0	1.75	0	0	1.25	5	15.25	13.5	10	14.25	16.5	18.25	14.5	14.5	12	25.25	13.25	22.5	16.25	18.75	20.5	24.5	10	8.75	8	2.25
		fly 81	0	0	0	0	0	0	0	0	0	3.75	5.75	8.75	8.5	7.75	7.25	3.5	1.25	1.25	6.75	1.25	0	1.75	0.25	4	2.5	15.25	20	28.25	29	30	28.5	27.25	29.5	25.75	24	29.5	30	26.75	30	30	28.5	14	18.75	11.75	15.5	14.5	12
		fly 82	0.5	0	0	0	0	1.25	0	3	4	10	8.75	8.25	19.5	12.5	28.75	20.25	14.25	7.75	7.25	5.5	0	1.5	0	0	5.5	23	29.5	30	29.75	28.25	29.25	30	28	29.75	29.75	24.25	26.75	29.5	29.5	30	22.75	22	16.75	22.5	29.25	27.5	23.75
		fly 83	0.25	0	0	0	0	1.25	0	0	0	0	0.25	3.5	3.25	1.25	8	5.75	3.75	2.75	0	1.25	0	0	0	1.25	1.75	0	2.25	18	15.5	15.5	15.25	16	20.5	23.5	24	27.5	23.75	25.5	28.75	23.25	24	25.75	22	20.75	12.75	22	29.5
		fly 84	1.25	0	0	0	0	2.25	0	0	1.75	0	0	5.25	9	1.75	7.5	9.5	4.75	8.75	1.25	0	0	0	5.75	0	4.75	23.75	24.5	18.5	23.25	27	19	26.25	21.25	25	29.25	24.5	28	22	19.75	15	19.25	13.5	6.5	6.25	8.5	10.75	12.5
		fly 85	0	0	0	0	0	0	0	0	0	0	0	0	0.25	1.5	0	0	0.5	1	0	0	0	0	0	0	7.25	19.25	20	12	23.25	25	23	24.5	22	26.75	18	24	24	18.75	13.25	18.75	24.75	15	6.75	9.5	9	3	2.5
		fly 86	0	0	0	0	0	0	0	0	0	0	0	0	1.5	1.25	3	0	0.5	1	0	0	1.5	0	0	0	0	0	1.5	17.75	12	15.5	14.25	14.25	16	6.75	10.75	19.5	21.25	22.5	20.75	20.75	28.75	28.75	28.75	24.75	22.5	19	18.75
		fly 87	0	0	0	0	0	0	0	0	0	0	1.25	0	0	1.5	1.5	2.5	1.25	7.5	0	0	0	0	5	0	3.75	4.75	5.75	18.25	19	22.75	24.5	26	28.75	27.75	26.5	20.25	28	26.5	30	25.25	27.25	28	21.25	19.5	14.5	6.25	6.75
		fly 88	0	0	0	0	0	0	0	0	0	0	0	0	0	0	0	0	0	0	0	0	0	0	0	0	1.75	0	7.75	7.75	15.5	20	25	21.5	18.75	21	20.5	23.25	18.25	27.75	25.75	26	23.25	25	20.5	15	11.75	8.75	9.75
		fly 89	0.25	0	0	0	0	0	2.75	1.75	2.25	2.25	5	5.5	8.25	18	18.25	17	18.5	13	1.25	1.25	0	0	0	1.5	6.75	5	12.5	15.5	21.25	20.75	23	26.5	25	29.25	21.5	26.5	30	30	27.75	30	30	29.5	30	29	30	30	29
		fly 90	0	0	0	0	0	0	0	0	1.5	0.75	0	8	12.75	16	22	20.5	15	3.75	0	0	0	0	0	0	0	0	1.25	7	13.75	12.25	7	13.75	21.5	21.75	18	18.5	17.75	18.25	22	23.5	21.25	27.5	29.75	28	16.5	7.75	23.75
		fly 91	0	0	0	0	0	0	0	0	0	0	0	1.25	2.25	0	5	7.75	3.5	3.25	4.75	1.25	0	4.25	3.25	1.5	9.5	17	22.5	23.75	27.75	30	25.25	18.25	25	21.25	26.25	25.75	22.5	22	25.5	23.75	29	19.25	10	18	12.5	16.25	13
		fly 92	0	0	0	0.25	1	0	4.75	9.75	7	5.75	1.5	8.75	8.25	10.5	17.75	14.75	7	10	0.75	4	7.5	8.5	4	7.5	4.5	17.75	17.5	22.75	18.75	23.25	22	17.25	20.75	21.75	26.75	24.25	22.75	11.75	15	19.5	26.75	15.75	9.75	10.5	13.25	10	12.75
		fly 93	0	0	1.25	0	0	1.5	0	0	2	3.75	5.75	9	7	1.5	8.5	5.5	5.75	1.75	1.25	0	0	1.5	0	0	12.75	14.25	17.75	23.75	24.25	23.5	24.5	20.25	24.5	25.5	23.75	23.75	22	21.5	28.5	15	14	16.25	17.75	16.75	12	6.5	11.5
			bin 1	bin 2	bin 3	bin 4	bin 5	bin 6	bin 7	bin 8	bin 9	bin 10	bin 11	bin 12	bin 13	bin 14	bin 15	bin 16	bin 17	bin 18	bin 19	bin 20	bin 21	bin 22	bin 23	bin 24	bin 25	bin 26	bin 27	bin 28	bin 29	bin 30	bin 31	bin 32	bin 33	bin 34	bin 35	bin 36	bin 37	bin 38	bin 39	bin 40	bin 41	bin 42	bin 43	bin 44	bin 45	bin 46	bin 47
	30d	fly 1	2.75	12.25	26.25	22	20.75	15	17	14.5	12.25	3.25	6.25	7	6.75	9.5	2.75	6.5	13.5	9	10.25	5	15.25	18.25	12.25	7.5	0	5.25	13	21	26.25	26.25	27.5	25	27.5	25.5	26	29	29.25	28.75	30	28	28.25	28.75	30	24.25	27.5	28.5	28.75
		fly 2	10.75	10.75	16.75	18.5	16.25	17.5	11.25	17.25	12	19.25	21	20	20	22	15	19.75	25.25	21.75	23	23.5	18.5	23.25	22.25	14	9.5	23.75	26	27.25	23.5	28.5	28.25	27.75	26.5	27.5	28.5	23.25	25.75	28.25	29.5	29	26	25	27.5	22.5	28.75	26.25	26
		fly 3	9.75	3.25	15.75	7.75	15.5	14.5	21	11.75	17.75	16.25	18.5	16.25	22	15.5	19.75	23	10	21	20.75	20.5	14.5	18.5	21.25	10.5	12	16.5	23.25	21.5	22	24	25	26	27.5	26.5	23.75	27.5	19.5	26.25	19.5	21.5	29.75	30	30	29	30	30	28.25
		fly 4	10.75	18	21.5	19	18.5	19.75	20.25	15.75	19	16.25	22.25	15	13.5	19.75	17	22.75	17	20.25	23.5	15.25	20	13.75	1.5	2.5	5.75	20.25	21	21.25	21.25	19.25	22.75	23.5	21.25	22.75	27	22.75	26.25	23.75	27.25	26.25	25.75	29.75	27	28.25	29	26.25	29.5
		fly 5	2.25	7.5	24.5	12.5	18.25	17	18.5	21.5	10.5	22.25	16.25	14.25	16.5	18.25	21.25	22.25	18.25	17.25	17.25	16	13.75	11	4	10.25	12.25	13.75	15.5	18.25	20.75	23.5	27	21.75	21.75	23	16	22.75	23.5	18.25	25.5	29	26.75	22.25	24.25	24.5	25	22.75	25.75
		fly 6	0.75	3.75	1.5	0	3	10.5	5.5	4	8.75	9	5.5	4	13.5	13.75	11.25	11.25	10.25	7.5	12.25	13.75	8.25	2.5	7.5	5	1.5	15	22.25	27.25	30	28.25	25.5	28.25	30	26.5	27	29.5	28.75	27	28.5	29.25	29.25	27.75	25.75	30	23.5	17.5	28.25
		fly 7	17.25	10.75	17.75	13.5	9.75	5.25	10.25	10.25	16.5	17.5	17	3.5	6.5	10.25	14.25	9.75	8	6.25	14.25	11.75	11	8.25	8	1.75	15.5	18.75	18	24.25	18.75	15.25	16.5	22.25	20.75	21.75	20	21.25	21.25	21.25	22.25	26.25	25.25	23.25	24	25.75	26.25	24.5	27.75
		fly 8	7.5	10	7.75	12	13	14.5	11	6	9.5	9.75	10.25	13.25	19.75	21.25	21.5	16.75	14.25	20	14.5	24	11.75	7.25	6	8	4.75	12.5	9.75	16	26	29.25	27.5	27.25	24.5	25.75	26.25	28.5	30	30	25.75	28.75	23.5	27.5	29.75	30	30	27	29
		fly 9	8	21.25	14.75	17.5	15.75	24.75	14	21.75	12.25	19	21.25	16	23.75	19.25	17.25	24.5	20.5	19.25	22.25	13.5	22	23.75	19	15.75	2.5	8.75	17.75	25.5	23	24.5	25	25.5	27	24.5	27.75	26	28.25	30	30	30	29.75	27.75	28.25	28	30	30	30
		fly 10	4.5	10.75	21.75	22.5	19.75	17	11.25	9	9.5	4.75	1.5	7	3.5	6.75	15.75	11	9.5	20.75	20	22.25	14.25	18.25	11	7.25	0	10.75	13.75	18	11.75	19.5	22	22	20.75	22	25	28	28	24.25	27	25.5	28.75	27.25	29.25	27.5	27.75	29.75	26.5
		fly 11	2.5	9.75	3	6.25	11.25	8.5	11.75	3.75	10.5	9	10.5	6.5	16	18.75	18.5	23	23.25	20.25	18	18	16	4.5	3.75	4.25	9.5	25.5	23.75	27.5	18	25.75	24.5	24.5	26	27	23.75	26	28.75	30	26.5	29.25	28.25	27.5	26.75	24	26.75	22.5	28.75
		fly 12	8.75	5.25	11	5.25	11.75	9.25	11.5	6.5	15.25	11.25	14	11.25	9.5	9.75	9.75	8.75	14.75	3.5	3.5	9	3.5	1.5	9.75	4.25	12.5	17.75	21.5	13.75	13.75	15	22.5	16.5	19.25	24	20	15	20.25	24.25	18.75	21.25	27.5	29	27.5	24.75	24.25	23.5	21.5
		fly 13	2.25	12	13.5	18.5	18.25	20.25	19	20	13	17.5	21	18.5	17.75	15.25	15.75	12.5	19.25	20.75	25	16.25	16	21.75	10.75	8.75	17	19.75	21.25	23.5	24	21.75	20.25	25.75	25	20.25	25.25	28.5	24.25	25.5	24.5	26.25	26.25	27.25	29.75	29	27.75	27.5	26.5
		fly 14	0.75	0	1	0.75	4.25	0.25	2	6.75	6.25	4.75	9.5	10.5	13.5	9.5	12.25	17.5	20.5	17.5	16	4	0	1.75	1.25	0	1.25	10.75	17.5	19.75	23.25	28	26.5	25.5	25.5	27.25	27.75	24.5	27.75	30	30	30	26.75	25	26.5	21.25	22.75	24	29.25
		fly 15	5.5	8.5	25	20.5	16.25	14.75	17.25	19.25	11.75	18	21	19.5	24.25	22	27	18	22	22.75	23.25	16	22.5	18.5	15.75	14	9	9.5	17.5	14	19.5	13.25	22.25	19	20	19	15.5	21.25	19.5	20	23	23.75	25.75	26.5	14	26.25	27.5	27	27.25
		fly 16	20	24.75	26.75	15.75	20	23.25	22.75	20.5	21.5	24.75	23.5	21.75	19.5	26.5	27	23.75	19.5	22.25	22.5	17.25	24.25	26	20.75	13.5	1.25	15.5	21	29.75	28.25	28.75	28.75	29.5	29.75	29	28.5	29.75	24.75	29.75	29.75	29.75	29.75	29.25	30	27.5	30	30	30
		fly 17	4.5	0.25	3	3.25	12.5	7.25	6.75	3	11	5.75	7.5	7	10.5	11.5	1	5	5	4.5	2.25	3.75	2.5	1.25	0	0	3.5	13	17.5	18	15.75	19.25	12.5	19	17.25	17.25	16	19.25	21	21.5	17.75	22.75	21	24.75	20.25	24.75	27	25.25	29.5
		fly 18	0.75	8.5	15.25	10	21	18.5	13.75	17.75	14.5	12.5	13.75	12.75	16.75	20.25	27	14	17	18.75	19.5	13.25	9.25	11.5	12.75	13.25	15	19.75	24.75	23.5	24	23	21	24.5	25.25	21.5	24.25	24.25	22.5	26.25	29.75	27.5	30	26.75	28.5	27.5	29.5	29.25	27.5
		fly 19	2.25	0	6	10.25	2.75	1.75	10	9.25	11.25	12.5	8.5	18.25	21.5	23.75	20.75	18.25	23	26.25	23	18.25	11.75	5.25	1.75	0.75	2.75	12.75	23	18.75	22	17.25	16.5	25.75	24	20.5	22.25	19.5	23.75	24.75	27.25	26.5	26.25	24.25	27.5	29	28.75	24.5	28.75
		fly 20	1	2.5	8.5	13.25	14.5	19	16.25	15.25	13.75	3.25	14.75	18.25	14	18.75	22.25	28.25	20.25	20.75	20.25	10.75	9.25	3.75	8.75	7.75	15.75	13.25	5.5	5.25	10	11	11.25	14.25	17.25	13.5	17.25	15.25	19.25	18.75	17	23	22	16.25	18.5	27.25	24.5	24.75	24.75
		fly 21	16.5	21.75	26	23.5	25.75	23.5	26	21.5	22.5	25	22.75	24.5	26.5	22	19.75	23.25	23.75	24.75	17.5	12.75	15	25.75	21	13	0	2.25	14.5	24.5	27.25	27.5	27.5	29	29.75	30	30	30	30	30	28	30	29.75	30	30	30	30	30	30
		fly 22	11.5	18.25	18.5	28.5	23.25	22.25	24.5	27.5	16.75	19	23	23.75	23.25	27.5	22.5	21	16.75	18.75	24.25	17.5	18.25	17	12	12.25	11.25	24.5	28.25	29	28.5	28.75	29.5	27.75	26.75	29.75	29.5	30	29.75	29	29.75	30	30	29.75	30	29	30	28.25	29.5
		fly 23	1.25	1.25	5.5	3.25	9.5	7.25	12.25	10	11	13.75	11.25	13	15.75	12.75	22.25	14	12.5	13.25	14.25	15.75	11	9	6	5.25	12	19.25	21.75	20	15	22.25	18.25	17.75	24.5	24.5	23.25	24.75	23.5	20	24.5	23.5	27.75	29	29	27.25	25.5	28.75	29
		fly 24	8.75	22	20.5	22.75	26.25	21	17.75	23.5	15.25	17.75	12	19	18	15.25	11.5	16.5	19.25	12.25	13	11.5	9.5	8.25	0	3.5	2.75	6.75	14.5	16	19	22	17.25	15.5	18.25	26.25	24	28.5	29.25	26	26.5	29.5	26	29.5	28.75	29.5	29.5	30	29
		fly 25	15	19.25	22	23	24.5	20.25	14.25	23	14.75	15.5	16	18.25	15.5	16.25	16.75	22.25	16	24.75	18.5	14.25	18	22	9	8.5	4.25	15.75	27.75	27	27.5	28.25	29	29.75	30	29	30	29.75	29.75	29.75	29.75	30	29.5	30	29.5	27.75	30	29.5	29.75
		fly 26	2.75	2.25	13	9.25	11.25	16.25	15.25	3	6.75	4	9.25	5.25	9.5	8.75	0	6.75	3	7.5	5	8	2.75	8	4.75	5.75	3.5	11	21.75	28.5	24.75	25.75	20.5	26.25	26	30	29	28	27.75	29.75	29.5	30	30	29.5	29.75	28.5	24.5	30	29.75
		fly 27	5.5	12.75	13.25	17	24.25	16.25	14.75	13.5	13.5	5.75	10.75	11.5	8	6	10	10.5	8	13.5	3.75	7	3.25	1.75	2	0	10.5	6.5	17	24	29	22	19.25	25.5	25	21.5	28.5	25	28	28	28.75	30	30	30	30	29.75	29.75	29	29.25
		fly 28	5	8.75	17.75	18.75	19.5	20	13.25	20	23.25	22.5	17	23.75	15.25	18	20.5	16.75	23	21.25	19.25	25.75	22.75	17.5	10.75	10.25	7.5	19.75	22	20.5	23.25	20.25	15.25	22	25.5	29.25	23	24.25	21.5	26.75	28.75	26.5	23.75	26	29.25	24	25.75	24.25	23
		fly 29	15.75	18.25	21	22.75	21.25	20.5	17.25	23.75	21.25	23.25	26	19.75	24.5	26.5	25	24.75	25	24.75	22	18.25	12.25	10.25	22.75	24	15	30	30	30	30	30	30	28.25	30	27.5	27	29.75	29.25	27.25	29.5	28.5	29	29.75	30	29.75	29.25	30	28.5
		fly 30	7.75	10	14.75	11.5	16.25	13.75	9.25	6.75	9	7.25	12.75	7.75	11.5	10.25	7.5	14.25	13.25	10.5	5.75	16.25	9	8	10	1.75	3.25	13.25	16.5	13.25	20.75	22.5	20	20	22	21.5	22.75	21.5	27.25	25.75	29.75	29.75	25.75	28.25	30	30	30	30	30
		fly 31	22.75	22.25	17.75	24.25	22	25.25	21	13.75	18	20	20.25	20.25	23.5	26.75	19.25	24	21.75	23	20.25	23.5	25.5	19	20.5	20	6	16.25	21.25	19.25	29.25	22.25	26.25	25	25.75	25.25	28.5	28	25.5	28.75	25.75	28.25	27.5	27.25	28.75	24	29.25	26.5	28.75
		fly 32	1.75	1.25	3.25	11.5	4.25	11.25	10	13.75	17.25	26	20.5	22.5	21.75	16.5	18	12	12.25	12.5	16.5	13.5	18.5	8.75	9	1.25	1.25	14	17.25	14.75	18.5	19.25	10.25	13.75	13.25	22.25	16.75	16.25	21.25	20.75	17	23.75	26.5	28.75	23.75	27.25	25.75	21.5	26.5
		fly 33	1.5	15.5	18	13.25	21.25	18.75	14.25	10.5	20.25	13	15.5	17.25	11	13.75	11.5	15	12.25	11.5	16.75	9.75	8.5	10.25	14.25	15.5	14.75	13.5	19.25	12.5	20	20	22	22.25	21.75	25.25	23.25	22.25	25.5	21	25.5	25	26.5	27.25	29	20.5	24.25	25.25	19.75
		fly 34	2.75	9	12.25	11	14	13.25	17	15	13	11.5	15.5	13	12.25	11.5	17.5	17.25	11.5	13.5	20.75	14.5	13	16.75	8.25	4.25	14.5	20	13.5	23.5	28	24.5	18.75	20.25	28.5	26	26	25.25	22.5	26.75	28.25	28.75	27	30	25.75	27.5	27.75	23.25	21.25
		fly 35	26.5	25.25	24.5	24.75	25.5	26	23.75	22.75	23	24.5	28	28.25	27.75	21.5	24.5	27.25	23	28.25	25	23.5	25.25	20.5	21.75	24.25	21	23.25	25.5	27	25.5	29.25	27.5	23	27.5	25.5	26.5	25.75	28.25	28.5	22	23.5	25.25	26.25	29.75	27.75	27.25	29.25	30
		fly 36	0.5	0	0	0	4.25	7.5	16.25	11	9	18	22.5	22.25	22	26.5	19.5	23.25	20	17.75	24	10.75	9.25	4.75	2.5	4	7	15.25	12.75	17.75	17.75	17.75	18.5	17.25	16.25	21.5	19.25	21.5	26	23.5	24	23	24.5	25.5	22.5	23.5	24	20	22.25
		fly 37	4	3.25	1.5	11	12.5	3	4.25	7.75	12.5	19.25	13.75	12.75	11.75	8	11.25	10.5	15	7	11.5	17.5	22.25	16.5	3.75	5.75	12.25	26.5	25.75	27.5	27.5	24.5	25	26	26.25	26.25	22.25	26.75	26.25	26.5	27	29.25	27	29.75	29.25	30	28.5	30	30
		fly 38	4.5	8.25	11.5	12.25	15.75	17	18	13.25	13.25	15	18.5	14.25	19.25	20.25	16.75	10	17.25	22	16.5	11.5	9.5	9.75	6.5	4.75	2.25	24.25	23.75	17.25	21.75	25.25	26.75	21.75	27.5	19.75	27.5	28.75	25.75	26.5	29.5	26.25	28.75	30	25.25	28.5	25.5	25.5	29.25
		fly 39	19	16.5	16.25	18.75	18.75	17.75	14.5	9.5	13	7.5	17.75	4.25	3.25	19.5	13.5	8.25	15.5	16	12	22.25	16	12.75	11.25	21.5	10	19.25	22.5	25.5	24.5	24.75	21.75	26.25	27.5	27.5	21.75	25.5	22.5	25.5	29	29	26.25	27.5	28.75	29.75	27.5	28.75	29.5
		fly 40	1.5	0.75	13.5	5.75	7	7.5	14	12.5	8.25	9.75	6.5	7.5	3.25	14.25	8	3.25	11.75	12.5	10.25	10.25	8.25	7.25	4.25	8.75	0	3.25	9	10.75	10.75	10	15.75	10.75	13.75	20	17.25	19.75	14.75	21.25	18.5	20.75	23	21	23.75	26	30	30	27.75
		fly 41	1	0	3	4.25	4.25	2.5	4	4.5	2.75	4	4.75	2.5	6	4.75	13.5	11	9	10.5	10.25	4.5	13	6.75	9.5	2.75	3	2.5	8	7.75	11	13	11.5	11.25	18	20.25	21.75	18.5	19.25	20.5	27.5	25.25	27.5	29.5	25	29.75	29.5	26	24.25
		fly 42	8.75	13.25	15.5	24.25	17.5	24	19.75	15	18	21.25	19.75	22	15.75	17.5	23.75	21	25	25.5	21.5	23	17.5	20.5	17.5	12	14.25	15	27.5	25.75	22.75	26	24	22.75	25	26.5	26.5	22.25	27	28	27.75	27	27	29.75	30	26.75	27.75	29.75	30
		fly 43	12.75	15.5	15.75	16	20.5	20.25	15.5	17	21.25	17.5	18	22.5	17.75	20.75	21.5	18.25	18.5	22.75	22	19	23.25	17.25	18	20.25	2.5	18.25	25.5	22.5	24.5	28.25	29.5	26.75	28.75	28.25	29	27.25	23.75	28.75	22.75	19.5	25	25	25	23	22.5	26	24
		fly 44	7.75	7.25	9.75	15.25	19	12	7.25	12.75	13	14.5	12.25	18	11.75	22.75	19.25	15.5	12.5	10.75	11	9.5	19.75	10.75	8.25	10	18.25	11.5	10.5	18.75	15.25	21	19	22	24.25	24.75	25.75	21.75	24.5	25.75	25.25	23.25	27.25	25.75	25.25	27.75	26.5	25.75	27.75
		fly 45	20	24.25	22.75	17.75	21.25	19.25	16	23.75	17	8	16.5	10.25	16.25	16.5	12.75	10.25	13.25	13	13.5	15.25	10	9.5	15.25	16.25	7.75	20.25	26.25	23.75	24.5	18.25	22.75	21	23.75	24.5	23.75	25	26.5	19.25	20.75	27.75	23.5	28.75	24.25	23	26.5	26.75	28.75
		fly 46	14	18.75	21	20	20.25	21.25	14.25	20.75	23.5	23.5	19.75	21.75	23.75	23.75	21.5	17	24.5	24.25	24.25	21.5	25.5	16	16.75	18.75	15.75	23	18.75	25.75	25.5	24.25	21	27	27.5	20.5	28.25	24.25	22	28.25	25.5	25.75	19	25.5	29.25	28.25	25	29	29
		fly 47	3	0.75	10.25	14.25	10.5	6	20.5	17.5	15.25	13.75	8	13	10.25	18.75	12.75	9.5	11	14.5	13.75	15.25	15	9.5	13.75	3.75	10.25	9.25	17.75	20	17.5	20.75	20.75	23	25.75	28	24.75	23	24.75	29.25	25.75	28.25	20.25	25.5	27	26.75	28.25	23.25	21
		fly 48	5.5	19	20.75	20.5	19	15.75	23.75	21.5	13.75	19	22	13.25	16.5	19.25	21.25	23.75	6.75	13	17.25	17.5	13.25	12	8.75	9.25	12	18.25	20.25	11.25	11.75	23.5	8.25	25.5	15.75	17.75	17.25	24	27.5	22.75	25.25	20.25	23.75	25.25	23.75	27.25	24.5	18.25	27.5
		fly 49	4	0.25	8.5	4.75	11	11.25	10.5	6.75	12.5	7.25	5	12.25	15.75	13.5	9.5	14	9.75	17.5	17	22	17	17.25	4.25	3.5	0	4.25	3	19.5	20	23.25	22.25	27.5	25.75	25.5	27.25	24.75	27.25	29	28.5	29.5	30	29.25	29.5	28.75	30	30	30
		fly 50	14	16.75	16	17.5	17.75	20.25	18.25	21	14.75	12	11	12.5	14	17	14	22.75	10	17	17.5	9.25	10.75	9	19.75	14.25	12.5	18.5	16	23.5	21.25	21.25	26.25	22	23.75	24.5	19.75	25.5	22.75	27	21.75	26.5	28	23.25	19	17.75	28	29.75	26.75
		fly 51	3.75	6.5	7	17.25	7.25	4.75	6.25	7.75	5.25	5.25	4.25	5.5	1.25	4.25	2.75	3	7	6.25	8.75	8.75	5.5	3.75	2.5	1.25	5.5	6.5	2	11.5	17.5	18.5	21.75	14.75	14.5	16.75	20.25	23.75	18.25	25.75	24.75	22.75	27	23.5	24.25	27.5	30	30	30
		fly 52	9.75	12.75	14.25	13.75	9.25	15.25	11.5	17.5	11.25	8.25	8	20	10.25	15.5	8.5	9.75	12	12.25	14.75	6.25	3.25	4.75	8.5	0	0	0	1.25	1.25	4.25	12	12.75	19	17.75	23.5	27	24.25	26.75	26.75	28.25	29.5	29.25	28.25	29.25	27.5	29.5	28.75	30
		fly 53	3.75	10	15	13.5	20	19.75	13	16.25	20	17	17	18.75	16.75	15	16.5	21.75	26.25	14.75	21.25	15	13.25	12.5	9.75	5	7.25	18	22.5	21.75	24.5	18.5	23.5	24	23.25	17.25	20.75	16	21.75	22	24.5	23.5	21	28.25	24.75	23.25	23.25	29	27.75
		fly 54	26.5	24	26.75	20.75	24	24.25	24.5	22.75	19	15.5	11.25	20.5	23.5	19.5	18	15.5	23.75	18.25	15.5	23.5	19.25	18.25	17	11.25	12.75	24.75	27.5	26.5	24.75	25.5	28.25	25.25	28.75	21.5	25.75	23.25	29.5	28.5	25.75	24.25	21	24.5	23.75	29.75	27.75	29.75	26.25
		fly 55	5.5	20.5	18.5	23	19.5	19.5	19.75	17.75	16	13.5	15.25	12.25	12.75	12.5	14	11.25	13.75	15.5	10.5	19	16.5	15.75	10.75	3.25	1.75	4.25	14.25	22.5	13	20.25	19.75	19.75	21.5	16	17	20.75	20	16.75	22.5	21.5	15	11.75	24.75	20.75	23.75	17.5	22
		fly 56	5.75	0.75	6.75	13.25	11.5	19.25	13.75	13.25	13.75	14.75	14.75	16.75	17.75	21.25	22.25	16.75	22.25	22.5	17	20	14	3.75	5	6.5	11.5	12.75	22.5	17	18.25	18.5	16.75	14.5	16	15.5	17.75	11	18	23	26.75	24.25	22.75	22.25	24.5	18	22.75	28.5	29
		fly 57	12.5	28.25	21	19.75	24.25	17.25	15.25	19	16.75	16	19.5	16.5	17.25	15.5	19	19.5	13.5	13.75	19	21.25	12.25	15.75	13	14.25	18.25	21.25	14	20	14.5	15.75	17.25	14.5	15.25	15	16.25	17.75	21.25	21.25	25.75	28.25	27.75	30	28.75	26.5	30	28.5	28.75
		fly 58	11.25	4.25	16	13.5	15.25	23	19.75	13.5	18.25	10.75	14.25	14	15.75	12.75	8.5	19.75	16.25	17	18.5	20.5	19	10.75	17	12.5	19.25	24.5	25.25	26.5	23.75	23.25	23.75	27.75	21	22	19.25	9.75	21.5	24.25	28.25	24.75	26.5	28.75	29.25	27	27.5	24	25.25
		fly 59	0.5	8.5	17	18.25	15.25	10.25	11.75	11.75	15.25	15.75	5.5	14.5	22.25	13.5	15	19	25.25	14	13.5	19.25	12.5	12.75	14.5	3	4.5	2.75	11.75	9.25	11	16.75	11.25	14.5	12.25	15	10.5	13.25	10.5	15.75	17.25	24.25	21.25	22.75	23.75	27.5	26.25	27	20.75
		fly 60	5.75	14.75	11.25	15.5	10.75	8.75	6.75	14.25	10.5	8.25	15	13.75	8.75	12.25	17	13.25	13.25	20.5	12.5	9.75	9.5	14	8.25	10	1	1	6.25	23.5	20	22.25	25.25	23.25	21	23.25	19.25	27.75	24.5	26.75	21.5	28.5	28	27.5	21.5	21.5	25.25	24.75	27.5
		fly 61	0.25	0	6.5	9	10.75	17.25	15	10.75	8	12.5	9.5	11	8.75	5.75	9	7.75	12.5	9.25	10.5	4.75	14.25	11.75	8.5	4.5	10.75	15	17.5	17	13.25	21.75	21.5	23.5	20	19.5	21.5	23.5	21.25	25	22	23.5	19.5	26.25	24	23.75	25.75	25.75	25.25
		fly 62	6.25	6.25	12.5	10	12.75	9.5	7.25	13.5	11.75	8.75	7	7.75	2.75	4.25	11	3.75	6.75	10.25	8.75	7.5	3	11.25	10.25	7.5	2	4	17.5	23.25	27.75	24.25	23	29.75	28.5	23.5	26.5	29.25	29	29.5	29	29	29.75	29.5	28.5	29.5	28.5	28.5	29
		fly 63	9.25	1.25	11.5	16.5	13.75	7.75	21.25	15.25	20.25	12	17	19	18	20.5	19	28.5	16.75	22.75	23.75	21.75	24.5	22.5	17.75	11	5.25	7.25	12.25	18	22.75	17.25	19.5	21	19.25	16.25	21.75	24.75	24.25	21	26.5	25.25	27.75	21.5	22.75	23.5	25.5	19	25.75
		fly 64	4.25	5	9	10.25	12.25	11.25	8.5	11.25	4	6.5	4.75	9.25	10.25	12.25	10.5	9.5	3	6.25	5.75	7.5	5.25	1	2.75	3.5	4.75	15.25	24.5	28.75	25.25	27.75	28	30	26.75	28	29	26	25.5	25.25	28.25	27	29	29.75	28	29.5	26.75	29	30
		fly 65	5.25	3.75	3.75	10.5	8.5	6.5	4.75	4.75	5	0	1.25	5.5	6	9.75	7.75	5	5	8	3.5	1.25	6.25	13	3	4.25	0	7.75	11.25	15	17.5	27.25	21.5	20.5	25.75	22.5	26.25	22.5	27.75	23.75	28.25	25.5	24.5	24.5	29.5	27.75	25.5	20	29.25
		fly 66	3.5	4.5	10.5	16.25	14.5	17.5	13.25	22	20.75	18.75	21.25	24	23	16.5	27.75	26	23	25.5	26.75	22.5	19.25	25	19.5	17	7	25.75	29	23	19.25	21.5	26.5	20.5	22.5	25.75	21	20.75	25.25	22	20.5	24.25	22.5	25.75	27.5	24.5	23.75	25.5	26
		fly 67	5.75	3	10	16.5	12.75	10.5	17	15	20.5	15.25	23.75	19	21	19	14	16.25	19.5	18.5	21	15.25	17.25	20	10.75	12.75	17	16	17.5	24.25	24	27.75	26.25	23	23	26.25	15.5	22.75	24	21.75	25.75	17.75	26	27	20.25	22	25.25	25.5	26.5
		fly 68	8.25	8.25	14	18.75	18.25	16.25	20.5	17.5	22.25	19.5	16.5	16.75	22	9.5	13.25	9	11	15.25	13	14.75	16.25	12	12.25	7.75	21	29	29	28.25	25.75	26.75	27.25	27.5	27.5	25.75	23	29	28	26.75	28	27.5	23	20.75	23.25	29.25	28.5	29.5	25.75
		fly 69	0.5	0	3.25	4	4.5	5.75	12.25	4.25	5.75	5.25	9.25	3.25	9.75	9.25	16	13.5	7.5	16.25	12.5	8.5	9.25	1.75	2.75	4.25	1.5	3.5	13.5	20.75	20	25.25	22.25	21.25	26.75	27	22	23.75	24.25	23.75	25	21.75	20.5	25	22.75	23.75	22	27.75	23
		fly 70	0	4	5.5	7.75	8	6.75	7.5	6.75	5.5	9.25	11	7.75	4.25	8.5	13.25	11.25	15.25	13.25	5.75	4.25	0.5	4.5	3.25	0.75	8.5	17.75	12.5	13.75	20.25	18	21.25	26	16.25	18.5	19	20	23.75	30	26	22.5	22.5	15.75	25.25	25.5	24.75	28.75	28.75
		fly 71	2.5	0	0	0	4	5.25	3.75	10	6.25	16	23.5	13.5	16.5	17	12.75	20	19.25	17.75	16.75	14.25	14.75	7.25	4.5	1.25	7.5	18.5	17.25	19.25	16.25	19.75	23	22	17.25	17.25	18.5	20.75	18.75	22.5	23.75	24.75	24	25	16.5	19.5	27	23.75	28
		fly 72	8.5	1	3.5	1.75	11.25	5	2.75	6	2	13.25	17	14	10.75	12.25	17	11.5	20.75	17	21.25	6.75	20.5	14.5	8.5	9.75	4.5	11.25	25	22.5	28	27	27	28.75	28.25	26.5	26.75	23.5	24.25	22.75	27.75	26.5	20.5	18.75	15.5	18	23	27.5	20.25
		fly 73	1.25	1.75	1.25	1.25	2.5	1.5	4	5.25	6.5	7.25	3	2.75	1.5	9.75	10	4.25	7	4.75	1.25	2.5	0	0	0	1.25	8	19.75	23.75	22.75	16.75	22.25	19.25	21.5	23	25	21	22.5	17.5	21.75	15.5	23.5	27.75	28.5	28.25	23.25	25.75	29.75	26.75
		fly 74	26	14	17.75	17.75	17.5	21.75	16.75	16.5	25	21	19.25	18.25	22.25	26.25	21.75	17	25	23	21	17.75	24.5	21.5	10.75	8.5	21.25	29.5	29	28	27.75	29.75	28.25	27.25	25.5	24.75	26.5	28	29	27.25	30	29.75	26.5	28.75	27.25	24.25	29.75	30	30
		fly 75	16.5	11.25	13.25	17.25	10.75	12.75	16.25	17.25	17.25	16.5	18.5	12	9.25	16	16.5	9.25	17.5	14.75	12.5	7.75	17.5	2	8.25	6	20.75	19.25	23.75	23.5	21.5	25	22.75	19	25	22	25.25	23	25.25	23.25	26.25	28	27.25	26.25	28.5	28.25	28.5	28.25	30
		fly 76	5	9.5	12.25	7.5	17.75	12	11.75	14.25	9.5	14.5	14.75	15.25	16.25	21.25	16.5	24	13.5	18.5	19	16.25	12	14.25	12.75	2	7.75	12.75	22.75	22.5	22	21.25	22	22	26.5	27	25.75	22	27.75	29.75	29	22	22.5	29.25	20	22.75	27	29.25	29.5
		fly 77	4.75	6.25	8	9.75	13.75	13.25	12.5	14.75	15	21.75	15.5	15.25	15	19	22.75	22.5	23.75	20	19.25	17.25	16.25	19.5	10.5	10	17	20.75	27	28.25	27.5	26.5	28	25.25	26.75	26.75	27.5	24.25	25.25	23.75	29.5	28.25	29.5	22.25	19.5	22.75	29.5	25.75	28.25
		fly 78	0.5	0	0	1.25	0	2.75	5	2.5	9.75	9	0	0	1.25	2.5	5.25	3.5	2.25	1.5	0	0	6	1.25	0	0	3	12	15.5	11.75	25	22.25	23.75	22.5	26	21.5	27	26.25	26.75	23.5	25.75	23.25	27.25	21	27.25	24.75	21.5	22	25.25
		fly 79	1.75	1.75	3	4	10	13	9.25	6.5	9.75	14.5	15.25	14.5	17	14.75	23	19	14.25	12.75	19.75	15.25	11.5	9.5	5.75	6.25	16.75	19.25	21	22.75	19.5	18.5	23	20.25	22	20.5	20.5	20.75	23.75	21.75	21.5	24	29.75	29.25	27.25	29.75	30	29.75	30
		fly 80	9	21.25	21.75	22	24.75	26.25	19	20.5	26.25	16.5	22	21	26.75	28	24.75	26.5	26.25	16.75	28.5	18.75	24.5	18	15.25	11	13.25	22.25	30	29	30	29.75	30	27.75	26.75	30	29.75	28.75	25.75	26.25	24.75	20.75	24.25	27	27.75	23.5	23.75	25.75	18.5
		fly 81	6.5	2.5	10.75	2.75	10.5	8	10.5	14.25	11.25	9.5	13.5	9	12.75	3	17.25	8.5	11.25	12.75	11.75	3.75	14.75	10.75	10.75	11	8	18	14.75	20.75	24.75	25.25	25	22.75	24.25	18.25	7.25	5.5	17.25	26.25	16.75	23	23.25	18.25	24.75	22.75	29	27	27.25
		fly 82	12	4.75	14.5	24	18.75	20.75	21.25	21.5	22.5	20.75	25.5	20.75	25.5	24.25	22.5	25.5	20.5	23.5	23.75	16.5	20.25	16	17	17	13.75	20.25	28	26.75	22.25	16.25	22.25	24.75	22.75	23.5	23	25	24.75	22.75	28	28.25	24.5	25.25	25.25	28.5	25.25	22.75	26.5
		fly 83	2.5	4.5	3.75	2.5	7	10	12	9.75	10.5	9.5	2	17	11	14.75	20.75	11.25	18.25	17.5	16	10.75	9.5	8.75	5.25	1.5	11.75	18	24.5	28	27	26.5	29.75	26.5	30	27.75	29.5	28.75	29.5	29.5	29.75	26.25	29.5	29	26.75	28.25	29	25.75	25
		fly 84	11.75	13.75	12.25	15	16.75	15.25	22.25	21.75	17	15.75	17.25	16.25	15.25	6.5	16	18.25	11.75	8.75	24	12.5	17.5	17.25	10.25	4.25	14.5	15.5	24.5	17.5	16.5	15.5	15.75	17.75	15.25	15.75	21	11.25	14	12.5	19.25	22	25.75	26.25	20.75	21.25	17.25	22.25	22.25
		fly 85	1.75	9.25	14	14.75	15	20.25	25.5	19.25	17.5	18.75	19	18	13.75	23.5	17	22	21.75	21.75	24	23	18	15	9.5	2.5	21.25	22.25	22.25	24.25	22.25	21.75	25.25	25	25.25	23.5	22	23	24.25	25.75	27	26.75	27.25	24.25	27.25	29.25	29.5	26.5	28.25
		fly 86	1	2	5.25	10	7.75	13.75	10	4.25	13	10.75	15.5	21.25	17	18.75	18.5	14.5	21.75	16.5	13.75	12.25	6.5	4.5	0	0	4	18.75	22.5	20	25.5	28.25	22.75	28	27	27.75	25.5	20	27.25	24.25	27	26.5	22.5	25.5	28.75	20.25	22.75	18.75	28.25
		fly 87	6	10.75	15.75	23.25	23.5	18.25	13.25	8.5	8.5	16	8.5	15.25	15.75	12.25	9.75	16.25	12	13	19	17.25	19.5	16.25	14.25	4	1.25	7.25	11.75	18.25	24.25	19.75	23	22.75	25	21.5	23.25	16.75	23.75	26.5	25.5	23.5	28.25	19	29.5	25.75	27	25.5	30
		fly 88	3	1.75	2.75	4.25	12	8	9.25	9.5	7	15	17.75	10.5	22.5	20.25	21.5	27.25	14.5	23.5	11	12.25	7.25	5.75	5.75	4.75	2.75	10.25	20	24	20.75	27.75	20.25	22.5	21.5	21	16	22.75	14.75	18	24.25	27.25	30	29.25	24	20.5	26.5	26.75	25
		fly 89	6.25	9.5	12	5	9	5.5	11.25	9.75	21	17	21.75	16	18	18	20	19.25	10.25	20.25	21.5	17	10.75	12.5	4.25	5.75	1.25	9.5	25.25	25.25	26.25	28	27.5	28.25	26.5	25.75	23.5	21.75	24.75	21	24.5	28.5	27	30	28.5	26.25	26.75	24.75	22.25
		fly 90	7	3.25	0	6.75	2.5	0	9.5	2.75	0.75	2.5	7.5	9.5	4	2.5	14	13.25	12.75	8	10	15.5	2.25	2.75	3.75	0	0.5	9.75	14.25	17.5	14.25	20.75	27.5	22.5	24.25	24.25	16	24.25	28.75	26.25	25.25	29.25	27.25	26.25	28.25	23.5	17.75	15.75	24.5
		fly 91	2	8.25	8.75	11.25	13.5	10.25	17	14	10.5	19	19.75	14	12	17.5	21.5	23	9.75	9.75	13.25	12.5	14.75	8.75	13.25	7.25	4	17.5	23.25	26.5	21.75	24	24	28.75	28.75	20	26.5	25.25	26	22.25	26.25	21.75	12.75	21.25	23.75	22.5	25.75	26.75	26.25
		fly 92	1	2.5	4	6	1.25	4.25	5.25	10.5	11.25	8.5	12	17.75	16.25	17.5	20	23.25	22.75	24.5	19.75	18	19.75	17	3.25	5.5	14.75	27	22.75	26.75	25.25	25.5	27.75	22	25.75	23.5	28.75	23.5	28	23.75	26.25	25.75	28.5	20	26.5	28.75	29	28	29
		fly 93	9.75	9.25	19.25	22	18	12.25	11.5	16	17.25	6.5	7.25	14.5	19	12.25	13.75	25	17.5	24	15	9.5	15.5	6.5	8.25	1.25	13	4	15.5	20.5	22.25	17.5	20.25	20.25	18.5	16.75	20	23.25	23	15.5	21.75	26.25	22.5	24	24.25	19	27	19.75	27.5
		fly 94	1.5	4.25	3.5	3.75	6	3.5	5.5	6.5	7.25	8	9.75	7.25	16.5	10.75	13.25	12.75	10.5	6	12.75	7.5	6	3	0	0	0.25	8.25	12.25	22.5	20.5	25	24	23	29	28	25	27.75	22.5	28	18.5	24.75	26	23.5	21	27.75	25.75	28.75	26
			bin 1	bin 2	bin 3	bin 4	bin 5	bin 6	bin 7	bin 8	bin 9	bin 10	bin 11	bin 12	bin 13	bin 14	bin 15	bin 16	bin 17	bin 18	bin 19	bin 20	bin 21	bin 22	bin 23	bin 24	bin 25	bin 26	bin 27	bin 28	bin 29	bin 30	bin 31	bin 32	bin 33	bin 34	bin 35	bin 36	bin 37	bin 38	bin 39	bin 40	bin 41	bin 42	bin 43	bin 44	bin 45	bin 46	bin 47
	30d+Spd	fly 1	4.75	1.25	7	9.75	17.5	20.5	13.25	10	7	2.5	2.5	4.75	6.25	8.75	7.25	9	16.5	17	23.5	15.75	6.25	8.75	0	1.25	2.5	2.5	12.75	9.5	9.5	15	8	13.75	17.5	19.75	24.5	15.75	15.5	27.5	23.25	24.25	24.5	22.25	26.75	26.5	21.5	22.5	26.5
		fly 2	1.25	7	9.5	7.75	11.25	5	7.75	7.75	15.75	11.5	8.5	5.25	9.25	12.25	6.5	11	12.25	12	14.5	14.75	15	15.25	10.25	8.25	0	0	2.25	10.5	26.25	15	13.25	9.75	18	15.25	15.5	17.75	24.5	24	25.25	21	19	19	21.5	27.75	20.5	23.75	19.75
		fly 3	0.25	1.5	0	0	1.5	1	0.25	0	0	0	1.5	0	7.5	4.25	11.5	15.5	15	10	5.25	11.75	9	8.75	1.5	1.25	2	6.5	6.5	18.25	11.75	19.5	16	21.75	20.75	19.75	23.75	20.5	20.5	23.25	21.75	25	18.5	24.75	21	21.75	26.25	27	24.5
		fly 4	0.75	0	0	0	0	0	3.5	4.25	4	3	3	2.5	0	5.5	6.75	7.25	8.5	9.75	12.75	10	9	5.25	0	0	1.5	5.25	12.5	20.75	22.5	24	18.75	22.25	21.25	20.5	19.75	25.5	16	23.75	21.5	21.5	21.5	23	29	28	28.25	25.75	23.75
		fly 5	4.75	2.75	11.75	8.5	11.75	11	8.25	10	12.5	5.25	3.5	3.75	5.5	3	0	2.75	4	9	15.25	15.5	5.75	5.75	4.75	3.25	0	2.5	4.75	6.75	6.5	1.5	0.5	4.25	6.25	9.5	8.5	7	3.75	11.5	17.5	15.75	12.25	17.5	11.75	20.25	15.5	16	14.75
		fly 6	4.25	1.25	4	11.75	8.5	5	0.25	3.25	1.25	2.25	1.25	2.5	4	9.25	7.5	18.25	5.5	11.5	10.5	6.75	3.5	2.25	4	1.5	1	6	7	15.5	12.5	12.25	12.5	13.75	17	16.75	18.75	20.5	20.75	21.5	20.25	18.5	20.5	23.5	16.25	18.5	18.5	22	21.75
		fly 7	7.25	10	7.5	11.25	13.5	13.75	14	15.25	16.5	17.5	16.5	9	13	13.5	13	13	15	10	8.5	9.25	14.5	14.25	12	10	14.5	3.75	9	23.75	26	26	28	25.5	23.5	25.5	26.25	25	23.5	26.25	29.25	24.25	22.5	23.25	28.5	26.25	26.5	24.75	26.25
		fly 8	4.25	1.25	0.75	1	2.75	2.75	10	6.75	2.75	4	5.25	11.5	7	6.5	7.25	10.75	12	13.25	14.75	7.75	5	4.75	6	5.25	4	12.5	21.5	21	18	16.75	19.5	14.25	17.25	15.25	16	19.25	20.5	21.75	17.25	20	20.75	18.5	25.25	25.75	25.25	27.25	29
		fly 9	8.75	2.75	8.75	7.75	9.25	6.75	6.25	3.75	2	1	6	7	9.75	5.75	10	12	10	9.25	1.75	13.25	5.25	6.5	6.75	1.75	3.5	12	16.75	20.25	22	17.25	22.25	20	21	20.75	21.5	14	19.75	21	27.25	27	26	24.5	25.5	25.25	26.75	24.5	24.5
		fly 10	1.25	0	1.75	1.25	0	0	4.25	1.25	3.75	2.5	6.5	3.25	2	7	6.75	8.5	9.5	7	3.75	1	4.25	8.5	4	2.25	0	3.5	6.75	14.75	15.5	14	12.75	22.25	15.25	20.5	20.5	15.75	24	18.75	22	19.5	20	13.25	9.75	19.5	22	27.25	23.5
		fly 11	0	0	0	1.5	1.25	0	0	0	0	0	1.25	0	0	0	0	0	0	0	0	0	0	4.25	1	0.5	0	0	4.25	3	0.25	2.5	4.25	5.75	10.75	12.5	18.5	18.25	22	21.75	23.75	26.25	27.25	26.5	30	26.5	26.5	28	29
		fly 12	3.75	6.25	10.25	10.25	8.5	3.5	5.75	9	16.25	23	22.75	25.25	27	25.5	22.75	16.75	25.75	24.25	20	18	8.75	6	1.25	0	0	0	2	5.75	7.25	12.25	19	14	18.75	21.25	15.25	24.75	20.25	17.5	23.75	24	24	23.25	17.25	19.75	22	16	21
		fly 13	4.25	1.25	1.75	1.25	2	0	1.75	6.5	1.5	7.5	3.25	0	0	0	12	2.75	0	10.75	11.5	6	5	6	13	7.5	4.25	11.75	16	25.75	19.25	14.25	17.25	24.5	26.25	23	19.75	22	19.25	20.25	27	25.5	28.5	29.25	27.5	24.75	19.75	25.25	28.75
		fly 14	22	13.25	15.5	15	19.25	11.25	10.25	15.5	9.25	13	8.75	8.75	9	5.75	4.5	3.5	8.5	2.5	5.25	10.75	9.75	9	10.75	4.75	0	1.25	1.25	12.25	22	23	19	19.75	11	19.25	23	23.25	26.75	25.25	26.75	25.75	20	25.25	23.25	28.75	26.75	30	30
		fly 15	8.25	8.5	12.75	9	8.75	5.5	1.75	5.5	3.25	7.75	2.25	12.5	11.5	7.25	5.25	9.25	5.75	15.5	14.25	14.25	7.75	11.5	8.25	1.25	0	13.25	4	19.5	22.5	24.5	22.75	25.25	22.75	27	29	26.5	23.75	24.25	29.75	29.75	26.5	29.5	27.75	26.5	27.75	29.75	26.75
		fly 16	2	0	1.25	0	2.5	0	0	0	0	0	0	0	0	0	0	0	0.25	6.5	4.5	4	0	6	7.5	8.75	2.25	7.5	11.75	14	14.75	15.75	8.75	13.75	13.75	18	20	19.25	13.25	18.25	19.5	15.5	18.25	21.25	18.5	20.5	24.25	24.25	24.75
		fly 17	2	1.5	0	0	0	0	0	0	1.5	0	1	1.75	3.5	3.25	4.25	6.25	1.75	0	1	0.25	0.5	1.75	0	0	1.25	3.5	4	9.5	11	9.75	8.5	14	13	13	20	17	19.25	15	23.25	20.25	20.5	20	25	25.75	23.75	26.75	24.75
		fly 18	0.75	0	5.5	4.25	5.5	16.5	10.25	11	13	16	18.25	7.75	5.5	13	8.75	8.75	9.75	6.5	6	12.75	10.25	0.5	5	1.75	8	1.5	9.5	14	17.5	22.75	14.25	19	16.5	17.75	19.5	16	17	26	20.75	20.5	20.25	21	27.25	25.5	20.5	21.5	25.25
		fly 19	1.25	2.5	1.5	8.75	10	9.25	13.5	8.25	11	5.25	4	7.5	0.75	8.25	7.25	11.75	4.75	3	1.5	1.75	0	0	0	0	6.25	5.5	9.25	17	21.75	19.5	24.25	19.75	25.25	28.5	28.25	30	30	30	30	30	30	30	28.5	29.5	29.5	27.75	26
		fly 20	1.75	0.5	4	1.5	10.5	5.5	4.25	0	6.25	9.5	0.75	1.75	4	6.5	2.5	1.25	1.75	11.5	8.5	7	0.75	8	0	10.5	3.25	0	5	6.25	13	12	12.5	15.25	12.5	8.5	8.5	20.75	20.5	14.25	18.5	21.5	27.25	30	27.5	24	29.5	27.75	30
		fly 21	4.5	0	0	1.5	1.25	2.5	0	1.5	4.25	2	2	0.5	1.25	1.5	1.25	0.5	3	2.25	0.25	0	0	0	0	0	2.25	0	4	5.75	14	12.75	14.5	13.5	18.75	8.25	13.75	16.25	21.5	18.5	23	14.5	11.75	20.75	17.5	18	25.25	28	30
		fly 22	1.5	1.25	3.25	1.5	0	5.75	2.75	6.5	3.5	2.75	6	1.25	0	5.5	5	4.25	10.75	21	13	10.5	7.5	4	3.75	2.25	0.25	2.5	0.5	5.25	18.25	23.5	27.5	24.25	23.5	23.25	22.75	20.5	20	26.25	25.75	22.5	21.25	23.25	21.25	22	24.75	25	25.5
		fly 23	8.5	0	4.5	2.5	3.25	6.75	1.25	2.5	3	6.25	8.75	3.5	3.25	13	11.75	13.75	9.75	6.5	6.5	9.75	14.25	8.5	4.75	7.5	0.75	3.5	8	7.25	16	13.25	17	7.5	13	18	18.75	23	22.5	26.5	26.5	27.75	28.25	26.75	26.75	27.75	29	30	30
		fly 24	12	17.5	12	11.75	9.5	6	9.75	5.25	3.25	6.25	1.75	9.5	9.5	2.75	9.5	8.5	9.25	4.75	7.75	9	16.5	7.5	0	5.25	0.25	1.25	5.75	14.25	15.5	20.5	16.25	22.25	22.75	27.25	23.75	22.5	26.75	25.25	21.5	21	28.75	29.5	29.75	29.5	30	29.75	29.75
		fly 25	9.25	11.5	7.75	18.5	8.5	14.5	9.25	13	11.25	8	5	11.75	9.5	7	11.5	7.5	18.25	11	12.5	4.25	3.25	3.5	5.25	5.75	6.25	7	21.25	20.25	18.25	20.5	28.5	24.75	28.25	28.75	27.25	22.5	29	28.25	28	29.25	30	30	30	30	30	30	30
		fly 26	3.25	1.25	0	3.25	6.75	4	4.75	1.75	2.25	4.5	7.5	3.5	6.25	1.25	7.5	7.5	2.5	7.25	5.75	4.5	4.25	16.5	16.5	2	8.75	17.25	24.75	25	20.5	23.25	26.5	21.75	24	24.75	26.25	27	28.5	25.5	30	27	27.5	24.5	27.5	29.25	29.5	21.75	23.25
		fly 27	3.5	5.75	11.75	15.5	13.75	15	8.75	9	12.5	10.5	14	6	9	15.5	11.5	12	6	15.75	5.25	5.25	13.5	7.75	10.75	8.75	0	11.5	30	30	30	30	30	24.5	26	29.75	24.75	12.5	20.75	24.5	18.75	15.75	22.25	21.75	29.75	21.75	23	22.75	22.75
		fly 28	0.5	0	2.75	3.75	4	9	2.25	10	4.25	9.5	10.75	4.25	11.75	7.75	6.25	9.75	8.25	10.75	8.5	11.75	3.25	3.25	0	0	0	0	1.25	9.5	5.5	11.75	9.75	15.25	18.75	18	19	22.75	24.25	22.5	17.75	23	22.75	26.25	18.75	18.75	18.75	22.5	28.75
		fly 29	3.25	3.5	7	15	13	4.75	11	8.75	13	17.75	14.5	14.5	18	10.25	9.75	14.25	16.5	14	10.75	12.5	15.25	8	5.5	4.75	3	7.25	11	23	24.5	27.25	28.75	28	26.75	27.25	29.75	29	26.25	30	28.5	29.5	28.5	27.75	25.25	26.25	29	25.5	26.75
		fly 30	6.5	12.25	17	13.25	16.75	21.25	23.5	17.75	20	19.25	21.25	20.5	20	17.5	19.75	20.5	16	15.5	16.5	13	17.75	5.75	5.5	2.5	3	2.25	1.25	6.25	22	23.5	26.75	29	26.25	18.75	20.5	24.25	18.25	25.75	28	26.25	18.75	23	25.25	18	19.5	25.25	26.5
		fly 31	10.75	9.75	15.25	15.75	14.25	20.25	14.5	14.75	11.5	15	14.75	14.75	11.25	15.5	16	14.75	23.25	21.5	20.75	17.75	16.5	16.75	6.75	2.75	5	10.25	16	16.25	19	20	19.75	23	21.75	25.25	27.5	26.5	30	29.75	30	30	30	30	30	30	29	30	30
		fly 32	0.75	4.75	5	8	10	7	8.5	10	9.25	8.5	13.5	14	9.5	13.5	15	7.75	11.5	11.75	13.25	3	10.25	7.5	7	12	0	0	1.5	5.5	18.5	20.75	23.5	24.75	26.5	24	28.75	26.75	24.25	26.25	22.5	25	27.25	24.75	25.25	25.75	26.75	28.5	24.75
		fly 33	2.25	2.5	2.75	3.25	4.75	1.25	6.5	9.25	8.75	5	14	9.5	9.25	15.25	12	0	5	9.25	12	11	16.75	7.5	6.5	1.25	15	17.5	13.25	15.25	14.5	11.5	14	14.25	17.75	13.5	14.25	14	13.5	17	18	22.5	19	17	16	15.75	20	20.75	21.75
		fly 34	2.75	0	1.25	0	4	3	2	5.25	1.5	1.5	0	6	6.25	8.25	13.5	11	10.25	10	15	7.75	9.5	8.75	11	10	11	17.25	16.25	16.25	24.5	19	26.5	26.5	22.25	24	23	24.25	24.5	25	25	26.25	20.25	26	21	19.75	23.25	26.75	25.25
		fly 35	10.5	9	16.5	16.25	21	19.25	21	15.5	12.75	13	13.25	12.5	9.75	12.75	2.75	15.5	12	14.25	8.25	13.25	7.75	10.75	7.75	2.25	12	8.5	19.25	6.25	20.25	17	14.75	25.25	23.25	25.75	24.5	19	26.5	28.25	23	22.5	29	24.5	23.25	21.5	28.75	25.75	24.75
		fly 36	20	5.75	12.25	16.25	21.25	13	13	16.75	18	15.5	13.25	15.5	21.25	15	12.25	23.5	23.25	18.25	18.75	15.25	16.75	12.25	18.25	11.5	1.25	0.5	9.25	24.25	23.75	21.75	23	20.25	21.75	21.5	20.5	24	25.5	18	20.25	26	17	18.5	25	24.75	27.25	24	22.5
		fly 37	0	1.5	1.25	1.25	1.25	0.5	4	0	2.5	1.25	0	2.5	9	7.5	4.25	7.5	7	8.25	5.5	0	2.25	10.5	11.75	12.75	3.25	2	9.25	10.75	19.75	15	11.75	10.75	14	14.75	22.25	18.5	16	20.5	19.5	18.75	24	18.25	20.75	19.75	20.25	22.5	26.5
		fly 38	4	2.25	8.75	5.75	4	6.25	4.75	8.75	12.25	5.25	5.75	13.75	20.5	21.25	20.5	18.25	16.75	11.5	16.5	15	6.25	3.5	8	5.5	0.5	6	4.25	16.5	19.75	19.5	15	21.5	22.5	21.75	24.5	17.5	19.75	16.25	17.75	21	22.5	23.25	21	15.75	14.5	19.75	23.25
		fly 39	4.25	15.25	12	13	11.5	13.5	11.75	3.5	10.25	10.75	11	7	10.25	2.5	11.25	11.5	9.5	8.25	9.5	5.5	1	4.25	2.5	1.5	0	10.75	3.5	10	8.75	14.25	12	17.75	14.75	13.75	16.75	26.5	25	30	30	29.75	30	30	30	28.75	26	28.5	28
		fly 40	16.5	13.25	10.75	18.25	16	15.75	8.5	21	17.5	12.75	12.75	14.5	14.75	15.25	11.5	10.5	18.25	21.25	14.5	16.75	10.5	18.75	12	9.25	0	3.75	17.75	28	30	30	30	30	25.75	30	30	29.75	30	30	27.5	29.5	30	28.5	29.75	29.5	30	30	30
		fly 41	0.5	1.25	5.25	5	9.5	6.5	1.75	13.75	9.5	5.25	12.5	20.5	22	11	12	9.25	19.5	15.25	3.75	8	6	8.25	9	4.25	3.75	5	6.25	20.5	26.25	24.5	25	21.5	18.75	22.25	24.75	20.75	25.25	25.25	24.5	24.5	20.75	21.5	23	25.25	27	26.5	25.5
		fly 42	0.75	4.25	1.25	9.75	10.5	8.5	7.25	14.75	6.75	5.75	5.25	6.25	9.25	4.5	4	11	10.25	5	11.5	4.25	2.75	0	2.5	0.75	5.5	3.5	9	16.25	11	19.25	16	20.5	21.25	17.75	22.75	22	20.25	26.25	26.5	22.5	29	24.75	27.5	27.5	24.5	29.25	28.75
		fly 43	23.5	29.75	23.5	21.25	17.5	21.25	27.75	24	21.25	16.75	20.5	26.75	24.75	15.5	16	13.5	25.25	19.5	15.25	18	15.5	22.25	25.75	11.75	6.25	17.75	25.25	26.25	27	28	24.75	29.75	24.75	25.75	26.5	22.5	24	28	22	28	25	30	28	28	24.75	29.25	27.5
		fly 44	2.5	2.25	2	1.75	3.5	2.5	2	3.75	4.75	9.25	3	0	2	4	4.75	9.5	2.25	4.5	3	8	1.75	4.25	0.25	1.25	0	0.5	12.5	10.25	11	16.75	16.5	21.25	19.5	21.5	23.5	23.5	22.25	24.25	20.5	22	26	24.5	23	27.5	27	21	24.25
		fly 45	20	17.5	14.25	18.5	15.25	24	16.25	21.75	15.5	15.25	14.5	16.25	21.5	21.25	21.5	19.25	17	25.25	27	23.5	23.5	27.25	24.5	10.5	11.25	20.75	24.75	24.75	19.75	22.75	25	27	23.25	26.75	24.25	28	29.25	27.25	19	27.75	27.75	29.25	25.5	22	21.75	27	27.75
		fly 46	0.75	0	0	0	0	0	0	0	0	2.75	2	9.25	1.25	1.25	2.25	1.25	0.25	0	1.5	1	0.75	4.75	1.25	0	2	9.25	8.25	10.5	18	16.5	23.5	19	16.5	26.5	17.75	26.75	22.5	17.75	23	29	27.75	23	22.5	28	24.75	23.5	27.25
		fly 47	6.5	2.25	8	8	7.5	12	5.25	11.75	8.75	9.5	11.5	15.5	17.25	22	13	4.5	8.75	7.25	7.25	9.25	11	12	8.5	3.75	9	6.25	13.75	16	22	23	19.5	18.25	21.5	17	19.25	21.25	18.75	19.25	23.5	23.5	21.75	22	18	26.5	25.25	25.5	27
		fly 48	8	5	11	8.75	6.75	6.5	12	14	10.5	15.25	12.25	12	10.5	10	13.5	9.5	11.75	11.25	4.75	3.25	9	6	5.25	8.75	14	17	13.5	14	15	15.5	19.75	22.25	19	22.5	23	25	20.75	22	21.25	20.25	23	25.75	21.5	25.5	23.25	24	23.5
		fly 49	8.25	8.75	8.5	14	19.5	16.25	23	17.75	14.5	12.75	14.5	11.5	23.5	13.25	17.75	15	13	14	24	19	17.5	13.5	12.75	8.5	1.25	16	21	24	22.25	23	25.25	24.25	22.25	25.5	27	22.25	25.5	26.75	29.25	27.5	27.25	25	27.5	29.75	30	30	29
		fly 50	6.75	9.75	7.25	7	4.75	3.5	20	9	11.5	7.5	14.75	17.25	13.75	7	8.5	8.75	12.5	13	18	21.75	14	14.25	18	8.75	0.25	12	16.25	27.25	29.25	29.5	29.25	28.5	29.5	28.25	27.5	30	27.5	29.5	28.25	24.25	24	28.75	30	30	30	26.5	23.5
		fly 51	19.25	22.25	22	24.5	24.5	26.25	18	20.25	19.5	20.75	19.5	23.25	23.75	23.75	23.75	19.25	19.25	19	20.75	22	22.75	23	18.25	8.5	0.5	6	15.75	27	26	28	27	28.25	29.75	23.75	27.5	28.25	28.25	28.75	30	29	28.5	30	28.75	28.75	30	28.75	29.75
		fly 52	8.75	9	4.25	6.25	4	2.75	12.75	6.25	7.75	7.75	5.75	11.5	6.5	9.75	7.75	8.5	14.5	10	6.75	12.75	8.5	9.5	3.75	0	0	3	18.25	19.25	22.75	16	25.25	30	29	24.75	27.25	26	30	28	26	23.5	26.5	28.75	30	30	30	30	30
		fly 53	7	6.25	1.75	3.75	10	10.5	7.5	2	7	11.25	6.5	9	4.5	7	4.5	9.5	12.25	7.25	5.5	14	14.25	5	3	9	13.75	23	22.75	22.5	23	20.75	18	21.25	24.5	26.25	27.5	19.25	23.5	25.75	26.25	26.5	23.25	26	22	26.5	28.5	28.75	28.75
		fly 54	12	5.25	10.25	12.5	8	11.5	11.5	16.75	13	13.75	15	18.5	16.25	17.5	12	21.75	19.75	21.5	20.75	22.25	14.75	20.25	18	9.5	20.25	20.5	20.5	25.25	28.25	21	26.25	27.5	29.25	29	29	30	27.5	27.25	29	29	25	28	30	29.5	28.25	27.5	29.75
		fly 55	16.5	17.75	19.25	16.75	13.75	13.75	14.5	12.25	7.5	10.5	23.25	19.25	17.5	13.25	20.25	25.5	19.5	19	18	24.75	16	11	14.5	6.25	0	0	0	2.5	9.5	17.25	23.75	24.5	26.5	27.5	25.5	20.5	26.5	26.5	26.75	28.5	28.5	30	30	28.25	30	27	27.5
		fly 56	12.5	21.5	11	7.25	9.75	13.5	19.75	22	19.75	21.75	17	13.25	19.5	15.25	20	25	23.5	28.75	19	23	17.75	17.25	20.25	19.5	19	19.75	23.5	27.5	27.75	23.75	23.5	23.25	18	21.5	24.75	27.5	16.5	20.75	25.5	28.75	23.5	27.25	27.5	26.25	24.5	23	25.5
		fly 57	21	0.25	0	6.5	3	9.25	13.25	10.75	11.75	12	7.75	8.25	12.75	16.25	9.25	13.25	20.5	19.25	20.75	12.5	13.5	23.5	24	5.5	18.5	21.75	18	25.5	25.25	23.5	29	29.25	29	27.75	28.25	27	27	29.5	19.5	27.5	29.5	28	22.75	25.75	27.5	28	29
		fly 58	0.25	0	0	0	0.75	0.5	0	0.25	7.75	7.5	9.5	11.5	11	10	12	13	12.5	9.75	12.5	9.75	11.5	7.25	5.75	0	0	1.5	4.75	12.25	12	14.75	11.75	16	12.25	17	14	14.5	15.25	16.5	11.25	16.75	17.75	16.5	15.25	15	15.5	15.25	19.25
		fly 59	19.5	23.25	19.25	22.75	17	24.25	25	26.5	28	24.75	20.5	19.5	21.5	18.25	24.75	18	22.5	14.5	20	15.5	18.25	16	16.25	8.5	16.5	10.25	21.5	24.75	28.75	28	23	28	27.25	30	30	30	30	30	30	30	30	30	30	30	30	30	30
		fly 60	5	9.5	17	9.25	16.75	10.5	15.25	8.5	13	20	19.5	19	21.5	20.5	23	17	17.5	17.75	17.25	18.5	22.25	19	1.5	6.75	7.25	22.5	26	26.75	27.5	28.75	26	28	25.75	25.25	26.25	26	27	29.5	29	30	30	27.25	27.5	28.5	29.75	27.75	29.5
		fly 61	8.75	10.75	12.5	10.75	12	12.25	15.5	14	10	10.25	9	9.75	16.5	19.25	22	18.25	20	23	17	19	26	22.5	13.5	13.25	8.25	17.25	24.5	27.25	25	26.5	25.75	22.75	26.25	28.75	27	26	24.25	28	28	25.25	23.5	28	25.5	29.75	29.75	30	28.25
		fly 62	0.5	0	1.5	0	0	0	0	0	0	0	1.25	0	1.25	7.75	3.75	0.75	0	0.5	2.75	0	4.5	5.25	2	0	0	1.5	4.75	6.5	12.25	6.75	8.75	12.5	9.75	14	15.5	20.75	17.75	15.25	19.5	10.75	17.25	19.5	17.25	9.75	14	23.25	20.5
		fly 63	0.25	0	0	0	3	3.5	2.25	0	2.75	4.75	2.5	14.75	6.5	0.5	8	0	4	0.25	0	0	0	0.25	3.25	0	3.5	12	9	14.75	19	13.75	13.25	22.25	27	21	28	21.25	22	24	28	28.25	28.75	26.25	30	30	30	30	28.75
		fly 64	3.75	6.25	6.75	5.25	3.25	4.5	0	3.25	8.75	9.25	3.75	13.25	11	10	21	21.25	14.75	11	14.5	19.5	11.75	15.75	7.5	1.75	9.5	19.75	26	22.25	28	27	25.75	26	21.75	20	22.25	21.75	24.5	24	26	21.75	22	24.75	19.5	20.25	21.5	19.25	19
		fly 65	4.5	1.25	2.75	0	5.75	0	2.5	3.5	5	5.5	3.5	4.75	11.5	6.75	8.5	13.75	10.75	9.75	15.5	11.75	10.5	14.25	10	9.5	7.25	14.75	24.25	22.75	23.75	22	21.25	22.5	23.5	25.75	26	23.75	27.25	24	27.75	25.5	26.25	26.75	22	26.75	24	28	29
		fly 66	18.5	20.5	15	16.25	17.5	17.5	17.75	5	6	10.75	11.75	16.25	5.75	11	10	16	6.5	11.5	10.75	9.75	12.25	7	3.25	0	0.25	6.5	19.25	25.5	28.75	22.5	29.25	29.75	29.75	30	30	29.75	29.5	30	28.5	29.5	27	25.5	24	28	28.75	27.75	27.5
		fly 67	1.5	0	3	1	1.25	3	0	1.25	1.5	3.5	7	7.75	8.25	4.5	11.75	5.25	5.5	9.25	9.25	5.75	13.75	6.25	2.75	0	0	1	1.5	4.5	20.25	23.75	18.5	20.5	13.75	16.5	26	12.75	10.5	22.5	15	20.75	13	9.25	24	11.25	14	20.75	26.25
		fly 68	0.25	0	0	2.25	0.25	0	0	1.25	0	0	0	0	5.25	0	1.25	1.25	7.5	1.25	2.25	0	1.75	0	4	0	5.75	6.75	5.25	15.25	15.75	14.75	18.5	17.5	23.5	19	14.25	13.75	16.5	5.25	16.75	24.25	25	24	16.75	11.75	21.5	21.5	24.5
		fly 69	5	0	0	0	2.25	0	0	0	0	0	0	5.5	5.5	4.75	8.5	0.25	8	7.75	11.75	5.25	3.5	0	0	0	0.25	1.25	8	17	17.25	26.75	26.5	25.75	27	24	25.25	21.5	29	22.25	17	21.75	20.75	15.75	25.75	18	19.5	23.75	30
		fly 70	0.25	2.25	5.25	1.25	4.25	7.75	3.25	4.5	2.5	4.25	3.75	3.25	6.75	11.25	11	17.75	1.75	9.5	10.75	3.5	7.5	4.25	0	0	0.5	4.5	4.5	11.25	13.5	7.5	15.25	15.5	19	18.25	15.5	20.5	20.75	22.75	20.5	22	23.5	22.25	21.5	19.25	18.5	24.25	22.75
		fly 71	0.25	0	0	0	4.5	5	1.25	1.25	0	0	5	1.75	0	2.5	2	2.25	5.25	7.25	4.5	2.5	0	0	0	0	1	9.75	18	22	19.75	21.75	21.25	12.25	17	25	26.75	18.75	18.5	23.75	25.5	26	20.5	20.25	17	15.5	21.75	20.5	17.5
		fly 72	0.5	2.75	2.5	5.25	1.75	1.5	5.25	3.25	4.5	0	0	0	3	0	0	0	0	1.25	0	1.25	4.25	1.5	1.25	4	5.25	2.75	7	15.75	15.5	18	16.5	13	15.5	19.25	19	22.75	21.75	22	23	24.75	21.25	23.75	23.5	20.25	22	25.25	27.5
		fly 73	5.5	6.75	13	5.25	12.25	11.25	4.5	6.5	1.5	1	11.25	4.25	3	4.25	7.25	9.75	14.75	13	18	12.25	15.25	6	1.5	0	3.75	11.5	19.5	17.25	21.75	24.25	20.25	23	21.5	21	28	23.75	21.25	28.5	29.5	26.25	28.25	28.5	22.5	29	23.5	27.25	30
		fly 74	0	0	0	0	0	0	0	4.5	1.5	2	0	1.5	6.25	10.75	9.5	7.5	8.5	7.75	4.5	12.5	7.5	5.5	1.75	0	0	0.75	7.75	9	8.25	7.75	13.25	18.25	7	12	16.5	19	15	12.25	18.75	20.75	13.75	12.25	13.25	21.25	14	14.5	18
		fly 75	22	12.5	15.75	20.5	21.5	12.75	21.5	20.75	17.5	11.5	18.5	15.25	22.5	15.75	19.75	25.5	23.75	18.75	24	20.5	22.75	15.75	17	8.25	9	4.75	11	14.25	20.25	17.75	24	23.25	24.5	25.25	26.75	23.75	23.5	28	29.25	23.75	25.75	21.75	26.5	27.5	29.25	28.75	27.75
		fly 76	1.5	0	0	1.75	0	2	3	4.25	2	3	10.5	9.5	12.25	19.25	21.75	20.25	19	13	12.75	11.75	3.5	4.5	0.75	0	0	0	0	13.75	18.75	26	17.75	19.25	13.5	26	10	20.5	23	17.75	23	24	25	16.5	17	23	16.5	23.5	18.25
		fly 77	1.25	5.5	3.75	7.75	6	11.5	11.75	8.25	11	4.5	9.5	9	9.75	4	5.5	8	4.25	2.75	0	1.75	5.25	7	4.5	1	1.25	9.75	19.75	17.75	21.25	18.25	26	25.25	21.75	23.75	26.25	27.5	24	26.25	21.5	29.75	24	25.75	24.25	20.25	27.25	28.5	27.75
		fly 78	1	0	0	0.5	2.25	7	3.75	4.75	0	1.25	0	0	0	0	0	0	0	0	0.25	1	0	0.75	5.25	0	5	10.75	16.25	21.75	24.75	22.75	20.75	21.25	20.5	22.75	22	26.5	27	26	24.5	23.5	25.5	23.5	29	25.75	23.75	27.5	28.5
		fly 79	1	0	0	0	0	1.25	1.5	3.5	3.25	4.5	4.5	7.25	7.75	8.25	7	10.25	11.5	16.25	9.5	8.5	7.75	3.75	1.5	0	0	0	1.75	14.5	22.75	25.25	18.5	18.5	17.75	20.5	26.25	24.25	20.25	18.25	21.5	20.5	24.75	22	20	23.75	14.25	27.75	24
		fly 80	2.25	1.25	0	1.75	0.5	2	1.25	3.75	0.5	0.25	4.25	6	4	4.5	4	5.5	10.75	11	3	5.25	2.75	2.5	2.75	3	3	12.75	5.5	13.5	14	19.75	19	5	24.75	19.5	12	18.25	22.5	8.25	16.25	20	9	18.75	22.5	19.5	16.25	18.5	16.25
		fly 81	3.75	8	4	4.5	4.75	5.75	8.5	7.5	12.5	7.75	13.75	12.75	11.5	17.5	16.25	19.75	10.25	16.25	20.5	20.75	28	17.5	8.25	12	15.5	22.25	21	25.25	26.25	29.5	29	28.75	27.5	25.75	23.75	21	22.5	20	25.25	23.75	14.75	20.5	24.75	22.75	22	20.5	26
		fly 82	4.5	6.75	12.5	3.25	9.75	10.75	10.5	8.75	4.25	2.25	13.25	4.25	9	8.25	11.25	9.75	12.25	17.75	10.5	15.25	9.5	9.5	0	2.5	2.75	3.25	6.5	15.5	21.25	28.75	21.75	21.5	15	18.75	18.75	21.25	23.25	27.5	24.5	23.25	15.75	21.75	23.5	25.25	24.75	24	22
		fly 83	1.25	1.25	0	0	0	0	0	0	0	0	0	0	0	0	0	0	0	0	0	0	0	0	0	0	3	8.25	21.5	27.5	27.5	22	18.25	21.75	17.5	20.25	23	26.5	26	28	23	22	24	19	17.75	14.25	12.5	14.5	14.75
		fly 84	1.25	0	1.5	2.75	0	5	0.5	0	3	1.25	0	2.25	3.25	0	4.75	2.5	2	1.5	4	2.5	2.75	0	0	0	2.75	9	16	17.75	17.75	19	24.5	19.5	26	18.75	15.5	13.25	20.5	26.25	19.5	18.25	23	17.25	15	18	11	27.5	26.75
		fly 85	6.25	4.25	8.5	10.75	17.75	14.25	19.25	14.75	11.5	21	15.75	21.75	23.75	17.25	14.5	14.5	15.75	15	18	18	20.25	17.5	10	8.5	23.75	19	26	17.25	19.25	17	19	15.75	23.25	22.75	27	23.5	17.5	22.5	25.75	24.25	26	24.25	22	25.75	24.5	26.75	24.5
		fly 86	5.75	15.5	12	13.5	16.25	17.5	18.25	18.75	18	18.75	19.75	20	21.25	26.25	22	16.25	28.25	19.5	21	21	16	9.75	13.25	7	0.25	4.75	13	20.5	22.5	27.25	30	25.75	29.75	30	26	29.75	29.25	24.5	29.75	27	26.75	27.75	27.25	29.25	26	30	30
		fly 87	5.25	11.75	3.5	10	4.75	2.25	3.5	9.25	15.5	3.5	5.5	10.75	9	9.75	4.25	10	10	11.75	4	10.25	10	7.75	10	5.75	3.25	17.75	22	22.25	22.5	22.25	19.5	25.75	15.5	19	21.25	20	20.25	24	22.25	19	19.25	8.5	22.5	22.25	23.75	22.5	28.25
		fly 88	0.5	0	0	1.25	1.25	1.25	1.25	6.25	2	2.25	0.5	0	4.25	1.5	0	0	2.5	1.25	0	2.75	7	2.75	2.5	0	0	1.75	9.5	11.75	6.5	8.75	8.5	8	13.5	13.75	21.25	19.5	14.5	12.75	9	15.5	11.25	18.25	20	17.5	14.25	15	18.5
		fly 89	0.25	0	3	3.5	9	6.5	7.75	9.75	5.75	5.25	10.25	7.5	12.5	7.5	10.25	5.75	11.25	13.75	7.25	8.75	13	5	9	1.75	0	1	9.5	22.5	25	25.25	18.5	17	21.25	20.75	12.75	22	20.25	22.5	17	18.5	27.25	23.25	26.5	26.5	27	26.25	25.5
		fly 90	2	0	0	0	0	0	0	0	0	0	0	3.5	0	0	0	0	1	2.5	0	0	0	0	0	0	1.25	0	0	8.5	12.75	17	17.25	19.25	17.75	18.5	15.25	16.5	14.25	20	19.75	18.25	19.75	15	12.25	10.5	16.5	18.5	18.25
		fly 91	1.75	0	0	2.5	0.5	3.75	2	4.75	4.5	7.75	5.25	10.25	6.25	6.25	8	8	10.5	2.75	4.5	5.5	0	0	4.25	8.75	0	0	6.5	13	19.25	18.75	24.75	19.25	23.5	15.5	21	15.25	21.75	18.75	16.75	26.25	21	19.75	22.5	15	21.5	24.25	23.5
		fly 92	0.5	0	0.75	2	0	0	2.5	2.5	0	2.5	0	0	1.25	2	5	1.25	1.25	10.75	11.5	4.5	0	0	0	0	12.75	25.25	20.25	26.25	21.5	22	19.5	27.5	27.25	21.5	23.25	27.25	24.75	27.75	23.25	28.5	26.5	23.5	22.75	16	10	13.75	17.75
		fly 93	0	5	3.75	3.5	0.75	3.25	0.5	3.25	4.75	17.5	10	1.25	6.75	11	8	4	13.25	8.25	3.75	10	12.5	7	5.75	7.25	2.5	16.25	24	21.25	26.5	22.5	27.5	24.75	25.5	27.5	22.25	28.25	28	28	26.5	26.25	20	21.75	22.25	20.75	23.75	21.75	18
[truncated: 1 more columns]

## Sheet: Fig 5D-5G
	Fig 5D											Fig 5E											Fig 5F											Fig 5G
		Daytime					Nighttime						Daytime					Nighttime						Daytime					Nighttime						Daytime					Nighttime
		5d Ctrl	30d Ctrl	5d+Spd	30d+Spd		5d Ctrl	30d Ctrl	5d+Spd	30d+Spd			5d Ctrl	30d Ctrl	5d+Spd	30d+Spd		5d Ctrl	30d Ctrl	5d+Spd	30d+Spd			5d Ctrl	30d Ctrl	5d+Spd	30d+Spd		5d Ctrl	30d Ctrl	5d+Spd	30d+Spd			5d Ctrl	30d Ctrl	5d+Spd	30d+Spd		5d Ctrl	30d Ctrl	5d+Spd	30d+Spd
	fly 1	124.25	275.75	234.5	221		447	592.5	414.75	439.75		fly 1	10	22	8	17.5		15.5	12.75	12.5	23.5		fly 1	13.0731	12.9219	39.7443	11.9501		29.5742	54.2687	63.9176	21.851		fly 1	214.75	7	231	34.75		109.5	59.25	86.25	48.25
	fly 2	25.75	439.5	45.75	239.5		556	618.5	513.75	416.75		fly 2	3.25	33.25	5.25	29.75		13.5	19	14.25	24.5		fly 2	7.881	13.2192	6.2083	8.0786		52.2176	33.2674	69.5496	17.5683		fly 2	308.5	8.75	45.5	25		57.5	14.25	94	95.75
	fly 3	28	385.25	203	107.25		244.25	595.5	523	461.25		fly 3	2.75	19.75	15.75	10		12.75	17.5	19.75	33.5		fly 3	12.85	19.4396	13.4402	10.8542		19.5842	35.5567	26.6597	13.8229		fly 3	319.25	1	124	160		107.75	16.25	90.25	57
	fly 4	36.25	402.75	158.25	95.75		203.75	577.75	475.5	503.75		fly 4	4.75	28.75	13.5	11.25		14.5	20.5	19.25	23		fly 4	9.2202	13.8142	11.6728	8.649		14.3731	36.9246	31.1562	22.0752		fly 4	242.5	1	206.75	183		104.25	24.5	58.75	51
	fly 5	204	371.25	0.5	168.25		376	531.5	337.75	230.5		fly 5	27	29.5	0	16.75		20	27.75	22	23.25		fly 5	7.6351	12.4959	0	9.6408		19.065	21.5752	15.2792	9.8971		fly 5	90.5	27.75	540.25	35.5		100.25	12	139.5	95.75
	fly 6	73.75	173	45.25	130		501.25	614.25	463	402.75		fly 6	8	24.25	7.5	12		10.75	12.25	25.25	30.75		fly 6	9.0079	7.0828	5.8265	10.8025		49.3665	59.7463	18.6652	13.2549		fly 6	97.75	43.25	219.25	30.5		76	41	61	51.5
	fly 7	31.75	259.25	143.75	298		255.25	527.75	614.5	566.75		fly 7	5.25	27.75	16.75	33		16.5	37.5	7	20		fly 7	5.8958	9.2474	8.3402	9.0738		17.8653	14.8323	134.792	28.9317		fly 7	302	1.5	119.75	1.25		97.25	13.25	47.75	22.5
	fly 8	41.5	309.5	97.25	153.25		218.75	598.5	493.75	476.5		fly 8	4	30.5	6.25	22.25		16.5	13.25	21	31		fly 8	8.7292	10.1945	14.2708	6.7985		13.2108	50.9402	24.5046	15.5625		fly 8	375.75	1	252.5	6.75		98.75	21	73.25	23.5
	fly 9	10.5	447	44	162		323.75	609.75	596.75	508.25		fly 9	1.75	19.75	7	18		18	16	9.5	34.75		fly 9	3.0833	23.0817	6.2062	9.1943		19.8329	51.9897	72.3	14.8612		fly 9	524.5	3.25	162.5	8.5		66.5	35	53	33
	fly 10	8.75	299.5	272.5	90.25		190.25	542.25	556	407.75		fly 10	1.5	20.25	22.25	11.25		13.5	17	12.75	27.5		fly 10	2.9167	15.3068	12.2884	7.8667		14.7975	43.0306	48.8951	15.2573		fly 10	537.5	26.25	79.5	83.5		98.5	51.5	76.75	69.75
	fly 11	15.5	277.5	110.75	9.75		296.75	607.25	392.25	390		fly 11	1.5	28.75	8.5	1.25		17	18.5	26.75	18		fly 11	11.8333	9.687	13.14	3.5625		17.7577	36.3853	15.3049	24.5275		fly 11	206	55	270.5	557.5		98.5	14.25	83.25	186
	fly 12	8	208.5	24.25	340.5		496.75	502	524.75	384.75		fly 12	1	23.25	2.5	27.25		9.75	29.75	7.75	29.5		fly 12	3.375	8.844	6.7917	12.8822		59.6937	17.7235	115.622	13.1359		fly 12	337.25	17	397	81		72.25	14	100.75	124.75
	fly 13	81	393.5	117.75	105.5		424.75	596	497.25	526.5		fly 13	8	34.5	11.5	5.75		26	26.5	19.25	22.75		fly 13	10.1028	11.3652	10.3655	16.3988		16.7185	23.0538	26.222	26.8649		fly 13	217.5	10.25	273.5	68.25		88.5	8.25	45.75	37.5
	fly 14	59.25	160.5	157.25	245.75		334	580.75	355.5	486.75		fly 14	6	19.25	6.75	26.5		14.25	14.25	14.25	17.75		fly 14	10.1756	8.2105	25.1089	8.8735		25.2235	45.8623	27.3121	28.1412		fly 14	174.25	30.5	264.75	4		106.25	40.5	120.75	84.5
	fly 15	160	443.25	81.75	197.5		632.75	487.75	386	568.25		fly 15	17.25	34	7.75	23.25		6.25	26.75	16	16.25		fly 15	9.051	13.3298	11.8555	8.5293		142.447	18.6106	24.4776	41.2097		fly 15	53	6.5	222.5	20.5		61.25	22.75	103	51
	fly 16	105.25	528	131.5	43.25		538.5	649.5	483	404.25		fly 16	13	30.25	11	3		10.75	10.5	16.75	32		fly 16	8.0389	17.3639	12.0332	15.6625		52.5458	78.631	96.4043	12.9711		fly 16	121.75	1	205.25	177.75		65	32.25	93.5	63
	fly 17	131	119	299	30.25		320.5	473.75	476.25	398.75		fly 17	12.5	12.75	16.25	4.25		17.75	30	12.75	27.25		fly 17	10.2593	9.0694	21.4743	7.6		20.912	16.7482	38.5167	15.0416		fly 17	129.5	15.75	142.25	13.25		77.5	30.25	105.75	67.25
	fly 18	8.5	352.25	72.5	197.25		277.75	601.5	575	442.75		fly 18	1.5	35.5	9.25	19.25		12.75	22	14	33		fly 18	2.65	9.9741	7.8125	10.3035		22.2313	31.8232	41.3128	13.5431		fly 18	454.75	19.75	281	79.5		133.5	11.5	47	25.5
	fly 19	106	287	135.75	121.75		532.5	546.25	560	581.5		fly 19	14.25	22.5	13.5	15		9.25	22.5	12.25	13.75		fly 19	6.9361	13.3546	9.2123	8.057		68.8682	100.384	47.1388	44.696		fly 19	187.5	17.25	106.5	35		46	39	50.25	31.5
	fly 20	73.5	325	130.5	108.5		178	409.25	532	416		fly 20	6.75	21.75	11	9.75		13.75	31.5	11.75	15.25		fly 20	11.5573	15.8647	12.4129	11.8118		13.737	13.3707	51.0316	27.5554		fly 20	182	29.5	72	38.25		147.25	10	82	23
	fly 21	65.5	524.25	145	30		229.5	630	490.25	378		fly 21	5.5	24.5	18.75	4.5		14.5	6.5	16.75	20.25		fly 21	14.3381	22.1662	7.9792	5.5429		15.7596	144.083	29.9812	19.0417		fly 21	358.75	1	187	96		149.75	63.75	63.5	65.75
	fly 22	13.25	487.75	182.5	123.5		222.75	678.5	353	470.5		fly 22	1.75	24.25	9	15.5		15.75	8	19	22.75		fly 22	3.525	19.9312	23.0476	8.2313		14.7602	88.9948	18.4979	28.0267		fly 22	360.5	1	283.25	37		70.25	21	126.5	74.25
	fly 23	208.75	251	75	160		617.75	560.5	252.75	477.75		fly 23	13.75	23.75	11	14.25		7.25	22	16.25	20.5		fly 23	14.9105	11.1111	6.4063	10.4347		95.6716	25.6902	15.9798	25.8088		fly 23	70	32.25	184.25	1		43	13.75	134.5	47.25
	fly 24	29.25	365	114	194.75		401.75	553	532.5	523.75		fly 24	4	24.75	9.75	16.25		20.75	23.75	16.75	24.75		fly 24	9.8571	15.192	11.0177	11.3449		20.989	24.1531	34.0511	21.323		fly 24	267.5	1	157	1		76	42.75	58.75	46.5
	fly 25	72.75	427.5	171.75	227.5		258.75	662	501.25	608		fly 25	7.75	43.5	11.75	20.75		19	9.25	13.25	13.25		fly 25	9.4873	9.8418	15.0818	11.4513		13.5504	77.0446	39.0934	62.3101		fly 25	242.75	9.5	219.5	1		141	26.25	101	22
	fly 26	35.75	168	162.25	124.5		473.5	624	464.5	591.5		fly 26	5.25	21	6.5	12.25		21.25	12.75	6.25	19		fly 26	6.494	7.8395	28.3958	10.7643		22.6639	51.2563	78.2611	36.573		fly 26	262.25	15.5	349.75	28		96	19	109.5	17.5
	fly 27	203	232.5	28.75	247		549.5	603.75	520.75	551.75		fly 27	8.25	22.5	2.75	27.5		11	19.5	9.25	12.25		fly 27	27.0774	10.0792	8.625	8.8591		68.2044	31.3907	86.5734	57.8701		fly 27	277.75	2.5	180.75	19		49	24.75	95.75	46
	fly 28	461	430.5	39	142.25		632.75	556	371.5	398.25		fly 28	21.75	33.5	3.25	17.5		5.5	28.25	15.75	31.5		fly 28	23.123	12.8871	15.1458	8.1854		141.625	19.7375	30.871	12.9731		fly 28	8.75	39	303	70.25		62.75	13.75	69.5	102.5
	fly 29	421.75	510.75	253.75	265.5		635.25	684	568	596.5		fly 29	22.5	36.75	16.75	29.5		9	6.5	10.75	18.75		fly 29	19.5413	14.0578	16.3599	9.5565		104.917	273.75	54.4256	34.0232		fly 29	28	2	94.25	22.25		43.25	11	52	21.75
	fly 30	213	244.75	30.25	379.5		543.75	563.75	559	487.75		fly 30	12.5	27.25	2.75	26		5.75	20.25	10.25	22.25		fly 30	18.6566	8.8028	9.9375	17.6199		277.887	28.971	93.5938	22.3384		fly 30	195.25	1	345	18.5		107.75	28.25	69.25	44
	fly 31	85.5	514.5	22.25	354.75		574.5	600.5	192.75	589		fly 31	7	37.5	2.75	33.5		10.25	16.75	15	14.75		fly 31	11.2338	13.612	5.8167	10.408		57.1799	37.3022	13.5989	51.6063		fly 31	292	1.5	560	1		52.25	23.25	164.75	32.5
	fly 32	218.75	303.75	95.25	221.25		421.25	468.5	678	505.5		fly 32	13.5	24.5	14.5	22.25		15.5	22	3	15.25		fly 32	16.3429	12.6105	6.464	9.6821		30.4308	22.1218	335.062	34.5878		fly 32	127	18.25	62.5	75.5		75.5	39.5	28	106.25
	fly 33	375	329	218.25	175.5		461.25	529	568	397.5		fly 33	11.5	32.75	25.25	21		23.75	32.5	8.75	38.75		fly 33	32.6489	10.0898	8.551	8.3688		19.7979	16.2923	82.8887	10.3213		fly 33	101.25	20.25	92	48		48.75	7.5	62.5	11.25
	fly 34	106	308.25	282.25	148.5		464	586.75	694	536.5		fly 34	9	34.25	17.75	10.75		23.5	16.5	2	38.25		fly 34	11.9429	8.9587	15.6529	15.3798		20.4464	37.526	406.708	14.4419		fly 34	166	25.25	118.75	113.75		104	11	21.25	18
	fly 35	210.25	595.25	60.25	297.5		526.25	635	221.25	520.25		fly 35	18.25	27.25	5.5	28.75		21	21.5	11.75	28.25		fly 35	11.6101	20.7723	11.1696	10.1053		27.3565	31.9026	19.9421	18.9835		fly 35	164.25	3.5	182.5	2.25		72.75	2.75	119.5	12.75
	fly 36	100	295.5	116.5	386.75		549.75	487	520.5	482.75		fly 36	13.5	27	9.5	29		13.5	31	10.25	34.5		fly 36	7.3989	11.1121	13.1226	13.6519		44.8979	15.825	54.6596	14.3929		fly 36	214.25	76	230	14.75		64.25	23.25	72	65
	fly 37	352.75	246.25	72	102.25		525.25	640	645.25	404.5		fly 37	13.75	27	8	7		17.5	18.5	5.25	28.25		fly 37	31.7233	9.1517	9.4557	15.6155		34.2111	37.9677	248	14.9989		fly 37	65.25	7.75	119.25	182		58.75	15.5	31.5	52.25
	fly 38	159.25	325.5	100.75	245		275.75	596	568.5	425.75		fly 38	14.75	33.75	9	23.5		20.75	14.25	4.75	26.25		fly 38	11.7471	9.5907	10.9563	10.7735		13.4244	58.849	138.354	33.3593		fly 38	216	19	292.5	35		156.75	29	92	56
	fly 39	217.5	345.25	50.5	201.25		646	610	311.5	490.75		fly 39	15.5	23	5.25	22.25		1	20.75	16	16.75		fly 39	15.1583	14.7185	10.0729	9.0812		649	33.2542	22.098	30.9139		fly 39	1	7.75	257.75	12.5		75	18.75	87.25	53.25
	fly 40	270.75	196.5	93.25	350.75		571.25	427.5	195	639.75		fly 40	9	22.25	10.5	37.25		8	23	15.5	4.5		fly 40	32.4515	8.7769	8.7898	9.4508		74.7813	18.8588	12.4899	174.823		fly 40	227.75	17.25	235.75	2.5		76.75	78.75	115.75	66.5
	fly 41	235.25	139	106.75	219.5		409.75	457.75	573	512.25		fly 41	14.75	17.75	16.5	23.75		19.5	22	11	30.5		fly 41	16.21	7.6121	6.4451	9.3023		21.0594	22.4926	57.1583	17.1768		fly 41	159.5	86.75	96.5	46.5		106.75	71.5	46.25	37.75
	fly 42	210.25	459.5	82.5	146.75		602.5	618.5	280.25	497.75		fly 42	17.25	41.25	12.5	19.75		11.25	19.75	17	28.25		fly 42	13.8496	11.1097	6.5821	7.4621		56.876	33.0663	17.4159	18.7631		fly 42	95.75	1	144.75	19.25		36	12.5	80	27.25
	fly 43	95.75	451.75	114.75	496.75		616.5	586.25	584.25	605		fly 43	11.5	45	14	24.75		6.75	22.25	8.25	14.75		fly 43	8.2221	9.9259	8.4381	19.5866		245.958	30.9269	103.819	42.812		fly 43	78.5	14.25	213.25	5.25		47.5	28.25	37	24
	fly 44	211.75	310.5	272.25	82.75		548	541.5	663.75	466		fly 44	11.25	22.25	26.5	11		17.5	31.25	3.25	27.25		fly 44	18.8262	14.8287	10.2937	8.551		39.0694	24.1398	320.708	17.1355		fly 44	293.5	34.25	12.5	47.5		38	2.25	28.5	73
	fly 45	330.25	378.5	4.25	471		414.25	566.25	331.75	584.75		fly 45	6.25	27	0.75	31.5		29.25	33	16	28.25		fly 45	79.1442	13.5535	2.75	15.0166		14.8125	17.9571	20.7021	21.2258		fly 45	149.25	3.75	588.25	6.25		94.75	23	111.25	13.25
	fly 46	20.75	496.25	400.75	30.25		425.25	594.75	676	493.5		fly 46	3.5	41.5	38.75	3.5		16.25	30	3.5	16.5		fly 46	4.6667	12.0944	10.3933	11.7		26.8748	20.064	251.97	31.734		fly 46	361.75	13	10.5	150		82.25	5.75	35	58.5
	fly 47	24.25	280.5	290	231		540.5	544.75	649.75	483.5		fly 47	2	32.75	18.5	23.25		13	27.75	8.5	37.75		fly 47	9.8	8.623	16.287	10.0475		57.0374	20.2172	134.388	13.1081		fly 47	433.25	16	190.25	25.25		61.5	13	28.5	32.75
	fly 48	351	392.25	9	225.5		610.25	494.75	234.25	497.25		fly 48	31.5	37.75	1.5	20		12	27.75	12.5	35.75		fly 48	11.1451	10.438	3	12.6378		65.0807	18.1069	18.7962	14.055		fly 48	68.25	14	403.25	12.25		33	2	131.25	16.25
	fly 49	107.75	255	93.75	361		477	574	474	588.5		fly 49	7	21.25	14	38.5		11.75	15.75	8.5	20.5		fly 49	17.125	12.0124	6.7244	9.306		51.6214	54.1278	68.1194	34.0635		fly 49	332	1	221.75	13.25		107.5	52.25	77	34.25
	fly 50	94.5	367	58.75	277.25		599.5	545	521.75	613.25		fly 50	9.75	34.25	8.75	25.5		4.75	25.25	4	9		fly 50	9.3938	10.7201	6.5125	11.1241		291.292	21.996	262.431	198.929		fly 50	147.5	2.75	239.75	22		88.5	16	96	57.5
	fly 51	312.5	135.75	28.75	504		614.25	487	484	618		fly 51	16	18.75	3.75	36		4	23.25	21.25	13.75		fly 51	20.9149	7.0673	8.4479	13.932		206.011	21.5242	22.8758	55.837		fly 51	103.25	9.5	240.75	2		85.75	32	53	31.25
	fly 52	270	257.25	219	185		589.5	486.75	611.25	584.25		fly 52	14	27	13	23.75		11.5	16.5	8.25	12.5		fly 52	19.7426	9.2659	17.0737	7.4243		62.9016	30.1728	78.6555	52.7055		fly 52	137.5	1	163	1		59	135.75	71.5	57
	fly 53	294.5	371.75	149.25	178.25		556.5	532.25	513.5	576.25		fly 53	8.75	39	16.5	25		15	29.75	11.25	33.75		fly 53	33.5528	9.732	9.1297	7.1728		37.3958	18.325	49.0664	17.3888		fly 53	163.75	8.75	120.5	10		60	17.75	58	7.25
	fly 54	173.25	483	253.75	362.25		398	615.25	202	647.5		fly 54	13	31.5	14.5	40.75		19	21	13.75	17.75		fly 54	13.4555	14.6845	21.9811	8.9615		21.1499	30.4165	15.0233	45.9861		fly 54	294.5	1	124.5	1		73.25	13	98.5	3.75
	fly 55	39.5	356.5	197.25	390.5		445.75	432	530.25	512.25		fly 55	5	33.5	21.75	32		15.25	36.75	9.75	17.25		fly 55	7.8497	10.7379	8.9758	12.342		30.7578	11.9807	201.74	38.5647		fly 55	159.25	15.75	42.5	8		38.5	47.5	43.75	129
	fly 56	278.5	333.25	380.5	437.75		568.75	480.25	305	573.25		fly 56	10.75	30.25	9.25	23		16.75	33	17.5	27		fly 56	31.4257	11.6227	53.7055	19.8028		36.3963	14.9228	17.5821	21.2549		fly 56	175.25	1	228	7.5		50	31.25	124.75	4.25
	fly 57	92.25	420	173	294.75		527.75	526.25	576.5	624.25		fly 57	10.5	30.25	14	13.75		16.5	24.75	12	20.25		fly 57	8.7888	13.8438	12.3589	20.67		35.1254	22.5695	99.4424	35.1442		fly 57	303.75	1	138	25.75		35	3	60.75	11.25
	fly 58	431.5	362	56.5	153		627.75	581	363.25	328.25		fly 58	17	38.5	5.25	20.75		4.5	26	18.75	38		fly 58	28.8739	9.2746	10.3182	7.3832		283.485	24.9586	19.7447	8.6875		fly 58	9.25	5	280.25	166		69.5	8.5	89.5	84.75
	fly 59	58.75	328.75	286.75	484.25		446.25	393.5	699.75	658		fly 59	4.25	29.5	23.25	30.75		19.5	28.25	3.75	7.5		fly 59	11.8208	11.4256	12.6384	15.7831		24.3963	13.9997	331.156	89.5179		fly 59	244.5	38	15.25	2.5		39.75	33.75	11.5	4.75
	fly 60	15.25	284.25	226.25	365.75		347.5	517	595	641		fly 60	2	31	13.5	28.25		15.5	20.5	9.25	16.75		fly 60	4.7083	8.8337	18.8327	13.4106		23.3668	25.7694	199.486	40.2401		fly 60	143	14.25	30.25	13.75		63.75	69.25	91.25	26
	fly 61	5.75	217.75	114.75	365.75		327.25	510	568.25	615		fly 61	1	23.75	6.5	31.75		17.5	34.75	15	16		fly 61	5.75	9.1662	22.6528	11.2381		18.9764	14.7099	38.941	39.1473		fly 61	528.5	55.25	82.5	5.75		101	5.75	44.25	26.5
	fly 62	220	200.25	178.5	31.75		499	609	366.5	314.5		fly 62	18.5	21	17	3.5		19.75	15.75	12	30.25		fly 62	11.7721	9.7885	10.7955	13.3542		25.4366	43.5255	33.234	10.4249		fly 62	95.25	17	239.5	328.5		34.25	52.75	97.25	68
	fly 63	232	411.5	71.5	56.5		459.5	497.75	390.75	531.5		fly 63	10.25	28.25	8.25	6.75		20.75	35	25.75	17.75		fly 63	22.8113	14.6207	8.7786	8.1679		25.0305	14.522	15.3597	34.2122		fly 63	183.75	1	250.75	132		58.75	27.5	29.5	29.75
	fly 64	281.25	173.75	99	227.75		531.25	632	480.5	537.25		fly 64	20.75	18.75	13.25	18		10.25	13.5	18.75	22.25		fly 64	13.908	9.1879	7.415	12.4965		55.2637	51.2426	26.5938	24.2708		fly 64	40.25	1	249.25	74.25		63.25	24.5	32.75	19.25
	fly 65	153.75	132.25	120.75	171.5		474.75	534	597.25	574.5		fly 65	11.25	14.5	13.75	15.25		18.75	18	15.5	26.75		fly 65	13.9258	9.0023	8.8338	12.0925		25.5799	33.319	43.0381	100.54		fly 65	251.75	1	278.75	11.25		53.25	57.25	15	38
	fly 66	174.5	458.5	16.25	276.5		497	555.75	286.25	614.75		fly 66	10.5	22	2.75	19		17.25	19.5	15.25	10.5		fly 66	17.4399	21.1512	2.7778	15.3908		29.0196	30.6146	18.994	61.3		fly 66	214.25	17	576.5	9		21.5	22.5	72.75	63.25
	fly 67	55.5	374.25	4	113		500.25	543	499.75	355		fly 67	4.75	35.25	0.25	13.75		14	26	14	16.75		fly 67	12.7688	10.803	4	8.2279		37.1283	21.1054	37.3023	21.6798		fly 67	250.75	26	634	122		32.5	2.5	23.75	108.25
	fly 68	221	352.75	39	28.5		436.5	635.75	485	393.25		fly 68	20	40.75	4.75	3.75		22.25	12	14.75	27		fly 68	11.1212	8.6025	8.3333	7.7917		20.1491	58.0234	34.4165	14.5377		fly 68	155.5	11	303.5	210.5		25.75	8.5	37.5	41.5
	fly 69	15.25	169.25	50.5	68		499	510.25	519.5	494		fly 69	1.75	16	4.75	4.75		22.5	23.25	12	14.75		fly 69	6.4375	10.8577	10.725	12.7667		25.3902	22.5338	55.7103	35.0942		fly 69	384	73.75	396.75	3.25		40.75	53.25	37.5	69
	fly 70	187.75	164.5	54	126.5		539.25	511	408.5	404.75		fly 70	6.25	17.5	4	11.5		14	16.5	15.25	30.25		fly 70	36.0625	9.0501	11.0357	10.6185		39.2709	34.9343	38.4633	13.4476		fly 70	298.5	99.5	354	136.75		35.75	16.75	43	48.75
	fly 71	115	246.75	117.75	45.25		534.25	499.5	508	455		fly 71	4.75	17.75	13.75	5		7.5	31	16.5	24.75		fly 71	25.0107	14.1401	8.5546	7.9792		91.3417	16.2305	32.332	18.4132		fly 71	149	54.5	125.75	150.25		21.75	28.5	43.5	44.75
	fly 72	163.5	256.5	223.75	43.75		601.75	547	671.25	446.5		fly 72	11.75	28.25	18.75	7		8	24.75	3.5	33.5		fly 72	15.4548	9.0064	12.3189	6.5263		259.153	22.805	215.396	13.4654		fly 72	204.75	1	110.25	81.75		29	30.5	28.25	38.5
	fly 73	311.25	80.5	64.25	188		486	541.75	487.25	560		fly 73	7.75	8.25	8	9.25		19.75	27.5	22	19.5		fly 73	43.1	13.3316	7.9386	21.5075		25.1231	19.7905	22.2896	29.8477		fly 73	196.25	76.25	237.5	1		22.75	22.25	43.5	46.5
	fly 74	229.5	470.75	16.5	91.5		513	668	537.75	308.75		fly 74	8	25.5	2.5	8.5		15.75	11.5	6.75	24.25		fly 74	30.5452	19.2035	6.5	10.4375		33.2787	256.658	89.816	12.8282		fly 74	183.5	1	439.5	298.75		76.5	7.75	49.75	72
	fly 75	263.25	316.75	4.5	444.25		577.75	600.25	415.75	541		fly 75	6.5	24.75	0.75	33.25		12.5	22.25	11.5	19		fly 75	41.6125	12.5248	1.5	13.5369		56.424	28.0848	74.6097	29.6188		fly 75	274.75	29.5	640.5	3		33.25	4.5	63	20
	fly 76	265.25	330.25	41	176.25		523	573	561.5	410.75		fly 76	8	28.25	4	18		13.5	18	14.25	18.5		fly 76	33.0754	11.6026	8.5417	9.6983		84.025	32.1486	41.2125	27.4063		fly 76	220	1	320.5	151.25		32.25	21	21.75	114
	fly 77	181.25	366.25	62	143.5		510.75	619.25	462.75	545.25		fly 77	20	36.25	10	15.5		14.5	21.25	10.25	26		fly 77	8.9101	10.1953	6.2571	9.0116		36.984	30.6627	73.6395	27.3961		fly 77	115.25	14	138.75	42.5		91.75	12.5	41.75	41.75
	fly 78	219	54.25	49	27.75		465.25	529.75	569.25	548		fly 78	10	4.5	7	4		20.25	22.25	11.75	27.5		fly 78	22.4574	13.5375	6.8696	6.5804		23.4359	23.9577	48.6013	20.3583		fly 78	202.75	132.25	280.75	78.75		24.75	26.75	36.25	23.75
	fly 79	39.5	272	40.5	118.75		451.75	571.5	460.25	453.5		fly 79	4.75	24.5	5	14.5		20.75	17.75	23.25	24.25		fly 79	11.1111	11.3979	7.1931	8.0508		22.4199	32.7539	21.1794	19.3602		fly 79	294	13	263.5	158.25		24	7.25	35	96.5
	fly 80	224.75	515.25	13.25	82.75		502	616.75	309	380.5		fly 80	19.25	23	1.75	8.5		20.25	13.75	22.5	17.5		fly 80	12.2235	22.6397	1.8929	9.75		24.9135	55.0883	13.8181	22.9028		fly 80	143.5	15	644.5	65.5		29	15	74.5	42.5
	fly 81	69.75	237.25	61.75	292		458.25	493	532.25	563.5		fly 81	8	26.75	8.75	25.75		19	20.75	14.25	25.5		fly 81	8.9778	8.8005	7.039	11.1054		24.6491	26.3244	37.9782	23.569		fly 81	271.25	4.25	299	12		38.25	22.25	36	8.25
	fly 82	251.5	479.25	153	206.25		597	579	624.75	477.5		fly 82	25.75	32	11.5	24.75		14	25	8.25	27		fly 82	9.7469	22.2355	13.4227	8.3876		48.045	26.2892	82.4722	18.503		fly 82	48.75	1	119.5	6.75		30	9	28.25	61.25
	fly 83	40	236.25	32.5	2.5		458	646	460.25	472.5		fly 83	4.5	20	5.75	0.25		18	18	20.75	27.5		fly 83	8.7	11.8873	5.5304	1.25		26.9104	37.6167	24.8184	18.6637		fly 83	187	67.5	212.5	191.25		74	19.25	79	47
	fly 84	83	357.25	58.75	40.75		451	447.25	443.25	449.25		fly 84	10.5	23.5	5.5	6.5		11.25	30.25	15.25	23.75		fly 84	7.6354	15.2015	10.6149	5.7273		45.5731	14.9906	38.0978	20.5471		fly 84	242.25	10.5	240.25	65.75		52.25	20.75	32	44.25
	fly 85	3	404.75	3.25	358.75		422	598.75	390.25	543.75		fly 85	0.5	29	0.5	29.25		18	24.75	20.5	30		fly 85	1.5	14.5784	3.25	13.2963		24.4075	25.2384	20.2061	22.2352		fly 85	646.75	29	584.75	14.75		21.75	4.25	35.25	5.25
	fly 86	97.75	258.5	8.75	415.5		569.5	569.5	394	595		fly 86	12	24.75	1.5	31.25		5.25	23.5	15.75	9.5		fly 86	7.8654	10.7087	4.375	13.3355		113.429	25.1691	27.4745	93.1034		fly 86	98.5	34.75	487.75	24.25		84.25	24.75	95.25	73.75
	fly 87	189.25	336.75	20.5	188		508	524.25	466.25	489.25		fly 87	9.25	26.5	3	24.5		22	17	11.75	25.5		fly 87	29.4931	12.6996	3.5	7.508		23.2332	34.8112	41.9936	20.1171		fly 87	211.5	1	556	10.25		35.75	46.75	35.5	28.75
	fly 88	0	277	0	41		380.75	518.25	404.5	311		fly 88	0	25.25	0	5		11.5	18.25	19.5	29.5		fly 88	0	11.0342	0	7.4107		33.329	29.3072	21.0497	10.6178		fly 88	720	47	720	169.25		77.75	40.25	77	67.5
	fly 89	201.75	321.5	116.75	174.25		624.75	581.5	584.75	482		fly 89	14.75	28.75	11.5	26		10.5	19.25	14	27.25		fly 89	14.1282	11.1851	10.1629	6.9749		62.3417	31.3892	43.6711	17.9918		fly 89	197	21.5	177.25	88.25		19	36	22.75	79
	fly 90	13	140.75	100.25	9		607.5	517	394	343		fly 90	1.75	12.75	4.5	1		12.5	17.25	19	32.75		fly 90	5.25	10.6618	21.7875	5.25		62.613	32.5846	20.9483	10.4904		fly 90	560.25	33.5	338.25	487		57	48.5	97.25	99.5
	fly 91	117	311.5	38	107.75		532.25	554.5	491.25	427		fly 91	9.25	32	5.25	17		7.5	21.75	20.25	23.25		fly 91	14.1491	9.9128	5.1937	6.2214		123.409	26.7359	24.4903	18.9679		fly 91	170	33.25	482	88.25		85.75	18	19.75	93.5
	fly 92	279	291.75	139.25	48.25		557.5	616.25	411	523.5		fly 92	10.75	26.25	10.75	5.25		9.5	17.75	24.75	21.25		fly 92	27.6462	11.2115	13.1942	10.675		64.2955	35.4788	18.2758	32.98		fly 92	201.25	41	184.5	197.25		51.75	9.75	30	15.25
	fly 93	226.75	331	56	151		430.75	481.25	450.75	545.5		fly 93	12.25	28.25	5.75	15		23.5	21.75	17.75	18.25		fly 93	18.6386	12.1282	9.5	10.0609		18.8441	23.4229	25.4852	32.6188		fly 93	244	6.5	222.5	105		35.5	5.75	12.5	43.25
	fly 94	118.75	165.75				397.75	547.5				fly 94	10.75	19.75				19.75	17.75				fly 94	11.3594	8.2955				20.5632	32.896				fly 94	319	23.25				97.75	40.25
	fly 95	42.25					506					fly 95	4.25					22.25					fly 95	12.5667					23.5159					fly 95	357.5					23
	fly 96	75.5					514					fly 96	8.5					21					fly 96	8.3579					24.9696					fly 96	133					15.75

## Sheet: Fig 5H
	5d
		bin 1	bin 2	bin 3	bin 4	bin 5	bin 6	bin 7	bin 8	bin 9	bin 10	bin 11	bin 12	bin 13	bin 14	bin 15	bin 16	bin 17	bin 18	bin 19	bin 20	bin 21	bin 22	bin 23	bin 24	bin 25	bin 26	bin 27	bin 28	bin 29	bin 30	bin 31	bin 32	bin 33	bin 34	bin 35	bin 36	bin 37	bin 38	bin 39	bin 40	bin 41	bin 42	bin 43	bin 44	bin 45	bin 46	bin 47	bin 48
	fly 1	2	0	0	6	0	0	0	0	0	17	20	13	30	5	17	20	0	25	3	0	0	0	0	0	0	13	30	30	30	30	30	30	30	30	30	30	30	30	30	30	30	30	30	30	30	30	30	28
	fly 2	1	0	0	0	0	0	0	0	0	0	0	0	0	0	0	0	0	0	0	0	0	0	0	0	0	8	13	21	23	25	8	30	30	27	25	27	6	22	21	27	28	30	30	30	30	30	30	30
	fly 3	2	0	0	0	0	0	0	0	7	9	0	0	16	29	14	23	30	25	0	7	0	0	0	0	0	5	25	6	10	2	22	8	0	16	30	30	30	30	30	30	30	21	11	30	30	30	30	22
	fly 4	0	0	0	0	0	0	0	0	0	0	0	0	0	6	10	21	0	0	0	0	0	0	0	0	10	10	20	19	20	22	16	18	27	30	17	20	14	27	24	30	30	18	19	30	30	30	20	17
	fly 5	3	0	0	0	0	0	0	0	0	11	5	20	30	30	30	30	30	30	20	17	4	0	0	0	0	9	27	18	15	28	26	30	22	30	30	30	30	30	20	26	30	30	30	30	30	30	25	8
	fly 6	3	0	0	0	0	0	0	0	5	0	0	0	16	30	24	30	29	0	0	0	0	0	0	0	6	10	21	30	22	29	23	24	30	30	25	28	28	27	26	28	30	30	17	29	23	27	30	30
	fly 7	1	0	0	0	0	0	0	0	0	0	0	2	11	25	17	25	25	20	0	0	0	0	0	0	0	7	29	24	17	25	21	29	18	16	25	30	16	27	30	23	27	23	30	21	0	28	30	30
	fly 8	2	0	0	0	0	0	0	0	0	0	0	3	18	7	3	21	2	0	0	0	0	0	0	0	7	0	12	21	22	28	25	6	15	17	30	20	30	30	30	30	30	30	30	15	20	14	18	30
	fly 9	2	0	0	0	0	0	0	0	0	6	0	9	13	27	0	24	15	15	13	0	0	0	0	0	0	0	12	21	14	25	18	26	22	24	6	29	30	6	30	30	30	8	0	24	30	30	30	30
	fly 10	2	0	0	0	0	0	0	0	5	0	8	22	30	21	13	29	15	0	0	0	0	0	0	0	0	0	16	24	30	30	30	30	30	18	22	30	30	30	30	30	30	30	30	30	30	30	30	27
	fly 11	0	0	0	0	0	0	0	0	0	0	5	0	5	10	6	14	1	0	5	0	0	0	0	0	0	2	28	19	21	28	30	29	30	29	30	30	30	26	30	29	30	30	27	0	16	29	30	30
	fly 12	0	0	0	0	0	0	0	0	0	0	0	0	0	0	0	0	0	0	0	0	0	0	0	0	0	21	17	13	24	20	26	22	25	15	29	17	30	30	30	30	30	30	9	20	30	30	30	30
	fly 13	0	0	0	0	0	0	0	0	5	12	0	6	0	12	20	0	10	12	5	0	0	0	0	0	0	3	22	29	30	30	30	30	30	30	30	30	30	30	30	30	30	30	30	30	30	22	29	24
	fly 14	3	0	5	0	7	3	0	0	1	17	13	14	30	23	16	3	21	19	2	0	0	6	0	0	7	11	18	30	30	30	19	26	29	23	30	30	30	30	30	13	27	30	30	30	30	30	30	30
	fly 15	0	0	5	0	0	0	9	5	16	4	2	24	30	29	30	5	3	30	20	7	0	0	0	0	1	28	25	22	30	23	28	29	27	30	28	29	20	26	29	30	30	20	28	26	30	30	30	30
	fly 16	0	0	0	0	6	0	0	0	8	13	0	0	0	6	7	0	12	6	0	0	12	0	0	8	3	17	1	29	30	30	30	30	30	15	12	10	26	16	22	15	30	30	30	24	2	27	12	27
	fly 17	0	0	0	0	0	0	0	10	15	0	0	0	7	23	30	29	29	13	0	0	0	0	0	0	0	14	0	9	7	8	19	11	28	28	16	30	23	30	23	28	30	25	27	25	30	23	17	25
	fly 18	0	0	0	0	0	0	0	0	0	0	0	0	0	15	29	30	30	30	23	0	0	0	0	0	0	16	13	29	30	29	27	25	27	30	21	30	30	30	30	22	30	30	30	30	30	29	7	23
	fly 19	2	0	0	0	0	0	6	13	0	0	10	1	3	2	0	0	0	13	2	0	0	5	0	9	0	16	20	25	26	30	13	30	27	24	26	30	30	30	30	30	15	20	30	30	30	30	30	30
	fly 20	2	0	0	0	0	7	0	5	0	0	0	0	0	0	0	0	0	0	0	0	0	0	6	0	5	0	9	15	12	15	27	18	25	30	30	30	30	30	30	30	30	30	30	30	30	30	24	16
	fly 21	1	0	0	5	15	5	11	0	27	20	8	10	15	28	30	27	30	0	5	0	0	0	0	0	0	14	30	30	30	29	28	30	30	30	30	30	30	30	30	30	27	30	30	30	30	27	30	30
	fly 22	0	0	0	0	0	0	0	0	0	0	0	0	5	0	0	0	5	0	19	2	0	6	0	0	8	11	13	25	30	20	20	30	22	29	20	30	30	25	20	30	30	26	28	30	30	30	21	28
	fly 23	0	0	0	0	0	0	0	0	0	0	0	0	0	0	0	0	0	0	0	0	0	0	0	0	0	0	0	0	8	12	17	11	14	23	20	11	24	29	9	26	30	30	4	21	1	16	21	11
	fly 24	29	18	27	11	12	29	30	30	26	5	8	8	17	0	23	15	6	23	30	11	2	8	7	7	5	10	9	9	17	30	30	30	25	30	30	28	30	30	21	27	30	30	15	11	19	12	21	20
	fly 25	1	0	0	0	0	0	0	0	0	0	0	0	0	0	0	0	7	0	0	0	0	0	0	0	0	0	6	17	4	11	10	11	17	0	17	19	13	19	29	24	30	30	28	30	19	27	30	22
	fly 26	1	0	0	0	0	0	0	0	0	4	17	7	13	26	24	16	16	20	8	0	15	5	0	0	0	0	7	13	10	6	27	10	17	14	28	18	17	26	20	20	30	17	24	30	29	30	30	30
	fly 27	0	0	0	0	0	0	0	0	0	0	0	0	0	5	0	5	0	0	0	0	0	0	0	0	0	11	0	20	28	8	25	17	27	28	28	15	15	30	27	30	30	29	30	28	27	22	25	25
	fly 28	0	0	0	0	0	0	11	0	0	5	7	16	2	0	0	6	0	6	0	0	0	0	0	0	0	2	25	17	18	18	22	23	17	21	30	21	30	30	30	30	30	30	30	30	13	28	22	30
	fly 29	0	0	0	0	0	0	0	0	0	0	0	5	23	27	22	24	0	0	0	0	0	13	0	0	0	20	21	18	11	13	19	3	13	10	15	23	14	28	21	17	30	30	26	16	10	6	27	19
	fly 30	0	0	0	0	0	0	0	0	0	5	0	0	0	11	17	6	9	16	7	17	1	9	0	0	0	0	6	22	17	30	10	5	17	7	9	13	13	0	5	18	20	17	14	0	5	5	15	15
	fly 31	0	0	0	0	0	0	0	0	0	0	0	0	0	7	5	0	0	0	0	0	0	0	0	0	0	0	0	0	0	0	0	9	0	12	0	0	13	12	0	17	22	22	13	6	18	26	11	20
	fly 32	0	0	0	0	0	0	0	0	0	0	0	2	26	17	0	0	13	3	0	5	0	0	0	0	3	18	16	24	22	24	25	30	24	18	23	26	28	11	12	28	27	23	23	30	17	21	1	24
	fly 33	1	0	0	0	0	0	0	0	0	0	5	11	5	7	14	1	8	14	4	0	5	13	0	0	0	0	8	7	14	23	12	15	21	27	0	30	19	26	30	18	23	30	16	20	29	30	30	0
	fly 34	0	0	0	0	11	0	0	0	0	6	17	6	0	5	7	0	0	2	7	5	5	0	0	0	0	5	0	20	7	13	27	17	15	21	14	14	26	24	18	22	11	15	3	0	0	28	20	26
	fly 35	0	0	0	0	0	0	0	7	0	7	0	0	0	6	0	0	0	0	6	0	0	0	0	0	0	0	12	18	22	15	25	17	9	27	14	22	22	22	20	21	24	30	22	6	0	0	0	16
	fly 36	0	0	0	0	0	0	0	0	0	7	10	0	0	12	7	8	4	2	0	0	0	0	0	0	0	0	15	13	20	21	20	14	30	24	24	21	20	22	28	29	30	30	30	30	14	8	30	30
	fly 37	2	0	0	0	0	0	0	0	0	4	2	1	28	8	7	11	13	0	0	0	4	11	11	7	0	5	8	15	27	30	30	30	30	30	30	30	30	30	30	30	30	30	30	30	24	2	30	30
	fly 38	1	0	6	0	0	0	0	0	0	8	7	17	0	0	0	6	6	0	10	12	4	6	4	0	0	0	11	14	24	15	19	9	5	13	20	22	15	17	3	18	26	30	30	30	22	0	0	0
	fly 39	6	0	0	5	0	5	0	8	30	2	0	9	0	0	5	0	0	0	7	7	8	0	0	0	7	0	11	10	8	18	19	17	3	20	17	17	8	21	15	15	0	4	22	30	30	30	17	0
	fly 40	1	0	0	0	0	0	0	0	0	0	0	0	0	0	0	0	0	0	0	0	0	0	0	0	0	0	0	0	0	7	0	0	24	12	0	7	7	0	27	16	16	3	0	0	5	15	15	30
	fly 41	0	0	0	0	0	0	0	0	0	0	0	0	0	0	5	0	0	0	0	0	0	0	0	0	0	0	5	0	14	18	0	16	17	21	17	14	11	14	10	24	10	17	18	0	8	0	0	5
	fly 42	2	0	0	0	0	0	0	0	0	0	0	0	0	0	0	0	0	0	0	0	0	0	0	0	0	3	8	0	18	12	18	16	12	15	22	18	17	15	0	14	7	28	23	22	5	14	20	9
	fly 43	0	5	0	0	0	0	0	0	4	13	5	0	0	0	14	0	0	5	0	0	0	6	0	0	0	0	6	12	11	15	11	29	4	27	20	12	18	18	22	18	13	11	0	5	0	16	2	10
	fly 44	0	0	0	0	0	0	0	10	0	17	0	0	11	18	27	24	15	14	14	0	0	7	0	0	5	9	19	20	24	18	30	28	27	29	23	22	14	30	30	30	30	30	11	15	30	30	30	30
	fly 45	0	0	0	0	0	5	0	0	0	0	0	0	0	0	0	0	0	22	0	0	0	0	10	0	0	0	12	13	19	20	20	20	15	13	22	19	16	28	30	30	30	30	30	30	14	17	0	21
	fly 46	0	0	0	0	0	0	0	0	0	0	0	0	0	6	12	8	0	0	0	0	0	5	0	5	0	11	13	13	16	15	17	26	30	21	24	21	20	21	28	30	30	30	30	30	30	30	30	30
	fly 47	0	0	0	0	0	0	0	0	0	0	0	0	0	0	0	0	0	0	0	0	0	0	0	0	0	22	16	20	28	30	30	30	27	21	13	30	30	16	30	30	22	25	20	18	0	0	0	8
	fly 48	1	0	0	0	0	0	0	0	0	1	15	3	27	1	0	15	3	3	0	0	0	0	5	0	0	0	0	0	13	7	9	11	16	14	25	21	27	14	0	17	0	14	20	0	0	0	16	30
	fly 49	0	0	0	0	0	0	0	0	0	12	15	15	11	23	24	20	8	27	12	0	6	0	0	0	0	1	23	6	23	21	27	16	5	23	16	26	13	24	26	27	8	22	17	25	29	30	29	30
	fly 50	0	0	7	5	5	0	5	0	11	20	18	11	17	9	12	18	0	19	5	20	10	2	8	7	0	0	26	28	23	17	21	16	30	30	25	30	30	30	25	27	29	30	25	8	19	18	20	27
	fly 51	0	0	0	0	0	0	0	0	0	0	0	0	0	0	0	0	0	0	0	0	0	0	0	0	0	7	3	5	6	12	10	25	15	0	13	22	13	22	30	30	8	22	3	27	30	30	30	5
	fly 52	0	0	0	0	0	0	0	0	0	0	0	0	0	0	0	0	0	0	0	0	0	0	0	0	0	0	10	1	14	20	21	8	21	30	23	15	25	25	30	30	30	30	30	20	0	0	15	28
	fly 53	0	0	0	0	0	0	0	0	0	0	0	0	0	0	0	0	0	0	0	0	0	0	0	0	0	0	0	0	10	11	0	10	16	14	6	0	8	22	16	17	0	11	0	0	0	0	0	0
	fly 54	1	0	0	0	0	0	0	0	0	5	0	0	0	5	14	7	8	5	0	0	0	0	0	0	0	0	26	5	10	14	12	18	17	13	12	20	0	18	24	25	22	0	21	30	30	30	30	11
	fly 55	1	0	0	0	0	0	0	0	0	11	18	13	12	20	30	30	30	27	0	0	0	0	0	0	0	0	0	5	4	12	13	18	27	14	21	30	28	20	13	30	24	0	27	30	30	30	30	30
	fly 56	0	0	0	0	0	0	0	0	0	0	0	0	21	30	21	8	0	0	0	0	0	0	0	0	1	9	6	8	25	25	28	29	28	25	25	18	27	14	30	23	26	30	30	30	0	2	30	30
	fly 57	0	0	0	0	0	0	0	14	12	20	20	14	10	0	11	12	5	5	6	0	5	0	0	0	0	8	11	22	10	23	30	24	23	26	22	20	21	19	16	19	29	30	30	30	30	27	30	30
	30d
		bin 1	bin 2	bin 3	bin 4	bin 5	bin 6	bin 7	bin 8	bin 9	bin 10	bin 11	bin 12	bin 13	bin 14	bin 15	bin 16	bin 17	bin 18	bin 19	bin 20	bin 21	bin 22	bin 23	bin 24	bin 25	bin 26	bin 27	bin 28	bin 29	bin 30	bin 31	bin 32	bin 33	bin 34	bin 35	bin 36	bin 37	bin 38	bin 39	bin 40	bin 41	bin 42	bin 43	bin 44	bin 45	bin 46	bin 47	bin 48
	fly 1	1	0	0	0	0	0	1	30	12	2	10	3	8	0	0	0	0	0	12	0	5	0	0	0	0	0	3	23	7	23	12	4	29	30	17	24	27	5	24	7	21	30	20	18	11	19	24	30
	fly 2	1	5	0	0	6	16	0	6	0	2	4	12	5	5	6	10	11	11	18	10	5	18	3	3	27	30	25	27	29	28	30	29	30	30	30	30	30	30	30	24	21	16	30	30	30	30	30	30
	fly 3	2	0	15	11	6	11	19	22	21	14	20	21	21	14	14	12	30	30	14	14	21	9	24	20	7	27	18	17	18	30	16	14	24	26	30	30	29	30	30	30	30	30	28	30	30	30	30	30
	fly 4	4	0	0	22	3	0	0	6	11	21	10	0	0	5	13	10	6	16	20	17	7	0	0	0	6	16	22	4	19	18	30	30	12	25	26	30	30	30	30	30	30	30	30	11	22	30	30	30
	fly 5	2	0	0	0	5	24	23	25	21	21	16	24	19	23	27	24	24	24	27	23	25	6	0	0	11	19	28	30	30	30	30	30	30	29	14	21	27	22	28	27	25	30	30	30	30	30	30	30
	fly 6	0	0	0	0	0	0	0	0	0	0	0	0	0	0	0	0	0	0	0	6	0	0	0	0	17	19	12	13	18	4	12	21	11	19	24	30	20	20	19	30	30	30	27	24	23	19	22	27
	fly 7	2	18	13	18	22	14	22	21	18	30	23	21	21	30	30	27	10	27	27	21	11	15	5	5	22	30	30	30	30	30	30	30	30	26	28	27	28	30	26	29	24	25	30	30	28	30	30	27
	fly 8	16	0	0	17	20	7	6	16	19	0	0	4	10	0	2	29	27	27	20	0	21	12	6	5	7	21	20	15	28	25	24	30	30	30	30	30	30	30	30	30	16	28	29	26	21	30	29	17
	fly 9	0	0	8	0	0	0	0	0	12	10	0	8	23	17	0	17	24	10	17	0	8	4	0	0	9	11	14	22	15	29	17	30	30	30	30	30	30	30	30	8	29	21	25	15	14	21	14	25
	fly 10	8	0	0	7	8	16	0	7	0	5	28	27	24	10	22	18	10	18	18	4	10	0	0	0	0	26	30	30	30	30	30	30	30	30	30	30	30	30	30	30	30	30	30	30	30	30	30	30
	fly 11	1	0	0	8	0	0	20	7	19	30	11	9	8	7	28	7	6	18	0	11	0	5	0	6	6	25	21	16	18	23	10	29	28	16	23	22	30	30	27	26	30	30	30	30	15	26	30	30
	fly 12	0	0	0	0	0	0	0	0	0	0	0	0	0	0	0	0	0	0	0	9	21	0	0	0	0	16	24	24	23	28	25	24	24	29	30	30	30	30	30	30	30	30	30	30	28	27	30	30
	fly 13	15	5	14	7	15	14	7	7	14	6	6	0	0	0	20	21	27	16	24	12	23	14	14	0	11	30	30	30	24	29	24	29	30	26	23	24	30	24	28	30	30	30	29	30	30	30	30	30
	fly 14	0	0	7	0	0	16	0	13	26	21	30	14	16	18	14	27	27	7	9	14	12	11	11	0	0	16	6	2	18	21	13	16	22	20	23	29	25	23	12	30	30	30	20	26	15	27	28	30
	fly 15	13	7	26	14	30	27	23	11	22	20	29	21	12	23	12	20	22	22	27	16	27	29	2	17	14	23	29	30	30	30	30	30	30	30	30	30	30	30	30	25	29	29	26	30	30	30	30	30
	fly 16	3	0	0	0	0	0	0	0	0	0	0	0	0	5	12	0	0	0	0	0	0	0	0	0	0	7	14	13	14	11	23	29	4	11	8	20	21	20	30	30	27	0	20	13	25	19	30	30
	fly 17	6	0	0	2	20	7	11	2	10	8	18	5	23	6	17	11	10	0	23	25	28	11	6	0	30	30	30	30	30	30	30	30	30	30	30	30	30	30	30	30	30	30	30	30	30	30	30	30
	fly 18	0	0	5	0	0	0	5	0	0	6	0	0	0	10	29	12	8	0	0	11	6	0	0	0	0	0	0	10	9	0	0	0	28	28	30	30	30	30	30	30	30	30	12	1	26	18	24	30
	fly 19	3	0	0	0	0	0	28	30	20	0	0	9	0	7	11	6	17	4	0	0	0	0	0	20	8	5	10	15	6	12	24	14	23	23	24	19	30	18	27	30	30	17	18	30	10	29	27	30
	fly 20	4	0	0	0	7	0	9	0	0	0	5	0	0	7	5	8	30	29	11	0	0	0	0	0	10	19	15	0	17	15	10	24	10	17	20	12	23	20	27	25	11	30	30	30	30	30	30	30
	fly 21	5	0	0	0	0	0	0	0	4	5	5	7	9	2	5	5	25	29	16	21	3	0	5	0	11	25	19	21	19	16	23	30	25	21	30	30	30	30	30	30	30	30	30	30	30	30	30	30
	fly 22	1	0	0	0	0	0	0	5	0	0	0	0	0	0	4	23	5	0	3	2	0	0	0	0	7	0	4	1	16	20	17	16	16	19	28	24	29	30	30	30	30	30	30	30	30	3	8	27
	fly 23	4	0	0	0	0	0	0	0	0	0	6	0	0	0	13	0	0	5	0	0	0	0	0	0	0	14	28	24	17	29	21	22	24	14	25	25	17	25	28	26	21	14	27	25	30	30	30	30
	fly 24	8	0	0	11	14	11	9	9	8	13	14	0	16	23	23	17	17	12	21	24	14	17	7	0	24	30	30	22	27	27	28	22	28	16	26	25	11	23	17	15	9	26	17	19	15	21	12	24
	fly 25	0	0	0	0	0	0	0	0	0	0	7	0	7	18	18	27	30	29	9	0	0	0	0	0	19	28	29	28	29	30	27	30	29	21	29	30	22	25	28	27	17	28	27	19	30	27	17	26
	fly 26	1	0	0	0	0	0	26	3	0	17	18	4	0	0	13	21	10	2	18	0	0	4	1	0	6	12	12	11	15	15	16	2	12	19	23	19	17	27	27	24	21	29	17	9	25	30	30	30
	fly 27	0	0	0	3	21	11	4	7	6	0	0	0	20	12	6	9	24	16	8	0	0	0	0	0	16	14	8	8	18	22	24	16	13	21	17	28	30	30	30	30	30	30	30	30	30	30	30	30
	fly 28	1	0	0	7	1	0	7	6	20	11	18	13	18	13	18	13	5	6	8	3	16	0	0	6	5	9	14	23	24	16	30	25	23	25	21	25	27	29	30	29	29	25	29	30	30	30	30	30
	fly 29	0	7	23	20	25	24	14	25	10	11	15	12	16	4	15	6	8	11	1	5	0	0	0	0	0	4	12	19	27	7	21	3	0	13	27	21	24	26	7	20	30	29	23	23	30	30	30	30
	fly 30	22	0	0	0	5	7	0	10	0	10	28	23	15	30	9	12	7	5	0	7	12	28	0	5	4	21	20	25	19	27	30	20	23	22	30	28	30	30	30	30	30	30	19	22	30	30	30	30
	fly 31	2	8	10	21	23	17	17	0	10	19	16	8	26	7	0	19	0	0	0	5	21	27	0	0	19	10	18	15	10	14	17	4	14	27	29	26	22	26	30	30	30	30	30	30	30	30	30	30
	fly 32	14	13	26	11	20	8	20	18	0	25	9	2	24	15	8	28	21	24	30	16	11	5	6	6	6	30	28	28	27	29	24	30	29	25	30	24	22	22	29	24	27	30	30	30	30	30	30	30
	fly 33	19	16	26	11	16	18	17	22	5	21	3	8	17	11	0	12	13	15	13	23	13	18	14	17	14	30	30	30	30	30	29	30	30	30	30	21	20	18	30	30	30	30	30	30	30	30	30	30
	fly 34	1	4	24	0	0	0	0	0	0	0	20	18	0	0	0	0	5	11	4	0	0	0	0	0	7	15	18	30	26	24	21	4	10	4	29	30	30	30	30	30	0	16	13	11	30	30	30	30
	fly 35	7	5	0	6	11	16	17	25	23	26	29	14	0	6	21	24	11	16	6	13	3	2	12	5	0	27	29	30	30	30	30	25	27	29	26	26	26	25	26	21	0	0	8	23	30	30	30	30
	fly 36	0	0	6	10	23	0	6	5	20	5	1	18	12	4	8	20	6	22	12	0	9	0	0	7	4	9	7	14	15	28	15	25	24	30	18	30	30	30	30	30	30	30	30	30	30	30	30	30
	fly 37	0	0	0	17	21	13	14	5	0	11	8	17	3	21	5	18	9	7	0	5	12	15	0	0	7	18	27	24	26	15	20	15	0	20	20	17	30	27	30	30	30	15	15	11	26	30	30	30
	fly 38	14	13	10	27	11	20	13	17	16	16	20	26	25	20	22	13	17	29	7	8	15	21	11	5	9	23	15	19	20	24	29	25	30	28	30	30	30	28	30	30	30	30	30	30	24	29	30	29
	fly 39	5	0	0	15	8	12	12	10	13	28	26	17	26	19	21	4	29	6	2	13	5	0	17	14	24	30	29	30	27	30	30	30	30	29	20	30	30	30	30	27	30	30	30	30	25	22	25	30
	fly 40	25	28	28	30	19	30	25	29	29	27	24	18	25	29	23	20	23	15	25	15	16	16	12	5	13	20	21	24	30	30	30	30	30	30	30	30	30	30	30	30	30	30	30	30	30	30	30	30
	fly 41	0	0	0	11	12	9	16	19	6	8	16	21	12	21	22	3	0	4	1	0	0	0	21	0	5	3	11	3	23	12	16	15	24	19	15	0	19	29	30	30	30	30	30	30	18	30	30	30
	fly 42	2	0	0	0	0	0	0	0	0	7	0	10	6	23	3	11	7	3	15	0	0	0	0	0	0	10	7	21	18	2	4	7	5	17	0	10	12	7	16	30	19	4	16	11	0	26	30	24
	fly 43	2	0	0	0	5	8	12	0	0	9	8	7	24	13	20	0	0	14	0	5	5	0	0	5	13	2	17	12	14	0	16	9	28	30	30	30	30	30	30	26	9	10	30	29	30	30	30	30
	fly 44	14	11	13	18	13	12	10	15	3	18	16	25	14	21	26	28	20	5	22	14	6	14	13	10	0	21	30	30	30	30	30	30	30	30	30	30	30	30	30	30	30	30	30	30	30	30	30	30
	fly 45	0	0	0	0	0	0	0	0	12	0	0	0	0	0	0	0	0	6	9	10	0	0	0	0	5	7	16	22	29	30	23	30	30	30	27	24	29	26	30	29	30	29	30	30	22	30	15	29
	fly 46	14	0	0	6	4	1	0	14	3	12	18	12	11	9	15	15	0	9	6	7	5	0	11	16	18	19	12	21	25	26	20	24	30	19	19	23	30	30	27	24	28	23	27	28	8	0	28	29
	fly 47	2	3	11	9	10	30	16	24	22	24	12	17	16	20	10	7	23	27	25	6	24	23	22	13	8	2	16	21	5	0	0	19	19	13	23	30	21	9	27	28	26	10	1	0	19	30	28	30
	fly 48	2	0	17	7	0	5	25	2	14	6	9	0	0	0	15	9	6	0	22	10	22	14	0	0	6	14	15	24	16	26	20	19	29	28	15	25	17	23	22	20	24	30	30	30	30	30	30	30
	fly 49	15	0	19	20	29	12	30	17	17	30	24	22	28	20	29	26	28	24	20	13	21	15	22	23	18	22	23	29	25	30	30	30	30	30	30	30	30	30	30	30	30	22	30	30	26	20	13	24
	fly 50	2	0	0	24	12	11	16	7	5	0	2	22	2	21	0	20	11	11	22	20	14	0	0	0	13	21	14	26	25	17	30	18	29	25	27	28	24	30	30	30	30	30	30	30	30	30	30	30
	fly 51	0	0	14	24	12	16	7	12	6	11	11	0	18	4	11	0	13	2	11	0	5	18	7	0	6	16	23	16	23	9	10	16	8	17	21	19	18	25	30	30	30	30	29	30	30	30	30	30
	fly 52	6	0	0	11	11	17	0	0	26	22	16	0	15	12	23	18	15	18	0	0	5	0	0	13	0	9	13	27	22	27	26	28	20	17	16	16	26	16	7	23	10	12	27	8	12	21	23	29
	fly 53	0	5	0	5	8	15	6	15	16	14	6	5	7	6	24	13	13	15	12	0	0	0	6	0	9	7	22	21	29	30	30	14	28	29	28	30	30	30	30	30	30	30	30	30	30	30	30	30
	fly 54	3	0	0	5	25	19	19	7	10	16	23	18	15	16	16	14	12	24	19	15	20	18	0	0	20	29	5	16	15	20	17	24	20	21	28	18	0	28	14	30	30	30	30	30	30	30	30	13
	fly 55	10	0	0	0	0	0	0	0	0	0	0	0	19	7	0	6	6	0	0	0	0	10	4	4	18	8	14	20	13	26	29	30	30	17	11	23	25	30	30	30	30	30	30	30	30	30	30	30
[truncated: 96 more columns]

## Sheet: Fig 5I
	5d
		bin 1	bin 2	bin 3	bin 4	bin 5	bin 6	bin 7	bin 8	bin 9	bin 10	bin 11	bin 12	bin 13	bin 14	bin 15	bin 16	bin 17	bin 18	bin 19	bin 20	bin 21	bin 22	bin 23	bin 24	bin 25	bin 26	bin 27	bin 28	bin 29	bin 30	bin 31	bin 32	bin 33	bin 34	bin 35	bin 36	bin 37	bin 38	bin 39	bin 40	bin 41	bin 42	bin 43	bin 44	bin 45	bin 46	bin 47	bin 48
	fly 1	0	-0.01503	-0.04626	-0.08674	-0.13069	-0.17695	-0.22321	-0.26908	-0.31534	-0.3616	-0.40786	-0.45412	-0.50039	-0.54665	-0.59252	-0.63801	-0.68427	-0.73053	-0.77679	-0.8219	-0.86816	-0.91172	-0.95567	-1	-0.96145	-0.91519	-0.89206	-0.86816	-0.85582	-0.8219	-0.7818	-0.73554	-0.70278	-0.66924	-0.63069	-0.59483	-0.57402	-0.54549	-0.53007	-0.51002	-0.48072	-0.48227	-0.48574	-0.45837	-0.45837	-0.45837	-0.45528	-0.44911
	fly 2	0	-0.00341	-0.02257	-0.05835	-0.10136	-0.14608	-0.18271	-0.22743	-0.27811	-0.32453	-0.37308	-0.42206	-0.46295	-0.51022	-0.55707	-0.60647	-0.6563	-0.70741	-0.75852	-0.80963	-0.86073	-0.91184	-0.9621	-1	-0.97743	-0.92632	-0.87521	-0.82411	-0.773	-0.76789	-0.76789	-0.76789	-0.76789	-0.76789	-0.76789	-0.72871	-0.7253	-0.72743	-0.72743	-0.72743	-0.72743	-0.72743	-0.72743	-0.72743	-0.72743	-0.72743	-0.72743	-0.72743
	fly 3	0	-0.01207	-0.04391	-0.07684	-0.11087	-0.13831	-0.18661	-0.22997	-0.25137	-0.29089	-0.33644	-0.37925	-0.42206	-0.45719	-0.50055	-0.55104	-0.60867	-0.65477	-0.69374	-0.75851	-0.82437	-0.89023	-0.94786	-1	-0.9775	-0.9775	-0.94676	-0.90066	-0.87431	-0.84303	-0.81394	-0.77442	-0.74863	-0.736	-0.70088	-0.67783	-0.64929	-0.63721	-0.59934	-0.60922	-0.56915	-0.54061	-0.53019	-0.51427	-0.52195	-0.5258	-0.5258	-0.5258
	fly 4	-0.01237	-0.04821	-0.07935	-0.11561	-0.157	-0.18473	-0.22739	-0.2692	-0.31399	-0.35836	-0.4006	-0.44027	-0.4791	-0.52133	-0.56997	-0.62116	-0.67235	-0.718	-0.76451	-0.80973	-0.86092	-0.91212	-0.95904	-1	-0.99189	-0.99189	-0.99189	-0.99189	-0.99189	-0.99189	-0.99189	-0.99189	-0.99189	-0.968	-0.91681	-0.8942	-0.86305	-0.81485	-0.78114	-0.74659	-0.70307	-0.67491	-0.6442	-0.62713	-0.6314	-0.6314	-0.6314	-0.6314
	fly 5	0	-0.01134	-0.04696	-0.08866	-0.13117	-0.17895	-0.22591	-0.27449	-0.31984	-0.36842	-0.417	-0.46559	-0.51417	-0.56275	-0.60081	-0.64777	-0.69636	-0.74049	-0.78907	-0.83684	-0.88138	-0.92996	-0.97247	-1	-0.97449	-0.94858	-0.91781	-0.9	-0.9	-0.90243	-0.9085	-0.91296	-0.90688	-0.90324	-0.8749	-0.86842	-0.86761	-0.87652	-0.86235	-0.85911	-0.85385	-0.87814	-0.87773	-0.88502	-0.89028	-0.89555	-0.89555	-0.90121
	fly 6	-0.0024	-0.02276	-0.0651	-0.10663	-0.14776	-0.19129	-0.23123	-0.27396	-0.31989	-0.36222	-0.40535	-0.44968	-0.49681	-0.54353	-0.58986	-0.63658	-0.6845	-0.72764	-0.76717	-0.8147	-0.85982	-0.90655	-0.95447	-1	-0.96486	-0.92652	-0.90415	-0.90415	-0.90415	-0.88059	-0.84385	-0.80551	-0.77796	-0.73003	-0.6897	-0.65495	-0.63419	-0.63898	-0.63738	-0.63978	-0.63458	-0.6258	-0.64097	-0.64058	-0.64497	-0.64497	-0.64497	-0.64497
	fly 7	0	-0.01879	-0.05026	-0.09535	-0.13903	-0.18647	-0.21982	-0.25787	-0.30061	-0.34101	-0.37999	-0.43448	-0.48192	-0.52466	-0.57727	-0.62142	-0.66698	-0.70925	-0.74918	-0.78957	-0.83185	-0.88727	-0.94364	-1	-0.96618	-0.938	-0.88351	-0.85533	-0.84218	-0.79333	-0.76703	-0.7163	-0.66181	-0.63645	-0.5876	-0.55519	-0.52842	-0.50117	-0.46501	-0.42602	-0.41663	-0.37952	-0.34382	-0.32879	-0.32879	-0.32879	-0.32879	-0.33161
	fly 8	-0.00669	-0.02541	-0.05216	-0.08694	-0.12751	-0.17165	-0.21355	-0.25189	-0.28667	-0.33081	-0.37985	-0.428	-0.47392	-0.52073	-0.56799	-0.62149	-0.6741	-0.72225	-0.77575	-0.81944	-0.86848	-0.90727	-0.94962	-1	-0.97459	-0.94427	-0.92822	-0.92287	-0.92287	-0.92287	-0.92287	-0.92287	-0.90504	-0.89255	-0.8765	-0.87784	-0.8609	-0.8181	-0.82167	-0.83281	-0.83905	-0.84351	-0.84351	-0.84351	-0.84351	-0.84351	-0.84351	-0.84351
	fly 9	-0.00433	-0.02117	-0.05967	-0.09865	-0.13811	-0.17565	-0.21704	-0.26083	-0.30366	-0.34697	-0.37729	-0.42974	-0.47979	-0.51155	-0.56352	-0.62031	-0.66939	-0.70934	-0.75265	-0.80751	-0.85804	-0.91578	-0.96487	-1	-0.98797	-0.94947	-0.90905	-0.88595	-0.83397	-0.79355	-0.7358	-0.69731	-0.64918	-0.59432	-0.55582	-0.52214	-0.48845	-0.44706	-0.41434	-0.38065	-0.35178	-0.32724	-0.30606	-0.25602	-0.22329	-0.22329	-0.22329	-0.22329
	fly 10	0	-0.00218	-0.03445	-0.0785	-0.12909	-0.17706	-0.22939	-0.27737	-0.32098	-0.36764	-0.41256	-0.46489	-0.51723	-0.56825	-0.62015	-0.67248	-0.72394	-0.77628	-0.82861	-0.88007	-0.92761	-0.97819	-1.00174	-1	-0.94985	-0.89751	-0.85216	-0.85216	-0.85216	-0.83995	-0.80506	-0.80768	-0.78674	-0.75796	-0.72612	-0.69821	-0.70868	-0.67771	-0.67641	-0.6908	-0.70301	-0.70345	-0.70563	-0.70563	-0.70563	-0.70563	-0.70563	-0.70563
	fly 11	0	-0.0245	-0.06815	-0.10988	-0.15237	-0.19755	-0.24349	-0.28905	-0.33499	-0.38055	-0.42649	-0.47243	-0.51838	-0.56279	-0.60873	-0.65429	-0.70023	-0.74502	-0.78982	-0.82427	-0.86485	-0.91041	-0.95597	-1	-0.97933	-0.94564	-0.9196	-0.89051	-0.84763	-0.82542	-0.80398	-0.76761	-0.75115	-0.71593	-0.69257	-0.67266	-0.64433	-0.616	-0.59188	-0.59648	-0.57083	-0.56087	-0.56776	-0.57083	-0.57083	-0.57083	-0.57083	-0.57083
	fly 12	-0.00143	-0.02152	-0.05261	-0.08178	-0.11143	-0.14012	-0.17599	-0.21808	-0.25777	-0.30655	-0.35485	-0.40603	-0.46198	-0.51937	-0.57628	-0.62936	-0.67241	-0.71162	-0.75227	-0.80392	-0.86131	-0.91105	-0.95983	-1	-0.98135	-0.98135	-0.98135	-0.98135	-0.98135	-0.96987	-0.93544	-0.901	-0.88379	-0.88379	-0.83788	-0.83022	-0.8154	-0.80153	-0.78623	-0.75753	-0.74414	-0.71593	-0.69871	-0.69871	-0.69871	-0.69871	-0.69871	-0.69871
	fly 13	0	-0.00135	-0.01125	-0.04229	-0.08277	-0.11876	-0.15475	-0.19703	-0.24876	-0.30229	-0.35628	-0.41026	-0.46379	-0.51777	-0.5704	-0.62438	-0.67836	-0.73234	-0.78632	-0.83671	-0.88394	-0.92533	-0.96491	-1	-0.95142	-0.90103	-0.85785	-0.80387	-0.74989	-0.69591	-0.64193	-0.59334	-0.54341	-0.52722	-0.47683	-0.4287	-0.37472	-0.34278	-0.31894	-0.278	-0.22987	-0.21727	-0.17544	-0.13945	-0.12865	-0.12865	-0.12865	-0.12865
	fly 14	-0.00533	-0.02581	-0.06268	-0.10406	-0.1442	-0.18599	-0.22982	-0.26833	-0.31176	-0.35805	-0.40066	-0.44695	-0.49242	-0.54117	-0.58869	-0.63007	-0.66981	-0.71856	-0.76567	-0.80991	-0.85907	-0.90823	-0.95658	-1	-0.96108	-0.91192	-0.88775	-0.83859	-0.80868	-0.76567	-0.71856	-0.71241	-0.67186	-0.63621	-0.60221	-0.59443	-0.57763	-0.5551	-0.53216	-0.4957	-0.46907	-0.48136	-0.45104	-0.41581	-0.39943	-0.38878	-0.38837	-0.38918
	fly 15	-0.00705	-0.0369	-0.06841	-0.10779	-0.15008	-0.19113	-0.24005	-0.28939	-0.33789	-0.38765	-0.43615	-0.48383	-0.52944	-0.57753	-0.62687	-0.6762	-0.72595	-0.7699	-0.81882	-0.85945	-0.90008	-0.94362	-0.9772	-1	-0.98342	-0.93698	-0.90299	-0.86484	-0.86484	-0.85406	-0.85779	-0.8466	-0.83997	-0.82753	-0.79768	-0.81177	-0.80638	-0.7757	-0.74668	-0.71808	-0.6791	-0.66542	-0.67745	-0.69279	-0.70025	-0.70274	-0.70398	-0.70398
	fly 16	-0.00765	-0.02601	-0.03519	-0.0719	-0.10862	-0.13972	-0.19072	-0.24324	-0.27792	-0.31922	-0.35645	-0.3947	-0.45028	-0.49822	-0.5487	-0.60224	-0.65732	-0.71392	-0.76339	-0.8052	-0.84957	-0.89954	-0.95156	-1	-0.98062	-0.93371	-0.87455	-0.85671	-0.80571	-0.80775	-0.80163	-0.77562	-0.72973	-0.69046	-0.64967	-0.59765	-0.56961	-0.56859	-0.5538	-0.5232	-0.49975	-0.5028	-0.5028	-0.5028	-0.50892	-0.50943	-0.51708	-0.52167
	fly 17	-0.00511	-0.02146	-0.0327	-0.05927	-0.10169	-0.13899	-0.18804	-0.2371	-0.28871	-0.33776	-0.38733	-0.43485	-0.46449	-0.5161	-0.5534	-0.60552	-0.65968	-0.70516	-0.75728	-0.8048	-0.85846	-0.90853	-0.95503	-1	-1.00102	-0.97649	-0.97649	-0.97649	-0.97649	-0.97752	-0.97138	-0.95606	-0.94481	-0.92948	-0.90342	-0.8467	-0.80225	-0.77772	-0.74144	-0.71742	-0.69954	-0.67144	-0.6837	-0.69136	-0.66888	-0.66888	-0.66888	-0.66888
	fly 18	-0.00963	-0.04173	-0.07103	-0.11396	-0.15971	-0.20746	-0.25441	-0.30056	-0.34751	-0.39567	-0.44021	-0.48355	-0.52729	-0.56902	-0.61717	-0.66212	-0.70987	-0.7512	-0.79494	-0.83507	-0.88323	-0.93098	-0.96669	-1	-0.97472	-0.9683	-0.96027	-0.96027	-0.96027	-0.96027	-0.96027	-0.95706	-0.94262	-0.91533	-0.88644	-0.86517	-0.84149	-0.85474	-0.84029	-0.83266	-0.8114	-0.813	-0.78772	-0.78772	-0.78772	-0.78772	-0.78772	-0.78772
	fly 19	-0.00673	-0.03518	-0.07398	-0.11795	-0.16141	-0.22193	-0.2747	-0.33316	-0.38438	-0.44335	-0.50181	-0.55872	-0.61873	-0.68081	-0.73771	-0.78324	-0.83342	-0.89033	-0.90688	-0.89653	-0.89653	-0.89653	-0.93792	-1	-1.00103	-0.97206	-0.96172	-0.96172	-0.96172	-0.94723	-0.94413	-0.96534	-0.97465	-0.97465	-0.97982	-0.96379	-0.90533	-0.84997	-0.81531	-0.75892	-0.70512	-0.65442	-0.6477	-0.60631	-0.60631	-0.61148	-0.61148	-0.61614
	fly 20	-0.01186	-0.02646	-0.04745	-0.07391	-0.11451	-0.14553	-0.18066	-0.21715	-0.25228	-0.2979	-0.35036	-0.39644	-0.44936	-0.50091	-0.55566	-0.6104	-0.66515	-0.71761	-0.77235	-0.82345	-0.86633	-0.91971	-0.96168	-1	-1	-0.97993	-0.97445	-0.95985	-0.93431	-0.901	-0.901	-0.90328	-0.90328	-0.89416	-0.85766	-0.81569	-0.79425	-0.77235	-0.74316	-0.69754	-0.69389	-0.69389	-0.69389	-0.69389	-0.69389	-0.69389	-0.69662	-0.69662
	fly 21	-0.00152	-0.02429	-0.06831	-0.11385	-0.15901	-0.20417	-0.24896	-0.28843	-0.33283	-0.37837	-0.42391	-0.46945	-0.51499	-0.56053	-0.60607	-0.65161	-0.69602	-0.74156	-0.7871	-0.82846	-0.87173	-0.91157	-0.95712	-1	-0.96888	-0.92903	-0.88767	-0.85465	-0.82429	-0.79013	-0.7575	-0.72068	-0.70095	-0.67894	-0.64478	-0.61366	-0.59431	-0.58216	-0.57419	-0.55901	-0.55332	-0.54383	-0.51423	-0.4945	-0.46603	-0.46603	-0.46603	-0.46603
	fly 22	-0.00522	-0.02754	-0.04891	-0.08452	-0.12156	-0.16002	-0.19136	-0.23219	-0.27113	-0.31576	-0.3566	-0.40266	-0.45109	-0.49193	-0.53371	-0.58262	-0.63865	-0.69136	-0.74406	-0.79725	-0.8452	-0.89459	-0.94729	-1	-1.00237	-0.97768	-0.94349	-0.94349	-0.94349	-0.9188	-0.88272	-0.86942	-0.85043	-0.83333	-0.80674	-0.79867	-0.80104	-0.7887	-0.77778	-0.76923	-0.78538	-0.79202	-0.79392	-0.79772	-0.79772	-0.80057	-0.80057	-0.80057
	fly 23	0	-0.00253	-0.02277	-0.05123	-0.08539	-0.13219	-0.1828	-0.2277	-0.284	-0.33333	-0.38646	-0.42505	-0.48008	-0.54016	-0.56989	-0.63441	-0.69639	-0.75459	-0.7919	-0.85136	-0.86844	-0.90196	-0.96205	-1	-0.93485	-0.85895	-0.78305	-0.70715	-0.68691	-0.68691	-0.64896	-0.61101	-0.61101	-0.61101	-0.60342	-0.59583	-0.55787	-0.51739	-0.51739	-0.52182	-0.52182	-0.50917	-0.50917	-0.49968	-0.50032	-0.50032	-0.50032	-0.50032
	fly 24	-0.00218	-0.00957	-0.02176	-0.04917	-0.09182	-0.14317	-0.19539	-0.24717	-0.29721	-0.349	-0.40078	-0.45126	-0.50348	-0.5557	-0.60313	-0.64143	-0.69365	-0.74413	-0.78764	-0.82419	-0.86292	-0.90383	-0.95213	-1	-0.98216	-0.94865	-0.92515	-0.88164	-0.84334	-0.80896	-0.78372	-0.75196	-0.73238	-0.70757	-0.68581	-0.66144	-0.64534	-0.62402	-0.60705	-0.59225	-0.57267	-0.58268	-0.61097	-0.63142	-0.65187	-0.63316	-0.64056	-0.64926
	fly 25	-0.00315	-0.01524	-0.04151	-0.07987	-0.11508	-0.13768	-0.17551	-0.19863	-0.23752	-0.26537	-0.30793	-0.35313	-0.39464	-0.43826	-0.49658	-0.55649	-0.6185	-0.67735	-0.73883	-0.7877	-0.84498	-0.90279	-0.95691	-1	-0.95113	-0.88807	-0.84813	-0.83132	-0.83132	-0.82081	-0.81345	-0.77141	-0.74619	-0.70205	-0.65581	-0.59275	-0.52969	-0.47924	-0.45034	-0.38728	-0.3279	-0.26484	-0.23332	-0.22491	-0.22491	-0.22491	-0.22491	-0.22491
	fly 26	0	-0.01065	-0.04398	-0.08565	-0.125	-0.16389	-0.20417	-0.23657	-0.28148	-0.32593	-0.36481	-0.40185	-0.44537	-0.49491	-0.54491	-0.59213	-0.63611	-0.68056	-0.73333	-0.78889	-0.83843	-0.89398	-0.94444	-1	-1.00185	-0.98148	-0.95556	-0.95556	-0.95556	-0.94074	-0.91481	-0.88935	-0.88611	-0.87639	-0.85093	-0.83194	-0.81944	-0.80972	-0.8162	-0.80463	-0.82269	-0.81389	-0.79352	-0.77315	-0.79259	-0.78981	-0.78981	-0.78981
	fly 27	0	-0.00946	-0.03243	-0.06622	-0.11622	-0.1482	-0.19685	-0.23964	-0.28468	-0.33153	-0.38243	-0.42928	-0.47613	-0.52748	-0.57928	-0.63243	-0.68649	-0.74009	-0.79054	-0.84009	-0.89144	-0.92432	-0.96937	-1	-0.97658	-0.92973	-0.87568	-0.82342	-0.76937	-0.72432	-0.69009	-0.63964	-0.58559	-0.53153	-0.48288	-0.44324	-0.3982	-0.3509	-0.3045	-0.25405	-0.22162	-0.16982	-0.12477	-0.12477	-0.12477	-0.12477	-0.12748	-0.12748
	fly 28	-0.00261	-0.01043	-0.04435	-0.08565	-0.12783	-0.16913	-0.21478	-0.25304	-0.29696	-0.32957	-0.38	-0.42261	-0.47435	-0.52174	-0.57261	-0.62478	-0.67304	-0.72478	-0.77	-0.81913	-0.85304	-0.9	-0.9487	-1	-0.95913	-0.9087	-0.85826	-0.83565	-0.81826	-0.76957	-0.74652	-0.69435	-0.68565	-0.68783	-0.66826	-0.63348	-0.58217	-0.53	-0.51435	-0.48043	-0.4287	-0.39304	-0.35478	-0.34957	-0.33913	-0.33913	-0.33913	-0.33913
	fly 29	0	-0.05333	-0.10182	-0.13697	-0.1503	-0.19515	-0.23758	-0.26788	-0.30788	-0.34303	-0.38788	-0.4497	-0.50061	-0.55636	-0.61212	-0.66667	-0.7297	-0.78182	-0.83758	-0.88485	-0.92727	-0.93818	-0.97091	-1	-0.94667	-0.87636	-0.80364	-0.73091	-0.65818	-0.58545	-0.51273	-0.44	-0.36727	-0.29455	-0.22182	-0.20242	-0.2	-0.19636	-0.17091	-0.12727	-0.09818	-0.1103	-0.10182	-0.06909	-0.05939	-0.09818	-0.09818	-0.09818
	fly 30	0	0	-0.00904	-0.05271	-0.0994	-0.16867	-0.20482	-0.23795	-0.28614	-0.32681	-0.38102	-0.4247	-0.47139	-0.49247	-0.52861	-0.5738	-0.61898	-0.6762	-0.74096	-0.78614	-0.83886	-0.89157	-0.95934	-1	-0.98494	-0.9006	-0.84337	-0.78012	-0.71386	-0.70482	-0.64759	-0.59337	-0.59337	-0.61747	-0.61747	-0.59488	-0.5497	-0.54819	-0.57982	-0.55572	-0.53012	-0.5241	-0.50151	-0.52711	-0.52861	-0.54217	-0.54217	-0.54217
	fly 31	-0.01623	0.016234	0.048701	0.048701	0.048701	0.048701	0.048701	-0.00649	-0.00649	0	0.022727	0.038961	0.061688	-0.00325	-0.06169	-0.19805	-0.27273	-0.36039	-0.4026	-0.51623	-0.63312	-0.77597	-0.84091	-1	-0.80519	-0.61039	-0.44156	-0.2987	-0.16234	-0.06494	-0.01948	-0.01948	0.045455	0.084416	0.084416	0.084416	0.155844	0.133117	0.149351	0.155844	0.207792	0.207792	0.207792	0.207792	0.207792	0.207792	0.207792	0.207792
	fly 32	-0.00961	-0.0317	-0.06436	-0.10855	-0.14793	-0.19597	-0.24688	-0.29683	-0.34102	-0.3756	-0.42171	-0.46686	-0.51297	-0.54467	-0.58405	-0.6292	-0.67915	-0.73007	-0.78098	-0.83862	-0.88377	-0.93276	-0.96254	-1	-0.96542	-0.92891	-0.87896	-0.83285	-0.7829	-0.74063	-0.74063	-0.69837	-0.65418	-0.65418	-0.60231	-0.54851	-0.54275	-0.54371	-0.52834	-0.48223	-0.44284	-0.43612	-0.43612	-0.44092	-0.42363	-0.42363	-0.42363	-0.42363
	fly 33	0	-0.00603	-0.0193	-0.03981	-0.06755	-0.0965	-0.13148	-0.17491	-0.20989	-0.26055	-0.27624	-0.3462	-0.37756	-0.44029	-0.49698	-0.54282	-0.59469	-0.66707	-0.72256	-0.75995	-0.81906	-0.89144	-0.96381	-1	-0.94089	-0.86852	-0.80579	-0.73583	-0.66345	-0.59349	-0.53559	-0.48975	-0.42943	-0.40651	-0.35344	-0.31725	-0.26779	-0.24608	-0.22799	-0.17008	-0.14596	-0.16767	-0.15078	-0.12666	-0.14113	-0.17129	-0.17129	-0.17129
	fly 34	-0.01224	-0.01836	-0.02815	-0.08935	-0.12485	-0.17136	-0.23745	-0.29498	-0.34394	-0.3929	-0.44308	-0.47736	-0.52509	-0.58996	-0.63035	-0.68543	-0.72827	-0.7601	-0.79192	-0.82619	-0.84211	-0.90208	-0.9388	-1	-0.92778	-0.85924	-0.7858	-0.71726	-0.70502	-0.65606	-0.612	-0.54835	-0.49082	-0.51652	-0.49204	-0.43574	-0.40881	-0.41004	-0.38556	-0.34027	-0.3011	-0.306	-0.29621	-0.25826	-0.26438	-0.2705	-0.2705	-0.27907
	fly 35	0	0	-0.02835	-0.07603	-0.11985	-0.15979	-0.21649	-0.26289	-0.29253	-0.35696	-0.3982	-0.45619	-0.52062	-0.58634	-0.64433	-0.7049	-0.76418	-0.83119	-0.8982	-0.94459	-0.97165	-0.97165	-0.97165	-1	-0.9768	-0.9768	-0.91237	-0.87629	-0.87629	-0.85567	-0.81186	-0.82088	-0.80799	-0.76804	-0.69588	-0.6933	-0.67268	-0.62629	-0.56443	-0.52577	-0.50773	-0.44588	-0.42784	-0.42784	-0.41495	-0.41495	-0.41495	-0.41495
	fly 36	-0.00497	-0.00497	-0.03674	-0.07051	-0.10228	-0.14399	-0.18073	-0.21251	-0.26216	-0.30487	-0.35353	-0.39325	-0.43396	-0.4856	-0.5432	-0.60179	-0.66137	-0.72095	-0.78054	-0.84012	-0.88381	-0.92155	-0.95631	-1	-0.99007	-0.99007	-0.99007	-0.99007	-0.99007	-0.99007	-0.99007	-0.97219	-0.94042	-0.90566	-0.90367	-0.87786	-0.83416	-0.80238	-0.7577	-0.72592	-0.69911	-0.7001	-0.71102	-0.71102	-0.71599	-0.71599	-0.71599	-0.71599
	fly 37	0	-0.0047	-0.01692	-0.03853	-0.06955	-0.1109	-0.1438	-0.18985	-0.23308	-0.27444	-0.31579	-0.37218	-0.42857	-0.48496	-0.54135	-0.59774	-0.65414	-0.71053	-0.76692	-0.81485	-0.85714	-0.88722	-0.94361	-1	-0.95019	-0.89756	-0.88628	-0.86184	-0.84868	-0.82049	-0.77538	-0.76222	-0.75658	-0.72744	-0.67763	-0.63158	-0.6109	-0.59492	-0.56297	-0.53008	-0.53383	-0.53383	-0.50564	-0.50564	-0.5094	-0.51974	-0.5188	-0.52538
	fly 38	0	0	-0.02967	-0.06973	-0.13056	-0.17062	-0.22849	-0.25074	-0.25816	-0.30415	-0.33828	-0.38872	-0.43472	-0.49258	-0.51632	-0.5816	-0.64243	-0.71365	-0.76558	-0.81751	-0.87537	-0.91098	-0.95549	-1	-0.98071	-0.98071	-0.98961	-0.95697	-0.94214	-0.9184	-0.91988	-0.91395	-0.8635	-0.83383	-0.82938	-0.83086	-0.77745	-0.71365	-0.70772	-0.68398	-0.65134	-0.65134	-0.66617	-0.68398	-0.68991	-0.68694	-0.68991	-0.68991
	fly 39	-0.00485	-0.00485	-0.02262	-0.05008	-0.08885	-0.14701	-0.18578	-0.24233	-0.26656	-0.33118	-0.38611	-0.4475	-0.47496	-0.51696	-0.54281	-0.57512	-0.58643	-0.63166	-0.71567	-0.8126	-0.9063	-0.95477	-1	-1	-0.91599	-0.85784	-0.78675	-0.75283	-0.68821	-0.62359	-0.57512	-0.54927	-0.54927	-0.49758	-0.44588	-0.39257	-0.34087	-0.26333	-0.18417	-0.11309	-0.08724	-0.05816	-0.06947	-0.06462	-0.03877	-0.03877	-0.02908	-0.01616
	fly 40	0	0	0	0	0	-0.01813	-0.04404	-0.06736	-0.15026	-0.19948	-0.24611	-0.29016	-0.32124	-0.35492	-0.45078	-0.49223	-0.53368	-0.57513	-0.5829	-0.65544	-0.66839	-0.76684	-0.85492	-1	-0.8886	-0.83161	-0.83161	-0.83161	-0.81606	-0.70207	-0.59845	-0.59845	-0.51554	-0.37565	-0.40933	-0.40674	-0.31865	-0.17876	-0.22021	-0.15803	-0.03368	0.059585	0.059585	0.106218	0.132124	0.132124	0.132124	0.132124
	fly 41	0	0	-0.02326	-0.02326	-0.05581	-0.10465	-0.1093	-0.14651	-0.2093	-0.26977	-0.32558	-0.36744	-0.4186	-0.46279	-0.51628	-0.59535	-0.64884	-0.68837	-0.75349	-0.80465	-0.8907	-0.96047	-0.98837	-1	-0.97674	-0.91628	-0.86977	-0.86977	-0.85581	-0.75349	-0.69767	-0.64186	-0.58605	-0.47442	-0.46977	-0.46977	-0.3907	-0.33488	-0.35814	-0.32326	-0.25814	-0.18605	-0.15814	-0.15814	-0.15814	-0.15814	-0.15814	-0.15814
	fly 42	0	-0.00523	-0.03136	-0.04181	-0.07317	-0.12195	-0.16725	-0.20557	-0.24216	-0.29443	-0.35714	-0.40767	-0.45645	-0.51916	-0.55226	-0.60279	-0.6446	-0.70906	-0.74913	-0.78746	-0.79617	-0.84495	-0.93206	-1	-0.97213	-0.89199	-0.84321	-0.84321	-0.81185	-0.7561	-0.67596	-0.66202	-0.63415	-0.56794	-0.52265	-0.52265	-0.47038	-0.40418	-0.31359	-0.32578	-0.25261	-0.22474	-0.19512	-0.19512	-0.19512	-0.19512	-0.19512	-0.19512
	fly 43	-0.00699	-0.01224	-0.04371	-0.08217	-0.12762	-0.17657	-0.21154	-0.29196	-0.33392	-0.41958	-0.48077	-0.51923	-0.59266	-0.65734	-0.72727	-0.79196	-0.8549	-0.91434	-0.94056	-0.95105	-0.95105	-0.97902	-0.98252	-1	-0.91259	-0.81643	-0.71853	-0.68182	-0.61888	-0.52098	-0.42483	-0.34441	-0.27273	-0.22378	-0.18182	-0.15035	-0.11014	-0.0979	-0.09441	-0.05944	-0.0507	-0.04545	-0.04545	0.001748	0.001748	0.022727	0.013986	0.013986
	fly 44	-0.00714	-0.03929	-0.08095	-0.125	-0.16905	-0.2131	-0.27619	-0.33214	-0.38214	-0.44643	-0.50476	-0.56548	-0.60119	-0.6631	-0.64048	-0.6381	-0.70952	-0.77143	-0.75833	-0.8119	-0.88333	-0.95476	-0.99762	-1	-0.93095	-0.85952	-0.7881	-0.71667	-0.65238	-0.58095	-0.50952	-0.45	-0.37857	-0.32738	-0.25595	-0.18452	-0.15833	-0.12857	-0.12024	-0.12024	-0.07857	-0.07381	-0.10952	-0.13214	-0.12262	-0.12143	-0.12143	-0.12143
	fly 45	0	0	-0.03176	-0.07078	-0.11525	-0.16062	-0.20599	-0.25136	-0.2922	-0.33122	-0.3784	-0.42287	-0.46461	-0.51724	-0.57169	-0.62613	-0.68058	-0.73503	-0.78947	-0.84392	-0.88385	-0.9265	-0.95372	-1	-0.96642	-0.94646	-0.94646	-0.94646	-0.94646	-0.951	-0.951	-0.951	-0.94192	-0.93103	-0.93103	-0.93103	-0.91107	-0.88385	-0.85844	-0.85209	-0.83212	-0.85209	-0.85209	-0.85209	-0.85662	-0.85662	-0.87024	-0.87024
	fly 46	0	-0.02459	-0.04372	-0.06648	-0.10018	-0.13297	-0.17304	-0.21767	-0.26685	-0.3133	-0.36248	-0.40893	-0.45446	-0.50091	-0.55373	-0.60838	-0.66302	-0.71038	-0.75865	-0.79235	-0.84608	-0.90073	-0.95537	-1	-0.96812	-0.93898	-0.90619	-0.88798	-0.84973	-0.83333	-0.78597	-0.75319	-0.75319	-0.73679	-0.69763	-0.67577	-0.68033	-0.64754	-0.63752	-0.62842	-0.62842	-0.60747	-0.55829	-0.56193	-0.56193	-0.56648	-0.56648	-0.57104
	fly 47	0	-0.02483	-0.06095	-0.114	-0.1693	-0.23251	-0.29684	-0.33634	-0.39165	-0.44131	-0.48646	-0.54515	-0.57901	-0.59707	-0.63093	-0.67833	-0.73251	-0.78781	-0.84424	-0.89842	-0.93228	-0.96614	-0.97856	-1	-0.95372	-0.91761	-0.90406	-0.90406	-0.90406	-0.90406	-0.90406	-0.90406	-0.90406	-0.90406	-0.90406	-0.90406	-0.90406	-0.90406	-0.90406	-0.90406	-0.90406	-0.90406	-0.90406	-0.90406	-0.90406	-0.90406	-0.90406	-0.90406
	fly 48	0	0	-0.01872	-0.0468	-0.09828	-0.14041	-0.17161	-0.22933	-0.28705	-0.30889	-0.34789	-0.38066	-0.46178	-0.50858	-0.54914	-0.61778	-0.66459	-0.70515	-0.73635	-0.75819	-0.78783	-0.83463	-0.9064	-1	-0.96256	-0.90952	-0.83151	-0.76599	-0.69423	-0.67551	-0.6131	-0.56786	-0.5429	-0.46958	-0.40874	-0.39314	-0.38066	-0.29641	-0.22309	-0.20281	-0.17161	-0.08268	-0.07332	-0.08268	-0.08268	-0.08268	-0.09048	-0.09048
	fly 49	0	-0.00115	-0.02749	-0.04238	-0.06873	-0.11569	-0.14662	-0.19359	-0.2268	-0.27721	-0.31271	-0.37686	-0.42153	-0.47881	-0.52806	-0.59107	-0.63345	-0.69301	-0.74685	-0.78351	-0.83276	-0.88889	-0.93356	-1	-0.94273	-0.90836	-0.87629	-0.86254	-0.83276	-0.82131	-0.7732	-0.71363	-0.67812	-0.70218	-0.70218	-0.67812	-0.66094	-0.67583	-0.68729	-0.6827	-0.63459	-0.65407	-0.64948	-0.60023	-0.58419	-0.58877	-0.58877	-0.58877
	fly 50	-0.00506	-0.00506	-0.0364	-0.08595	-0.1274	-0.14459	-0.182	-0.22042	-0.27705	-0.32558	-0.37108	-0.4277	-0.47624	-0.52983	-0.58544	-0.64206	-0.70172	-0.76239	-0.80485	-0.83822	-0.86855	-0.90293	-0.95248	-1	-0.95753	-0.94135	-0.89181	-0.86957	-0.82912	-0.78564	-0.75834	-0.71183	-0.68554	-0.65622	-0.61982	-0.60364	-0.5723	-0.5632	-0.54904	-0.53994	-0.49343	-0.47725	-0.44692	-0.4459	-0.43478	-0.44186	-0.44995	-0.45703
	fly 51	0	-0.00992	-0.01416	-0.02125	-0.05099	-0.09065	-0.11048	-0.16431	-0.20255	-0.23938	-0.28187	-0.33853	-0.3711	-0.4221	-0.46742	-0.54958	-0.58499	-0.62606	-0.63173	-0.69688	-0.78045	-0.86544	-0.95042	-1	-0.9915	-0.96601	-0.92068	-0.92068	-0.92068	-0.88102	-0.82436	-0.7932	-0.75921	-0.70538	-0.63173	-0.55807	-0.55807	-0.53258	-0.45609	-0.43059	-0.41076	-0.38244	-0.33994	-0.33428	-0.33428	-0.33428	-0.33428	-0.33428
	fly 52	0	-0.01125	-0.03037	-0.06074	-0.09224	-0.12823	-0.17098	-0.20247	-0.23735	-0.28459	-0.33071	-0.37683	-0.42632	-0.48819	-0.55568	-0.62317	-0.69066	-0.75816	-0.82565	-0.87289	-0.87289	-0.88526	-0.93588	-1	-0.9865	-0.9865	-0.9865	-0.9865	-0.9865	-0.9685	-0.9685	-0.9685	-0.9685	-0.94151	-0.92126	-0.92126	-0.91001	-0.90101	-0.86952	-0.86952	-0.85827	-0.82677	-0.82677	-0.82677	-0.82677	-0.82677	-0.82677	-0.82677
	fly 53	0	-0.0297	-0.0462	-0.0462	-0.10231	-0.13861	-0.18152	-0.23102	-0.28383	-0.36634	-0.48515	-0.49175	-0.51815	-0.65017	-0.74917	-0.80528	-0.82508	-0.91749	-1	-1	-1	-1	-1	-1	-1	-0.9538	-0.89439	-0.89439	-0.89439	-0.78878	-0.74917	-0.68977	-0.69967	-0.56766	-0.51485	-0.42244	-0.40924	-0.32343	-0.29043	-0.29373	-0.19472	-0.06601	-0.08251	-0.10231	-0.11221	-0.11221	-0.11221	-0.11221
	fly 54	-0.01088	-0.02539	-0.06288	-0.08102	-0.11245	-0.14148	-0.17291	-0.20919	-0.2503	-0.2769	-0.3023	-0.35429	-0.36759	-0.4208	-0.48609	-0.5526	-0.61548	-0.65175	-0.69166	-0.73398	-0.80653	-0.87787	-0.95042	-1	-0.93108	-0.8682	-0.8682	-0.8682	-0.86578	-0.81378	-0.77993	-0.76784	-0.73398	-0.68198	-0.64329	-0.60339	-0.60339	-0.56953	-0.55139	-0.51149	-0.46433	-0.45949	-0.44619	-0.44619	-0.4474	-0.45466	-0.4607	-0.4607
	fly 55	0	-0.02215	-0.03654	-0.04983	-0.07641	-0.1196	-0.15504	-0.20266	-0.24917	-0.27132	-0.31783	-0.37652	-0.43632	-0.47619	-0.51938	-0.567	-0.62126	-0.65449	-0.70875	-0.74972	-0.81617	-0.88261	-0.93355	-1	-0.93909	-0.87265	-0.8062	-0.73976	-0.67331	-0.60687	-0.5825	-0.51827	-0.46069	-0.42303	-0.45404	-0.48062	-0.44518	-0.41307	-0.37984	-0.3588	-0.3588	-0.39756	-0.36213	-0.32447	-0.32447	-0.32447	-0.32447	-0.32447
	fly 56	-0.00104	-0.01038	-0.01661	-0.03531	-0.07165	-0.1163	-0.16407	-0.22222	-0.26999	-0.31153	-0.35722	-0.40706	-0.45171	-0.48079	-0.54206	-0.59605	-0.65005	-0.70405	-0.76636	-0.82866	-0.85981	-0.89304	-0.95535	-1	-0.94496	-0.93458	-0.93458	-0.93458	-0.93458	-0.93458	-0.9242	-0.9242	-0.92004	-0.88889	-0.85774	-0.83281	-0.81931	-0.80478	-0.78089	-0.75389	-0.75389	-0.75909	-0.75909	-0.75909	-0.75909	-0.75909	-0.75909	-0.75909
	fly 57	0	-0.00781	-0.02344	-0.0498	-0.07715	-0.11035	-0.14551	-0.19141	-0.23242	-0.27344	-0.31543	-0.35352	-0.40332	-0.45117	-0.49512	-0.54297	-0.60059	-0.65918	-0.71777	-0.77637	-0.83496	-0.89063	-0.94922	-1	-0.94434	-0.89063	-0.83398	-0.7832	-0.73438	-0.70508	-0.66602	-0.63867	-0.60742	-0.59961	-0.60156	-0.58301	-0.5625	-0.52246	-0.4834	-0.46777	-0.43555	-0.41309	-0.3916	-0.34375	-0.31738	-0.31152	-0.31152	-0.31152
	30d
		bin 1	bin 2	bin 3	bin 4	bin 5	bin 6	bin 7	bin 8	bin 9	bin 10	bin 11	bin 12	bin 13	bin 14	bin 15	bin 16	bin 17	bin 18	bin 19	bin 20	bin 21	bin 22	bin 23	bin 24	bin 25	bin 26	bin 27	bin 28	bin 29	bin 30	bin 31	bin 32	bin 33	bin 34	bin 35	bin 36	bin 37	bin 38	bin 39	bin 40	bin 41	bin 42	bin 43	bin 44	bin 45	bin 46	bin 47	bin 48
	fly 1	-0.00522	-0.0058	-0.01159	-0.0342	-0.06029	-0.07884	-0.10667	-0.12348	-0.17217	-0.20812	-0.25565	-0.31014	-0.36986	-0.41217	-0.46725	-0.5171	-0.57507	-0.63768	-0.69855	-0.75536	-0.80754	-0.87072	-0.93681	-1	-0.94145	-0.89101	-0.89217	-0.88348	-0.84696	-0.84	-0.84058	-0.86029	-0.83014	-0.79768	-0.75942	-0.72638	-0.69159	-0.64754	-0.62493	-0.60058	-0.56638	-0.53159	-0.54203	-0.50261	-0.46145	-0.41971	-0.41275	-0.41275
	fly 2	-0.03672	-0.08311	-0.12524	-0.16815	-0.2126	-0.25512	-0.29764	-0.33823	-0.38075	-0.42559	-0.4654	-0.50599	-0.5489	-0.59296	-0.63278	-0.66873	-0.70893	-0.74526	-0.79126	-0.83765	-0.88404	-0.93042	-0.9598	-1	-0.96135	-0.91921	-0.88558	-0.8593	-0.84693	-0.81446	-0.78199	-0.753	-0.7271	-0.69501	-0.66525	-0.64824	-0.62196	-0.60224	-0.59219	-0.57248	-0.58717	-0.58639	-0.5717	-0.57441	-0.57248	-0.57828	-0.58987	-0.58214
	fly 3	-0.01165	-0.05241	-0.0886	-0.11938	-0.15225	-0.19468	-0.23586	-0.27163	-0.31489	-0.3619	-0.41098	-0.45383	-0.50042	-0.547	-0.59609	-0.64601	-0.69592	-0.73752	-0.78494	-0.83111	-0.87521	-0.91015	-0.95383	-1	-0.96131	-0.91847	-0.89309	-0.88977	-0.89101	-0.88145	-0.87604	-0.86148	-0.87354	-0.87396	-0.86231	-0.87479	-0.86938	-0.86481	-0.85691	-0.84651	-0.85732	-0.8698	-0.85732	-0.85233	-0.86106	-0.86439	-0.83819	-0.85399
	fly 4	-0.01446	-0.05565	-0.09991	-0.13891	-0.18449	-0.22831	-0.27695	-0.31201	-0.35364	-0.40009	-0.44128	-0.48247	-0.52366	-0.56617	-0.60517	-0.64855	-0.69632	-0.73576	-0.78177	-0.81464	-0.85232	-0.89921	-0.94741	-1	-0.96275	-0.91367	-0.86985	-0.84093	-0.80193	-0.76424	-0.74014	-0.70508	-0.68098	-0.65688	-0.63146	-0.61306	-0.5745	-0.55302	-0.52542	-0.51534	-0.48642	-0.4908	-0.49606	-0.51096	-0.46845	-0.46319	-0.4667	-0.46889
	fly 5	-0.03035	-0.07292	-0.11746	-0.16397	-0.21088	-0.25818	-0.30311	-0.34687	-0.38865	-0.42255	-0.45723	-0.49192	-0.52739	-0.56366	-0.60741	-0.64722	-0.69097	-0.73078	-0.76981	-0.81671	-0.86007	-0.9054	-0.9527	-1	-0.98463	-0.95743	-0.94639	-0.92511	-0.9188	-0.91762	-0.91565	-0.92708	-0.90304	-0.8916	-0.90619	-0.88687	-0.8782	-0.87939	-0.88136	-0.86717	-0.87229	-0.87781	-0.8849	-0.8987	-0.88924	-0.85416	-0.85219	-0.84943
	fly 6	-0.02879	-0.07321	-0.10883	-0.14251	-0.18058	-0.21523	-0.25183	-0.2899	-0.31918	-0.3592	-0.40459	-0.45388	-0.49097	-0.53782	-0.57345	-0.62469	-0.6818	-0.73402	-0.78917	-0.84041	-0.89263	-0.93363	-0.96193	-1	-0.95022	-0.91118	-0.85261	-0.79405	-0.755	-0.755	-0.755	-0.74134	-0.7062	-0.7062	-0.7062	-0.7101	-0.71108	-0.69156	-0.68765	-0.68326	-0.68326	-0.67008	-0.64763	-0.65056	-0.65056	-0.653	-0.653	-0.653
	fly 7	-0.02552	-0.06341	-0.10394	-0.14709	-0.18424	-0.22251	-0.26191	-0.30356	-0.34522	-0.38874	-0.43302	-0.47692	-0.5212	-0.56623	-0.60976	-0.65441	-0.69719	-0.74034	-0.78537	-0.83039	-0.87392	-0.91857	-0.96135	-1	-1.00338	-0.98837	-0.96923	-0.94672	-0.94484	-0.93734	-0.94071	-0.93021	-0.93358	-0.92983	-0.92458	-0.91932	-0.92008	-0.9182	-0.91144	-0.90732	-0.91295	-0.91895	-0.90619	-0.89944	-0.88443	-0.89156	-0.89531	-0.89944
	fly 8	-0.00843	-0.03003	-0.07429	-0.12276	-0.18072	-0.23604	-0.2803	-0.34141	-0.39673	-0.45364	-0.51633	-0.57956	-0.64278	-0.70601	-0.76923	-0.83246	-0.88356	-0.94257	-1.00053	-1.01264	-1.00738	-1.00738	-1.00685	-1	-0.96101	-0.93203	-0.93836	-0.90148	-0.87197	-0.853	-0.81928	-0.77608	-0.77345	-0.72023	-0.70759	-0.64963	-0.61802	-0.58957	-0.55796	-0.55796	-0.55058	-0.56691	-0.56059	-0.54584	-0.56691	-0.5764	-0.57587	-0.58272
	fly 9	-0.01156	-0.03733	-0.06311	-0.10267	-0.13733	-0.18267	-0.22267	-0.26711	-0.31644	-0.36667	-0.41644	-0.46667	-0.52	-0.57333	-0.62667	-0.66756	-0.71956	-0.76578	-0.81022	-0.85333	-0.89733	-0.92756	-0.96044	-1	-0.972	-0.95467	-0.94578	-0.91956	-0.89911	-0.88356	-0.84756	-0.84978	-0.86178	-0.87333	-0.86889	-0.84933	-0.87778	-0.87422	-0.86889	-0.85067	-0.83333	-0.82044	-0.82222	-0.812	-0.82	-0.82889	-0.83733	-0.84356
	fly 10	-0.00112	-0.02434	-0.06177	-0.10371	-0.14676	-0.19169	-0.23624	-0.28117	-0.3261	-0.37102	-0.41595	-0.46088	-0.5058	-0.55073	-0.59566	-0.64058	-0.68551	-0.73044	-0.77537	-0.82029	-0.86522	-0.91015	-0.95507	-1	-0.99064	-0.95545	-0.93411	-0.91127	-0.89704	-0.88319	-0.85998	-0.86035	-0.83564	-0.83003	-0.84163	-0.83901	-0.85474	-0.84126	-0.8128	-0.80494	-0.78061	-0.79334	-0.78323	-0.77237	-0.77274	-0.74279	-0.74279	-0.74279
	fly 11	-0.01615	-0.05259	-0.08447	-0.1147	-0.1528	-0.1971	-0.23478	-0.27992	-0.3205	-0.35983	-0.40083	-0.44472	-0.49234	-0.53333	-0.57888	-0.62195	-0.67164	-0.72133	-0.77101	-0.8207	-0.86418	-0.91222	-0.95569	-1	-0.96232	-0.92215	-0.9118	-0.89275	-0.86087	-0.83602	-0.82195	-0.80083	-0.7942	-0.80663	-0.79213	-0.77019	-0.74865	-0.73251	-0.71884	-0.70766	-0.68075	-0.66874	-0.64306	-0.62899	-0.62816	-0.63478	-0.63478	-0.62899
	fly 12	-0.00428	-0.01712	-0.03766	-0.07103	-0.10569	-0.14549	-0.18143	-0.21694	-0.26059	-0.30809	-0.3543	-0.39923	-0.44844	-0.49765	-0.54899	-0.60034	-0.65126	-0.70261	-0.75396	-0.80531	-0.85066	-0.90073	-0.95208	-1	-0.9816	-0.96448	-0.95593	-0.92169	-0.87035	-0.8481	-0.83526	-0.80274	-0.78306	-0.75567	-0.74027	-0.70774	-0.69234	-0.6718	-0.6427	-0.60676	-0.57766	-0.56226	-0.54215	-0.54643	-0.55712	-0.50578	-0.45785	-0.44929
	fly 13	-0.02186	-0.06336	-0.10485	-0.14672	-0.18562	-0.22823	-0.26417	-0.30678	-0.34791	-0.38792	-0.42979	-0.47129	-0.51426	-0.5565	-0.60022	-0.64468	-0.68914	-0.73361	-0.7777	-0.82216	-0.86662	-0.91108	-0.95554	-1	-0.98333	-0.95924	-0.93405	-0.91775	-0.89515	-0.87736	-0.85513	-0.8429	-0.81845	-0.80474	-0.77992	-0.75435	-0.73435	-0.70433	-0.67988	-0.67025	-0.66654	-0.67544	-0.69581	-0.68618	-0.67877	-0.66395	-0.6395	-0.64987
	fly 14	-0.00953	-0.03653	-0.07147	-0.09529	-0.13923	-0.18528	-0.21969	-0.27051	-0.31604	-0.35416	-0.40339	-0.46109	-0.49709	-0.5495	-0.59873	-0.65167	-0.69508	-0.74431	-0.76601	-0.79248	-0.84595	-0.88883	-0.93647	-1	-0.94547	-0.8883	-0.84383	-0.80095	-0.77237	-0.73637	-0.74696	-0.7676	-0.74643	-0.76496	-0.7496	-0.71413	-0.6792	-0.66649	-0.65696	-0.6522	-0.67284	-0.70461	-0.70196	-0.69084	-0.71202	-0.70672	-0.70884	-0.71519
	fly 15	-0.03071	-0.07029	-0.11173	-0.15464	-0.1983	-0.24269	-0.28709	-0.33037	-0.37477	-0.41916	-0.46356	-0.50795	-0.55235	-0.59674	-0.64114	-0.68368	-0.72771	-0.76767	-0.80984	-0.84647	-0.89049	-0.92897	-0.97188	-1	-0.9815	-0.95228	-0.93119	-0.91306	-0.9101	-0.9027	-0.9138	-0.88901	-0.87569	-0.86016	-0.85017	-0.83574	-0.83056	-0.84721	-0.83167	-0.835	-0.83315	-0.81502	-0.82131	-0.81095	-0.80022	-0.81391	-0.8165	-0.81835
	fly 16	0	-0.01062	-0.03822	-0.0759	-0.10244	-0.13323	-0.17463	-0.21072	-0.24682	-0.28875	-0.31953	-0.37367	-0.42304	-0.47877	-0.54246	-0.60616	-0.66561	-0.70382	-0.75318	-0.79618	-0.85032	-0.89544	-0.95807	-1	-0.94692	-0.90977	-0.89915	-0.89172	-0.87898	-0.83493	-0.79618	-0.74947	-0.74947	-0.73885	-0.70488	-0.69851	-0.67994	-0.66401	-0.65127	-0.63854	-0.63217	-0.58439	-0.56635	-0.56635	-0.56635	-0.57059	-0.57059	-0.57059
	fly 17	-0.01735	-0.03635	-0.07518	-0.10987	-0.14168	-0.18422	-0.228	-0.27179	-0.30731	-0.35192	-0.39694	-0.44114	-0.48988	-0.53697	-0.57993	-0.62867	-0.66708	-0.71499	-0.76291	-0.81165	-0.86121	-0.91037	-0.95704	-1	-0.98141	-0.95002	-0.90995	-0.87732	-0.84304	-0.83643	-0.80173	-0.76291	-0.72408	-0.70425	-0.68567	-0.64932	-0.6299	-0.61586	-0.59686	-0.5758	-0.57621	-0.57084	-0.57786	-0.5919	-0.60347	-0.60264	-0.61132	-0.60347
	fly 18	-0.02151	-0.03113	-0.04075	-0.05093	-0.07131	-0.08885	-0.10696	-0.13809	-0.16808	-0.21279	-0.26995	-0.32598	-0.37578	-0.43633	-0.50424	-0.57216	-0.64007	-0.70798	-0.7657	-0.80532	-0.8472	-0.88795	-0.94624	-1	-1.00113	-0.95812	-0.94171	-0.88964	-0.87889	-0.8472	-0.83758	-0.82173	-0.84437	-0.86078	-0.85682	-0.86531	-0.84493	-0.84833	-0.85399	-0.87776	-0.87493	-0.84041	-0.81098	-0.81664	-0.82513	-0.82513	-0.80928	-0.80928
	fly 19	-0.02688	-0.05553	-0.08242	-0.11238	-0.14103	-0.17717	-0.2186	-0.26091	-0.29925	-0.34641	-0.39224	-0.43147	-0.48171	-0.52799	-0.57911	-0.632	-0.68488	-0.73116	-0.77788	-0.82459	-0.86249	-0.90701	-0.94799	-1	-0.95769	-0.91186	-0.87616	-0.83208	-0.81269	-0.79683	-0.76774	-0.76509	-0.74614	-0.73292	-0.73424	-0.72234	-0.6818	-0.64654	-0.6126	-0.59145	-0.60732	-0.61922	-0.63552	-0.61481	-0.56192	-0.52226	-0.51344	-0.52799
	fly 20	-0.01662	-0.04602	-0.08266	-0.10908	-0.14913	-0.18875	-0.22326	-0.26885	-0.30933	-0.34938	-0.38773	-0.42778	-0.47209	-0.51896	-0.56881	-0.61781	-0.66084	-0.71197	-0.7631	-0.81423	-0.86536	-0.91223	-0.9591	-1	-0.97912	-0.96208	-0.94333	-0.93311	-0.90712	-0.89561	-0.8824	-0.86664	-0.84917	-0.84533	-0.86153	-0.8628	-0.86323	-0.86025	-0.84619	-0.80102	-0.77375	-0.781	-0.80614	-0.78568	-0.78228	-0.78483	-0.79037	-0.79378
	fly 21	-0.00901	-0.05203	-0.09136	-0.13027	-0.16428	-0.19213	-0.22941	-0.26915	-0.30848	-0.34863	-0.39164	-0.42237	-0.46907	-0.51618	-0.56247	-0.61163	-0.66079	-0.70914	-0.7583	-0.80746	-0.8558	-0.90414	-0.95207	-1	-0.96108	-0.93322	-0.90127	-0.86686	-0.839	-0.80295	-0.77673	-0.7374	-0.69807	-0.67227	-0.65178	-0.61778	-0.60959	-0.60344	-0.60467	-0.60467	-0.61819	-0.59893	-0.56411	-0.55018	-0.55141	-0.54035	-0.53994	-0.53994
	fly 22	-0.01279	-0.01385	-0.02611	-0.0325	-0.04955	-0.07619	-0.10389	-0.14544	-0.17421	-0.2195	-0.25733	-0.30474	-0.35589	-0.41449	-0.47096	-0.52957	-0.5935	-0.65743	-0.72136	-0.78316	-0.83697	-0.88652	-0.93873	-1	-0.95844	-0.92222	-0.89025	-0.86255	-0.84124	-0.80288	-0.7837	-0.73948	-0.71604	-0.70751	-0.69046	-0.66755	-0.64465	-0.63186	-0.60735	-0.60256	-0.60469	-0.59084	-0.58764	-0.55834	-0.55834	-0.56367	-0.56899	-0.57485
	fly 23	-0.0063	-0.03345	-0.06786	-0.11246	-0.14348	-0.18517	-0.22831	-0.27339	-0.3175	-0.36258	-0.41008	-0.46534	-0.51721	-0.57198	-0.62773	-0.6825	-0.73631	-0.78623	-0.84295	-0.88997	-0.93068	-0.97576	-1.00291	-1	-0.96607	-0.90984	-0.873	-0.81677	-0.79011	-0.76684	-0.72225	-0.66408	-0.61755	-0.60979	-0.61076	-0.56326	-0.52254	-0.48958	-0.49588	-0.49588	-0.49588	-0.50218	-0.50364	-0.51236	-0.51236	-0.51236	-0.51963	-0.51963
	fly 24	-0.03542	-0.07314	-0.10534	-0.14811	-0.18997	-0.22447	-0.26725	-0.29853	-0.33901	-0.36891	-0.41076	-0.45722	-0.50184	-0.5506	-0.5943	-0.63017	-0.67295	-0.72033	-0.76771	-0.81555	-0.86109	-0.90938	-0.9494	-1	-0.95722	-0.94986	-0.94986	-0.9402	-0.90202	-0.86799	-0.81693	-0.79255	-0.76909	-0.74931	-0.72125	-0.68951	-0.65271	-0.62098	-0.60488	-0.57084	-0.5897	-0.60258	-0.59384	-0.57544	-0.56624	-0.56808	-0.5598	-0.56808
	fly 25	-0.02655	-0.06769	-0.11219	-0.15632	-0.20007	-0.24271	-0.28609	-0.32909	-0.3721	-0.41249	-0.45699	-0.50187	-0.54375	-0.58639	-0.63052	-0.6739	-0.71391	-0.75767	-0.79955	-0.83994	-0.88444	-0.92745	-0.96447	-1	-0.98055	-0.95812	-0.94764	-0.93867	-0.93867	-0.93867	-0.93867	-0.94054	-0.92745	-0.91548	-0.89342	-0.85079	-0.82311	-0.80591	-0.78684	-0.7831	-0.76739	-0.74533	-0.73672	-0.74533	-0.71055	-0.71092	-0.71092	-0.71092
	fly 26	-0.00697	-0.02787	-0.06504	-0.09524	-0.14286	-0.17538	-0.19396	-0.19628	-0.21487	-0.24623	-0.28688	-0.3194	-0.35192	-0.4007	-0.45296	-0.5029	-0.55865	-0.62718	-0.68177	-0.72706	-0.79094	-0.86063	-0.93031	-1	-0.93728	-0.88386	-0.85366	-0.79559	-0.77933	-0.74681	-0.72358	-0.69919	-0.68525	-0.6748	-0.68873	-0.69338	-0.6597	-0.66086	-0.64111	-0.67828	-0.6957	-0.66551	-0.66551	-0.66551	-0.66551	-0.67015	-0.67131	-0.67131
	fly 27	-0.01365	-0.04266	-0.06229	-0.093	-0.13225	-0.17235	-0.21246	-0.24403	-0.27645	-0.31997	-0.36007	-0.40956	-0.45478	-0.50512	-0.55631	-0.59983	-0.65102	-0.70222	-0.75341	-0.80461	-0.8541	-0.90529	-0.95563	-1	-0.97696	-0.92918	-0.88993	-0.86689	-0.83532	-0.81741	-0.78498	-0.74659	-0.70734	-0.66809	-0.62884	-0.5913	-0.58276	-0.57935	-0.58106	-0.58532	-0.58703	-0.58874	-0.58276	-0.57594	-0.56741	-0.54181	-0.54181	-0.54181
	fly 28	-0.01713	-0.04689	-0.06943	-0.11001	-0.13706	-0.17223	-0.2119	-0.25789	-0.28584	-0.33183	-0.3688	-0.41389	-0.45627	-0.49594	-0.54373	-0.58251	-0.63571	-0.6853	-0.7376	-0.7917	-0.8413	-0.89179	-0.9459	-1	-0.96844	-0.94319	-0.91704	-0.89991	-0.88548	-0.86564	-0.85933	-0.81876	-0.83048	-0.82236	-0.81876	-0.80252	-0.79351	-0.78359	-0.77728	-0.77818	-0.77367	-0.77187	-0.78539	-0.76195	-0.74031	-0.74031	-0.75293	-0.74752
	fly 29	0	-0.01615	-0.03445	-0.06566	-0.10764	-0.13994	-0.18837	-0.20452	-0.23681	-0.27341	-0.33477	-0.37352	-0.41981	-0.4704	-0.49516	-0.54898	-0.61356	-0.67707	-0.73412	-0.79117	-0.85576	-0.9042	-0.96017	-1	-0.95048	-0.90205	-0.9042	-0.93111	-0.96555	-0.98816	-0.98278	-0.99785	-0.97417	-0.99139	-0.99569	-0.97309	-0.95264	-0.92142	-0.93111	-0.93219	-0.92788	-0.9225	-0.90097	-0.89343	-0.87836	-0.85253	-0.85253	-0.84177
	fly 30	-0.01031	-0.03866	-0.07216	-0.10052	-0.13144	-0.1744	-0.22509	-0.25945	-0.28436	-0.32732	-0.36942	-0.41838	-0.46993	-0.51375	-0.56271	-0.6134	-0.66495	-0.71649	-0.75859	-0.80326	-0.84708	-0.89863	-0.94845	-1	-0.97766	-0.92784	-0.88058	-0.82904	-0.78608	-0.74485	-0.6933	-0.6555	-0.62199	-0.60481	-0.59794	-0.57474	-0.55756	-0.56271	-0.5378	-0.51546	-0.4957	-0.49141	-0.47766	-0.48282	-0.47165	-0.50859	-0.51289	-0.51718
	fly 31	-0.03682	-0.06468	-0.08259	-0.10249	-0.12139	-0.15224	-0.17114	-0.18109	-0.21692	-0.26866	-0.30348	-0.35025	-0.38806	-0.42488	-0.48458	-0.52836	-0.58209	-0.64179	-0.70149	-0.76119	-0.8209	-0.8806	-0.9403	-1	-0.96915	-0.92736	-0.90249	-0.89751	-0.86866	-0.85274	-0.82886	-0.8	-0.80299	-0.79701	-0.801	-0.801	-0.83085	-0.79204	-0.7791	-0.801	-0.77711	-0.74925	-0.72935	-0.71144	-0.72836	-0.74328	-0.74328	-0.7204
	fly 32	-0.02011	-0.06677	-0.11263	-0.15849	-0.20434	-0.2502	-0.28962	-0.33789	-0.38053	-0.41673	-0.465	-0.49799	-0.53178	-0.57361	-0.62108	-0.66452	-0.71038	-0.7506	-0.79002	-0.82864	-0.87289	-0.91633	-0.9646	-1	-0.97184	-0.93886	-0.92518	-0.90748	-0.89702	-0.88496	-0.88254	-0.86243	-0.82301	-0.82864	-0.80692	-0.77957	-0.82301	-0.81175	-0.79485	-0.8037	-0.79566	-0.78037	-0.79163	-0.77957	-0.77876	-0.76991	-0.78278	-0.77635
	fly 33	-0.02198	-0.06593	-0.10989	-0.15311	-0.19707	-0.24103	-0.28425	-0.32821	-0.37216	-0.41612	-0.46007	-0.49744	-0.53407	-0.56923	-0.61319	-0.65714	-0.7011	-0.74505	-0.78901	-0.83297	-0.86813	-0.91209	-0.95604	-1	-0.98168	-0.95604	-0.94799	-0.92161	-0.90037	-0.88132	-0.86886	-0.86154	-0.863	-0.86227	-0.84396	-0.82491	-0.8315	-0.83516	-0.82857	-0.82857	-0.83077	-0.83663	-0.85568	-0.84689	-0.85934	-0.85568	-0.85275	-0.86447
	fly 34	-0.00676	-0.03478	-0.08116	-0.1285	-0.16908	-0.21932	-0.25797	-0.29082	-0.31691	-0.34106	-0.38937	-0.41836	-0.44734	-0.49758	-0.55556	-0.61353	-0.64251	-0.68696	-0.7285	-0.76812	-0.82609	-0.88406	-0.94203	-1	-0.94396	-0.90531	-0.8715	-0.81353	-0.75556	-0.70918	-0.65121	-0.59324	-0.55169	-0.49565	-0.4628	-0.42609	-0.37874	-0.36232	-0.3256	-0.28502	-0.24348	-0.24928	-0.23575	-0.21159	-0.20483	-0.20483	-0.22126	-0.22126
	fly 35	-0.00358	-0.05197	-0.08602	-0.13441	-0.18459	-0.22222	-0.26434	-0.31362	-0.3647	-0.41756	-0.46774	-0.51792	-0.5681	-0.61738	-0.66756	-0.69982	-0.72401	-0.73387	-0.76792	-0.81093	-0.86201	-0.91577	-0.96953	-1	-0.96057	-0.91756	-0.86559	-0.82258	-0.79122	-0.78047	-0.76075	-0.77688	-0.76165	-0.7491	-0.76344	-0.77957	-0.7276	-0.71416	-0.7052	-0.70161	-0.69444	-0.7052	-0.67921	-0.65143	-0.6129	-0.59588	-0.569	-0.53584
	fly 36	-0.00786	-0.02271	-0.03319	-0.05939	-0.07948	-0.1179	-0.15022	-0.19825	-0.24541	-0.29782	-0.33974	-0.39214	-0.43668	-0.47598	-0.52838	-0.58079	-0.63319	-0.68559	-0.73799	-0.79039	-0.84279	-0.8952	-0.9476	-1	-0.95546	-0.90306	-0.8559	-0.81572	-0.78865	-0.74847	-0.7083	-0.68559	-0.66463	-0.62707	-0.58603	-0.56157	-0.53974	-0.50917	-0.4952	-0.4821	-0.47424	-0.4952	-0.51092	-0.50393	-0.51354	-0.5179	-0.52576	-0.53886
	fly 37	-0.01742	-0.04303	-0.07582	-0.11578	-0.16496	-0.19262	-0.23053	-0.27152	-0.29611	-0.33811	-0.37807	-0.41086	-0.46926	-0.52049	-0.56967	-0.62807	-0.6752	-0.72029	-0.76332	-0.79201	-0.82582	-0.88115	-0.94262	-1	-0.95287	-0.90574	-0.86168	-0.83914	-0.82787	-0.81762	-0.78279	-0.76025	-0.72541	-0.70594	-0.66906	-0.6916	-0.66496	-0.64857	-0.625	-0.6168	-0.60451	-0.6168	-0.61475	-0.6373	-0.65266	-0.67316	-0.67316	-0.67316
	fly 38	-0.01216	-0.04538	-0.07699	-0.10292	-0.14182	-0.1799	-0.22771	-0.27066	-0.31848	-0.36467	-0.40681	-0.45543	-0.50405	-0.55105	-0.59968	-0.6483	-0.69692	-0.73501	-0.78363	-0.83225	-0.87601	-0.92382	-0.96515	-1	-0.9919	-0.97974	-0.96353	-0.97326	-0.97245	-0.99028	-0.9684	-0.97083	-0.9765	-0.96921	-0.96596	-0.97164	-0.97569	-0.97245	-0.98217	-0.96272	-0.97002	-0.97893	-0.97245	-0.96434	-0.98865	-0.98217	-0.97002	-0.93031
	fly 39	-0.03346	-0.07286	-0.1145	-0.15688	-0.19926	-0.24387	-0.28848	-0.32714	-0.37175	-0.41561	-0.45279	-0.4974	-0.54201	-0.57918	-0.62379	-0.66617	-0.71078	-0.75539	-0.8	-0.83494	-0.87584	-0.9145	-0.95539	-1	-0.96283	-0.92788	-0.89665	-0.87286	-0.8513	-0.82082	-0.82156	-0.80892	-0.79331	-0.79331	-0.78439	-0.77695	-0.78885	-0.8	-0.79777	-0.7881	-0.7948	-0.77323	-0.73978	-0.71599	-0.70112	-0.69665	-0.70186	-0.71078
	fly 40	-0.02592	-0.06048	-0.09719	-0.13607	-0.17927	-0.22246	-0.26566	-0.30886	-0.35205	-0.39525	-0.43844	-0.48164	-0.52484	-0.56803	-0.61123	-0.65443	-0.69762	-0.74082	-0.78402	-0.82721	-0.87041	-0.91361	-0.9568	-1	-0.99784	-0.9964	-0.99496	-0.99136	-0.98272	-0.98272	-0.97408	-0.96976	-0.96544	-0.95752	-0.95464	-0.93377	-0.92297	-0.92297	-0.91577	-0.90929	-0.89705	-0.88913	-0.88625	-0.87401	-0.87041	-0.86753	-0.88121	-0.87113
	fly 41	-0.01552	-0.01885	-0.03104	-0.03437	-0.06541	-0.09424	-0.12528	-0.16519	-0.21286	-0.26053	-0.30044	-0.31929	-0.34922	-0.40798	-0.45676	-0.52217	-0.58758	-0.6541	-0.72062	-0.77605	-0.82816	-0.86918	-0.93348	-1	-0.95344	-0.90909	-0.88692	-0.88137	-0.87029	-0.87916	-0.88248	-0.91685	-0.87583	-0.85588	-0.85588	-0.82151	-0.84368	-0.81596	-0.81596	-0.80377	-0.78825	-0.79268	-0.79379	-0.76053	-0.76053	-0.76053	-0.78381	-0.78381
	fly 42	0	-0.01733	-0.03813	-0.08319	-0.13172	-0.14558	-0.15945	-0.17851	-0.21664	-0.25477	-0.27383	-0.29116	-0.33276	-0.35702	-0.41768	-0.49393	-0.55633	-0.59619	-0.64298	-0.69671	-0.7279	-0.81629	-0.90641	-1	-0.96707	-0.91161	-0.84229	-0.7799	-0.70017	-0.61179	-0.57712	-0.54246	-0.54246	-0.4922	-0.48007	-0.41421	-0.36568	-0.32236	-0.31023	-0.33102	-0.35182	-0.36742	-0.39341	-0.34142	-0.26863	-0.26863	-0.26863	-0.26863
	fly 43	-0.01895	-0.0352	-0.05957	-0.08484	-0.11011	-0.12635	-0.16787	-0.19134	-0.23736	-0.28339	-0.33755	-0.3917	-0.44585	-0.5	-0.55415	-0.60469	-0.63989	-0.67599	-0.73014	-0.78339	-0.83755	-0.8917	-0.94585	-1	-0.95668	-0.90614	-0.86011	-0.81949	-0.80054	-0.79332	-0.79513	-0.78881	-0.77527	-0.75361	-0.76895	-0.76444	-0.77617	-0.76173	-0.76534	-0.77076	-0.76805	-0.78791	-0.79513	-0.75271	-0.73556	-0.73556	-0.74458	-0.75722
	fly 44	-0.00367	-0.03671	-0.08076	-0.12482	-0.163	-0.20705	-0.2511	-0.29515	-0.33921	-0.38326	-0.42731	-0.47137	-0.51542	-0.55947	-0.60352	-0.64758	-0.69163	-0.73568	-0.77974	-0.82379	-0.86784	-0.91189	-0.95595	-1	-0.98311	-0.95007	-0.92731	-0.91263	-0.89574	-0.88767	-0.85977	-0.85169	-0.81865	-0.81351	-0.79515	-0.80176	-0.80103	-0.79515	-0.77974	-0.7768	-0.76211	-0.73715	-0.73275	-0.71806	-0.69457	-0.68062	-0.67401	-0.68943
	fly 45	-0.0044	-0.01496	-0.04842	-0.09419	-0.14261	-0.19454	-0.23239	-0.28345	-0.32394	-0.375	-0.42254	-0.46391	-0.50264	-0.54489	-0.59507	-0.63996	-0.69014	-0.74032	-0.79225	-0.83363	-0.87324	-0.91021	-0.94982	-1	-0.95775	-0.91901	-0.89085	-0.86268	-0.84683	-0.79577	-0.74296	-0.70423	-0.67958	-0.64613	-0.60563	-0.60563	-0.60563	-0.59155	-0.56514	-0.53345	-0.50176	-0.48768	-0.48856	-0.48504	-0.46567	-0.46039	-0.44982	-0.44982
	fly 46	-0.02648	-0.05914	-0.09356	-0.13504	-0.17829	-0.21712	-0.25508	-0.29568	-0.34157	-0.38129	-0.42454	-0.45984	-0.50927	-0.54545	-0.58959	-0.63725	-0.68844	-0.73522	-0.78553	-0.83672	-0.87026	-0.89673	-0.94793	-1	-0.98235	-0.95057	-0.9241	-0.90909	-0.91527	-0.91703	-0.87379	-0.83319	-0.78464	-0.81024	-0.80583	-0.79347	-0.78641	-0.81465	-0.83495	-0.84025	-0.82348	-0.82789	-0.83407	-0.83848	-0.8526	-0.8526	-0.86231	-0.87643
	fly 47	-0.02769	-0.03514	-0.05751	-0.08839	-0.09478	-0.10863	-0.12673	-0.17572	-0.2279	-0.2737	-0.33014	-0.39404	-0.44835	-0.48988	-0.55059	-0.61235	-0.67199	-0.71459	-0.7476	-0.77955	-0.83174	-0.87433	-0.9361	-1	-0.9574	-0.91054	-0.86581	-0.82215	-0.79446	-0.7689	-0.77849	-0.76571	-0.75293	-0.71991	-0.69649	-0.68371	-0.67093	-0.63259	-0.60916	-0.57934	-0.56337	-0.55591	-0.541	-0.48988	-0.49734	-0.51864	-0.53142	-0.54526
	fly 48	-0.0194	-0.03977	-0.07274	-0.12221	-0.15616	-0.20757	-0.24248	-0.26964	-0.31717	-0.34821	-0.3773	-0.4161	-0.45975	-0.50533	-0.54704	-0.5839	-0.62755	-0.68186	-0.71193	-0.76722	-0.82541	-0.88361	-0.9418	-1	-0.95732	-0.9321	-0.91756	-0.90204	-0.89137	-0.88458	-0.89331	-0.84869	-0.871	-0.86033	-0.85936	-0.85063	-0.84869	-0.84772	-0.86809	-0.86324	-0.8613	-0.85742	-0.88458	-0.88652	-0.90786	-0.92144	-0.92144	-0.92919
	fly 49	-0.02697	-0.06592	-0.10562	-0.14981	-0.19101	-0.23596	-0.2809	-0.32584	-0.37079	-0.41573	-0.46067	-0.50562	-0.55056	-0.59551	-0.64045	-0.68539	-0.73034	-0.76929	-0.81049	-0.85468	-0.89139	-0.92734	-0.95955	-1	-0.97903	-0.9588	-0.95431	-0.94532	-0.96779	-0.96779	-0.99101	-0.99401	-0.99026	-1.01498	-1.01498	-1.02097	-1.0367	-1.03296	-1.05693	-1.06592	-1.0764	-1.08165	-1.09064	-1.09139	-1.08989	-1.08614	-1.09213	-1.11236
	fly 50	-0.01033	-0.03813	-0.06434	-0.10882	-0.13662	-0.16759	-0.21525	-0.25099	-0.29786	-0.34154	-0.38681	-0.43288	-0.47577	-0.52343	-0.57109	-0.61875	-0.6664	-0.71406	-0.76172	-0.80937	-0.85703	-0.90469	-0.95234	-1	-0.98491	-0.95314	-0.93487	-0.9301	-0.91501	-0.90945	-0.89913	-0.90389	-0.91739	-0.91183	-0.89118	-0.89992	-0.87927	-0.87927	-0.88642	-0.91104	-0.89595	-0.8888	-0.88721	-0.90866	-0.89754	-0.90469	-0.90469	-0.90469
	fly 51	-0.0124	-0.03244	-0.05439	-0.07729	-0.11546	-0.1355	-0.16031	-0.19752	-0.21565	-0.2605	-0.29485	-0.33874	-0.38454	-0.43702	-0.49427	-0.54962	-0.60687	-0.66412	-0.72042	-0.77767	-0.83492	-0.89218	-0.94847	-1	-0.94561	-0.89313	-0.87405	-0.85592	-0.8521	-0.84351	-0.84637	-0.82443	-0.82061	-0.79676	-0.76145	-0.76718	-0.7605	-0.75286	-0.7605	-0.73855	-0.72042	-0.70324	-0.68989	-0.68511	-0.69561	-0.71279	-0.71947	-0.71947
	fly 52	0	-0.0197	-0.04729	-0.10049	-0.14778	-0.20099	-0.2532	-0.30443	-0.35172	-0.39803	-0.43941	-0.47783	-0.53005	-0.57537	-0.61182	-0.65911	-0.69754	-0.73892	-0.79507	-0.82956	-0.87094	-0.90739	-0.94187	-1	-0.96749	-0.91823	-0.867	-0.83547	-0.7931	-0.77143	-0.75764	-0.72808	-0.74187	-0.72217	-0.73103	-0.70148	-0.73793	-0.75961	-0.75961	-0.77044	-0.74877	-0.73498	-0.73892	-0.74581	-0.75567	-0.76059	-0.76946	-0.79015
	fly 53	-0.01258	-0.0302	-0.06795	-0.10235	-0.14094	-0.17953	-0.22735	-0.26007	-0.30537	-0.34732	-0.39597	-0.44128	-0.48238	-0.53272	-0.58305	-0.63339	-0.68372	-0.73406	-0.7844	-0.83138	-0.87919	-0.91695	-0.96728	-1	-0.96141	-0.91695	-0.87164	-0.83138	-0.80034	-0.77685	-0.75168	-0.75587	-0.75419	-0.73574	-0.69547	-0.69128	-0.66695	-0.64933	-0.6594	-0.65772	-0.66191	-0.64681	-0.61745	-0.6099	-0.59648	-0.60067	-0.6057	-0.6057
	fly 54	-0.04205	-0.07495	-0.10603	-0.13437	-0.16819	-0.20841	-0.24497	-0.29433	-0.33272	-0.36837	-0.41133	-0.44973	-0.47715	-0.53016	-0.55576	-0.60786	-0.64808	-0.68647	-0.74132	-0.79616	-0.85101	-0.90585	-0.96069	-1	-0.96709	-0.91225	-0.8702	-0.86472	-0.85649	-0.84278	-0.83181	-0.81353	-0.78885	-0.78519	-0.80165	-0.80165	-0.81261	-0.8117	-0.78336	-0.76782	-0.79433	-0.77148	-0.76325	-0.7468	-0.78154	-0.79616	-0.80439	-0.78611
	fly 55	-0.02083	-0.04948	-0.06771	-0.08854	-0.10156	-0.13976	-0.1849	-0.22656	-0.2691	-0.30903	-0.34201	-0.37934	-0.42708	-0.47917	-0.53125	-0.58333	-0.63542	-0.6875	-0.73958	-0.79167	-0.84375	-0.89583	-0.94792	-1	-0.98003	-0.94531	-0.90538	-0.8533	-0.80122	-0.75955	-0.72049	-0.69358	-0.66319	-0.64236	-0.625	-0.60417	-0.61024	-0.61632	-0.5816	-0.5434	-0.52257	-0.5	-0.48958	-0.49653	-0.49653	-0.50521	-0.50868	-0.51215
[truncated: 24 more columns]

## Sheet: Fig 5J
		5d				30d
	age	6 h	12 h	24 h		6 h	12 h	24 h
	fly 1	262.75	357.25	372.75		118	253.25	400
	fly 2	159.25	160	152		227.5	270.25	273.5
	fly 3	146.75	216	354.5		75.25	87.75	145.75
	fly 4	62	216	190		220.75	303	326.5
	fly 5	81.25	61	-6.5		71.75	95.5	156.25
	fly 6	216	222.25	252.25		148.5	177.75	84.5
	fly 7	236.75	355.75	408.5		53.75	67	52.75
	fly 8	68.5	87.75	174		166.25	198	178.5
	fly 9	248.25	403.5	476		84.75	88	106.5
	fly 10	173	168.75	211.5		107.5	171.75	159
	fly 11	213.75	280.25	245.25		138.75	224	239.25
	fly 12	88.75	157.5	208.75		170.75	321.75	414.5
	fly 13	317.5	484.25	565.5		165.75	236.25	227.5
	fly 14	247.5	372.75	364.5		135	134.5	106.25
	fly 15	113.5	178.5	153.5		111	122.75	122
	fly 16	197.25	234.5	281.25		142	202.25	252.25
	fly 17	75	162	190.75		212.25	240	298.75
	fly 18	84	132.25	166.25		59.5	84.25	196.5
	fly 19	17.5	185.5	265.25		157.5	267.75	254.5
	fly 20	101	166.25	189.25		80.5	121	149.25
	fly 21	254.5	351.75	376		233.25	280.75	144.5
	fly 22	106	105	102.5		156	199.5	157.25
	fly 23	159.75	197.5	229.25		225.25	247.75	270
	fly 24	194.5	201.5	226		168.75	234.75	287.25
	fly 25	193.75	368.75	479		99.75	193.25	212.75
	fly 26	90.75	113.5	185.5		132	141.5	112
	fly 27	309	484.25	561.25		239.5	268.5	223.5
	fly 28	210.75	380	490		109.5	140	199.5
	fly 29	329	372	540.5		12.5	73.5	230
	fly 30	134.5	152	57		247.5	281	238
	fly 31	167	186	139		100	140.5	113
	fly 32	235	300	404.5		137	139	166.5
	fly 33	283	343.5	456		119.5	92.5	-113
	fly 34	230.5	294.5	357		297	403	531.5
	fly 35	119	227	297		123	259	117
	fly 36	61.5	143	148.5		251	264	250.5
	fly 37	196	252.5	181.5		150.5	159.5	279.5
	fly 38	57	104.5	162.5		17.5	43	59
	fly 39	188	304.5	476		150	194.5	189
	fly 40	114.5	218.5	399.5		46	89.5	97
	fly 41	114	181	288		80.5	97.5	38.5
	fly 42	137	231	350		169	211	368.5
	fly 43	243	290	457		130.5	134.5	141.5
	fly 44	342.5	369	410		135	211.5	202.5
	fly 45	38	71.5	-166.5		224	312.5	412.5
	fly 46	178	235.5	92.5		117	70	-166.5
	fly 47	42.5	42.5	174.5		148.5	213.5	263
	fly 48	194.5	291.5	449		77	36.5	4
	fly 49	140.5	179.5	179		-14	-75	-323.5
	fly 50	196	268.5	376		63	60	-87.5
	fly 51	156	235	257		122	147	104
	fly 52	35	77	57.5		151.5	106.5	111
	fly 53	87.5	134.5	294		184	235	309
	fly 54	164	223	174.5		108.5	117	128
	fly 55	234.5	305	330.5		228	281	100
	fly 56	80.5	116	67.5
	fly 57	213.5	352.5	431.5

## Sheet: Fig 5K
	30d
		bin 1	bin 2	bin 3	bin 4	bin 5	bin 6	bin 7	bin 8	bin 9	bin 10	bin 11	bin 12	bin 13	bin 14	bin 15	bin 16	bin 17	bin 18	bin 19	bin 20	bin 21	bin 22	bin 23	bin 24	bin 25	bin 26	bin 27	bin 28	bin 29	bin 30	bin 31	bin 32	bin 33	bin 34	bin 35	bin 36	bin 37	bin 38	bin 39	bin 40	bin 41	bin 42	bin 43	bin 44	bin 45	bin 46	bin 47	bin 48
	fly 1	6	15	0	0	0	8	15	12	14	19	8	16	1	14	22	17	23	9	17	17	28	8	0	0	5	14	19	24	28	26	23	29	29	30	30	30	30	30	30	30	27	12	11	30	30	30	30	27
	fly 2	5	10	3	16	14	20	13	27	29	25	21	24	23	19	24	15	30	28	17	21	14	4	9	12	5	24	29	30	30	24	29	29	23	30	30	30	30	30	30	30	30	30	30	18	14	20	30	30
	fly 3	2	17	28	8	24	27	29	28	21	23	25	29	21	20	24	23	22	22	7	10	27	29	23	14	21	29	30	22	23	21	29	19	29	30	30	29	27	26	30	30	29	30	17	30	29	29	30	25
	fly 4	16	24	0	21	15	23	12	23	16	30	30	13	1	22	30	22	30	30	29	13	15	29	13	25	22	30	30	30	30	29	24	15	15	20	30	30	30	30	15	20	30	30	30	30	27	9	30	18
	fly 5	0	0	0	0	0	4	1	19	18	15	20	15	6	6	7	6	14	10	15	15	13	0	0	20	22	23	27	30	19	24	30	13	24	24	26	22	23	20	12	25	14	29	24	30	17	24	19	29
	fly 6	0	0	0	0	0	0	5	7	17	0	6	0	23	30	1	0	8	14	8	6	24	0	4	14	18	30	18	25	30	20	30	27	30	29	28	23	30	30	21	27	24	30	25	30	30	30	30	30
	fly 7	0	0	0	0	0	0	0	7	11	8	8	0	12	0	19	9	0	0	0	5	7	0	0	0	12	25	24	22	30	30	23	27	23	23	28	26	28	30	30	22	14	15	18	28	8	14	21	13
	fly 8	1	9	0	0	0	13	23	7	5	5	9	16	14	24	9	17	0	21	15	11	6	5	0	0	16	24	24	30	30	30	30	30	30	30	30	30	30	30	30	30	30	25	25	25	24	21	23	30
	fly 9	4	0	7	14	10	20	12	6	7	15	11	0	10	10	6	10	14	0	10	28	23	6	10	0	0	0	15	20	13	13	7	13	21	24	26	26	28	24	30	25	28	27	30	30	26	27	30	30
	fly 10	8	0	0	3	7	0	5	0	4	1	0	0	6	6	5	10	5	12	9	2	5	12	0	0	29	30	24	26	29	29	30	20	29	27	30	30	30	30	30	30	30	30	30	30	22	21	23	19
	fly 11	10	19	15	19	12	15	7	7	11	6	19	6	7	5	9	19	14	22	10	17	6	11	5	0	12	26	26	30	30	30	30	30	30	30	30	23	21	23	26	30	24	23	29	20	29	30	27	29
	fly 12	23	21	23	0	18	1	20	17	0	0	0	11	17	25	22	25	10	7	6	6	7	10	15	8	11	21	23	13	22	21	17	22	18	17	24	27	16	25	18	27	28	19	23	30	30	27	13	19
	fly 13	7	6	0	8	0	6	29	13	10	11	18	30	30	30	30	27	0	17	16	10	16	14	0	6	0	6	14	26	26	16	26	21	25	28	29	25	25	28	29	27	30	30	29	30	27	23	20	30
	fly 14	2	0	0	0	0	5	0	0	1	24	18	19	26	23	13	3	0	7	1	4	0	0	0	0	0	9	30	30	30	30	30	30	29	30	30	29	30	30	28	29	24	27	27	25	23	29	20	30
	fly 15	24	19	20	19	27	21	23	9	15	14	22	17	22	30	28	28	23	28	25	23	29	20	20	12	27	24	28	30	21	30	30	30	30	30	26	29	27	30	30	28	30	30	30	30	29	30	29	30
	fly 16	0	0	0	5	0	5	0	14	3	3	18	10	12	20	30	16	9	30	24	12	13	14	9	6	3	30	30	30	30	30	30	30	30	30	30	30	30	30	30	30	30	30	30	30	12	30	30	30
	fly 17	2	0	5	0	0	6	0	7	5	0	0	6	0	0	0	10	30	10	0	9	0	0	0	0	14	30	27	18	29	30	30	23	30	29	30	20	23	22	20	27	26	30	30	26	30	30	25	26
	fly 18	4	0	0	0	0	0	3	24	9	12	4	6	18	23	12	15	8	9	7	19	12	7	8	0	8	0	7	13	14	10	15	30	30	29	30	30	24	8	23	25	17	4	8	15	28	21	28	9
	fly 19	4	0	3	19	0	23	15	6	7	11	15	7	19	27	30	30	30	24	23	3	25	5	5	5	19	21	30	30	28	28	30	30	30	28	30	20	24	24	30	30	27	28	25	30	26	26	20	25
	fly 20	3	0	6	0	0	15	2	3	15	14	0	18	7	13	19	9	6	7	3	20	8	19	8	7	11	16	23	24	20	26	30	30	30	23	30	30	30	28	26	30	30	30	30	30	30	30	30	30
	fly 21	1	6	0	6	16	29	8	22	17	4	16	8	17	19	22	30	25	24	18	26	16	18	8	7	0	0	16	23	16	28	30	28	26	20	30	26	25	28	28	29	22	26	30	30	20	23	23	25
	fly 22	5	8	28	20	21	21	19	15	17	11	19	28	11	18	24	25	28	24	12	0	16	19	28	8	13	18	28	29	30	30	30	30	30	30	30	30	30	30	30	30	30	30	30	30	30	30	30	30
	fly 23	7	5	0	8	7	5	0	6	0	5	4	12	0	14	7	0	0	22	29	14	6	0	0	0	0	15	14	0	9	14	18	8	18	16	18	27	28	13	21	25	26	15	14	21	3	26	29	21
	fly 24	6	0	6	19	14	25	25	1	10	8	13	0	20	19	25	13	10	13	30	14	10	4	3	0	21	30	30	30	30	29	21	29	30	30	29	30	30	30	30	30	28	30	28	29	30	30	28	30
	fly 25	3	0	0	0	0	5	5	5	0	5	9	3	0	8	15	11	0	16	23	16	0	0	0	0	3	17	14	19	2	22	18	23	26	20	7	18	14	11	28	30	30	30	30	30	30	30	30	30
	fly 26	7	0	0	0	0	0	5	7	0	0	0	5	0	0	0	0	5	8	0	26	3	0	0	0	1	4	13	11	28	21	10	16	20	25	24	19	27	20	24	23	22	23	27	30	30	30	30	30
	fly 27	14	5	23	24	29	24	25	15	30	30	30	30	25	14	22	26	20	30	30	15	30	19	24	15	16	30	11	15	19	25	30	27	30	30	30	30	30	30	30	30	30	27	29	30	29	28	30	29
	fly 28	8	15	22	6	12	0	4	22	24	10	17	12	28	22	15	19	22	29	21	20	18	16	23	17	28	30	28	30	30	30	30	27	30	30	30	30	30	18	30	30	18	30	30	30	30	30	21	30
	fly 29	15	11	24	30	21	25	28	18	29	17	15	5	20	27	7	21	16	12	25	12	14	7	0	0	15	30	30	30	30	30	30	30	30	30	30	30	30	30	30	30	29	29	24	26	30	30	30	30
	fly 30	0	4	7	16	13	0	18	16	22	3	21	19	30	16	3	5	3	8	0	0	21	7	7	0	11	18	24	16	16	26	25	30	30	14	22	29	30	30	30	30	30	24	0	1	30	28	27	30
	fly 31	1	0	12	11	10	25	21	19	5	10	13	12	0	23	13	13	5	0	0	30	12	0	0	6	10	14	14	24	13	18	13	17	26	12	20	26	15	18	24	27	30	29	30	27	29	21	30	16
	fly 32	3	0	0	5	13	12	17	25	28	5	20	30	22	28	30	30	8	30	17	26	9	12	7	0	5	0	7	23	28	30	30	30	22	30	30	30	30	29	29	20	27	21	14	26	15	30	30	30
	fly 33	5	0	0	0	6	0	0	5	0	0	5	0	0	0	0	0	0	0	0	0	0	0	0	0	2	4	0	7	7	13	19	15	12	23	10	24	14	20	26	27	30	30	17	28	30	30	30	30
	fly 34	0	0	0	0	4	29	30	21	20	27	25	0	15	26	22	3	30	26	30	18	7	5	0	0	12	7	11	17	6	3	29	27	29	30	23	0	5	22	30	30	30	6	30	24	13	17	29	30
	fly 35	21	23	29	7	26	30	18	26	28	15	30	28	30	23	10	26	28	22	26	30	30	6	18	26	0	25	23	28	27	27	27	24	30	27	25	23	15	20	25	30	30	28	23	28	23	30	30	30
	fly 36	16	3	21	22	16	17	22	13	12	14	15	16	16	17	27	23	25	26	7	22	22	26	20	15	6	20	29	29	20	22	24	28	29	25	28	24	23	28	25	24	29	26	28	21	30	27	26	22
	fly 37	12	0	12	4	8	9	27	21	0	13	26	2	9	26	24	22	19	19	9	0	21	30	13	9	14	30	30	30	30	30	30	30	30	30	21	28	21	27	23	28	26	27	30	18	27	15	16	12
	fly 38	8	0	6	5	0	0	11	1	0	0	4	29	5	23	18	30	11	26	15	5	10	12	19	21	9	28	29	30	30	30	30	30	30	30	30	30	30	30	23	30	18	29	11	30	30	30	30	30
	fly 39	1	0	0	0	6	0	0	2	27	10	2	8	10	14	14	5	6	0	0	5	4	2	0	0	19	8	13	21	15	5	20	13	25	27	8	18	30	30	30	26	9	28	30	30	30	30	30	30
	fly 40	11	0	0	7	16	4	25	12	15	13	9	10	30	12	19	23	15	9	14	16	16	9	0	15	14	12	25	30	26	15	28	20	26	11	30	30	23	14	27	21	21	28	30	17	18	23	17	16
	fly 41	0	0	0	0	0	0	0	0	15	1	0	0	0	0	0	0	0	0	0	0	0	0	0	0	0	16	8	6	8	11	7	15	8	7	14	17	15	7	11	16	18	0	14	1	16	16	26	16
	fly 42	1	0	1	14	0	9	0	6	0	0	0	0	23	29	11	14	5	9	22	13	9	9	4	0	26	26	23	23	23	30	19	16	30	20	29	24	22	25	22	22	22	28	21	30	24	28	20	25
	fly 43	4	0	0	0	0	0	0	0	0	19	0	8	0	0	11	3	6	0	0	0	0	0	0	0	17	15	8	25	19	17	24	25	17	25	30	18	26	28	30	30	30	30	30	28	0	0	0	30
	fly 44	2	0	5	0	0	0	5	0	5	0	11	7	7	8	9	8	13	20	25	13	5	10	6	5	13	11	15	25	24	24	29	30	20	29	29	23	30	29	24	29	29	29	30	30	30	21	12	30
	fly 45	10	22	30	30	30	22	3	19	21	24	22	18	9	10	19	21	6	20	17	8	19	19	13	0	14	29	28	20	30	26	30	25	13	14	29	30	30	30	27	29	30	30	30	30	28	30	30	30
	fly 46	13	0	8	10	11	21	0	11	0	9	26	3	9	15	12	2	18	0	0	8	5	0	0	0	0	5	14	2	15	18	10	11	27	13	25	29	29	29	30	30	28	30	28	30	30	30	30	30
	fly 47	0	0	10	3	19	11	9	8	17	24	14	20	17	9	16	7	9	14	12	13	10	13	0	0	19	19	21	16	20	20	21	14	16	17	27	14	30	30	30	30	30	30	30	30	19	19	20	27
	fly 48	4	0	0	0	5	7	30	4	14	7	30	30	29	6	15	11	9	24	14	13	11	6	0	0	5	13	28	29	23	19	22	20	17	29	25	20	28	15	16	19	18	28	30	30	30	30	30	30
	fly 49	1	0	1	6	13	20	6	14	30	30	27	18	30	30	19	30	29	22	27	22	25	7	2	5	0	25	30	30	30	30	30	30	30	30	30	30	30	30	30	30	28	28	28	28	30	24	30	19
	fly 50	2	0	0	0	0	0	16	0	13	0	0	0	12	0	6	8	6	0	6	5	0	13	0	0	21	30	30	30	30	30	26	21	23	30	19	25	18	25	13	29	23	17	10	16	18	0	12	26
	30d+Spd
		bin 1	bin 2	bin 3	bin 4	bin 5	bin 6	bin 7	bin 8	bin 9	bin 10	bin 11	bin 12	bin 13	bin 14	bin 15	bin 16	bin 17	bin 18	bin 19	bin 20	bin 21	bin 22	bin 23	bin 24	bin 25	bin 26	bin 27	bin 28	bin 29	bin 30	bin 31	bin 32	bin 33	bin 34	bin 35	bin 36	bin 37	bin 38	bin 39	bin 40	bin 41	bin 42	bin 43	bin 44	bin 45	bin 46	bin 47	bin 48
	fly 1	0	1	12	9	2	15	10	12	13	18	14	3	17	16	18	17	19	19	7	12	23	6	0	0	4	22	17	16	18	22	24	18	27	17	25	28	25	30	30	30	30	23	19	14	19	20	20	27
	fly 2	1	0	0	0	0	0	0	0	0	0	0	0	5	0	0	0	0	0	0	0	0	0	0	0	0	5	8	13	0	16	0	6	6	9	0	4	8	22	18	5	15	30	11	0	5	0	7	0
	fly 3	4	0	0	0	6	5	0	0	0	5	0	10	0	10	9	16	6	15	8	3	8	0	0	0	28	30	30	30	30	30	30	30	30	30	30	30	30	30	30	30	30	30	30	30	30	30	30	30
	fly 4	0	0	0	0	0	10	0	6	7	9	0	0	15	8	8	7	0	9	8	5	7	0	0	0	0	9	16	21	6	23	27	30	30	30	23	25	30	23	25	16	26	29	29	30	30	5	19	11
	fly 5	4	0	0	0	0	0	6	0	0	0	0	0	7	18	5	5	0	0	0	0	0	0	0	0	6	17	8	16	11	13	28	19	13	17	17	7	24	16	22	17	28	15	17	28	12	14	30	30
	fly 6	1	0	0	0	0	0	0	0	0	0	0	0	0	9	0	0	0	0	0	0	0	0	0	0	6	12	17	20	22	14	24	24	18	30	24	30	30	30	30	30	19	21	30	30	30	30	30	29
	fly 7	3	0	0	0	10	0	0	0	0	2	27	23	20	21	30	23	27	12	0	0	0	0	0	10	16	22	22	25	22	21	22	25	28	21	25	16	30	30	22	29	24	19	29	21	24	29	25	30
	fly 8	9	0	0	7	0	4	1	18	30	30	0	12	5	21	27	2	0	0	6	5	11	30	10	6	19	27	30	30	29	30	19	9	16	16	25	18	19	16	22	29	30	30	25	30	30	1	26	30
	fly 9	2	0	5	1	4	8	6	30	29	23	30	24	3	30	30	30	30	30	29	0	0	0	1	18	30	30	30	30	30	30	30	30	30	30	30	30	30	30	30	30	30	30	30	30	30	30	30	30
	fly 10	3	0	0	0	5	6	7	0	5	0	5	0	13	30	30	30	30	30	22	25	11	0	0	0	9	30	30	30	30	30	30	30	30	30	30	30	30	29	29	30	30	30	30	30	30	30	30	30
	fly 11	20	20	15	30	22	15	17	13	6	24	17	11	12	23	27	28	29	9	16	6	18	21	11	6	6	22	30	29	29	22	21	30	26	21	28	16	30	26	30	29	23	16	24	24	29	21	29	30
	fly 12	0	5	0	0	0	5	0	0	0	0	0	0	5	8	4	7	29	29	14	2	0	0	0	0	0	19	26	23	27	20	14	17	19	12	23	21	22	28	26	24	25	26	18	22	23	23	22	23
	fly 13	0	0	0	0	0	0	0	0	0	0	0	0	0	23	18	0	4	2	0	0	0	0	0	0	13	27	27	22	30	30	30	26	30	30	30	30	29	28	27	23	30	30	30	28	18	27	27	30
	fly 14	1	0	0	7	0	14	13	26	6	5	0	14	10	6	16	16	16	27	15	17	0	0	0	0	15	17	19	22	23	13	16	6	16	24	24	25	23	22	16	27	30	30	30	30	30	30	30	30
	fly 15	0	0	0	0	0	0	0	0	0	0	0	0	0	0	0	0	0	0	0	17	30	1	0	0	0	13	30	30	30	30	30	28	28	30	30	30	28	30	30	30	30	29	21	30	22	15	11	30
	fly 16	28	23	20	24	29	27	27	23	30	27	24	24	24	24	28	18	26	21	16	25	18	22	19	13	16	25	25	18	16	18	28	12	27	7	12	20	18	30	27	3	8	23	5	20	24	13	16	25
	fly 17	4	2	7	3	2	0	9	7	11	0	5	7	0	8	11	5	7	25	0	17	13	0	0	0	24	30	30	30	30	30	30	30	30	30	30	30	30	30	30	30	30	30	30	25	30	18	25	8
	fly 18	6	0	0	5	0	0	15	20	0	0	7	5	0	12	4	1	0	11	0	11	0	0	0	0	0	20	22	23	23	17	28	22	30	17	17	20	15	0	8	17	25	29	30	12	30	30	30	24
	fly 19	2	0	0	0	0	0	0	0	5	5	7	4	9	10	27	16	0	7	21	5	0	0	0	0	12	21	28	28	28	29	26	24	24	11	28	26	24	26	21	25	26	29	22	25	13	22	15	22
	fly 20	6	0	0	0	0	0	0	5	11	16	22	6	5	2	10	11	6	18	11	1	12	11	7	0	16	30	30	30	30	30	30	30	30	30	30	30	30	30	30	30	30	30	30	30	30	30	30	30
	fly 21	3	0	0	8	6	10	9	22	17	0	0	13	0	10	13	14	0	8	22	13	0	13	0	0	16	30	10	19	18	22	18	18	20	30	30	30	30	30	30	30	30	30	30	30	14	12	22	30
	fly 22	11	25	24	28	2	20	13	17	5	8	8	21	3	11	4	6	12	9	13	2	11	5	6	21	0	6	13	27	21	30	19	28	30	30	20	28	28	30	15	26	30	13	30	30	30	30	28	19
	fly 23	2	0	0	0	0	0	0	0	1	4	5	7	9	0	9	0	0	0	0	0	0	0	0	0	0	0	24	28	21	28	30	25	22	19	17	25	8	23	30	24	30	29	26	10	12	30	30	30
	fly 24	0	0	0	0	0	0	0	0	0	10	23	0	0	6	1	4	0	0	0	8	5	0	4	2	0	10	17	21	6	7	6	12	7	11	22	21	22	20	25	6	0	0	30	23	12	8	30	26
	fly 25	3	0	0	0	0	0	6	7	0	3	12	3	14	5	0	3	28	13	10	22	13	7	3	2	8	18	30	30	30	18	24	28	30	30	21	17	30	30	30	27	27	30	27	26	28	30	30	30
	fly 26	0	0	0	0	5	0	5	1	13	12	2	2	11	0	11	15	4	22	23	6	27	30	30	30	29	30	30	30	30	29	20	11	7	24	14	9	5	13	0	0	16	8	0	20	14	10	11	17
	fly 27	6	0	14	5	5	5	5	0	0	0	21	5	15	14	6	10	3	7	0	0	0	0	0	0	5	8	13	21	26	22	15	11	13	18	29	13	14	27	30	30	30	30	30	30	30	30	30	17
	fly 28	30	28	15	27	9	23	21	18	29	10	25	23	12	17	19	16	16	26	3	22	21	11	20	16	20	30	29	29	30	28	29	30	30	30	30	30	30	25	28	29	30	30	30	30	29	30	30	30
	fly 29	1	0	0	0	0	0	0	0	0	5	0	5	6	0	5	0	0	8	4	0	0	0	0	0	6	9	18	5	7	23	26	29	28	30	30	30	22	24	18	22	18	25	20	7	23	25	20	13
	fly 30	3	5	0	0	4	7	0	0	0	17	7	10	13	7	16	12	5	6	19	10	5	7	6	0	2	8	10	28	19	29	24	25	26	17	22	12	25	25	16	19	25	24	27	22	26	20	24	21
	fly 31	0	0	0	0	0	0	0	0	0	0	3	17	0	0	0	0	0	0	0	0	0	0	0	0	24	30	29	23	20	29	17	19	20	15	30	29	19	25	16	21	26	21	20	0	0	0	6	0
	fly 32	1	0	0	5	0	0	0	0	5	0	0	0	0	0	9	14	0	18	0	0	0	0	0	0	14	5	6	0	16	5	8	18	11	21	3	21	21	18	21	25	19	16	29	30	24	30	30	30
	fly 33	0	0	0	0	0	0	0	0	0	0	17	10	23	14	0	3	11	4	2	0	0	0	0	0	0	9	21	16	16	19	6	14	27	30	22	25	30	27	24	19	24	24	23	23	22	22	30	21
	fly 34	0	0	0	0	0	0	0	0	0	0	0	0	0	0	0	0	0	0	11	0	0	0	0	6	0	24	19	20	28	14	24	21	12	24	16	17	29	26	28	21	20	23	26	25	29	27	25	27
	fly 35	1	0	0	0	5	0	2	3	0	6	7	7	0	5	8	7	5	7	4	6	5	8	11	0	0	5	4	27	30	27	24	20	17	14	25	13	0	15	22	21	0	12	30	30	30	29	15	10
	fly 36	3	17	14	10	9	30	13	14	17	21	10	4	7	19	0	5	8	27	6	16	5	6	0	0	16	5	14	18	17	27	15	12	16	28	21	17	20	27	16	15	30	20	19	25	24	21	11	16
	fly 37	3	0	17	10	3	23	13	0	9	4	8	26	23	22	0	0	0	0	23	19	0	7	0	0	21	30	30	30	30	23	29	28	30	28	26	19	24	30	30	9	30	30	30	30	30	29	29	25
	fly 38	2	0	0	0	0	0	11	0	13	16	2	6	6	2	9	12	23	25	22	17	15	10	7	2	13	22	26	30	30	30	30	30	30	30	30	30	30	30	30	30	30	30	30	30	16	16	22	0
	fly 39	0	0	0	0	0	0	0	7	0	0	0	0	0	0	0	0	8	0	9	0	0	0	0	0	14	12	20	14	19	1	5	26	22	5	20	20	17	23	12	18	19	16	11	16	17	29	30	30
	fly 40	4	0	0	0	0	0	0	0	5	7	6	17	23	21	19	10	15	7	0	5	0	0	0	0	15	22	23	29	30	25	22	22	28	26	30	18	25	28	24	27	27	30	30	30	30	30	30	30
	fly 41	0	0	5	0	5	5	0	0	0	0	5	21	3	0	6	0	16	1	12	5	5	9	4	3	18	14	17	14	14	23	19	13	21	19	15	10	25	21	28	15	9	29	26	30	30	30	24	20
	fly 42	0	0	0	0	0	0	0	0	0	0	0	0	0	0	0	0	0	5	0	0	0	0	0	0	21	17	15	30	28	30	15	2	25	30	30	25	1	19	18	11	19	23	30	10	30	23	30	20
	fly 43	0	0	0	0	0	0	3	8	18	13	11	24	18	12	5	8	11	0	5	5	12	14	22	19	25	29	21	13	28	18	27	15	24	24	20	14	29	2	21	29	12	23	22	19	17	16	25	5
	fly 44	8	13	14	23	15	15	20	20	7	19	11	13	21	21	28	17	18	22	27	23	12	6	9	16	20	30	30	27	30	30	30	30	30	30	30	30	30	30	30	30	30	30	30	30	30	30	30	30
	fly 45	6	12	0	0	6	5	0	8	5	5	13	25	27	22	12	5	5	26	0	0	0	0	0	0	0	0	12	9	5	13	15	22	11	30	30	30	30	30	30	30	27	20	10	16	20	12	17	23
	fly 46	2	0	0	0	0	7	16	0	0	5	0	0	5	0	8	0	0	0	8	25	5	1	7	0	0	0	10	24	26	29	30	30	29	29	30	30	30	30	30	30	30	30	30	30	24	15	29	22
	fly 47	0	0	0	0	0	0	0	7	17	5	0	0	0	0	4	2	0	0	0	0	0	27	3	0	7	23	28	21	19	29	26	17	15	22	21	24	14	24	24	25	29	29	26	9	24	25	21	24
[truncated: 96 more columns]

## Sheet: Fig 5L
	30d
		bin 1	bin 2	bin 3	bin 4	bin 5	bin 6	bin 7	bin 8	bin 9	bin 10	bin 11	bin 12	bin 13	bin 14	bin 15	bin 16	bin 17	bin 18	bin 19	bin 20	bin 21	bin 22	bin 23	bin 24	bin 25	bin 26	bin 27	bin 28	bin 29	bin 30	bin 31	bin 32	bin 33	bin 34	bin 35	bin 36	bin 37	bin 38	bin 39	bin 40	bin 41	bin 42	bin 43	bin 44	bin 45	bin 46	bin 47	bin 48
	fly 1	-0.00598	-0.02273	-0.06579	-0.11483	-0.18062	-0.23206	-0.28947	-0.36005	-0.41986	-0.48923	-0.55263	-0.62321	-0.68062	-0.74641	-0.81579	-0.88756	-0.939	-0.91507	-0.88995	-0.88756	-0.88278	-0.87201	-0.93182	-1	-0.94737	-0.90191	-0.85526	-0.79306	-0.73206	-0.69617	-0.64234	-0.59689	-0.57297	-0.55263	-0.51914	-0.49522	-0.45933	-0.41746	-0.38038	-0.34689	-0.3445	-0.30981	-0.28947	-0.26077	-0.25478	-0.23206	-0.18301	-0.20455
	fly 2	-0.01734	-0.05533	-0.09827	-0.14781	-0.19736	-0.23121	-0.27168	-0.31131	-0.35508	-0.38563	-0.43105	-0.46821	-0.51775	-0.55987	-0.60363	-0.65235	-0.7019	-0.75145	-0.80099	-0.84063	-0.87201	-0.90091	-0.95045	-1	-0.97523	-0.95045	-0.9199	-0.90008	-0.86788	-0.85301	-0.84228	-0.82907	-0.82411	-0.81833	-0.8109	-0.79686	-0.79851	-0.8142	-0.80595	-0.79686	-0.79191	-0.82411	-0.79851	-0.782	-0.77291	-0.76135	-0.76713	-0.78035
	fly 3	-0.03624	-0.07914	-0.12352	-0.16198	-0.20118	-0.23891	-0.28254	-0.31879	-0.36243	-0.40533	-0.4497	-0.49334	-0.5355	-0.57692	-0.6176	-0.66198	-0.70562	-0.75	-0.78476	-0.82914	-0.8713	-0.91494	-0.95932	-1	-0.97855	-0.96376	-0.96598	-0.96154	-0.9645	-0.95414	-0.95414	-0.94822	-0.9253	-0.91716	-0.89645	-0.8824	-0.89201	-0.88683	-0.89793	-0.90459	-0.89941	-0.90163	-0.87944	-0.86464	-0.88683	-0.90311	-0.93343	-0.9534
	fly 4	-0.04423	-0.0954	-0.14744	-0.19948	-0.24284	-0.29402	-0.33738	-0.366	-0.39983	-0.44319	-0.49003	-0.52905	-0.57762	-0.62966	-0.66609	-0.68343	-0.72073	-0.75455	-0.80312	-0.84302	-0.87337	-0.90633	-0.95837	-1	-0.97485	-0.96791	-0.96184	-0.96531	-0.96097	-0.97745	-0.95143	-0.94709	-0.95577	-0.9575	-0.96964	-0.96097	-0.95143	-0.9523	-0.95837	-0.96878	-1.0052	-1.02168	-1.03469	-1.00954	-0.97918	-1.01041	-1.01301	-1.03209
	fly 5	-0.03821	-0.08015	-0.11556	-0.16123	-0.2041	-0.23672	-0.28425	-0.31594	-0.35228	-0.39329	-0.43989	-0.47717	-0.52004	-0.55452	-0.59366	-0.64492	-0.67661	-0.726	-0.76794	-0.82106	-0.85648	-0.90587	-0.95154	-1	-0.96086	-0.90867	-0.85275	-0.80429	-0.76235	-0.71575	-0.71575	-0.70457	-0.7055	-0.69059	-0.69804	-0.69525	-0.7027	-0.68966	-0.65517	-0.63747	-0.62442	-0.61044	-0.59553	-0.58807	-0.6123	-0.61789	-0.60112	-0.62442
	fly 6	-0.026	-0.06418	-0.09423	-0.13241	-0.15678	-0.19496	-0.2437	-0.29001	-0.33225	-0.37774	-0.41755	-0.4606	-0.50447	-0.54915	-0.58652	-0.62632	-0.67019	-0.71649	-0.7563	-0.80504	-0.85378	-0.90252	-0.95126	-1	-0.96263	-0.91389	-0.86515	-0.83266	-0.79366	-0.7498	-0.70512	-0.66369	-0.63851	-0.59951	-0.57027	-0.54102	-0.52396	-0.49959	-0.46629	-0.43542	-0.40455	-0.37043	-0.34362	-0.30301	-0.28107	-0.27782	-0.29894	-0.31682
	fly 7	-0.02839	-0.07418	-0.12363	-0.17125	-0.22253	-0.27564	-0.31685	-0.35897	-0.39469	-0.44048	-0.48352	-0.53297	-0.57601	-0.62454	-0.67949	-0.72711	-0.7674	-0.79121	-0.82143	-0.85531	-0.88462	-0.92491	-0.97161	-1	-0.95604	-0.9304	-0.9011	-0.88919	-0.87637	-0.83608	-0.81319	-0.80311	-0.79304	-0.77839	-0.73535	-0.70604	-0.69322	-0.66758	-0.6511	-0.62637	-0.58791	-0.54029	-0.49267	-0.47894	-0.4533	-0.43407	-0.42491	-0.42491
	fly 8	-0.03696	-0.09091	-0.14486	-0.2048	-0.26474	-0.32468	-0.38462	-0.44456	-0.5025	-0.56044	-0.62038	-0.68032	-0.73027	-0.79021	-0.85015	-0.91009	-0.97003	-1.01698	-1.02797	-1.02298	-1.01698	-1.00699	-1	-1	-0.94106	-0.8951	-0.83516	-0.78322	-0.75125	-0.73227	-0.71129	-0.7023	-0.69031	-0.66034	-0.63836	-0.6024	-0.59041	-0.58042	-0.55544	-0.54645	-0.51848	-0.5005	-0.48851	-0.4985	-0.51249	-0.48252	-0.48352	-0.47552
	fly 9	0	0	-0.01581	-0.03688	-0.06006	-0.07798	-0.10011	-0.1275	-0.16649	-0.21602	-0.2687	-0.31823	-0.36881	-0.41939	-0.47629	-0.52371	-0.58377	-0.64278	-0.70601	-0.76396	-0.81349	-0.87355	-0.93678	-1	-0.9568	-0.89779	-0.89041	-0.87777	-0.89357	-0.86617	-0.82297	-0.79241	-0.75764	-0.7608	-0.7471	-0.71549	-0.7176	-0.70285	-0.69125	-0.70179	-0.67861	-0.64594	-0.64489	-0.65543	-0.68072	-0.71338	-0.7176	-0.7176
	fly 10	-0.03874	-0.0799	-0.12026	-0.16546	-0.21146	-0.25504	-0.29863	-0.33898	-0.38579	-0.4318	-0.48023	-0.52865	-0.57708	-0.62228	-0.6699	-0.71832	-0.76675	-0.81517	-0.85149	-0.89588	-0.92817	-0.94915	-0.97256	-1	-0.96287	-0.94673	-0.9209	-0.89266	-0.86441	-0.83132	-0.81921	-0.83212	-0.80549	-0.7611	-0.73204	-0.69572	-0.67635	-0.67312	-0.67716	-0.67232	-0.64568	-0.65052	-0.63923	-0.61985	-0.61098	-0.62066	-0.62066	-0.61259
	fly 11	-0.01825	-0.06084	-0.10342	-0.14905	-0.19468	-0.2403	-0.28593	-0.32776	-0.36958	-0.41521	-0.46084	-0.50114	-0.53992	-0.58023	-0.62281	-0.66844	-0.70951	-0.74981	-0.79468	-0.8289	-0.87224	-0.91179	-0.95513	-1	-0.96882	-0.95057	-0.93232	-0.92015	-0.89049	-0.87224	-0.85551	-0.82433	-0.78859	-0.74905	-0.72243	-0.68137	-0.65475	-0.63042	-0.6076	-0.5962	-0.56958	-0.55665	-0.53916	-0.52776	-0.51711	-0.51635	-0.52471	-0.52928
	fly 12	-0.02297	-0.05933	-0.09952	-0.13301	-0.17512	-0.22201	-0.26029	-0.30335	-0.3445	-0.38565	-0.42871	-0.46794	-0.49952	-0.54641	-0.58947	-0.63062	-0.68038	-0.71388	-0.75981	-0.81627	-0.87273	-0.91292	-0.95311	-1	-0.97703	-0.94737	-0.94067	-0.90335	-0.87847	-0.84306	-0.8488	-0.84402	-0.82105	-0.79426	-0.75885	-0.7311	-0.70144	-0.67464	-0.69378	-0.69856	-0.66124	-0.61435	-0.5799	-0.55311	-0.51675	-0.4689	-0.47081	-0.50335
	fly 13	0	-0.00998	-0.0363	-0.08348	-0.12069	-0.15971	-0.20599	-0.23321	-0.27495	-0.32033	-0.36479	-0.40563	-0.45554	-0.50454	-0.55808	-0.60889	-0.6588	-0.70508	-0.75318	-0.80762	-0.85209	-0.90018	-0.94555	-1	-0.95735	-0.91016	-0.86933	-0.84664	-0.80309	-0.7559	-0.73956	-0.70054	-0.65789	-0.61525	-0.5853	-0.55808	-0.54083	-0.53085	-0.51089	-0.50181	-0.48548	-0.48911	-0.47731	-0.45644	-0.43466	-0.4265	-0.41016	-0.39746
	fly 14	0	-0.01399	-0.05761	-0.107	-0.15391	-0.20329	-0.25267	-0.29547	-0.3358	-0.36955	-0.41893	-0.46667	-0.51605	-0.56461	-0.61235	-0.66008	-0.69794	-0.73909	-0.78436	-0.82963	-0.87078	-0.91111	-0.95226	-1	-0.95967	-0.91029	-0.86091	-0.81152	-0.78848	-0.74321	-0.69547	-0.65597	-0.61399	-0.59095	-0.55802	-0.52428	-0.4963	-0.47078	-0.45514	-0.44444	-0.41893	-0.39259	-0.34403	-0.29794	-0.27984	-0.26831	-0.24198	-0.2321
	fly 15	-0.02616	-0.06468	-0.1032	-0.14317	-0.18023	-0.22384	-0.26744	-0.31105	-0.35465	-0.39826	-0.43895	-0.48183	-0.52326	-0.56686	-0.61047	-0.65262	-0.69622	-0.73983	-0.78343	-0.82703	-0.86991	-0.91352	-0.9564	-1	-0.99637	-0.98256	-0.97238	-0.96076	-0.94985	-0.94186	-0.9186	-0.89026	-0.88081	-0.86773	-0.85174	-0.8452	-0.83503	-0.82776	-0.82558	-0.82558	-0.81177	-0.80887	-0.80451	-0.78924	-0.7798	-0.76817	-0.76381	-0.75291
	fly 16	-0.00603	-0.04148	-0.08673	-0.13198	-0.17722	-0.22247	-0.26772	-0.31297	-0.35822	-0.40347	-0.44872	-0.49397	-0.53922	-0.58446	-0.62971	-0.67496	-0.72021	-0.75339	-0.79864	-0.84314	-0.87481	-0.92006	-0.96531	-1	-0.99246	-0.96456	-0.9276	-0.88612	-0.84691	-0.82655	-0.80166	-0.81146	-0.78507	-0.80618	-0.81523	-0.78808	-0.773	-0.7911	-0.78959	-0.76998	-0.73982	-0.75113	-0.74133	-0.7549	-0.76848	-0.77903	-0.79035	-0.79487
	fly 17	-0.02576	-0.07407	-0.11997	-0.15862	-0.20612	-0.25443	-0.30274	-0.33655	-0.38245	-0.42995	-0.47101	-0.50886	-0.53784	-0.57649	-0.6095	-0.65056	-0.69404	-0.74235	-0.79066	-0.83092	-0.8744	-0.91707	-0.95572	-1	-0.97907	-0.94525	-0.91868	-0.91465	-0.91224	-0.89936	-0.88567	-0.89614	-0.90016	-0.90097	-0.88084	-0.843	-0.7963	-0.75362	-0.71659	-0.70048	-0.68438	-0.64412	-0.62641	-0.59984	-0.58213	-0.59581	-0.59581	-0.59581
	fly 18	-0.03341	-0.04009	-0.05457	-0.07906	-0.12472	-0.16704	-0.21715	-0.28396	-0.35078	-0.38864	-0.42205	-0.47105	-0.51559	-0.55234	-0.60022	-0.65813	-0.69933	-0.73274	-0.75947	-0.7951	-0.85301	-0.90089	-0.95991	-1	-0.9755	-0.90869	-0.84187	-0.77506	-0.71047	-0.70824	-0.71158	-0.75056	-0.77394	-0.80735	-0.82739	-0.83742	-0.83964	-0.85412	-0.8608	-0.85635	-0.86971	-0.85301	-0.8363	-0.85523	-0.86303	-0.87862	-0.89644	-0.89644
	fly 19	-0.02481	-0.07156	-0.12786	-0.18416	-0.23664	-0.28626	-0.3416	-0.39408	-0.44656	-0.50095	-0.55821	-0.58588	-0.58015	-0.57443	-0.57252	-0.58302	-0.63073	-0.68416	-0.73569	-0.79294	-0.84637	-0.89981	-0.94752	-1	-0.96374	-0.91126	-0.86832	-0.84542	-0.7958	-0.77004	-0.73855	-0.69179	-0.66126	-0.62214	-0.61641	-0.6021	-0.60687	-0.60019	-0.5916	-0.5916	-0.60592	-0.57824	-0.56584	-0.53531	-0.50954	-0.51813	-0.52767	-0.50573
	fly 20	-0.02193	-0.03493	-0.06093	-0.0918	-0.12023	-0.1576	-0.19659	-0.24533	-0.29001	-0.32575	-0.37449	-0.42323	-0.47116	-0.51828	-0.56377	-0.61251	-0.66125	-0.70999	-0.75873	-0.80585	-0.85459	-0.90333	-0.95126	-1	-0.96344	-0.93745	-0.90983	-0.87084	-0.85134	-0.84322	-0.83997	-0.84565	-0.83509	-0.83997	-0.81072	-0.80504	-0.8026	-0.82291	-0.83103	-0.82535	-0.81722	-0.81641	-0.77985	-0.78716	-0.80585	-0.81478	-0.80016	-0.80585
	fly 21	-0.0112	-0.02342	-0.05601	-0.07943	-0.10896	-0.15988	-0.20978	-0.24542	-0.28004	-0.30448	-0.36354	-0.40631	-0.46232	-0.52138	-0.56823	-0.61303	-0.6558	-0.70774	-0.76477	-0.82383	-0.86253	-0.91344	-0.95927	-1	-0.94603	-0.89511	-0.84318	-0.80244	-0.76986	-0.77597	-0.7556	-0.75866	-0.73014	-0.70774	-0.71385	-0.70978	-0.68941	-0.71283	-0.71283	-0.69145	-0.67923	-0.67821	-0.65377	-0.6446	-0.64562	-0.6334	-0.64562	-0.64766
	fly 22	-0.02187	-0.05103	-0.11665	-0.18834	-0.26124	-0.33414	-0.40583	-0.47874	-0.55164	-0.62454	-0.69745	-0.75456	-0.82139	-0.88578	-0.9514	-1.0158	-1.0158	-1.0158	-1	-1	-1	-1	-1	-1	-0.95747	-0.92224	-0.90158	-0.88821	-0.87849	-0.86513	-0.84933	-0.82625	-0.82139	-0.80316	-0.79951	-0.79222	-0.74362	-0.7339	-0.72539	-0.73876	-0.74605	-0.72783	-0.70838	-0.6853	-0.70838	-0.71446	-0.7339	-0.72418
	fly 23	-0.00542	-0.03796	-0.06291	-0.06291	-0.09002	-0.11822	-0.15293	-0.18438	-0.23102	-0.26247	-0.31345	-0.37527	-0.43818	-0.48482	-0.54013	-0.59978	-0.66052	-0.70933	-0.75705	-0.80369	-0.81996	-0.88069	-0.94469	-1	-0.97072	-0.92625	-0.86551	-0.84816	-0.81128	-0.76464	-0.74078	-0.718	-0.67679	-0.65293	-0.65618	-0.641	-0.60412	-0.60629	-0.59653	-0.56399	-0.53254	-0.50434	-0.47289	-0.4436	-0.45228	-0.41757	-0.41757	-0.40672
	fly 24	-0.02176	-0.04996	-0.08058	-0.11201	-0.15391	-0.20064	-0.22885	-0.27639	-0.32474	-0.37309	-0.42063	-0.46898	-0.5141	-0.56003	-0.59226	-0.6382	-0.68493	-0.7228	-0.7639	-0.81144	-0.85979	-0.90814	-0.95488	-1	-0.97663	-0.93312	-0.89444	-0.88558	-0.8606	-0.85173	-0.85979	-0.84448	-0.81547	-0.78807	-0.76229	-0.74295	-0.75181	-0.75101	-0.75665	-0.75262	-0.73973	-0.73328	-0.75423	-0.77276	-0.76712	-0.76632	-0.77438	-0.78727
	fly 25	-0.01503	-0.05369	-0.10165	-0.13887	-0.16178	-0.20258	-0.23837	-0.28132	-0.335	-0.37437	-0.41732	-0.46743	-0.5111	-0.55906	-0.62205	-0.68647	-0.75089	-0.81532	-0.87974	-0.94417	-1	-1	-1	-1	-0.93987	-0.87759	-0.84753	-0.80744	-0.75304	-0.71725	-0.66356	-0.64567	-0.59914	-0.58411	-0.57194	-0.55476	-0.55261	-0.54331	-0.54331	-0.52398	-0.48819	-0.45455	-0.4345	-0.39012	-0.38511	-0.37294	-0.38797	-0.38797
	fly 26	-0.009	-0.02491	-0.07197	-0.10381	-0.15225	-0.18754	-0.21453	-0.24637	-0.29066	-0.33979	-0.38201	-0.42007	-0.47612	-0.53149	-0.58962	-0.64706	-0.70381	-0.76125	-0.82145	-0.86298	-0.88166	-0.92734	-0.95017	-1	-0.95986	-0.89758	-0.83737	-0.77855	-0.73633	-0.68097	-0.62837	-0.58616	-0.54118	-0.52941	-0.50796	-0.52526	-0.53218	-0.51695	-0.48374	-0.50311	-0.49204	-0.4436	-0.40138	-0.4263	-0.42215	-0.42215	-0.42215	-0.42215
	fly 27	-0.02345	-0.06836	-0.1013	-0.13573	-0.17265	-0.21457	-0.25599	-0.2989	-0.34232	-0.38473	-0.42914	-0.47355	-0.51497	-0.55988	-0.60479	-0.64471	-0.68962	-0.73303	-0.77745	-0.82236	-0.86677	-0.91068	-0.95559	-1	-0.97954	-0.95709	-0.9496	-0.94212	-0.94461	-0.94062	-0.93313	-0.93463	-0.93663	-0.9506	-0.94461	-0.95559	-0.96158	-0.96707	-0.96457	-0.96257	-0.98403	-0.98653	-0.98453	-0.97804	-0.99102	-0.98054	-0.97705	-0.95659
	fly 28	-0.04053	-0.09316	-0.1464	-0.20085	-0.25529	-0.30732	-0.36177	-0.4144	-0.46038	-0.51482	-0.56927	-0.62371	-0.67816	-0.69389	-0.67635	-0.67453	-0.66122	-0.70115	-0.7556	-0.81004	-0.86449	-0.91107	-0.95765	-1	-0.97641	-0.94858	-0.92256	-0.89776	-0.92015	-0.89897	-0.87175	-0.86872	-0.88203	-0.86751	-0.86025	-0.83848	-0.82819	-0.81004	-0.81246	-0.79855	-0.8046	-0.79431	-0.78705	-0.78584	-0.80641	-0.8173	-0.82698	-0.81972
	fly 29	-0.01517	-0.05822	-0.10127	-0.1453	-0.18933	-0.23337	-0.2774	-0.32094	-0.36497	-0.409	-0.45303	-0.49706	-0.5411	-0.58513	-0.62916	-0.67319	-0.71624	-0.75489	-0.78914	-0.83023	-0.87378	-0.91292	-0.95695	-1	-0.99168	-0.9775	-0.96918	-0.97065	-0.96037	-0.95157	-0.96624	-0.95303	-0.9408	-0.93982	-0.93689	-0.91096	-0.89726	-0.89286	-0.87916	-0.86693	-0.85861	-0.84785	-0.83855	-0.81898	-0.81311	-0.82339	-0.81751	-0.80186
	fly 30	-0.03666	-0.08065	-0.12747	-0.16187	-0.20474	-0.24986	-0.29216	-0.326	-0.37338	-0.40271	-0.4388	-0.47772	-0.51607	-0.5612	-0.60462	-0.65257	-0.70333	-0.75071	-0.78455	-0.81387	-0.85561	-0.90073	-0.94924	-1	-0.96165	-0.91314	-0.8731	-0.86069	-0.84264	-0.81895	-0.79752	-0.77552	-0.7727	-0.75804	-0.75409	-0.74394	-0.73548	-0.72927	-0.70897	-0.68866	-0.70728	-0.69318	-0.65595	-0.65313	-0.64185	-0.65426	-0.66328	-0.6881
	fly 31	-0.02916	-0.0555	-0.07808	-0.11477	-0.16557	-0.21167	-0.25212	-0.29727	-0.35183	-0.39417	-0.45155	-0.50517	-0.55409	-0.61806	-0.68485	-0.76388	-0.84478	-0.92098	-1.00376	-1.05644	-1.04421	-1.03481	-1.02916	-1	-0.92192	-0.85795	-0.82408	-0.80809	-0.77328	-0.78081	-0.7413	-0.74506	-0.72248	-0.68203	-0.67545	-0.63217	-0.60677	-0.5682	-0.53528	-0.52023	-0.45908	-0.39887	-0.36595	-0.35183	-0.32926	-0.31985	-0.27469	-0.24647
	fly 32	-0.003	-0.003	-0.01201	-0.05105	-0.0955	-0.14595	-0.19339	-0.24444	-0.29369	-0.34775	-0.39099	-0.43724	-0.49069	-0.53874	-0.57958	-0.62042	-0.66907	-0.70931	-0.75195	-0.79399	-0.83784	-0.89189	-0.94595	-1	-0.95736	-0.9033	-0.85646	-0.81141	-0.78318	-0.76817	-0.75315	-0.72132	-0.71111	-0.67628	-0.67568	-0.67688	-0.68288	-0.68468	-0.66486	-0.64865	-0.65045	-0.65886	-0.65165	-0.62943	-0.64024	-0.63483	-0.60721	-0.603
	fly 33	-0.00935	-0.02013	-0.02516	-0.04026	-0.06039	-0.09274	-0.12797	-0.15169	-0.17757	-0.22358	-0.26096	-0.31416	-0.36449	-0.4105	-0.46945	-0.52696	-0.59094	-0.65349	-0.70022	-0.75557	-0.81165	-0.8706	-0.9353	-1	-0.97268	-0.94896	-0.90582	-0.88857	-0.87994	-0.83249	-0.77858	-0.73904	-0.70022	-0.67218	-0.63911	-0.63911	-0.62185	-0.60891	-0.58088	-0.57872	-0.5399	-0.48167	-0.42991	-0.41912	-0.39324	-0.39396	-0.39684	-0.39684
	fly 34	-0.01944	-0.04826	-0.08579	-0.12802	-0.16756	-0.1937	-0.25	-0.29893	-0.35054	-0.39276	-0.43834	-0.47654	-0.50536	-0.5315	-0.58043	-0.63673	-0.687	-0.71448	-0.76944	-0.81836	-0.85456	-0.88673	-0.94437	-1	-0.94772	-0.89075	-0.83043	-0.78083	-0.74866	-0.76273	-0.76676	-0.73995	-0.7319	-0.72319	-0.69839	-0.69303	-0.67158	-0.66555	-0.64209	-0.63539	-0.62131	-0.62064	-0.6441	-0.62802	-0.59383	-0.54893	-0.50134	-0.46783
	fly 35	-0.01375	-0.05288	-0.09413	-0.14014	-0.18244	-0.22845	-0.27393	-0.31359	-0.35537	-0.40137	-0.44632	-0.48863	-0.52723	-0.56848	-0.60286	-0.65045	-0.69487	-0.73982	-0.7816	-0.82602	-0.86991	-0.90957	-0.95346	-1	-0.96933	-0.95135	-0.93707	-0.92015	-0.91539	-0.91803	-0.9101	-0.90217	-0.89001	-0.88683	-0.89424	-0.89476	-0.90851	-0.9101	-0.90111	-0.92015	-0.92861	-0.9302	-0.93919	-0.95558	-0.98942	-0.99894	-1.03596	-1.07033
	fly 36	-0.01345	-0.03684	-0.08772	-0.13099	-0.17778	-0.21053	-0.25673	-0.29415	-0.33567	-0.38129	-0.4269	-0.47251	-0.51287	-0.56257	-0.61053	-0.65439	-0.69942	-0.74912	-0.79474	-0.83333	-0.87602	-0.92339	-0.96725	-1	-0.97719	-0.95673	-0.94327	-0.92047	-0.90585	-0.88363	-0.87544	-0.86257	-0.84386	-0.82807	-0.81111	-0.8	-0.78246	-0.78246	-0.78713	-0.79181	-0.77544	-0.79064	-0.78129	-0.77427	-0.75673	-0.79474	-0.81053	-0.82865
	fly 37	-0.03521	-0.07676	-0.10916	-0.14507	-0.17465	-0.22113	-0.27324	-0.32254	-0.36338	-0.39718	-0.42535	-0.48099	-0.52254	-0.57606	-0.62254	-0.67535	-0.72958	-0.78592	-0.8331	-0.86831	-0.89718	-0.93662	-0.96408	-1	-0.95352	-0.91127	-0.85634	-0.80423	-0.75493	-0.72676	-0.69014	-0.69859	-0.65211	-0.60775	-0.56479	-0.53451	-0.50282	-0.51268	-0.51127	-0.48873	-0.47113	-0.43944	-0.44014	-0.41056	-0.40211	-0.43169	-0.45352	-0.46761
	fly 38	-0.00768	-0.04918	-0.09068	-0.13217	-0.17828	-0.22387	-0.26383	-0.30994	-0.354	-0.396	-0.43904	-0.48156	-0.52766	-0.57377	-0.61629	-0.6624	-0.70236	-0.74641	-0.7792	-0.82531	-0.86885	-0.9124	-0.95389	-1	-0.97336	-0.93033	-0.90061	-0.87295	-0.84631	-0.81609	-0.79303	-0.75307	-0.73975	-0.71004	-0.68801	-0.6793	-0.67572	-0.6501	-0.63268	-0.60809	-0.59119	-0.5835	-0.56506	-0.54969	-0.53176	-0.51332	-0.50564	-0.50205
	fly 39	-0.02561	-0.04424	-0.07742	-0.1135	-0.14435	-0.16938	-0.20431	-0.23574	-0.28056	-0.33062	-0.3702	-0.4156	-0.46799	-0.52037	-0.56577	-0.60419	-0.63446	-0.68568	-0.73807	-0.79045	-0.84284	-0.89523	-0.94761	-1	-0.97672	-0.92782	-0.88417	-0.83993	-0.80384	-0.76193	-0.72119	-0.68917	-0.67462	-0.656	-0.6397	-0.61758	-0.59779	-0.59488	-0.61118	-0.62922	-0.59197	-0.57509	-0.58149	-0.578	-0.55355	-0.57451	-0.55995	-0.56461
	fly 40	-0.01922	-0.05061	-0.09865	-0.13965	-0.18065	-0.2114	-0.25048	-0.28635	-0.33632	-0.3754	-0.42152	-0.46381	-0.49584	-0.52595	-0.58168	-0.63357	-0.68097	-0.73479	-0.77963	-0.80846	-0.84881	-0.90199	-0.95131	-1	-0.97502	-0.92377	-0.90135	-0.88213	-0.88469	-0.87316	-0.88597	-0.88341	-0.88021	-0.88405	-0.89494	-0.88469	-0.89302	-0.87892	-0.90327	-0.89622	-0.8706	-0.88661	-0.87444	-0.88533	-0.86547	-0.84946	-0.82703	-0.83152
	fly 41	-0.0219	-0.04653	-0.06843	-0.09033	-0.11679	-0.1615	-0.18431	-0.21715	-0.22993	-0.26734	-0.30474	-0.35128	-0.40237	-0.45073	-0.50182	-0.56478	-0.62226	-0.64142	-0.69252	-0.74179	-0.81022	-0.86588	-0.93613	-1	-0.93978	-0.90693	-0.88504	-0.87135	-0.85766	-0.8385	-0.8385	-0.8385	-0.85219	-0.86953	-0.875	-0.8531	-0.8531	-0.8531	-0.83668	-0.8385	-0.81569	-0.78923	-0.77007	-0.73175	-0.72901	-0.72901	-0.72901	-0.72901
	fly 42	-0.04209	-0.10377	-0.15167	-0.18505	-0.23657	-0.29463	-0.34035	-0.37881	-0.43614	-0.4688	-0.51524	-0.56676	-0.61974	-0.67199	-0.73004	-0.78374	-0.84325	-0.90711	-0.96589	-1.0312	-1.02903	-1.01742	-1.00508	-1	-0.94049	-0.87518	-0.8193	-0.76996	-0.73657	-0.70537	-0.67344	-0.65239	-0.60668	-0.57983	-0.54427	-0.50798	-0.48476	-0.45864	-0.42598	-0.39695	-0.34906	-0.32148	-0.27504	-0.2344	-0.19521	-0.16473	-0.15602	-0.1611
	fly 43	-0.02568	-0.05422	-0.08733	-0.13584	-0.18094	-0.22489	-0.27283	-0.31849	-0.35331	-0.39726	-0.44806	-0.49258	-0.54167	-0.5919	-0.64326	-0.69463	-0.746	-0.7968	-0.83904	-0.87957	-0.89669	-0.91438	-0.94863	-1	-0.98973	-0.95719	-0.95034	-0.92237	-0.88299	-0.83676	-0.81336	-0.7871	-0.75571	-0.73801	-0.73288	-0.70148	-0.65982	-0.64212	-0.61358	-0.59475	-0.56735	-0.54852	-0.52568	-0.52911	-0.51769	-0.50799	-0.50628	-0.49943
	fly 44	-0.02243	-0.04767	-0.07964	-0.12114	-0.16153	-0.19854	-0.23948	-0.28099	-0.318	-0.36231	-0.40718	-0.45149	-0.49804	-0.54403	-0.58441	-0.63096	-0.67302	-0.71453	-0.76444	-0.81324	-0.86371	-0.90914	-0.94952	-1	-0.95906	-0.90858	-0.86259	-0.82221	-0.78912	-0.74145	-0.70107	-0.6691	-0.62142	-0.58665	-0.59002	-0.57824	-0.58665	-0.576	-0.55132	-0.53786	-0.51374	-0.5014	-0.49187	-0.47785	-0.45822	-0.43915	-0.44868	-0.4442
	fly 45	-0.02436	-0.05468	-0.09962	-0.1359	-0.1738	-0.21278	-0.25826	-0.30157	-0.33568	-0.36654	-0.40715	-0.45154	-0.48944	-0.53438	-0.58094	-0.6248	-0.67028	-0.7163	-0.75744	-0.80617	-0.85382	-0.90254	-0.95127	-1	-0.9778	-0.96643	-0.96427	-0.96914	-0.96427	-0.96535	-0.93557	-0.92149	-0.91879	-0.90254	-0.88901	-0.86844	-0.85815	-0.84136	-0.83487	-0.81862	-0.8078	-0.79589	-0.78614	-0.77206	-0.76123	-0.7634	-0.76665	-0.75311
	fly 46	-0.0101	-0.03247	-0.05556	-0.0772	-0.09885	-0.12338	-0.14646	-0.17027	-0.21429	-0.23665	-0.27561	-0.32251	-0.35354	-0.41126	-0.46176	-0.52237	-0.58009	-0.64214	-0.69841	-0.75397	-0.80736	-0.87013	-0.93506	-1	-0.96753	-0.9062	-0.86724	-0.82179	-0.77201	-0.75469	-0.70346	-0.65079	-0.59452	-0.59885	-0.57504	-0.55772	-0.53968	-0.51948	-0.51082	-0.49423	-0.5	-0.49206	-0.48124	-0.4899	-0.51515	-0.51082	-0.52092	-0.52814
	fly 47	-0.03326	-0.07176	-0.10852	-0.14702	-0.18203	-0.21645	-0.25554	-0.29405	-0.33489	-0.37398	-0.42299	-0.46616	-0.51867	-0.56826	-0.62077	-0.67328	-0.72579	-0.77771	-0.81972	-0.86289	-0.89848	-0.92124	-0.95974	-1	-0.95799	-0.9084	-0.86406	-0.82497	-0.80105	-0.77363	-0.73512	-0.71179	-0.72229	-0.71062	-0.68553	-0.68086	-0.6867	-0.6867	-0.67503	-0.66919	-0.65811	-0.64294	-0.63069	-0.65519	-0.67678	-0.69603	-0.68378	-0.68961
	fly 48	-0.0044	-0.03333	-0.07044	-0.10314	-0.14591	-0.18616	-0.21887	-0.25723	-0.29497	-0.3283	-0.37233	-0.41258	-0.45723	-0.49119	-0.53396	-0.57296	-0.61509	-0.66226	-0.71698	-0.77358	-0.83019	-0.88679	-0.9434	-1	-0.95535	-0.9044	-0.87673	-0.83774	-0.83962	-0.8283	-0.81258	-0.77925	-0.79623	-0.79308	-0.81447	-0.81698	-0.82516	-0.80692	-0.79245	-0.7956	-0.76541	-0.79245	-0.7956	-0.7761	-0.76289	-0.77233	-0.77547	-0.76604
	fly 49	-0.00253	-0.02737	-0.06893	-0.11455	-0.16016	-0.20578	-0.25139	-0.29701	-0.34212	-0.38773	-0.43335	-0.47846	-0.52408	-0.56564	-0.61125	-0.65687	-0.70147	-0.74252	-0.78713	-0.83173	-0.87734	-0.91992	-0.96199	-1	-0.96249	-0.92043	-0.89204	-0.8591	-0.84947	-0.85707	-0.86467	-0.85555	-0.86011	-0.88545	-0.89762	-0.90015	-0.9037	-0.926	-0.94475	-0.98074	-1.02484	-1.04511	-1.08008	-1.1034	-1.11505	-1.11455	-1.11556	-1.1186
	fly 50	-0.03014	-0.06209	-0.10247	-0.1513	-0.1953	-0.24051	-0.28451	-0.33032	-0.37734	-0.43159	-0.4792	-0.53044	-0.57746	-0.62869	-0.67269	-0.72634	-0.76673	-0.8053	-0.83122	-0.87221	-0.90838	-0.93309	-0.96504	-1	-0.95419	-0.90536	-0.85835	-0.81314	-0.78903	-0.74201	-0.73599	-0.71248	-0.68174	-0.68174	-0.64738	-0.61061	-0.57987	-0.54551	-0.55274	-0.53225	-0.522	-0.53165	-0.53888	-0.54551	-0.55274	-0.56902	-0.56902	-0.56902
	30d+Spd
		bin 1	bin 2	bin 3	bin 4	bin 5	bin 6	bin 7	bin 8	bin 9	bin 10	bin 11	bin 12	bin 13	bin 14	bin 15	bin 16	bin 17	bin 18	bin 19	bin 20	bin 21	bin 22	bin 23	bin 24	bin 25	bin 26	bin 27	bin 28	bin 29	bin 30	bin 31	bin 32	bin 33	bin 34	bin 35	bin 36	bin 37	bin 38	bin 39	bin 40	bin 41	bin 42	bin 43	bin 44	bin 45	bin 46	bin 47	bin 48
	fly 1	-0.00906	-0.04076	-0.07156	-0.10688	-0.14312	-0.18841	-0.23732	-0.2654	-0.30978	-0.34601	-0.39402	-0.44475	-0.49457	-0.54891	-0.60326	-0.65761	-0.71196	-0.75996	-0.80435	-0.8442	-0.87409	-0.91033	-0.94928	-1	-0.9529	-0.91667	-0.87319	-0.85054	-0.83062	-0.80344	-0.75815	-0.72736	-0.72011	-0.72011	-0.72192	-0.7029	-0.70652	-0.70471	-0.69112	-0.66938	-0.67844	-0.67391	-0.66304	-0.67935	-0.7029	-0.7038	-0.7038	-0.7038
	fly 2	0	-0.0473	-0.09009	-0.11937	-0.13514	-0.18468	-0.18468	-0.21622	-0.22973	-0.26126	-0.26126	-0.29505	-0.32883	-0.37838	-0.41892	-0.48649	-0.56757	-0.7027	-0.79505	-0.8536	-0.8964	-0.93018	-0.95721	-1	-0.89865	-0.76802	-0.68694	-0.56532	-0.47072	-0.37162	-0.25	-0.20045	-0.1509	-0.13288	-0.13288	-0.13514	-0.08784	0.013514	0.099099	0.146396	0.209459	0.209459	0.25	0.25	0.25	0.25	0.272523	0.29955
	fly 3	-0.03738	-0.07969	-0.122	-0.16432	-0.20663	-0.24894	-0.29126	-0.33357	-0.37588	-0.41819	-0.46051	-0.50282	-0.54513	-0.58745	-0.62976	-0.67207	-0.71439	-0.7567	-0.79901	-0.84133	-0.88364	-0.92595	-0.9598	-1	-0.96474	-0.93441	-0.90621	-0.87941	-0.8512	-0.84767	-0.8378	-0.81382	-0.79126	-0.78209	-0.7567	-0.75106	-0.73554	-0.72779	-0.71157	-0.70028	-0.71932	-0.71298	-0.69887	-0.67419	-0.67137	-0.68618	-0.68618	-0.68618
	fly 4	0	-0.01607	-0.05388	-0.0879	-0.11248	-0.14839	-0.20227	-0.25898	-0.31569	-0.36389	-0.40926	-0.45274	-0.50284	-0.54915	-0.5983	-0.63516	-0.68053	-0.73629	-0.79206	-0.84216	-0.89319	-0.92628	-0.96975	-1	-0.9603	-0.90359	-0.87051	-0.81947	-0.7741	-0.76276	-0.72023	-0.6862	-0.65501	-0.64556	-0.59641	-0.54726	-0.52741	-0.53308	-0.54537	-0.51985	-0.46692	-0.4225	-0.40926	-0.3828	-0.39036	-0.3913	-0.3913	-0.3913
	fly 5	-0.01731	-0.03462	-0.0611	-0.10387	-0.12933	-0.1558	-0.20978	-0.25662	-0.28717	-0.3279	-0.35845	-0.37678	-0.43075	-0.4776	-0.53055	-0.57841	-0.63747	-0.6833	-0.73116	-0.79022	-0.83299	-0.8778	-0.9389	-1	-0.94908	-0.89206	-0.83096	-0.78208	-0.72912	-0.71079	-0.65988	-0.62627	-0.6446	-0.62831	-0.61813	-0.57536	-0.54175	-0.51324	-0.48778	-0.49287	-0.47862	-0.48371	-0.4888	-0.4888	-0.4888	-0.48065	-0.47862	-0.47862
	fly 6	-0.02336	-0.04239	-0.06315	-0.08045	-0.109	-0.1263	-0.16349	-0.20329	-0.24481	-0.29671	-0.34343	-0.39533	-0.44723	-0.49913	-0.55104	-0.60294	-0.64533	-0.68945	-0.74135	-0.79325	-0.84516	-0.89706	-0.94896	-1	-0.95415	-0.90225	-0.85035	-0.79844	-0.74654	-0.69983	-0.65484	-0.60813	-0.57958	-0.56142	-0.56142	-0.56661	-0.57872	-0.57785	-0.5692	-0.5692	-0.5692	-0.57785	-0.58304	-0.54844	-0.50692	-0.49394	-0.49394	-0.49394
	fly 7	-0.0187	-0.05165	-0.08727	-0.13001	-0.17097	-0.21549	-0.26002	-0.30632	-0.35352	-0.39359	-0.43455	-0.47017	-0.51291	-0.56545	-0.6073	-0.65895	-0.69279	-0.73375	-0.77471	-0.81478	-0.86287	-0.90205	-0.94657	-1	-0.96438	-0.91095	-0.87177	-0.83615	-0.80053	-0.75779	-0.70971	-0.67053	-0.62422	-0.60196	-0.59751	-0.5797	-0.55298	-0.53428	-0.53606	-0.54408	-0.53963	-0.51024	-0.49599	-0.48353	-0.48353	-0.46037	-0.43544	-0.46394
	fly 8	-0.0231	-0.05486	-0.10298	-0.13859	-0.18768	-0.22618	-0.26853	-0.28585	-0.32435	-0.36285	-0.41578	-0.46006	-0.48027	-0.52454	-0.55919	-0.60924	-0.66603	-0.72281	-0.77575	-0.82868	-0.87392	-0.8999	-0.94995	-1	-0.96343	-0.9307	-0.90279	-0.89028	-0.85467	-0.85371	-0.81809	-0.81617	-0.79307	-0.79788	-0.76227	-0.73532	-0.71704	-0.68142	-0.69682	-0.66987	-0.64581	-0.62079	-0.6256	-0.59865	-0.56015	-0.5563	-0.53513	-0.49278
	fly 9	-0.03484	-0.07932	-0.12083	-0.16383	-0.20682	-0.2513	-0.29503	-0.3321	-0.35804	-0.39288	-0.43736	-0.48184	-0.52632	-0.57079	-0.61527	-0.65975	-0.70423	-0.7487	-0.79318	-0.83766	-0.86657	-0.91105	-0.95552	-1	-0.9659	-0.92142	-0.89251	-0.85397	-0.81245	-0.78132	-0.7613	-0.75537	-0.74426	-0.72128	-0.69904	-0.68569	-0.65752	-0.66642	-0.66123	-0.63899	-0.62936	-0.61156	-0.61824	-0.58784	-0.57005	-0.55745	-0.55078	-0.56412
	fly 10	-0.02003	-0.06571	-0.11138	-0.15946	-0.20753	-0.2524	-0.29728	-0.33814	-0.36779	-0.40785	-0.4391	-0.47837	-0.51362	-0.55769	-0.60417	-0.64263	-0.6859	-0.73397	-0.78045	-0.82692	-0.86458	-0.90946	-0.95192	-1	-0.95913	-0.91106	-0.86779	-0.82372	-0.78686	-0.75321	-0.71074	-0.67067	-0.63141	-0.58574	-0.54167	-0.49359	-0.46314	-0.46154	-0.48397	-0.52083	-0.53045	-0.52564	-0.50401	-0.51282	-0.51042	-0.51442	-0.51763	-0.52003
	fly 11	-0.00577	-0.04808	-0.10577	-0.1625	-0.21923	-0.26923	-0.31827	-0.37596	-0.42981	-0.47212	-0.52788	-0.56346	-0.62115	-0.675	-0.73269	-0.78942	-0.8375	-0.87596	-0.91923	-0.97115	-1.00673	-1.0125	-1.01154	-1	-0.96154	-0.94327	-0.91346	-0.90769	-0.89327	-0.87885	-0.87115	-0.84423	-0.81538	-0.79327	-0.76442	-0.7625	-0.72692	-0.76442	-0.775	-0.77885	-0.775	-0.76731	-0.76154	-0.73654	-0.74423	-0.75096	-0.75865	-0.76154
	fly 12	-0.00967	-0.03191	-0.08317	-0.12476	-0.16828	-0.2147	-0.24468	-0.2795	-0.31335	-0.34623	-0.39749	-0.44197	-0.48259	-0.53095	-0.58027	-0.62766	-0.67892	-0.73211	-0.77853	-0.82108	-0.8588	-0.90522	-0.94874	-1	-0.96132	-0.91779	-0.87814	-0.85397	-0.82979	-0.82205	-0.80561	-0.7824	-0.7824	-0.73598	-0.67988	-0.6354	-0.59381	-0.56093	-0.52031	-0.48839	-0.47776	-0.45648	-0.44971	-0.44681	-0.44681	-0.44681	-0.44681	-0.46325
	fly 13	-0.03216	-0.06533	-0.10754	-0.15176	-0.2	-0.24925	-0.30151	-0.35678	-0.40402	-0.44925	-0.5005	-0.5598	-0.61709	-0.67437	-0.71558	-0.76382	-0.82211	-0.88241	-0.94271	-1.00101	-1.02915	-1.01106	-1.00101	-1	-0.94774	-0.91759	-0.85729	-0.80905	-0.76281	-0.72261	-0.66432	-0.62613	-0.56985	-0.51357	-0.52663	-0.5196	-0.46935	-0.45226	-0.42814	-0.41005	-0.3799	-0.34372	-0.29146	-0.27538	-0.27538	-0.27538	-0.27538	-0.27538
	fly 14	-0.0354	-0.07178	-0.10324	-0.14454	-0.18879	-0.21337	-0.23599	-0.25959	-0.29499	-0.33628	-0.3766	-0.41495	-0.46018	-0.50049	-0.53294	-0.58112	-0.62537	-0.68142	-0.73746	-0.78663	-0.83284	-0.88594	-0.94199	-1	-0.95674	-0.89971	-0.86037	-0.85644	-0.83579	-0.84661	-0.84759	-0.85841	-0.83677	-0.81121	-0.79351	-0.79744	-0.79548	-0.77188	-0.79646	-0.80433	-0.80138	-0.80531	-0.78269	-0.76598	-0.75123	-0.74631	-0.73451	-0.72075
	fly 15	-0.00704	-0.02716	-0.05734	-0.10765	-0.15895	-0.21026	-0.24748	-0.28974	-0.32998	-0.37123	-0.41952	-0.4668	-0.52113	-0.57445	-0.62072	-0.67304	-0.72435	-0.76962	-0.81388	-0.85412	-0.8994	-0.93159	-0.96479	-1	-0.94567	-0.88531	-0.82495	-0.76459	-0.70423	-0.64386	-0.58954	-0.52918	-0.46881	-0.40845	-0.34809	-0.31992	-0.28571	-0.22535	-0.16499	-0.10463	-0.04427	-0.00402	0.042254	0.051308	0.06338	0.102616	0.10664	0.108652
	fly 16	-0.04536	-0.10206	-0.15876	-0.20825	-0.25361	-0.30309	-0.36289	-0.40619	-0.46186	-0.47423	-0.50722	-0.54227	-0.57216	-0.6268	-0.66701	-0.69072	-0.72577	-0.77938	-0.80515	-0.85567	-0.89278	-0.92165	-0.95773	-1	-0.98557	-0.95155	-0.93299	-0.9268	-0.95052	-0.94948	-0.94639	-0.93918	-0.95979	-0.95464	-0.97423	-0.9701	-0.96186	-0.94639	-0.95876	-0.94124	-0.94124	-0.94639	-0.93196	-0.9268	-0.91443	-0.90619	-0.89588	-0.88454
	fly 17	-0.03849	-0.08391	-0.1301	-0.17629	-0.22248	-0.26867	-0.31486	-0.35181	-0.3826	-0.42571	-0.4642	-0.48884	-0.52579	-0.57198	-0.61817	-0.66436	-0.71055	-0.75674	-0.80293	-0.84527	-0.89145	-0.92841	-0.97075	-1	-0.96151	-0.92456	-0.88915	-0.85219	-0.81601	-0.77598	-0.7475	-0.71671	-0.68206	-0.65204	-0.61663	-0.6174	-0.5843	-0.56351	-0.54042	-0.50731	-0.48653	-0.49731	-0.49038	-0.50577	-0.51039	-0.51039	-0.50423	-0.495
	fly 18	-0.01496	-0.05722	-0.10299	-0.14349	-0.18662	-0.22359	-0.26761	-0.31338	-0.3662	-0.40581	-0.4463	-0.48856	-0.52817	-0.55458	-0.58803	-0.6294	-0.67782	-0.72975	-0.78257	-0.81602	-0.8618	-0.91461	-0.95246	-1	-0.96567	-0.91285	-0.87764	-0.85739	-0.81514	-0.8037	-0.81338	-0.83539	-0.83363	-0.8081	-0.8125	-0.79577	-0.80194	-0.80458	-0.77289	-0.7632	-0.74824	-0.71743	-0.72095	-0.71567	-0.71567	-0.71567	-0.71567	-0.71567
	fly 19	-0.02124	-0.06187	-0.10711	-0.14866	-0.19298	-0.24654	-0.28994	-0.33518	-0.38319	-0.40905	-0.44968	-0.49492	-0.5337	-0.57987	-0.61219	-0.64912	-0.69529	-0.73684	-0.78116	-0.82271	-0.86242	-0.91043	-0.95199	-1	-0.96676	-0.9132	-0.85965	-0.80425	-0.75069	-0.70822	-0.68606	-0.63435	-0.59741	-0.56048	-0.55586	-0.52262	-0.48107	-0.4386	-0.42844	-0.40166	-0.3675	-0.34995	-0.33056	-0.28717	-0.25762	-0.25762	-0.25762	-0.25762
	fly 20	-0.03091	-0.07506	-0.11921	-0.15158	-0.1869	-0.23105	-0.2752	-0.31935	-0.36277	-0.40692	-0.45107	-0.49522	-0.5379	-0.57984	-0.62399	-0.6674	-0.71155	-0.7557	-0.79985	-0.844	-0.88815	-0.9323	-0.95585	-1	-0.9897	-0.96026	-0.91759	-0.87491	-0.84547	-0.81236	-0.7741	-0.74319	-0.71155	-0.68286	-0.66814	-0.63944	-0.60412	-0.57248	-0.56806	-0.57395	-0.55482	-0.53642	-0.51803	-0.50258	-0.48712	-0.46726	-0.44886	-0.42826
	fly 21	-0.02163	-0.06142	-0.07872	-0.11332	-0.1436	-0.17907	-0.2128	-0.25433	-0.29758	-0.34948	-0.40138	-0.45329	-0.50519	-0.53979	-0.58131	-0.62111	-0.67301	-0.72491	-0.77682	-0.82872	-0.86678	-0.90311	-0.9481	-1	-0.97145	-0.93253	-0.90571	-0.87284	-0.84948	-0.83824	-0.79585	-0.77076	-0.78893	-0.76471	-0.74394	-0.72232	-0.67561	-0.64014	-0.64446	-0.6237	-0.58824	-0.59516	-0.58478	-0.56315	-0.55709	-0.55277	-0.55277	-0.55277
	fly 22	0	-0.02207	-0.05416	-0.09829	-0.14945	-0.20963	-0.24674	-0.3009	-0.36108	-0.42126	-0.47141	-0.52959	-0.58776	-0.64794	-0.69308	-0.74925	-0.80943	-0.85256	-0.88265	-0.88265	-0.88265	-0.93681	-0.97292	-1	-0.98696	-0.999	-1.02708	-1.01204	-0.9669	-0.95787	-0.92377	-0.90271	-0.86058	-0.82046	-0.81344	-0.81244	-0.75527	-0.71615	-0.68305	-0.66399	-0.61785	-0.57773	-0.54965	-0.52056	-0.50752	-0.51153	-0.46941	-0.47543
	fly 23	-0.01122	-0.02885	-0.06731	-0.14583	-0.22596	-0.30929	-0.39423	-0.47115	-0.54968	-0.61699	-0.67308	-0.75641	-0.81571	-0.87981	-0.97596	-1.05769	-1.13942	-1.17628	-1.15064	-1.07051	-1	-1	-1	-1	-0.91346	-0.85897	-0.85897	-0.83013	-0.8109	-0.75962	-0.73718	-0.73718	-0.75	-0.71795	-0.72596	-0.73718	-0.70673	-0.70673	-0.6859	-0.66026	-0.6859	-0.64423	-0.61538	-0.55769	-0.54808	-0.55609	-0.55609	-0.55609
	fly 24	0	-0.03821	-0.06983	-0.11726	-0.13439	-0.16601	-0.18709	-0.20949	-0.25165	-0.27931	-0.32938	-0.38208	-0.44401	-0.49934	-0.57049	-0.59289	-0.62451	-0.64427	-0.71673	-0.78524	-0.82345	-0.87088	-0.94993	-1	-0.94466	-0.92095	-0.87615	-0.81291	-0.74967	-0.71278	-0.64954	-0.61001	-0.59947	-0.6087	-0.65349	-0.62714	-0.59025	-0.6166	-0.57576	-0.55468	-0.5336	-0.50198	-0.47694	-0.4809	-0.47431	-0.47431	-0.44005	-0.44269
	fly 25	-0.00842	-0.02993	-0.08513	-0.13377	-0.17774	-0.22264	-0.27315	-0.32741	-0.38354	-0.43966	-0.48457	-0.5145	-0.57063	-0.61927	-0.6754	-0.72872	-0.78204	-0.83817	-0.84284	-0.8391	-0.83723	-0.88775	-0.94387	-1	-0.95229	-0.89991	-0.84378	-0.78765	-0.74088	-0.70533	-0.66324	-0.62301	-0.58466	-0.56969	-0.57343	-0.52572	-0.50889	-0.49673	-0.46492	-0.43124	-0.41815	-0.38634	-0.3508	-0.32554	-0.29841	-0.27222	-0.24135	-0.21703
	fly 26	-0.07477	-0.14486	-0.19159	-0.23832	-0.30374	-0.37072	-0.42523	-0.47352	-0.50156	-0.53894	-0.56075	-0.59969	-0.64953	-0.71495	-0.7243	-0.75078	-0.7757	-0.81308	-0.82087	-0.87695	-0.9081	-0.94081	-0.96573	-1	-0.92212	-0.82866	-0.73832	-0.65888	-0.58879	-0.50935	-0.45171	-0.37539	-0.34891	-0.32243	-0.24455	-0.18069	-0.10436	-0.04984	-0.03583	0.006231	0.065421	0.060748	0.062305	0.093458	0.08567	0.070093	0.021807	-0.02492
	fly 27	-0.00297	-0.01783	-0.03862	-0.07071	-0.11349	-0.15508	-0.18835	-0.22103	-0.26441	-0.31075	-0.36364	-0.40701	-0.45098	-0.50089	-0.54486	-0.59834	-0.65181	-0.70529	-0.75876	-0.80333	-0.8568	-0.91028	-0.95425	-1	-1.00119	-0.95187	-0.91682	-0.88414	-0.85799	-0.83422	-0.80986	-0.79323	-0.78015	-0.74569	-0.72252	-0.67499	-0.65062	-0.64646	-0.62507	-0.60665	-0.59121	-0.58111	-0.58289	-0.58289	-0.58705	-0.59002	-0.5716	-0.56269
	fly 28	-0.04113	-0.09769	-0.15103	-0.18445	-0.24165	-0.28535	-0.30977	-0.35733	-0.41324	-0.46851	-0.52121	-0.57391	-0.60154	-0.65231	-0.69023	-0.74293	-0.78792	-0.84319	-0.89332	-0.93509	-0.96787	-0.97172	-1.00129	-1	-0.98972	-0.97429	-0.94473	-0.93123	-0.90617	-0.90039	-0.88368	-0.86632	-0.84383	-0.82005	-0.79499	-0.79113	-0.76478	-0.74357	-0.73843	-0.72943	-0.72044	-0.71915	-0.70823	-0.70244	-0.7018	-0.68895	-0.7018	-0.71015
	fly 29	-0.01056	-0.02187	-0.05279	-0.07843	-0.09879	-0.13876	-0.1908	-0.23529	-0.29035	-0.34691	-0.40121	-0.44042	-0.4902	-0.54374	-0.59879	-0.6546	-0.71192	-0.77225	-0.82428	-0.87481	-0.93741	-1.00151	-1.01659	-1	-0.93288	-0.87179	-0.81976	-0.75867	-0.70211	-0.65234	-0.6003	-0.55128	-0.49246	-0.45777	-0.39668	-0.38537	-0.33183	-0.32805	-0.33333	-0.32202	-0.28431	-0.24962	-0.23454	-0.23529	-0.24057	-0.24057	-0.24057	-0.24057
	fly 30	-0.00745	-0.02532	-0.06255	-0.1236	-0.16754	-0.21966	-0.26433	-0.32018	-0.36634	-0.41921	-0.46389	-0.50186	-0.5592	-0.60983	-0.64334	-0.69471	-0.74162	-0.79598	-0.84512	-0.8965	-0.92033	-0.9032	-0.94341	-1	-0.97841	-0.95309	-0.9099	-0.86821	-0.84885	-0.81981	-0.82427	-0.78853	-0.77513	-0.75279	-0.75577	-0.76098	-0.72822	-0.6895	-0.67684	-0.67982	-0.6627	-0.65004	-0.64706	-0.66418	-0.621	-0.60611	-0.5994	-0.58972
	fly 31	-0.02091	-0.0723	-0.12718	-0.18728	-0.21951	-0.26307	-0.29617	-0.33362	-0.39199	-0.4399	-0.50261	-0.55836	-0.60105	-0.65767	-0.68467	-0.72909	-0.78397	-0.83624	-0.89547	-0.9216	-0.94425	-0.95557	-0.97387	-1	-0.9338	-0.86324	-0.7953	-0.72997	-0.67509	-0.65418	-0.62021	-0.59669	-0.58537	-0.55488	-0.55749	-0.5723	-0.55923	-0.54355	-0.53571	-0.47038	-0.49216	-0.43815	-0.40941	-0.40941	-0.40941	-0.40941	-0.40941	-0.40941
	fly 32	-0.02006	-0.03725	-0.04513	-0.05086	-0.08095	-0.10029	-0.11891	-0.15903	-0.19556	-0.24427	-0.26146	-0.30659	-0.35745	-0.41332	-0.46562	-0.51504	-0.57163	-0.62607	-0.68983	-0.7543	-0.81017	-0.87464	-0.93911	-1	-0.97564	-0.94556	-0.94126	-0.90544	-0.84742	-0.80874	-0.75072	-0.70272	-0.65258	-0.62607	-0.58739	-0.57665	-0.54871	-0.50788	-0.47779	-0.4341	-0.39327	-0.36963	-0.34599	-0.351	-0.33883	-0.32808	-0.34097	-0.34097
	fly 33	-0.00541	-0.0311	-0.06964	-0.11359	-0.14604	-0.18594	-0.21298	-0.24408	-0.28668	-0.32792	-0.36579	-0.41244	-0.46247	-0.51318	-0.55849	-0.60649	-0.6545	-0.70521	-0.74983	-0.80054	-0.85125	-0.8979	-0.94929	-1	-0.97431	-0.92765	-0.91143	-0.88303	-0.87424	-0.87018	-0.86545	-0.8641	-0.85396	-0.84922	-0.8668	-0.82826	-0.78702	-0.75389	-0.73631	-0.74442	-0.73969	-0.71805	-0.7167	-0.7309	-0.70859	-0.70859	-0.70859	-0.70859
	fly 34	-0.00078	-0.03279	-0.06245	-0.08899	-0.13037	-0.16393	-0.21155	-0.25059	-0.274	-0.3185	-0.33958	-0.38173	-0.43247	-0.46838	-0.53005	-0.57065	-0.61671	-0.66589	-0.71663	-0.77205	-0.83216	-0.88368	-0.94301	-1	-0.95082	-0.88993	-0.84778	-0.80328	-0.78923	-0.79859	-0.78454	-0.77283	-0.76112	-0.74707	-0.73849	-0.7338	-0.71741	-0.70101	-0.67447	-0.66667	-0.66667	-0.65496	-0.64715	-0.61514	-0.60343	-0.59329	-0.59329	-0.58626
	fly 35	0.004914	-0.00573	-0.02948	-0.07781	-0.12203	-0.15725	-0.20803	-0.25307	-0.29075	-0.34726	-0.41278	-0.46765	-0.50205	-0.54955	-0.59869	-0.62572	-0.63063	-0.6552	-0.72563	-0.7887	-0.82801	-0.89353	-0.95414	-1	-0.95414	-0.88043	-0.81163	-0.73792	-0.6683	-0.61507	-0.54709	-0.48976	-0.41605	-0.35299	-0.28911	-0.22932	-0.15971	-0.11712	-0.0688	-0.02785	0.011466	0.076167	0.111384	0.162162	0.167895	0.151515	0.132678	0.125307
	fly 36	-0.03359	-0.04198	-0.05649	-0.08626	-0.11603	-0.16489	-0.20687	-0.23817	-0.27023	-0.31985	-0.35496	-0.40229	-0.44198	-0.49313	-0.5458	-0.60229	-0.65267	-0.70229	-0.73969	-0.78931	-0.84962	-0.90229	-0.94656	-1	-0.94656	-0.9374	-0.93053	-0.91908	-0.91221	-0.90534	-0.90153	-0.90763	-0.90458	-0.89618	-0.88015	-0.88321	-0.88092	-0.87481	-0.89084	-0.88092	-0.8771	-0.87328	-0.86412	-0.85878	-0.84427	-0.82366	-0.83053	-0.83511
	fly 37	-0.03186	-0.07665	-0.12145	-0.16625	-0.21005	-0.24938	-0.29219	-0.33549	-0.38029	-0.42359	-0.46441	-0.50373	-0.53907	-0.58387	-0.62867	-0.66103	-0.70234	-0.74714	-0.79144	-0.83524	-0.87656	-0.92086	-0.96068	-1	-0.96516	-0.94077	-0.90891	-0.86959	-0.83225	-0.80836	-0.79094	-0.76257	-0.73469	-0.72076	-0.69587	-0.67397	-0.67994	-0.66849	-0.64659	-0.63365	-0.62071	-0.59433	-0.58935	-0.56595	-0.52862	-0.49676	-0.4898	-0.4898
	fly 38	-0.01671	-0.05415	-0.09735	-0.14228	-0.17972	-0.22581	-0.26325	-0.303	-0.35253	-0.39747	-0.43836	-0.48618	-0.53111	-0.57258	-0.62039	-0.66993	-0.71429	-0.74654	-0.79839	-0.85023	-0.88825	-0.92915	-0.97465	-1	-0.97177	-0.93088	-0.88652	-0.85253	-0.80645	-0.76843	-0.74942	-0.71832	-0.70737	-0.70161	-0.68088	-0.65438	-0.64286	-0.62327	-0.60311	-0.58295	-0.58122	-0.59159	-0.59389	-0.60657	-0.5985	-0.60714	-0.60599	-0.60772
	fly 39	-0.01735	-0.0347	-0.07397	-0.10411	-0.12603	-0.14338	-0.16895	-0.20913	-0.25753	-0.27763	-0.32146	-0.36986	-0.40913	-0.46941	-0.5032	-0.54795	-0.6	-0.62831	-0.66758	-0.73425	-0.79635	-0.8621	-0.93881	-1	-0.95251	-0.87854	-0.84018	-0.80183	-0.74429	-0.71963	-0.69224	-0.69132	-0.69315	-0.66849	-0.6411	-0.64749	-0.65297	-0.65023	-0.62831	-0.60091	-0.60822	-0.60822	-0.58539	-0.58539	-0.579	-0.57991	-0.55525	-0.55525
	fly 40	-0.01988	-0.06273	-0.09876	-0.15155	-0.20062	-0.25031	-0.29565	-0.34286	-0.39379	-0.4472	-0.5	-0.53913	-0.59006	-0.63975	-0.69193	-0.74596	-0.79814	-0.85093	-0.90435	-0.95963	-1.00621	-1.00621	-1.00435	-1	-0.96087	-0.95714	-0.91056	-0.87329	-0.82671	-0.78944	-0.76025	-0.73789	-0.71491	-0.67702	-0.6677	-0.65838	-0.64286	-0.62981	-0.62547	-0.58696	-0.57888	-0.55031	-0.51553	-0.49006	-0.48882	-0.48882	-0.48137	-0.47764
	fly 41	-0.02974	-0.05225	-0.0836	-0.12299	-0.15514	-0.19936	-0.23553	-0.28135	-0.33441	-0.36656	-0.40756	-0.44775	-0.48955	-0.54019	-0.5836	-0.63022	-0.67846	-0.74116	-0.7926	-0.85772	-0.91961	-0.97669	-1.00723	-1	-0.94453	-0.88183	-0.85129	-0.79582	-0.76527	-0.74357	-0.71061	-0.6672	-0.61656	-0.58682	-0.54421	-0.53778	-0.48553	-0.47749	-0.45498	-0.45096	-0.4365	-0.38103	-0.37701	-0.34003	-0.33199	-0.32476	-0.33199	-0.33441
	fly 42	-0.02624	-0.05387	-0.08356	-0.12845	-0.17127	-0.20166	-0.22721	-0.25207	-0.29696	-0.34392	-0.38191	-0.42611	-0.46616	-0.52072	-0.57459	-0.62362	-0.67058	-0.72307	-0.77072	-0.78936	-0.85152	-0.90884	-0.96133	-1	-0.94682	-0.88674	-0.85359	-0.79972	-0.74309	-0.69199	-0.63398	-0.59669	-0.53453	-0.48343	-0.43854	-0.43508	-0.39779	-0.34807	-0.29627	-0.25483	-0.25069	-0.21685	-0.18992	-0.17541	-0.17541	-0.17541	-0.16506	-0.16506
	fly 43	-0.04562	-0.08834	-0.12962	-0.16582	-0.21868	-0.26068	-0.30702	-0.34178	-0.38378	-0.43519	-0.47429	-0.51702	-0.55974	-0.5916	-0.63432	-0.68356	-0.72339	-0.76249	-0.79508	-0.83563	-0.88125	-0.91745	-0.96669	-1	-0.94424	-0.88414	-0.83201	-0.77335	-0.7147	-0.67415	-0.63287	-0.59594	-0.55684	-0.52571	-0.5105	-0.51267	-0.48805	-0.45836	-0.43954	-0.40768	-0.38306	-0.3483	-0.32513	-0.31644	-0.31644	-0.2824	-0.3092	-0.30413
	fly 44	-0.00964	-0.05159	-0.09499	-0.13549	-0.17888	-0.22228	-0.26567	-0.30858	-0.35198	-0.39537	-0.43877	-0.47975	-0.52266	-0.56606	-0.60945	-0.65284	-0.69624	-0.73963	-0.78303	-0.82642	-0.86982	-0.91321	-0.95661	-1	-0.97782	-0.94793	-0.93587	-0.9243	-0.90501	-0.90839	-0.91948	-0.92044	-0.89778	-0.88669	-0.90116	-0.90598	-0.8891	-0.88621	-0.89537	-0.92237	-0.93973	-0.91803	-0.91996	-0.91996	-0.919	-0.8891	-0.87898	-0.85053
	fly 45	-0.00214	-0.01285	-0.04069	-0.05924	-0.07281	-0.09921	-0.14061	-0.17202	-0.18915	-0.23269	-0.28694	-0.34832	-0.39543	-0.45039	-0.50178	-0.55389	-0.61599	-0.67309	-0.72306	-0.7773	-0.8344	-0.8858	-0.94076	-1	-0.94861	-0.92505	-0.8808	-0.86795	-0.82655	-0.798	-0.76517	-0.73519	-0.70378	-0.70307	-0.68451	-0.6738	-0.70307	-0.71306	-0.69236	-0.65453	-0.61813	-0.59243	-0.55817	-0.54176	-0.54461	-0.54461	-0.5339	-0.5232
	fly 46	0	-0.01053	-0.03725	-0.08583	-0.14899	-0.19676	-0.26478	-0.3336	-0.39271	-0.45911	-0.52713	-0.5919	-0.65425	-0.7166	-0.77895	-0.83644	-0.8915	-0.95628	-1.02348	-1.08421	-1.09798	-1.06397	-1.03563	-1	-0.92874	-0.8583	-0.78542	-0.71255	-0.63968	-0.58543	-0.54575	-0.4753	-0.41943	-0.37733	-0.31174	-0.23887	-0.17409	-0.13522	-0.08259	-0.07854	-0.03482	0.005668	0.023482	0.034818	0.040486	0.048583	0.042915	0.042915
	fly 47	-0.01084	-0.05058	-0.09321	-0.13223	-0.17124	-0.20737	-0.24783	-0.29046	-0.31792	-0.35549	-0.3974	-0.43497	-0.47616	-0.52095	-0.56214	-0.61272	-0.65896	-0.70737	-0.76156	-0.79769	-0.85188	-0.89884	-0.95159	-1	-0.94942	-0.88873	-0.82803	-0.78035	-0.73049	-0.67197	-0.63295	-0.59465	-0.56792	-0.5896	-0.59682	-0.60477	-0.61055	-0.61922	-0.62283	-0.62428	-0.60694	-0.58743	-0.5672	-0.5802	-0.59321	-0.6091	-0.61488	-0.61488
[truncated: 24 more columns]

## Sheet: Fig 5M
		30d				30d+Spd
	age	6 h	12 h	24 h		6 h	12 h	24 h
	fly 1	211	332.5	402.5		164	163.5	185.5
	fly 2	123	133	178.5		192	288.5	435.5
	fly 3	79.5	31.5	13.5		176.5	222.5	230.5
	fly 4	22.5	-18.5	-71		239.5	322	323
	fly 5	163.5	201.5	265		208.5	256	460
	fly 6	282.5	420.5	488		250.5	292.5	409.5
	fly 7	160.5	314	377		236	301	416.5
	fly 8	199	262.5	240		137.5	263.5	297
	fly 9	135	134	160.5		212	294	298.5
	fly 10	188.5	240	257.5		316	299.5	394.5
	fly 11	209.5	309.5	341		123.5	124	176
	fly 12	140.5	259.5	422		188.5	277.5	346.5
	fly 13	243.5	332	439		239	360.5	457
	fly 14	289	466.5	550		103	142	80.5
	fly 15	106.5	170	193		338	551	673
	fly 16	140.5	136	134		14.5	56	198
	fly 17	97.5	251	263		248.5	328	363.5
	fly 18	73	46.5	204.5		116	161.5	218.5
	fly 19	208.5	259	324		258.5	402	479.5
	fly 20	120	119.5	-22		245	388.5	363
	fly 21	142.5	173	289		160.5	258.5	354.5
	fly 22	85.5	113.5	154		93.5	261.5	307
	fly 23	165.5	273.5	457.5		82	138.5	182.5
	fly 24	159.5	132	59.5		141.5	211.5	295
	fly 25	207.333	285	436.333		253.5	418.5	473
	fly 26	228.667	278.333	331.667		263	313	528
	fly 27	29.6667	29	44		182.333	245.333	308.333
	fly 28	89	99.3333	100.333		108.333	150.333	196.667
	fly 29	60.6667	135	151.667		271.667	335.667	506.667
	fly 30	151.333	184.333	298.333		107	183.667	231
	fly 31	130.333	267	451.667		163.667	226	424.333
	fly 32	179.333	220.333	293.333		197	306.667	344.333
	fly 33	167.333	279.667	297		84.6667	143.667	210.667
	fly 34	152.667	264.667	385.333		113.667	176.667	258.667
	fly 35	66.3333	-44.3333	-204.667		313.667	458	646
	fly 36	114	97.6667	64.6667		51	72	139.333
	fly 37	220.333	252	386.667		218.333	341.667	315
	fly 38	208.667	324	345.333		200	227	260.333
	fly 39	219	249.333	133.667		128.667	162.333	172.333
	fly 40	60	87.6667	216.333		183.333	280.333	311.667
	fly 41	53.6667	99	229.667		191.667	276	254.333
	fly 42	226	385.333	453		272.667	403	478.333
	fly 43	174.333	292.333	278.333		224.333	320.333	416
	fly 44	250.667	330.333	297		65	103.333	102
	fly 45	81	152	217.333		152.333	222.667	229.667
	fly 46	204.333	218	382		313.333	429.333	540.667
	fly 47	182.333	177.333	246		182.333	177.667	255.333
	fly 48	97	124	251
	fly 49	65.6667	-78	-201.667
	fly 50	215.333	238.333	231.333
