# Supplementary material for: A brain-wide form of presynaptic active zone plasticity orchestrates resilience to brain aging in Drosophila
Source: PLoS Biol. 2022 Dec 5;20(12):e3001730. doi: 10.1371/journal.pbio.3001730 (PMC9721493; doi:10.1371/journal.pbio.3001730)
Supplement: S6 Data — (XLSX) [file pbio.3001730.s013.xlsx]

## Sheet: Fig 6B
	STM				1h MTM				3h MTM
	5d	20d	30d		5d	20d	30d		5d	20d	30d
	60.25	55.5	42		77.1	22.3	43.7		16.7	26	9.7
	63.8	44.1	24.4		55.4	18.2	38.7		46.2	36.6	-7.1
	58.55	47.1	55		56	12.3	28.2		18.4	39.7	11.2
	66.65	48.9	37.8		66	13	25.5		34.2	40.3	-8.2
	55.8	52.8	23		12.8	44.5	16.8		24.5	10.3	-18.1
	61.2	67.4	40.6		5.8	29.5	23.3		42.1	21.6	2.4
	63.45	41.7	13.9		78.3	54.4	19		36.4	26.1	-1.3
	71.35	35.4	24.7		72.4	42	7.1		32.7	27.6	10.4
	62.1	53	19.2		64.3	41.7	15.8		31.5	43.4	28
	66.2	8.8	20.5		53.1	41.2	18.4		21.8	25.8	11.9
	60.6	52	26.3		77.6	36.4	18.8		29.4	28.7	7.4
	72.6	61.35	11.9		73.9	29.3	1.6		44.4	29.4	19.8
	64.2	40.15	42.1		52.1	35.8	13.5		28.5	30.4	10.2
	71	46.5	27.6		50.1	36	13.7		34.7	15.1	5.4
	47.8	39.2	41.9		63.1	29.4	20.5		37.9	50.6	13.3
	47.4	50.4	43.6		46.8	25.9			1.3	23.6	-14.2
	76.15	62.25	45.4		60.5	44.5			38.7	38.9	-0.2
	70.15	58.3	45.4		63.6	21.8			50.3	30.4	10.7
	54.75	59	46		34.3	14.1			72.2	40.6	13
	62.15	58.05	36		17.3	22.6			65.1	33.4	18.6
	63.6	43.2	41.7		54.6	45.2			48.2	22.5	18.1
	42.2	54.01	20.6		62.4	36.1			50.3	10.7	32.4
	17.03	13.7	35.6		44.5	47.1			40.7	-20.6	22.1
	40.95	55.5	53		59.5	16.9			44	15.5	9.3
	34.02	44.1	21.2		63.6	13.2			42.4	3.1	30.8
	55.15	47.1	55.8		69	-10.3			53.1	15.4	-2.8
	66.2	48.9	52		68.9	-4.4			37.1	53.7	2.9
	70.45	52.8	29.3		71.1				37.9	-19.4	34.6
	71.55	67.4	40.5		77.5				45.6	7	18.5
	53.35		57.3		69.5				24.9	-8.7	22.9
	46		58.9		50.7				50.1	-2.3	12.8
	44.4		50.4		39.4				42.5	1.4	20
	54.6		35.3		19.1				32	31.5	18.3
	56.6		41		18.9				19	16.3	8.1
	49.2		2		61.1				34.8	20.9	5.3
	56.3		24.2		51.5				31.1	31.2	3.2
	62.1		14		46.3				41.1	44.3	30.7
	66.2		37.4		47.2				44.8	3.6	18.9
	60.6		25						30.2	0.4	7.1
	72.6		21.8						23.2	22.5	11
	70.6		36.5						41	6.8	12.1
	39.7		31.9						21.8	8	-10.5
	47.9		22						34.9	27.3	3.6
	51.4		25.2						46.9	25.6	18.8
	44.5		31						25.7	25.3	2.4
	59.5		26.1						40.6	4.9	18.8
	51.1		40.9						20.3	34	29.7
	71.1		39.2						13.1	20	-11.7
	48.6		25.8						41.1	11.7	10.9
	57.2		32.1						38.1	4.2	1.5
	73.8		30.3						31.9	5.1	16.1
	49.1		41.8						21.3	-1.5	16.6
	46.4		32.7						36.9	4.3	-9.2
	73.5		34.6						48.1	12.9	-2.5
	66		29.1						24.2	-1.2	21.1
	68.6		58.2						41.6	27.1	24.3
	56.6		43.3						28.3		15
	60.6		30.5						61.9		22.7
	68.8		42.1						28.5		14.2
	67.8		27.4						34.7		22.5
	43.6		28.7						37.9		13.3
	60.8		15.9						1.3		-14.2
	57.3		27.4						38.7		-0.2
	72.5		32.5						50.3		10.7
	70.9		33.9						16.7		13
	61.9		29.2						46.2		18.6
	67.1		11.7						18.4		18.1
	70.5		39.9						34.2		32.4
	61.6		45.5						24.5		22.1
	59.7		36.5						42.1		9.7
	70.3		60.2						36.4		-7.1
	52.7		38.5						32.7		11.2
	42.5		26.4						31.5		-8.2
	71.6		42						21.8		-18.1
	35		46.1						26.8		2.4
	51		54.3						32.6		-1.3
	42.6		44.9						29.4		10.4
	44.4		56.35						44.4		28
	42.2		28.45						30.2		11.9
	31.2		41						4.1		7.4
	46		48.55						34.5		19.8
	56.6		24.25						19.3		10.2
	54		31.2						20.1		5.4
	52.3		44.7						34.6		19.6
	67		54.45						34.9		17.1
	48.1		45.75						45.7		15.7
	41.5		48.25						30.7		12
	61.9		58.6						45.5		12
	63.9		52.4						51.3		11.2
	66.5		41.1						79.6		22.5
	60.4		28.45						63.3		33.2
	59.1		47.75						81.7		29.5
	52.2		50.4						38.5		13.5
	66.2		40.15						32.7		19.6
	37.4		37.65						35		17.1
	55.7		50.5						30.3		29.5
	71.3		32.55						42.4		13.5
	61.7		59.85						41.7
	44.4		69.2						32.7
	58.5		69.65						35.2
	67.4		34.5						30.2
	39.4		28.9						35
	61.1		36.7						30.3
	33.1		44.2						42.4
	60.5		48.1						41.7
	59.7		50.4						32.7
	51.9		35.3						35.2
	56.9
	57.9
	36.4
	58.9
	64.7
	45.7
	72.7
	60.1
	82.9
	60.1
	76.7
	71.8
	76.4
	72.2
	76.6
	72.2
	58.1
	47.8
	55.15
	66.2
	70.45
	71.55
	53.35
	56.95
	60.25
	63.8
	58.55
	66.65
	26.76
	55.8
	61.2
	63.45
	71.35
	51.75
	55.55
	85.1
	68.6
	58.6
	81.8
	71.55
	52.45
	62.9
	58.4
	60.9
	51.5
	71.3
	73.3
	59
	73
	68.9
	52.5
	75.4
	62.9
	59.6
	63.2
	51.5
	60.9
	61.6
	59.7
	58.4
	60.9
	51.5
	71.3
	73.3
	59
	73
	52.9
	51.9
	50.8

## Sheet: Fig 6D, 6F-6H, 6J
	Fig 6D
	STM			1h MTM
	Ctrl	0.025THIP		Ctrl	0.025THIP
	54.7	57.9		18.7	26.6
	53.2	50		48	34
	32.3	14.9		54.7	41.8
	48.9	61.2		42.7	31.8
	55.6	65.5		46.8	43.5
	53.2	55.2		31.6	43.4
	63.1	54.1		37	32.3
	75.8	59.2		25.2	32.5
	64.6	54.5
	64.5	62.5
	62.9	62.9
	57.7	71.6
	65.5	65.4
	Fig 6F						Fig 6G			Fig 6H
	STM			1h MTM			STM			STM
	Ctrl	0.025THIP		Ctrl	0.025THIP		Ctrl	0.05THIP		Ctrl	0.1THIP
	41	23.9		32.2	25.7		29.6	41.7		40.5	27
	35.3	36.5		16.9	22.3		38.4	34		41.9	19.7
	34.4	23.3		25.8	10.9		27.7	29.4		34.6	30.3
	42.2	36.8		22.1	24.4		29.4	32.3		28.9	21.6
	26.2	43.8		35	26.7		35.3	27.6		23.4	35.3
	31.8	30.4		29.3	31.5		25.8	37.7		1.8	18.6
	34.8	37.8					23.3	43.2		31.3	34.7
	36	30.4					29.4	27		23.6	27.4
	31.4	27.8					28	48.2
	24.2	46.1					28.4	45.5
	48.5	40.7					33	41.1
	34.1	43.2					47.4	47.8
							36.9	30.2
							44.5	49.7
	Fig 6J
	STM
	Ctrl	0.05THIP
	40.4	35.5
	26	29.7
	30.2	33.5
	29.2	28.2
	26.9	38.9
	43.9	49.9

## Sheet: Fig 6L, 6N-6P, 6R
	Fig 6L
	STM			1h MTM			1h ARM			1h ASM
	Ctrl	0.05THIP		Ctrl	0.05THIP		Ctrl	0.05THIP		Ctrl	0.05THIP
	30.6	28.7		26.5	19.5		16.3	20.6		0.7	14.7
	39.8	38.4		20.1	33.8		22	19.8		1.5	9
	22.1	30.2		21.8	28.8		11.5	22.3		-1	19.5
	24.5	28.8		25.9	34.1		11.6	31.8		-10.5	19.4
	29.9	19.8		19.1	30.7		15.6	24.5		-3.2	15.4
	26.4	30.3		20.8	26.1		25.8	21.1		0.2	5.2
	20.6	26		19.3	24.8		20.5	25		-3.7	10.5
	26.1	34.1		17.9	32.4		19.5	23.7		-2.4	11.5
	13.6	27.2		22.7	33.6		9.8	23.1		-1.8	21.2
	27.6	23.8		24.2	31.3		17	26.7		-5.4	14
	32.9	29.7
	28.3	24.3
	Fig 6N
	STM			1h MTM			1h ARM			1h ASM
	Ctrl	0.1THIP		Ctrl	0.1THIP		Ctrl	0.1THIP		Ctrl	0.1THIP
	22.9	46.7		17.9	34.6		20.7	26.5		-6.4	11.15
	28.4	26.5		20.2	33.5		13.7	21.7		-1.6	18.15
	27.1	36.6		24.7	25.5		19.8	18.8		1.3	12.05
	28.4	40.8		19.9	34.4		11.3	28.7		-8.6	20.55
	22.7	51.1		15.1	32.1		23.6	27.7		-7.6	8.25
	32.1	50.5		20	29.2		12.9	22		-1.9	18.95
	37.5	37.9		25	32.4		22.7	19.2		0.9	9.15
	33.7	35.6		15.5	31.6		16	26.9		-6.8	15.85
	27	27.9		21.6	28.4		16.6	28.3		-8.2	15.25
	32	31.9		23.1	21.8		21.3	21.7		-1.6	10.55
	23.4	34.3
	28.6	38.6
	29.6	35.8
	24.4	37.8
	30.8	36.7
	24.9	28.8
	Fig 6O			Fig 6P
	Ctrl	0.05THIP		Ctrl	0.05THIP
	44.6	49.5		51.9	35.5
	39.1	53.2		31.9	51.2
	42.1	40.5		47	43.2
	44	46.1		43.2	47.6
	54.1	41.3		60	42.3
	56.9	43.9		58	46.5
	56.3	40		48.1	48.9
	41.9	37.9		39.1	42.8
	Fig 6R
	30d Ctrl	30d+0.1THIP		50d Ctrl	50d+0.1THIP
	25.6	36.6		13.8	21.9
	21.8	33		18.4	18.8
	25.2	28.6		23.4	12.2
	29.7	38.5		14.9	18.7
	26.4	33.7		17.6	20.7
	24.3	29.7		13.8	14.1
	34.7	34.7		19.4	19.4
