# Supplementary material for: A brain-wide form of presynaptic active zone plasticity orchestrates resilience to brain aging in Drosophila
Source: PLoS Biol. 2022 Dec 5;20(12):e3001730. doi: 10.1371/journal.pbio.3001730 (PMC9721493; doi:10.1371/journal.pbio.3001730)
Supplement: S7 Data — (XLSX) [file pbio.3001730.s014.xlsx]

## Sheet: Fig 7D
		5d Ctrl	5d+0.1THIP	30d Ctrl	30d+0.1THIP
	brain 1	1.11364	0.862608	1.30993	1.08292
	brain 2	0.993918	0.91513	1.22308	1.03857
	brain 3	1.03394	0.785369	1.4248	0.999468
	brain 4	0.939568	0.878461	1.29914	0.951789
	brain 5	0.952016	0.910083	1.20417	1.09534
	brain 6	0.995751	0.850409	1.32095	0.728771
	brain 7	1.15374	0.8662	1.12723	1.02748
	brain 8	0.964669	0.87961	1.14945	1.07583
	brain 9	0.999161	0.736662	1.32657	0.946826
	brain 10	0.8536	1.21233	1.41032	0.818401
	brain 11	1.16259	1.09209	1.50698	1.33523
	brain 12	0.914488	1.28574	1.29788	1.14884
	brain 13	0.909716	1.08136	1.14621	1.35884
	brain 14	1.03926	1.49623	1.50064	1.40474
	brain 15	1.00128	1.47585	1.45884	1.12854
	brain 16	0.690535	1.30885	1.61908	1.48123
	brain 17	1.06627	1.46166	1.39724	1.22701
	brain 18	1.02619	1.04438	1.25761	1.36133
	brain 19	0.969918	1.05108	1.18291	0.941872
	brain 20	1.21976	1.0199	1.09155	1.03373
	brain 21	0.933624	0.987395	1.18923	0.967197
	brain 22	1.05964	0.912799	1.13216	1.02463
	brain 23	1.00163	0.867872	1.18336	1.01418
	brain 24	1.04221	0.945694	1.2584	1.17055
	brain 25	0.962905

## Sheet: Fig 7F
			bin 1	bin 2	bin 3	bin 4	bin 5	bin 6	bin 7	bin 8	bin 9	bin 10	bin 11	bin 12	bin 13	bin 14	bin 15	bin 16	bin 17	bin 18	bin 19	bin 20	bin 21	bin 22	bin 23	bin 24	bin 25	bin 26	bin 27	bin 28	bin 29	bin 30	bin 31	bin 32	bin 33	bin 34	bin 35	bin 36	bin 37	bin 38	bin 39	bin 40	bin 41	bin 42	bin 43	bin 44	bin 45	bin 46	bin 47
	30d Ctrl	fly 1	44	25	18	18	12.5	18	17	12.5	17.5	12.5	6	5.5	7	8.5	5.5	3.5	2	5	5	14.5	3.5	12	18	30	43.5	14	11	7	2.5	3.5	11	10	10.5	6	8.5	12	1.5	10	6.5	0	0	6	3	4	2	0	0
		fly 2	43	6	8.5	7.5	2.5	6	12.5	8	10	5.5	10.5	0	2	0	1	0.5	2.5	3.5	3	14.5	8.5	23	27.5	32	37.5	20	8.5	10.5	0.5	2	1.5	2	0	1	2	0.5	0	0	0.5	0	0	0	0	0	3.5	0	0
		fly 3	37.5	29.5	23.5	29.5	17.5	21.5	19	17	17	18.5	17.5	14.5	15.5	15.5	15.5	12	18	18	14.5	13	11	6.5	19.5	24.5	49	30	13.5	22.5	18.5	22	19	12	20.5	17.5	4	3	4.5	4	1	10.5	4	0	10.5	0	10.5	0	0
		fly 4	35	18	19	16.5	5.5	7	16.5	16.5	10.5	13	24.5	17	11	12	2	0	11	14	4.5	11.5	11.5	10.5	23.5	15	22	30	42.5	19.5	20.5	0	0	14	0	0	0	13	20.5	0	0	12	1.5	15.5	8.5	1	0	0	0
		fly 5	47.5	17.5	14	25.5	15	18	17	14	21	17	17	14.5	14	8.5	4	7	3.5	7.5	7	11.5	14	18	13	14.5	45	24	11	8	6	2.5	0	0	2	0	0	0	0	0	0	0	0	0	0	0	0	0	0
		fly 6	30	14.5	11.5	8.5	13.5	22	15.5	19	24	15.5	18	25.5	22.5	6.5	24	8.5	19.5	52.5	8	29	17.5	22.5	29	29	23.5	4.5	15	4	13	5	0	13	10.5	0.5	30	0.5	14	0	1.5	3	24	4	1	0.5	0.5	10.5	0
		fly 7	28.5	18.5	8.5	2	8.5	10.5	14.5	16	14	10.5	10	13	9	10.5	5	15.5	8	14.5	11	10.5	6	13.5	12.5	16.5	26	11.5	7.5	0	11.5	2.5	0.5	0	2	1	5.5	18.5	6	8.5	6	0	0	0	0.5	0	0	0	0
		fly 8	36	22	20	23.5	12.5	7.5	7	8.5	3	0.5	12	6	13	0	3.5	4.5	3	8.5	1.5	21	12	17.5	12.5	23	19	7	1.5	0	0	0	0	0	0	6.5	2	0	0	0	0	3	0	0	0	0	0	0	16
		fly 9	65	14	22	8.5	9	9.5	26.5	13	15	20	14.5	11.5	14	6.5	6	9.5	24.5	5.5	19	23.5	14	29	32.5	41.5	46	17	7	4.5	10.5	2	2	3	0	0.5	0	6.5	0	0	0	0	0	0	0	0	25.5	1.5	13.5
		fly 10	36	21	19.5	8.5	8.5	21.5	0	16	5.5	12.5	17	4	41.5	5.5	1.5	5	13.5	20.5	16	29	23	20.5	23.5	25	51.5	5.5	2	3.5	0	0	0	0	0	0	0	0	0	3.5	9	3.5	13	0.5	7	0	0	0	0
		fly 11	54.5	28.5	16	10	11	24	10	17	9	7.5	7	7	6.5	5.5	4	10.5	7.5	3.5	10.5	12	19.5	13.5	9	21.5	41	33	14	8	6.5	4	23	9	18	8.5	3	11.5	5	2	6.5	0	4	2	0	0	0	15.5	0
		fly 12	52	37	20	14.5	66.5	26.5	20.5	17	11	15.5	18	21	19.5	16.5	17	25.5	15.5	10	16	15.5	7	17.5	25.5	23	36	11.5	16	3.5	0.5	0	6	8	12.5	0	0	0	0	15	0	0	0	0	0	1.5	0	0	0
		fly 13	10.5	10	2.5	0	14.5	11.5	16.5	24	12.5	7.5	18	14	24	3	7	12	7.5	9.5	15	12	10.5	16	30.5	16.5	26	0	0	0	1	0	2	0.5	2	1.5	0	0	0	0.5	0	0	0	0	6	1.5	0	0	0
		fly 14	40	21	16.5	12.5	12.5	10.5	17	14.5	9.5	17	13	11	19.5	10	13.5	12	13.5	9	16.5	9.5	12.5	12	10	16.5	12.5	11	6.5	0	0	0	0	0	1	14.5	7	7.5	9.5	0	0	7	11	0	10	8	4.5	0	0
		fly 15	73.5	35.5	18	36.5	17.5	15	43.5	19.5	31.5	21	18.5	59	10	15.5	12	4	10	4	3.5	16.5	20	23	27	29.5	43.5	31.5	7.5	5	8.5	2	2.5	2	6.5	9.5	4.5	7.5	10	31	16.5	15	41	27	25	15.5	7.5	0	0
		fly 16	53	26.5	12.5	15.5	15.5	0.5	17	11.5	14.5	11.5	14.5	6.5	3	7.5	8	7	7	3.5	15	6.5	25	8	22.5	25	13.5	8	8	6.5	4.5	21	0	0	0.5	19	12.5	16	3.5	27	19.5	6	9	2	0	11	2	4	3
		fly 17	45.5	27.5	12.5	14.5	11.5	4.5	16.5	11.5	16.5	13	19.5	5.5	5.5	10.5	11	6.5	8.5	14	11	4.5	11	12.5	21	23	38.5	13.5	4.5	0	4	18.5	0	9.5	1.5	1.5	9	2	1	19.5	0	0	0.5	0	0	2.5	0	0	9
		fly 18	39.5	20	19	18	15.5	21	11.5	23.5	16.5	18	9	20	20	22.5	17.5	40.5	17	15.5	18.5	23	27.5	23.5	10.5	11.5	49	19	9.5	8	2.5	2.5	3.5	9.5	2.5	3	15	0.5	6	7	0	0	0	0	0	12	7.5	2	4.5
		fly 19	55.5	7	38.5	11.5	13	9	13.5	13	14.5	19	11.5	14.5	16	7.5	0	1	2.5	7.5	7.5	8.5	12	18.5	17	22.5	37	9.5	12.5	8.5	11	8	3	10	6.5	2.5	5.5	0	0	0	0	3	0	0	4.5	0	11.5	0	0
		fly 20	44.5	46.5	11.5	22	8	11	13	18	17.5	11.5	26.5	5	21.5	12.5	12.5	12	11.5	9.5	15	31.5	13.5	15.5	24	33	40	20	12.5	3	1	0	0	0	0	0	0	0	0	0	0	0	0	0	0	0	0	0	0
		fly 21	18	31	18	19	8.5	14	25.5	12	18	9.5	18	12	26.5	14	10	12	18	20	12.5	15.5	12	21	21.5	21.5	34.5	7.5	11.5	2	0	7	2	2	0	0	2.5	6.5	2	1	0	0	3.5	2.5	20.5	3	0	0	0
		fly 22	46	21.5	13.5	14.5	13	18.5	10	12	7.5	5.5	11	3.5	5	9.5	5	11	2.5	3.5	4	15	12.5	12.5	13.5	12	39	17.5	16	13.5	17	13	21	0	0	0	13.5	10	7.5	7.5	1	5.5	6	6	19.5	4	0	21.5	1
		fly 23	103.5	37	32	14	21	16.5	37	11.5	9	8.5	9.5	2	3	3.5	3	4	1.5	6	9	10	18.5	7	25.5	20	21.5	3	12.5	31	29.5	23.5	28.5	12	3.5	23.5	5.5	8	5	8	11	3.5	10.5	0	0	0	0	0	0
		fly 24	25	59	29	19.5	8	10.5	3	9.5	8	29.5	10	25	20	1	14.5	3	9.5	1.5	11	4.5	23.5	17.5	19	22	14.5	25.5	24.5	27	12.5	8.5	0	0	0	0	0	0	0	0	0	0	0	0	0	0	0	0	0
		fly 25	45	19.5	11.5	15	21.5	28	11	16	17.5	25.5	15.5	25	23	27	22	24.5	16.5	27	30.5	31	20	36	36.5	42.5	52	22.5	16.5	13	5	3.5	0	3	5	0	0	0	1	8.5	0	0	1	5.5	0	0	0	0	0
		fly 26	36	11.5	6.5	12	12	21	31	15	4.5	18	13	9.5	15	18	25	17	9.5	5.5	4.5	13.5	11.5	10.5	8	15	36.5	39.5	31.5	29	0	0	12	11	0	24.5	12	29.5	4	24	0	7.5	0	0	0	1	0	2	0.5
		fly 27	30.5	16	10	10.5	9.5	16.5	15	2.5	21	13	42	16	16.5	6	19	16	17	12	21	18.5	20	20.5	19	16	30.5	12	10	0	0	0	21.5	0	0	0	0	0	23.5	0	0	0	0	0	0	0	13	13	0.5
		fly 28	0	15.5	13.5	8	0	13	15	14	11.5	27.5	21	11.5	12	8	6.5	13	20.5	12	13.5	6	35.5	19.5	11.5	21.5	14.5	19	8.5	3	0	11	3	0	7.5	0	0	0	0	0	0	0	0	0	0	0	0	0	0
		fly 29	33.5	15.5	10.5	24.5	8	19.5	10	3.5	11	10.5	10.5	5.5	7.5	2.5	1	6	8	15	0.5	6	6	10.5	18	16.5	33	9.5	2	2.5	0	0.5	14.5	0	0	0	0	0	0	0	0	0	0	0	0	0	0	0	0
		fly 30	44	42.5	24	36	16.5	25.5	20.5	19	13.5	16	23	17	7.5	22.5	11	22.5	21	19	9	8	24	17.5	22	30.5	21	9	17	13.5	7.5	15	13	22	7	10.5	5.5	14.5	4.5	7.5	1	2	0	0	0	0	0	0	0
		fly 31	20	15.5	12.5	6	5	5.5	6	6	5	6	7.5	5.5	7	5	6.5	4	10.5	8	3	3	3	9	13.5	19	13.5	7.5	1.5	2	0	2	3	0.5	2	0.5	0.5	7	7.5	0	4	1	1	0	3	0	5	0.5	0
		fly 32	48.5	17	20	6	9.5	4	0	13.5	17.5	14	8.5	9.5	13.5	5	16	9.5	15	29.5	10	8.5	15.5	15.5	16.5	24	32.5	15	5.5	14.5	20.5	23	14	19	17.5	12.5	8.5	1	0	15	0.5	1.5	1.5	8	0	0	0	0	0
		fly 33	53.5	16	36	10	2	18.5	8	4	11.5	25	5	8	14	9	0	15	18	8	4.5	12.5	6	11.5	6	12	16.5	24	6.5	1.5	10	5	3.5	18	18	7	0	0	0	0	7	6.5	15	8.5	32	6	0	0	0
		fly 34	27.5	13	6	13.5	11	1	3.5	11.5	4.5	5.5	6.5	12.5	5.5	12	2	3.5	8	9	4.5	6	4	14	13.5	18.5	26.5	13	1.5	0	0	0	0	0	0	0	0	0	0	0	0	0	0	0	0	0	0	0	0
		fly 35	24.5	10.5	6	15	1.5	38	11.5	11.5	17	16.5	13	11.5	10.5	10	10	15.5	18	22.5	9.5	17	21	17.5	22.5	25.5	26	30	21	19	19.5	20.5	18	22.5	12	15	6.5	23.5	6	6.5	2.5	3	1.5	3	0	0	0	0	0
		fly 36	49.5	34.5	6	14.5	26	5	11.5	8.5	16	21	5.5	19.5	6	6.5	8.5	14.5	19	21	10	15.5	10.5	8.5	14.5	19.5	13.5	16	7.5	4	0	5	1.5	21.5	3	4	0	13.5	2	0	0.5	0	1.5	9	0	3	0	3.5	18.5
		fly 37	64.5	21	17.5	14.5	16.5	19.5	16.5	27.5	8.5	9.5	13	6	20	6	32	21.5	12	28.5	19	2.5	22.5	14.5	21.5	27	18	15.5	9.5	2	8.5	0.5	6.5	2	0	2.5	5.5	0.5	0	2	1.5	0	0	0	0	3	1.5	0	0
		fly 38	37.5	10	6.5	2	27	15.5	0	8.5	9.5	8	16	12	17.5	5.5	8.5	21	11.5	10	11	10.5	20.5	17	19.5	17.5	22	15.5	23	6	32.5	1.5	3.5	16	0.5	0	0	0	0	0	0	0	0	2.5	22.5	0	0	0	0
		fly 39	16	17	2	4	8.5	6.5	6	4.5	7.5	9	3	15	0.5	3.5	8.5	14	10.5	11.5	6	24	7	12.5	14	16.5	38.5	31.5	18.5	6	1.5	3	1	0	0	0	0	0	0	0	0	0	0	2	0	0	0	0	0
		fly 40	10.5	24.5	9	5.5	18	0	3.5	24.5	5	11	3	12.5	18.5	3.5	4.5	8.5	6.5	4.5	8.5	4	12	11.5	11.5	15	20.5	0.5	0	0	0	0.5	0	0	0	0	0	0	0	0	0	0	0	0	0	0	0	0	0
		fly 41	0.5	8	2.5	9	4.5	14.5	29	7.5	6	6	3	6.5	1.5	9	5	3.5	6	7.5	5	11	8.5	6	13	13.5	40	10.5	5	3	0	3.5	0	3	5	0	0	3.5	2.5	0	0	7	0	0	2	0	0.5	0.5	0
		fly 42	28	9	10.5	2	11.5	6	5	4	6	5	6	5.5	9.5	5	3.5	6	10.5	12	7	6.5	5.5	10	10.5	18	18.5	4	0	0	0	0	0	0	7.5	3.5	1.5	3.5	8	5	2	0	0	0	0	0	0	14.5	3
		fly 43	44.5	25	13	21.5	9.5	11.5	23.5	13	8	10.5	6.5	24	7.5	7.5	1	8	18	11	9.5	13	17	17	13	8.5	18.5	9.5	3.5	0.5	0	0	0	8	3.5	14.5	3.5	0	24.5	0	5	6.5	1.5	18.5	0	0	3	2	0
		fly 44	29	25	24	19.5	8	23	10.5	12.5	14.5	28.5	18.5	6.5	24.5	7	7	5	11.5	22	22	1	4.5	10	28.5	29	33.5	20	1	1	5	3.5	0	0	0	0	0.5	1	0.5	1.5	0	3.5	2.5	4.5	0.5	17	42	22	21
		fly 45	32	21.5	10.5	10	5	5	21.5	8	1.5	11	10	9.5	15.5	6	5.5	3.5	16	8.5	4	6.5	3.5	13.5	8.5	14	27	18.5	21.5	15.5	0	4.5	6.5	11.5	0	1	0	4.5	0	0	0	6.5	0	0	0	1.5	0	4	0
		fly 46	25.5	15.5	18.5	49.5	2.5	0	23	27.5	24.5	16	4.5	16	18.5	25.5	19	11.5	14.5	25.5	15	15	12	18.5	14.5	33	49	18	14.5	9	12	15	9.5	11.5	0.5	0	11	0.5	0	0	0	0	1.5	0	9.5	3	0	11.5	0
		fly 47	16.5	13.5	5.5	1.5	10	0.5	7.5	0	1	4	7	13.5	3	6	2	7.5	6	6	20	6	7.5	3.5	10	14	10	17	0	0.5	2	9	0	0	0	4.5	0	10	0	0	6.5	0	0	0.5	0	5	0.5	0	0
		fly 48	38.5	14	7	8.5	13	8.5	8.5	12	5.5	5.5	9	4	8	5.5	6	5	6	8.5	4.5	9.5	7	8.5	53	12	26	18.5	2	0	0	0	0	0	0	0	2.5	3	0	3	9.5	0	0	1.5	26.5	23	16	3.5	11
		fly 49	33.5	21.5	12.5	10.5	16	15	25.5	9	6.5	11.5	7	5.5	6.5	13	12	10.5	8	12	13.5	11.5	7	13.5	37	30.5	61.5	30.5	12.5	0	0	0	0	0	0	0	4	12.5	0	0	0	0	0.5	9.5	13.5	0	0	0	0
		fly 50	35.5	19.5	15.5	3.5	3	10.5	13	4	15	8.5	11	12	8.5	8	0	5.5	16	10	11.5	8.5	2	22	13	23	6	9.5	1	0	0	5.5	4.5	4	0	1	0	0	0	0	1	0	0.5	0	0	7.5	0	0	0.5
		fly 51	35.5	24	10.5	7.5	8	7	5	18.5	8.5	11	10.5	6.5	9.5	8.5	3.5	6.5	3.5	4.5	1	6.5	4	6.5	5	13	16.5	2.5	14	0	11.5	1.5	4.5	4	0	1.5	1.5	33	7.5	3.5	0	6	0	7.5	15	0	0	0	0
		fly 52	34.5	23.5	16.5	20.5	15	24	15	7.5	32.5	19	7	8.5	4.5	2	3.5	9	2	5	7	9	5.5	9	18.5	18	26	15	6	3.5	2	2	1	0	0	0.5	2	0	0	0	0	0	0	0	0	0	0	0	0
		fly 53	1	0.5	18	22.5	31	29.5	23	21	22	21.5	5.5	18.5	20	11.5	9.5	6	8.5	2.5	10.5	3	15	17.5	18.5	28.5	42	27.5	6.5	0	0	0	0	0	1.5	0	0	0	0	0	0	0	0	0	0	0	0	0	0
		fly 54	10	9.5	16.5	0	0	16	29	2	22	22.5	12.5	23	12.5	19	8.5	13	3	15	25	13	16	26.5	23.5	25.5	45.5	19	14.5	2	1	0	0	0.5	0	0	0	0	0	0	0	0	0	0	0	0	0	0	0
		fly 55	9	2.5	16	13	15.5	17.5	28.5	11	2.5	16.5	18	11.5	28.5	15.5	5	11.5	17.5	18.5	14.5	9.5	24.5	11.5	34	31.5	41	4	3	0	0	0	0	0	0	0	0	2	0	1.5	0	0	6.5	5.5	7.5	2	0.5	0	1.5
		fly 56	27	34	14.5	22	6.5	18.5	11	12.5	32.5	5	9.5	10	8	5.5	10	18	20	5	10.5	9.5	15	9	25.5	20.5	47	20.5	8	1	0	0	0	0	0	0	0	0	0	0	0	0	0	0	0	0	0	0	0
		fly 57	16.5	20	0	0	0	8.5	10.5	21.5	6	5.5	7.5	4	4.5	6	12	3.5	9	1.5	3.5	5	2	5.5	10.5	10.5	43	18.5	3	6.5	2.5	1.5	0	0	0	0	0	3.5	2.5	0	0	1	1	1	14	0	0	0	0
		fly 58	22	17	11	1	4.5	11.5	4.5	7	7.5	8.5	8	2.5	9	8.5	4.5	6	4.5	6	1	6.5	4.5	4.5	9	11.5	13.5	8	0	0	0	0	0	0	1.5	15.5	2.5	3.5	0	0	0	0	0	0	0	0	12	0	0
		fly 59	15.5	13.5	2	6	0.5	10	6	1.5	9	6	4.5	10	1	2.5	10	3.5	17.5	1.5	0.5	6	6.5	14	17	8.5	9	0	0	0	0	0	0	0	0	0	0	0	0	0	0	0	0	0	0	0	0	0	0
		fly 60	44	26.5	11.5	12	9.5	2.5	10	16	6.5	7	10.5	5.5	5	5.5	7	5	2.5	6	5.5	8.5	7	7.5	5.5	13	39.5	14	6.5	9	8.5	3.5	14.5	6.5	4	12	6	0	0	0	0	0	0	0	0	0	0	0	0
		fly 61	24	12	20	11	8	8.5	14.5	6	12	4	13	8.5	7	6	7	4.5	9	9.5	5.5	1	4.5	5.5	12.5	9	39.5	20.5	5.5	1.5	4	11.5	5	5	13.5	6.5	15	6.5	8.5	3.5	0	0	0	0	0	2.5	7.5	11.5	5
		fly 62	10	0	13.5	4	0	1	7.5	11	19.5	14	16.5	8	7.5	13	5	8.5	4.5	5	11	11.5	12.5	9.5	18.5	19.5	37.5	10.5	7	2.5	0.5	1	3	0	0.5	0	0	0	0	0.5	1	3.5	0	0	0	0	1.5	0	0
		fly 63	37.5	19.5	36.5	15	24	12	13	21.5	28.5	19	8.5	17.5	11.5	3	9	7.5	8	5	10	16.5	13.5	13.5	25	27.5	83.5	0.5	1	3	0	0.5	3.5	0	0	0	1.5	3.5	13.5	2	0	0	1.5	27	0	0	3.5	16	0
		fly 64	58.5	24	26.5	30	15.5	26.5	33	14.5	19	14.5	16.5	17	12	10	11.5	25	14.5	15	14	2	15	14.5	24.5	34.5	30	13.5	6	5	5	1.5	0	2	10	8	17.5	2.5	6.5	5.5	1	0	14.5	3.5	0	0	0	0	0
		fly 65	13	44.5	8	0	0	42.5	21	1.5	20	10.5	7.5	23.5	9.5	18	9.5	5	19.5	6.5	8.5	17.5	7.5	13.5	31	17.5	39.5	17	3	0	0	0.5	0	0	0	1	1	1	2.5	0.5	7	0	0.5	0.5	7	4.5	3	2.5	0
		fly 66	43	42.5	23.5	26	13.5	11.5	11.5	2.5	17	7.5	17	18.5	5	7.5	10	14	9.5	7.5	11	5.5	25	9.5	21	24.5	39.5	32	7.5	0	0	0	0	0	0	0	0	0	0	0	0	0	0	0	0	0	0	0	0
		fly 67	1.5	28.5	21	12	4.5	16.5	11.5	6	12	25	24.5	29.5	12.5	12	25.5	16.5	6.5	21	25	5.5	21.5	18	21	25	46.5	27.5	23.5	10	0	0	0	0	5.5	0	0	6.5	5	0	0	0	18.5	0	0	0.5	0	0	0.5
		fly 68	41	19.5	29.5	14	20.5	10.5	12	32	14.5	20	13.5	19.5	14.5	12	12	17.5	10	7	15.5	15.5	5.5	9	15	14.5	40.5	15	4	1	0	0	0	0	0	0	0	0	0	0	0	0	0	0	0	0	0	0	0
		fly 69	61	20.5	19	25	15.5	30.5	24.5	21.5	21	25	21.5	7	31	18.5	25	15	21.5	33	32.5	31	37.5	33	27.5	48	41.5	19.5	17.5	13.5	20	24.5	11	0	0.5	8	6	4	0.5	0	0	1	0	1	1	0.5	5	0.5	0.5
		fly 70	52.5	31.5	25.5	8	22	0.5	21	6.5	1.5	15.5	10.5	4.5	9	7.5	0	4	0	23.5	7.5	13	26	22.5	29	44	18	10	9	5.5	0	0	0	0	0	0	0	1.5	0	1	3	3.5	14.5	0	0	0	0	0	0
		fly 71	53	20.5	43.5	16.5	21.5	17	10.5	21	15.5	14.5	17	11	13.5	6	11.5	3	12	3.5	7	6.5	3	18.5	13.5	19	36.5	18	39.5	8.5	17	4.5	1.5	0	0	0	8.5	13	0	20.5	3.5	0.5	6	0	1.5	5	2	1	0
		fly 72	27	11	16	5	0	9	1.5	0	1.5	2.5	0.5	0	4	6.5	6.5	0	0	9	11.5	6.5	14	20	21	34	14	7	3.5	9	3	3	2	5.5	0	0	0	0	0	0	0	0	0	0	0	0	0	0	0
		fly 73	79	36.5	32	16.5	20.5	15.5	15.5	14	17.5	16.5	16	15.5	4.5	6.5	4.5	19.5	12	8.5	6.5	13.5	14	16	36.5	27.5	20	16.5	17	8.5	33	19.5	12.5	5.5	0	0	8.5	0	0	0	0.5	6	11	10.5	5	0	0	1	0
		fly 74	9.5	7.5	17	5.5	2	13.5	17.5	7.5	8	11	12.5	8	16.5	6.5	6.5	6.5	6.5	13.5	8.5	5	12.5	14	25	28.5	30	8	1.5	1.5	0	0	0	0	0	0	0	0	0	0	0	0	0	0	0	0	0	0	0
		fly 75	18	45.5	23	24.5	7.5	23.5	9.5	8	5	19	5	3	10	3	7.5	0.5	2.5	0	4	2.5	1.5	0	7.5	23.5	12	12.5	4.5	0.5	0	2	0	0	0	0	5	3	0	1	0	0	0	0	0	0	1	0	0
		fly 76	20	16	7.5	33	25	19.5	12.5	18	13	16.5	13.5	20	21	12.5	17.5	20	17	0	3	32	13.5	25.5	25	21.5	33.5	6.5	0	0	0	0	0	0	2	0	0	0	0	0	0	0	0	0	0	0	0	0	0
		fly 77	51	15.5	5	3.5	6.5	8	7	7.5	3.5	8.5	14.5	4.5	1	3	13	6	6.5	4	22.5	8.5	2	3.5	22.5	18.5	14	16.5	1.5	0	2	0	0	0	0	0	0	0	0	0	0	0	0	0	0	0	0	0	0
		fly 78	32.5	27.5	15	8	13	4.5	10.5	10	13	23.5	19	14	10	7.5	5.5	8	11.5	14.5	10.5	9.5	8.5	8	12.5	39	39	9	11.5	3	8	6	27	6	0	0	0	0	0	0	0	0	0	0	0	0	0	0	0
		fly 79	31.5	21	2.5	19	11	16.5	10	17	4.5	4.5	28.5	15	16.5	11	19	21.5	6.5	21.5	11	8.5	3	12	23.5	22	39	5.5	6	2	2	1	1	0	0	0	0	0	0	0	0	0	0	0	0	0	0	0	0
		fly 80	17	8	7	1.5	18.5	2.5	7.5	13.5	13.5	0.5	8	8.5	0	6.5	42	13.5	3	7.5	1.5	9	12	13	20	14	26	4.5	3.5	0	3	4	2.5	0	3	1.5	30.5	3.5	1.5	0	0	0.5	2	18.5	18.5	9	10	0	0
		fly 81	25	23	36	3	21.5	11.5	13	17.5	9	13	5.5	35	7	20	11.5	11.5	14.5	10.5	3.5	17	9.5	18.5	14.5	17	70.5	18	0	6	12	0	5	0	0	16.5	0	0	0	0	0.5	0	0	0	0	10.5	0	0	0
		fly 82	31.5	28.5	20.5	16	7.5	16.5	8.5	12	5.5	6.5	10.5	5	8.5	2	8.5	1	1	5	2	9	8	13.5	13	11	25	4	2	9.5	2	12.5	2.5	5	5.5	0	7.5	0	6.5	0	0	0	0	0	0	0	0	5.5	8
		fly 83	7	2	3	1.5	6.5	4.5	7.5	5.5	10.5	1	6.5	1	4	3.5	3	0	1.5	0	0	0	0	1.5	13	6	21	12.5	0	0	0.5	1	0	1	0.5	0	0	0	0	0	0	0	0	0	0	0	0	0	0
		fly 84	31.5	6	17	8.5	15.5	8.5	15.5	18.5	19.5	15	12	7.5	15.5	6	11	14.5	10.5	17	18.5	8	13	21.5	37	37.5	40.5	29	0	1.5	0	0	0	0	0	0	0	0	0	0	0	0	0	0	0	0	0	0	0
		fly 85	57.5	0.5	13	12	18	12.5	14.5	14	16	13	9.5	14	19.5	13.5	8	7	9	7.5	11	8	14.5	21.5	28	24	4.5	0	0	0	0	0	0	0	0	0	0	0	0	0	0	0	0	0	0	0	0	0	0
		fly 86	35	34.5	24	5	4	7.5	30.5	29.5	26	20	28.5	18	12	32.5	17	12	14.5	14.5	18.5	16	6.5	5	23.5	35.5	23	9.5	4.5	1	6.5	3	7	0	7	0	3	0	0	0	0	0	0	0	0	0	0	0	0
		fly 87	27	15	41.5	12	25	14	6.5	44.5	13	9	3.5	3	7.5	4	8.5	14.5	20.5	0	2	14.5	16.5	11	23	27.5	46	8	0	1.5	0	0.5	13.5	0.5	0	6.5	1	0	1.5	12.5	0.5	3.5	0	4.5	0	8.5	5	0	0
		fly 88	53	46	29.5	52.5	31	32	26.5	25	14	16.5	16	31	19	12.5	22	15.5	12.5	8.5	19.5	10	15.5	14	23.5	22	30	16.5	1.5	0	0	0.5	0	0	0	0	1.5	0	0.5	19	1.5	1.5	1.5	0	1.5	0.5	3	15	0
		fly 89	24.5	17	33	18.5	30	18	18.5	23.5	12.5	27	15	43.5	7.5	17	30	20	17.5	9.5	14	6.5	20.5	38	31	21.5	29.5	20	25	6.5	3.5	5	5.5	0	0	0	0	0	2	3.5	0	0	0	0	0	0	0	0	0
		fly 90	29	12	9	1.5	0	4.5	5	2	4	15	5	2	5	32.5	6	9.5	0.5	17.5	2	8	8.5	11.5	17.5	16	14.5	2.5	1.5	6	0	0	8.5	0	0.5	3.5	1	3	0.5	0.5	0.5	2	12.5	3.5	8.5	0.5	7	6	3
			bin 1	bin 2	bin 3	bin 4	bin 5	bin 6	bin 7	bin 8	bin 9	bin 10	bin 11	bin 12	bin 13	bin 14	bin 15	bin 16	bin 17	bin 18	bin 19	bin 20	bin 21	bin 22	bin 23	bin 24	bin 25	bin 26	bin 27	bin 28	bin 29	bin 30	bin 31	bin 32	bin 33	bin 34	bin 35	bin 36	bin 37	bin 38	bin 39	bin 40	bin 41	bin 42	bin 43	bin 44	bin 45	bin 46	bin 47
	30d+0.1THIP	fly 1	63	56.5	48	39.5	46	39	38	28	21.5	17	27	33	23.5	29	17.5	11.5	11.5	19	17.5	13.5	14	25.5	25	38	48.5	23.5	23	30.5	17.5	18.5	23.5	8	2	0.5	4.5	16.5	12	0	7.5	6.5	10.5	1	5.5	8	0	0	0
		fly 2	60	41.5	34	14.5	18	12.5	24.5	11.5	12	14.5	9	17	17	17	23.5	14.5	19.5	14	15.5	23.5	26.5	31	19.5	17	28	5	0	4.5	0	4	0.5	2.5	8.5	20.5	1	0	0.5	0	2	1.5	5.5	0	0	0	0	0	0
		fly 3	20	16	8	9	3	3.5	4	1.5	5.5	14	4	11	6.5	12	3	9.5	7	1.5	3.5	4.5	11	9.5	15.5	13	32	21.5	9	27.5	1.5	2	8.5	3	0	4	10.5	0	22.5	2.5	3	0	0	17	0	0	0	0	0
		fly 4	26.5	6.5	8.5	3.5	5	4.5	20.5	11	5.5	9.5	4.5	3.5	7	5	2.5	4	3	3.5	1	4.5	15	7	8.5	13.5	24.5	18.5	5	0	0	0	0	0	0	0	0	1	0	0	0	0	0	0	6.5	2.5	1.5	0	0
		fly 5	50.5	34	33	25	43.5	19.5	27.5	36.5	22	40	21	21	18	27.5	10.5	11.5	31.5	27.5	20.5	24.5	26	18	33	35	66	32.5	44	23	27.5	41	31.5	25.5	30.5	35	25.5	32.5	14	21.5	19	27	10.5	23.5	7.5	6.5	6	2.5	2
		fly 6	69	43.5	29.5	31	22	16	19	31	24.5	16	9.5	17.5	6.5	6.5	16	9	46	12.5	6	40.5	33	19.5	17.5	29.5	5	1	0	0	0.5	0	1.5	0.5	1.5	0	0	0.5	0	0.5	0	1	7	1.5	0	0	2.5	0	15
		fly 7	54.5	22	9	20	11	19.5	12.5	8.5	8.5	19.5	23	10.5	2.5	14	12	13.5	16	5	15.5	3	8.5	18.5	23	19.5	21.5	1.5	12.5	1.5	0	0	0	2	11	7.5	4	3	7	0	3	0	6.5	0	0	0	0	0	0
		fly 8	43	31	27	3.5	16.5	22	14.5	18	16	20	20	23	15.5	11.5	15.5	15.5	11	11.5	8.5	16	6	18.5	18.5	9.5	20.5	5	0	0.5	4.5	28.5	0	19	5	14	3	5.5	0	0	0	10.5	0	1	1	10	17.5	20	0
		fly 9	60.5	35.5	16	17	24.5	16.5	35	16	8.5	21	9.5	5	11	2.5	25.5	13	6	8.5	5	8	4.5	22	34.5	31.5	27.5	17	5.5	5	10.5	3.5	5	3.5	9.5	4.5	10.5	45.5	35.5	62.5	55.5	21	33	50	22	33	21.5	24.5	5
		fly 10	31	42	8	15.5	7.5	11.5	21	30	25.5	8	24.5	13	18	15.5	7	9.5	15.5	15	6.5	2	15.5	23	20.5	12	6.5	2	0	0	0.5	3.5	0	0	2.5	1	3	3.5	10	1.5	0	0	0	0	0	0	0	0	0.5
		fly 11	62	6	0	18.5	23	5	43	19	29	22	21	14.5	23	13	3	13	5	14.5	2.5	4.5	14	19	19.5	22.5	25.5	13	5	21	6.5	13	0	7.5	11	8.5	6.5	3.5	0	0	0	0	0	0	0	0	0	0	0
		fly 12	34	37	19	14.5	18.5	26.5	25.5	24.5	28	15	14	18	20	16	18	15.5	13.5	23	17.5	16	20	15	32.5	28.5	38.5	24.5	28.5	18.5	33.5	11.5	7.5	15	16.5	18	10	5	12	11	5.5	6	0	0	0	0	0	0	0
		fly 13	23	18	17.5	16	12	15	16	11	13	9.5	14.5	6.5	11.5	8.5	5	3.5	14	3	10	10.5	12	8	10.5	13.5	25.5	8.5	10.5	0	0	0	0	0	0	0	0	0	0	0	0	0	0.5	8.5	9.5	0	0	0	0
		fly 14	28.5	40.5	15	12	11	6	8	12.5	9.5	7.5	14	17	16.5	6.5	11	16	5.5	8.5	10.5	9	13	15.5	34.5	22.5	50	25.5	3	0	4.5	0.5	0	4.5	5.5	0	0	0	0	0	0	0	0	0	0	0	0	0	0
		fly 15	66.5	34	33.5	13.5	22	17	11	14	12	14.5	15.5	21.5	1	9	5.5	9	3	1	15	0	6	12.5	26.5	28	44.5	24.5	20	12.5	1.5	1.5	2	0	0	0	2	0	0	2	0	2.5	1	3.5	12.5	0	4.5	0	0
		fly 16	25.5	19	16.5	9	4.5	8	11.5	5.5	9.5	8	9.5	14	5	7.5	7	11	5	7.5	4.5	9.5	11.5	15	13.5	14.5	9	5.5	5	1.5	0	0	0	0	0	0	0	0	0	0	0	0	0	0	0	0	0	0	0
		fly 17	30	38	27.5	25.5	14	25.5	35.5	24.5	24.5	19.5	27	33	20.5	5	26.5	15	25.5	7	19	36	27	24.5	32	37.5	55.5	27.5	13	15	7	10	5.5	2	15.5	1	0	0	1	0	0	0	5	0	0.5	3.5	0	0	0
		fly 18	57.5	25	12.5	16.5	15	21	17	17	14.5	12.5	19	35.5	14.5	9.5	5	8	10.5	11	14	7	8	9	13	13.5	19	13.5	23.5	9.5	16	15.5	9	14.5	7	38	2.5	18	9	5	13	8	1	0	0	0	0	0	0
		fly 19	58	30	22	27.5	25.5	16.5	27	17.5	13.5	9.5	6	13.5	5	13.5	8	6.5	16	7.5	6	8	17	11	19	37	29.5	6	14.5	10.5	2.5	23.5	1.5	11.5	1	1	0	2.5	6	0.5	1	2	6	2.5	2	5.5	5	3	0
		fly 20	54	49.5	28.5	39.5	17.5	25	26.5	34	12	20.5	17.5	15.5	8.5	17.5	12	22	2	22	13.5	23	30	18.5	31	41	43	34	25	12	8	5.5	12	6	6	0	2.5	0	0	0	0	0	0	0	0	0	9	16.5	0
		fly 21	25.5	15.5	16	15	7	15	16	16.5	17	10.5	17	3	9.5	11.5	4	22.5	10.5	12	5	9	9.5	31	19	15.5	47	17.5	11.5	10	4.5	7.5	5	9	6.5	4.5	5.5	0	0	0	0	0	0	0	0	0	0	0	0
		fly 22	51	20.5	7.5	11	28	10	25	23	20.5	22	15.5	13	17	10	9	7	15	4.5	12	17	21	18.5	28	29	55.5	13	11	24.5	4	0	10.5	11.5	4	14	7.5	4.5	5.5	0	3	0	0	0	0	0	0	0	0
		fly 23	41	11	21	36.5	9	31.5	16.5	39.5	11	29	9	20.5	6.5	45.5	7	16	15	16	19.5	4.5	19	21.5	18	12.5	19.5	2.5	6.5	0.5	0	0	0	0	4.5	1	5.5	9.5	0	0	0	0	0	0	12.5	0	2	0	3.5
		fly 24	27.5	14	8.5	5.5	6.5	12.5	12	7	3	10.5	8	12.5	14	5	12.5	14	13.5	9	4	7.5	9.5	9	21	15	23	8.5	2	0	0	0	0	0	0	0	0	0	0	0	0	0	0	0	0	0	0	0	0
		fly 25	38	37.5	32	25	33.5	32.5	16.5	28.5	15.5	23	11.5	37	21.5	23.5	18	34	30	5	34.5	9.5	24	31.5	23.5	31	60.5	18	15.5	7	8.5	0	0	0	0	0	0	0	0	0	0	0	0	0	0	0	0	0	0
		fly 26	4	8	12	13	4.5	5	9	8.5	9.5	4	9	2	2	14.5	3.5	2.5	3.5	1.5	1	7.5	45.5	17.5	17	7	32	20	9	0	8	0	0.5	0.5	4.5	0	0	0	0	0	1.5	1	0	0	0	0.5	0	0	0
		fly 27	50.5	38	29	29.5	23.5	20.5	16	20	18	18.5	14.5	2.5	8	21.5	19	18	17	21.5	7.5	18.5	18	17.5	25.5	32.5	18.5	5	9	3	21	24	41	14	15	42	16	3.5	34	8.5	4	10.5	23	61	36	22.5	24.5	10	38.5
		fly 28	63.5	9	3	3	3	9	16.5	11	5	9	0	2.5	8.5	3.5	1	0.5	7	4.5	12.5	9	8	14.5	20.5	23	38.5	42.5	20	25	8	0	4	0	4	8	0	0	1	1	16.5	0.5	0	1.5	0	1	1.5	0.5	2
		fly 29	80	69.5	55.5	47	51	40	43.5	43.5	26.5	47.5	24	23	18	18	15	21	15.5	16	27	22	35	35.5	43.5	48.5	69.5	59	45	34	28	11	0	0	0	0	0	0	0	0	0	0	0	0.5	7	7.5	3.5	0	0
		fly 30	45	14.5	31	21.5	15	24.5	31	15.5	23.5	19	25.5	14.5	24	17	11.5	16.5	17	15.5	13.5	21.5	17	11.5	23.5	33.5	44.5	14	15	13	13	7	7	6	13.5	16	1.5	0	0	1.5	0	0	0.5	0	0	0	0	0	0
		fly 31	17	23.5	13	16	8.5	10.5	18.5	17	12	20.5	9.5	12	11	7	12.5	17.5	8	21.5	12.5	11.5	14	22.5	20	40.5	30.5	1	0	0	0	0	0	0	0	0	0	0	0	0	0	0	0	0	0.5	0	0	0	0
		fly 32	4.5	5.5	37.5	29.5	26	18.5	16.5	29.5	42.5	30	30	27.5	20	34	11.5	14.5	27.5	21	18	25	22.5	34.5	34.5	31	72	15.5	8	0	2	2	0	1.5	10.5	6.5	0	0	0	0	0	0	0	0	0	0	0	0	3
		fly 33	36.5	24	8.5	11	7.5	14.5	7.5	15	15	10.5	5	15	11	10	9.5	28	21	10.5	15.5	3	15	23.5	18.5	35	10.5	7	7.5	2.5	0.5	0.5	1.5	8	1.5	9.5	0	5.5	1	22	8	0.5	3	5	6	6	0	3.5	2
		fly 34	41	35	30.5	20.5	31	21	14.5	11	8.5	19.5	23	5.5	0	5.5	8	23	5	14	9	12.5	24.5	7	21.5	23	25	15.5	0.5	0	0	0	0	0	0	0	0	0	0	0	0	0	0	0	0	0	0	0	0
		fly 35	24	9.5	21	14.5	23.5	23.5	21.5	13.5	18	11.5	17	6.5	14.5	10.5	8	13.5	5.5	16	30	1	33	14	21.5	42.5	26	14	3.5	3.5	3.5	10	2.5	0	0	2	12	3	0	4.5	2.5	0	8	1	0	0	0	0	0
		fly 36	52.5	40.5	16	63	19	17	27	17	22.5	20.5	9.5	3.5	11	10	15	25.5	30	22.5	6.5	16	24	20.5	23	24.5	31	26	20.5	16.5	5.5	1.5	0	0	0	0	0	0	0	0	0	0	0	0	0	0	0	1.5	0
		fly 37	3.5	24.5	16.5	15.5	10.5	23	16	20	12.5	15	14.5	17	19.5	6	3	12	23	9	11	17.5	24	22	19.5	18	4.5	1.5	2	3.5	4.5	0	1	3.5	4	3	3.5	4.5	0	0	0	1	0	0	0	0	0	0	0
		fly 38	27.5	14.5	16.5	17	13	19	27	17.5	7	15	19.5	31.5	7.5	16.5	31	18.5	28	38	17.5	0	37	35.5	41.5	39	25.5	16.5	0	2.5	0	0	0.5	8	0	0	0	0	0	0	4.5	2	0	0	0	0	0	0	0
		fly 39	39	3.5	0	5	33.5	0.5	22.5	15	1.5	12.5	21	15	0	6.5	4	0	5	19.5	53.5	4	21.5	26.5	24.5	18.5	26	1	0	0	0	0	0	0	0	0.5	0	0	0	0	0	0	6	0	0	0	0	0	0
		fly 40	35.5	13	17	7.5	7	21.5	15.5	17.5	17	15	18.5	9.5	27	13	11	14.5	15	11.5	14	18	13	16.5	17.5	19.5	22	22	19	3	3.5	3	12	25	1	0	0	0	0	0	0	0	0	0	0	0	0	0	0
		fly 41	11	24	3	0	5	13	30	18.5	13.5	25.5	19.5	20.5	13	27.5	18.5	19.5	30.5	13	12.5	32.5	12	29.5	33.5	36.5	40.5	22	23.5	15	20.5	23.5	16	27.5	26.5	8	23.5	7.5	1.5	0	1	0.5	0.5	0	0	1.5	0.5	4.5	0
		fly 42	23.5	7.5	26	17.5	15.5	11	12.5	16.5	9.5	16	4	13	13.5	11	4	12	12.5	9.5	8.5	22.5	10	6.5	34.5	13.5	27	5.5	0.5	8	20	0	1	24.5	10.5	16.5	0	0	0	4	17.5	0	0	3	0	0	0	2.5	28.5
		fly 43	29	13	11	20.5	18	5.5	8.5	13.5	12	11	11.5	10	14.5	13.5	11	23.5	15	16	13	6	10	15.5	11	18.5	27	13	8	5	1.5	9	8	0	0	0	0	0	3.5	14	0	0	1.5	13.5	0	0	0	0	2
		fly 44	60	30	13.5	17.5	34	19.5	15.5	10	20	22.5	17	13.5	7.5	15	8	25	24	30.5	15	18	10.5	18	33.5	30.5	20	12	12.5	11.5	10.5	11	16.5	5.5	6.5	8	8.5	4.5	1	2.5	0	0	13.5	12.5	1	9.5	0	7	0
		fly 45	35	10.5	19.5	11.5	15	2.5	13.5	14.5	6.5	1.5	16.5	10	13.5	2.5	13	7.5	19.5	9	3	10.5	15.5	7	17	5	11.5	0	2.5	0	0	0	0	0	0	0	0	0	0	0	0	0	0	0	0	0	0	0	0
		fly 46	34	27.5	19	23.5	15	12	13.5	18	22	17.5	14	12	1	10.5	13.5	2.5	12.5	12.5	4	6	18.5	25.5	14.5	22	37.5	14	14.5	17.5	16	26.5	8	1	1.5	3.5	0	0	0	0	0	0	1	7.5	0	0	0	0	0
		fly 47	2	14.5	7	3	4	6.5	10.5	12	6	5.5	13.5	10.5	5	9	9.5	5	8	14.5	7	10	15	12.5	27	21.5	30	13.5	3	0	0	0	0	0	0	0	0	0	0	0	0	0	0	0	0	0	0	1.5	0
		fly 48	54.5	18	12.5	10.5	11	5	24	5.5	12.5	19	6	8.5	13.5	1.5	10.5	6	11.5	14	5	16.5	6.5	14	16	22.5	14	7.5	0	0	13.5	3	12.5	4.5	4	0	5	4	10	2	0	0	0	0	0	0	0	0	12
		fly 49	44.5	12.5	31.5	8	13	7.5	1	1.5	1.5	0	7	9	3	0	0	20.5	16.5	7.5	31.5	27	6.5	23	31	31.5	32.5	12	5.5	3	15.5	0	0	0	2	0	12.5	1	0.5	0	0	0	0	0	0	0	0	0	0
		fly 50	33.5	25.5	25.5	20	14	21.5	21	16.5	15	14.5	13.5	20.5	18	15	13.5	18	12.5	13.5	18.5	15.5	19	25.5	27.5	27.5	34	9.5	9.5	32.5	20	12	13.5	9	6.5	7	5.5	3	5.5	3.5	5.5	0	0	0	0	0	0	0	0
		fly 51	42.5	15	3	7	9	15.5	10	4.5	16.5	10.5	15	5.5	9.5	6.5	6	5.5	11.5	8.5	9	15	12.5	19	16	16	56	26.5	22.5	5.5	3.5	1.5	11	0	1.5	1.5	0	0	1	23	15.5	5.5	2	10.5	0	0.5	16.5	2.5	0.5
		fly 52	54.5	34	24	14.5	18	21.5	19	24.5	9	21	22.5	2	17.5	16.5	13.5	20.5	13	20.5	35.5	15	5.5	18	15	21.5	40.5	24.5	15	22.5	11.5	9.5	13	19	14	8	5	11	2.5	0	0	0	0	8	0	0	0	0	0
		fly 53	51.5	23.5	27.5	17	16.5	17	29	23.5	10.5	13.5	9	8	13.5	18	4.5	15	19.5	18	19.5	20.5	12	9.5	24.5	8.5	13	1	0	8	2.5	1.5	36	0.5	0	0	2.5	20	0	21	0.5	15	31.5	10	11	36	4.5	0	0.5
		fly 54	4.5	6	7	7.5	20	1.5	14.5	11	8	2	8.5	6	14	4	0	17	14.5	10.5	2	3.5	18.5	6.5	20.5	10.5	3.5	0	6	0	0	0	0	0	0	0	0	0	0	0	0	0	0	0	0	0	0	0	0
		fly 55	33.5	18.5	11	9.5	10	2.5	18	15.5	11.5	15	1.5	8	14.5	12.5	2.5	3	14	7	7	3	10.5	22.5	16	12	18	18.5	2.5	12.5	12	4.5	3.5	2.5	1.5	5.5	0	0	0	0	0	0	0	0	0	0	0	0	0
		fly 56	30.5	0	10	13.5	10.5	18.5	9.5	14	24	20.5	20.5	21	17.5	22	11	7	21	13.5	8.5	23	10.5	20	25	31	23.5	14	24	19	2.5	7	9.5	6	4.5	3.5	9	1.5	0	2	0	6.5	4.5	0	0.5	1	0	0	2.5
		fly 57	12	19	10	3.5	21	18.5	6	8	2	12.5	4	8	4.5	0.5	1.5	7.5	8	11	0	7.5	8	0	7	11	18	0.5	1.5	0	0	0	0	1	0.5	0.5	0	0.5	0	0	0	0	0	0	0	2	4	0	0
		fly 58	50.5	7	17.5	0	18	19	16.5	29.5	8.5	15.5	20.5	8	11.5	9	11	8	24.5	30	18	17	21.5	14	11	26	35	20	3.5	3	1	1	4.5	18.5	0	0	13	0	0	0.5	0	1.5	26	12	22	3	0	1.5	2
		fly 59	0.5	43	18	19	12	4	17	27.5	4	7.5	1	8.5	13.5	39	6.5	6.5	16	8.5	13	13	6.5	8.5	28.5	12.5	44.5	6.5	13.5	14.5	4	4	13.5	9.5	3.5	2.5	14.5	1	2	14	7	0	3.5	0	8	0	0	0	1
		fly 60	51.5	37.5	12.5	12.5	11.5	13.5	17	16.5	18.5	12.5	13.5	17	17.5	21.5	13.5	19.5	41.5	20.5	24.5	20	33.5	32.5	30.5	39.5	36.5	16	13	2.5	2.5	6	4	0	0	3	2	7.5	4	11.5	0	0	2	3	0.5	0	0	0.5	0
		fly 61	19	34.5	8.5	0	0.5	33.5	27.5	21	23	29	11.5	21	26.5	5.5	0.5	7.5	14.5	9	22.5	18.5	14.5	19.5	18.5	38.5	26	8	3	5.5	6.5	14.5	0	0	1.5	0	0	4	0.5	2.5	3	0	0	0	0	0	0	0	0
		fly 62	76.5	29	28.5	32	36.5	32.5	29.5	24	26	26	26.5	24	17.5	21	33	29	28.5	26.5	12	24.5	13.5	25	45	28	22.5	21.5	27.5	26.5	21.5	19	28.5	25.5	10.5	5.5	7	0	7.5	1.5	0	0	0	0	0	0	0	0	0
		fly 63	50	45.5	13.5	9	9.5	13	2	36	17.5	15	16	20	16	19	9.5	18	27	9	4	8	21	34	27	59	61	11.5	1.5	0	0	0	0	0	0	0	0	0	0	0	0	0	0	0	0	0	0	0	0
		fly 64	60.5	47	25.5	46	12.5	40.5	23	26.5	25	30	31	38	30	24.5	23.5	6	11.5	22	18.5	21	29	17.5	31.5	53.5	30	30.5	32	4.5	0	0	0	0	0	6.5	0	5.5	5.5	8.5	2	0	0	0	0	0	0	0	0
		fly 65	5.5	8.5	14.5	11.5	14	6	3.5	5.5	13.5	9	5	9	19	8.5	10	0.5	7	9	13	11.5	12	21	14	28.5	29.5	24	11.5	0.5	0	0	0	0	0	0	0	0	0	0	0	0	0	0	0	0	0	0	0
		fly 66	29	33.5	34	24.5	23	26.5	11.5	8	16	16	14	14	11	8.5	8	4	15	12	5.5	11.5	11.5	12.5	14.5	21	24.5	20.5	23.5	7	15.5	11	1.5	7.5	0	0	4.5	0	0.5	3	0	0	0	0	0	7.5	2.5	13	2
		fly 67	19	16	11.5	0	12	11	6.5	12.5	20	9.5	12.5	20	17	11	6	4.5	4	9	3	6.5	15	17.5	7	17	23.5	8.5	9.5	7	6.5	3.5	7	17	0	0	0	0	0	0	0	0	0	0	0	0	0	0	0
		fly 68	44.5	20.5	20.5	16	17.5	15.5	10	9.5	12.5	17	7.5	15.5	8	5.5	15	4	15	6	10.5	10	16.5	13	6.5	21	10.5	4	0	0	0	0	2.5	8	0	0	0	0	0	6.5	0	3.5	0	1.5	7.5	1	2	36.5	5
		fly 69	46.5	26	35.5	11.5	12.5	29.5	18	9.5	11.5	15	14.5	15.5	11	14	14.5	11	8	9	11	10.5	44	21.5	34	42.5	85.5	45	11	0	0	0	0	0	0	0	0	5	2.5	0	0.5	7	0	8.5	16	5	9.5	0	3
		fly 70	29	16.5	29	24.5	21	6.5	19	13	11.5	14	11	10	10.5	12	19	14.5	8	18	11.5	16.5	20	14	21.5	30	39	9	17	5	2.5	1	0	0	1	0	0	0	0	0	0	0	0	1	0.5	0	0	0	0
		fly 71	34.5	24	26	20	13.5	27.5	21.5	17.5	13.5	18	21.5	17	12	8	11	11.5	15.5	19	10	10.5	15.5	24.5	21.5	22	20	28	21.5	14.5	6.5	1	0	3	3	11.5	10	5.5	9.5	8	11	4.5	12.5	18.5	18	17	17	9.5	9
		fly 72	56	38.5	30.5	27	18.5	44	22	32	24.5	30	21	23	22	25	19.5	21.5	24	19.5	21.5	14	17.5	15.5	31.5	25	16.5	7	41.5	3	3	4.5	2.5	1.5	0.5	0	0	0	0	3.5	2.5	0	0	0	0	0	0	0	16.5
		fly 73	43	26	38	26.5	5	56	26.5	9.5	21.5	21.5	17.5	10.5	12.5	23	30.5	12	23	16	10	12.5	30.5	29	29	35	43.5	8.5	3.5	0	0	0	0	0	0	1	0	0	1	13	1.5	4.5	11	0	6.5	7.5	0	4	0
		fly 74	36.5	24.5	24	13.5	57	29.5	15	26	7.5	17.5	8.5	0	18.5	10.5	16.5	11	12.5	21	15	9	9.5	10.5	28.5	19	33.5	11.5	2.5	0	0	0	0	0	0	0	0	0.5	0.5	1	0.5	5.5	7	0	0	1	1	0.5	0
		fly 75	29.5	14	19	11	13.5	12	14	8.5	13.5	11.5	12	21.5	9.5	6.5	4.5	2.5	6.5	12.5	14	17	15.5	17.5	24	23	34.5	30	16	13	3	0.5	5.5	3	16.5	6	6	0.5	0	0	0	0	0	0	0	0	0	0	0
		fly 76	24.5	14.5	4.5	13.5	6.5	17	4	12.5	23.5	18	21	28.5	24	22	10.5	5.5	12.5	11	5.5	10	13.5	23	22.5	36.5	22.5	19	15	6	0	3	0	6.5	4.5	0	0	0	0	0	0	0	0	0	0	0	0	0	1
		fly 77	10.5	30	18	16	35	15.5	19	15	26	16	13	11	12	20.5	23.5	9.5	19.5	9.5	22	10.5	26	25.5	32.5	29.5	33.5	25.5	11	0	0	4.5	1	0	0	0	0.5	0	0	0	3.5	6	0	0	2	7	0.5	0.5	0.5
		fly 78	67.5	42	32	36.5	28.5	34.5	26.5	41.5	22	28	32	34	36	29	27.5	26	30.5	36	13.5	23.5	29	43.5	47.5	50.5	68.5	31.5	20	17	9.5	7.5	10	18	12.5	2	1	6.5	0	10.5	0	0	4	18	0	0.5	7	9.5	0
		fly 79	33.5	3	6.5	6	2	12	13.5	5.5	3.5	8.5	5.5	10.5	2	26	17	13	2.5	16.5	9	25.5	14.5	11	15	9.5	17.5	1	1	19	2.5	0	4.5	11	9	18	2	21	0	1.5	18.5	32	0	0	0	15	0	9	1
		fly 80	48	39	38	21.5	28	21.5	27	29.5	25.5	37.5	26.5	24	15	33.5	26	17.5	13.5	17.5	22.5	17	25.5	22	29	30.5	52.5	17	13	10	1	7.5	2.5	0	0	0	0	0	0	0	0	0	0	8	0	0	0	0	0.5
		fly 81	29.5	3	14	15.5	40	23	14	23.5	10	20	17.5	2.5	8.5	12	9	2	8	26.5	8	11	22	7.5	5	31.5	34	22.5	4	1.5	1	0	0	0.5	4.5	0	0	1.5	0	0	0	0	0	0	0	0	0	0	0
		fly 82	40	34.5	39	22.5	20	6.5	8.5	30	12.5	10.5	10.5	6.5	9.5	20.5	10	6.5	9.5	19.5	24	29	23.5	23	32.5	30.5	9	1	16	11	1	0	0	0	0	0	0	0	0	0	4	0.5	23	16.5	24.5	12.5	0.5	8	0
		fly 83	34.5	10	8.5	1.5	9	7.5	22	7	7.5	23.5	15	7.5	36.5	8.5	24.5	14.5	11	17.5	12	17.5	25.5	24	9.5	8	24.5	12	6	1	0	0	0	0	0	0	0	0	0.5	0	0	0	0	0	0	0	0	0	0
		fly 84	25	23.5	13	19.5	20.5	0.5	26.5	22	13	21.5	17.5	20.5	8	27.5	14	19.5	15.5	25	25	19.5	24.5	23	29	26.5	36	22.5	8	15.5	0.5	0	3.5	2	2	0	2	5.5	0	4.5	0	0.5	16	6.5	1.5	6.5	0.5	7.5	10
		fly 85	33	19.5	17.5	22.5	16	14.5	11.5	5	19	19	11.5	19	10.5	10	11	9	9.5	17.5	11.5	9.5	1	11	14.5	31.5	29.5	17.5	12	20.5	7.5	4.5	20	5	2.5	0	0	2	0	0	0	6.5	12	0	0	15.5	1.5	12.5	0
		fly 86	7.5	15	10	19	14	2	6.5	9.5	30	12.5	17.5	7.5	1.5	2	5.5	2	3.5	4.5	10.5	0	3.5	11.5	3	9	11.5	0	0	0	0	0	0	0	0	0	1	0	0	0	0	11.5	0.5	0	0	0.5	0	0	0
		fly 87	29	8.5	23.5	15	10	4	13.5	8	21	19.5	9.5	14.5	15	23.5	15	12	11.5	12.5	16.5	22.5	12.5	9	1	28	35	12	7.5	5.5	5	0	0	0	0	0	2.5	1	0	0	0	0	0	0	0	0	0	0	0
		fly 88	15.5	25.5	7.5	0	4.5	5	10.5	8.5	10.5	17.5	13.5	3.5	10	1.5	2	6.5	2.5	3.5	11	3.5	2.5	10.5	22.5	21.5	23	4	0	0	0	0	0	0	0	0	0	0	0	0	0	0	0	0	0	0	0	0	0
		fly 89	39	29	20	33.5	18	22.5	24	12	22	16	25	20.5	21	13.5	20	6	6	21	6	22	20	18	40	34	42.5	11	9.5	13	11	0	0	0	4	1.5	2	9	0	0	0	0	0	0	0	0	0	0	0
		fly 90	46.5	10.5	9	26	14.5	16.5	13	18	19	11	8	9	7.5	14	11	8.5	13	11	14.5	16.5	17	17.5	26	19.5	22	8.5	2	2.5	0.5	2	1	6	0	3	0	0	0	0	0.5	0	0	0	1	0	0	0	0
		fly 91	22.5	5	8	6.5	16	10	27.5	37	10	8.5	4.5	6	11.5	6.5	5	6	4	7	5.5	3.5	10.5	22	18	42	10	4.5	1	0	0	0	0	0	0	0	0	0	0	0	0	0	0	0	0	0	0	0	0
		fly 92	45.5	36	35	32	17	14.5	25	26	28.5	18.5	20.5	21.5	28.5	24.5	25.5	15	20	24.5	32	37	30	38.5	30.5	37.5	20.5	6	1	0	0	0	0	0	0	0	0	0	0	0	0	0	0	0	0	0	0	0	0
		fly 93	82	25	19.5	25	9	12	14	18.5	15.5	12	11.5	12	18.5	24	14.5	18	9.5	17	7	15.5	15	22.5	24.5	41.5	44.5	35.5	33	35.5	22	18	11	8	10	18	13.5	16	0.5	2.5	11.5	1	6	0.5	0	0	1	0	1
		fly 94	38	34	22.5	20	17.5	12	16	15.5	12	19.5	18	15.5	17.5	5	8	5.5	15.5	8	8.5	8	7	11	14	23	41	10	0	0	0	0	0	0	0	0	0	0	0	7.5	0	0	18.5	13	0	0	0	0	0
		fly 95	71	26	25	44	30	26	11.5	23.5	30.5	24	17	18	15.5	11	2.5	1.5	14.5	13	13.5	4.5	5	30.5	35	48.5	31	14	8.5	9	10	5	0	0	0	0	14	2	0	0	0	0	0	0	10.5	22.5	0	0	0
[truncated: 1 more columns]

## Sheet: Fig 7G
		30d Ctrl	30d+0.1THIP
	fly 1	493.5	975
	fly 2	328	596.5
	fly 3	722.5	360.5
	fly 4	546	243
	fly 5	459	1216
	fly 6	664.5	623.5
	fly 7	394.5	450.5
	fly 8	341.5	577.5
	fly 9	614	960
	fly 10	493.5	434
	fly 11	544	537.5
	fly 12	643	771.5
	fly 13	346	345
	fly 14	459.5	444
	fly 15	883.5	526
	fly 16	533.5	273
	fly 17	477	762
	fly 18	656	608.5
	fly 19	474	558.5
	fly 20	523.5	760.5
	fly 21	520.5	461.5
	fly 22	522.5	603.5
	fly 23	652.5	555
	fly 24	496	296
	fly 25	724	726
	fly 26	622	289
	fly 27	558.5	1017.5
	fly 28	396.5	423.5
	fly 29	322	1131
	fly 30	682.5	655
	fly 31	265.5	408.5
	fly 32	556.5	712.5
	fly 33	499	491
	fly 34	257.5	455
	fly 35	632	510
	fly 36	503.5	640
	fly 37	540.5	409.5
	fly 38	468	594.5
	fly 39	329.5	389.5
	fly 40	257	495.5
	fly 41	273.5	726
	fly 42	273.5	516.5
	fly 43	464	441
	fly 44	608	682.5
	fly 45	377.5	293.5
	fly 46	628.5	525.5
	fly 47	237.5	290.5
	fly 48	420.5	418
	fly 49	493.5	419.5
	fly 50	320.5	644.5
	fly 51	354.5	500.5
	fly 52	374.5	680.5
	fly 53	444	645.5
	fly 54	446	227.5
	fly 55	459	360
	fly 56	436	543.5
	fly 57	271.5	219.5
	fly 58	238	589
	fly 59	182	503
	fly 60	363.5	663
	fly 61	396	499.5
	fly 62	300	919
	fly 63	563	572.5
	fly 64	620	819
	fly 65	448.5	325
	fly 66	463	530.5
	fly 67	547	350.5
	fly 68	455	430
	fly 69	823	675
	fly 70	451.5	476.5
	fly 71	575.5	705.5
	fly 72	254	727.5
	fly 73	644	674
	fly 74	310	513.5
	fly 75	295.5	467.5
	fly 76	465	473.5
	fly 77	280	568
	fly 78	445	1079
	fly 79	413.5	455
	fly 80	418	748
	fly 81	507	433
	fly 82	349	612
	fly 83	125.5	406.5
	fly 84	456	634.5
	fly 85	370.5	523.5
	fly 86	534.5	232.5
	fly 87	482	423.5
	fly 88	662	246.5
	fly 89	614.5	612.5
	fly 90	309.5	426
	fly 91		318.5
	fly 92		691
	fly 93		775.5
	fly 94		461.5
	fly 95		668

## Sheet: Fig 7H
			bin 1	bin 2	bin 3	bin 4	bin 5	bin 6	bin 7	bin 8	bin 9	bin 10	bin 11	bin 12	bin 13	bin 14	bin 15	bin 16	bin 17	bin 18	bin 19	bin 20	bin 21	bin 22	bin 23	bin 24	bin 25	bin 26	bin 27	bin 28	bin 29	bin 30	bin 31	bin 32	bin 33	bin 34	bin 35	bin 36	bin 37	bin 38	bin 39	bin 40	bin 41	bin 42	bin 43	bin 44	bin 45	bin 46	bin 47
	30d Ctrl	fly 1	2.5	1.5	3	11	11	5	7.5	6.5	7	11	22	19.5	17.5	11.5	23	27.5	28.5	25.5	19.5	20.5	26	15	4	0	4	11.5	17.5	25.5	28.5	27.5	17.5	25	26	26.5	23.5	27.5	28	22	28.5	30	30	28	29.5	25.5	28.5	30	30
		fly 2	5.5	25	24.5	27	27	26.5	22	27	25	26	25	30	28.5	30	29.5	29.5	28.5	27.5	28	24	25.5	16	10.5	0	0	16	24	23	29.5	29.5	29	29	30	29.5	29.5	29.5	30	30	29.5	30	30	30	30	30	29.5	30	30
		fly 3	6	0	2.5	3.5	2.5	0	7.5	8	11	6.5	14.5	14	15	8	10.5	17.5	4.5	8.5	8	12.5	10.5	21.5	1	0	0	3.5	14.5	17	17	7.5	18.5	18	18	15.5	27.5	26.5	25	27	27	22.5	29	30	21	30	28.5	30	30
		fly 4	9	18.5	25.5	26.5	27.5	26.5	20	14.5	22.5	22.5	18	18	19.5	22.5	28	30	23	24.5	27	22	23.5	24.5	15.5	16	15	11	18	23.5	24	30	30	20.5	30	30	30	23	24	30	30	21.5	29.5	25.5	24.5	29	30	30	30
		fly 5	4	17.5	22	12.5	19	18	12.5	18.5	14.5	21	16.5	17	17.5	22.5	22	21	27	24	22	16.5	15	18	14.5	6	3	6.5	18.5	22	24.5	28.5	30	30	29	30	30	30	30	30	30	30	30	30	30	30	30	30	30
		fly 6	10.5	17.5	22.5	21.5	18.5	18.5	20.5	21	13	19.5	19.5	15	15.5	25.5	21.5	22.5	20	11	23.5	17	16.5	17	4	8.5	10.5	25	25	27	27.5	24.5	30	24.5	28	29.5	26.5	29	24.5	30	28.5	28	27.5	26.5	29	29.5	29.5	26	30
		fly 7	19	17.5	23	28.5	23.5	23.5	15.5	15	13	17	17.5	16	19	18	21	11	17	4.5	14.5	18	23	11.5	15.5	13.5	2.5	13.5	29	30	22.5	25	29.5	30	27.5	29.5	22.5	15.5	22	24.5	26.5	30	30	30	29.5	30	30	30	30
		fly 8	6	11	16	20.5	24	25	25	26.5	27.5	29.5	23.5	25.5	25	30	28	26	29	26.5	28	22	19	16.5	14	7.5	12.5	24.5	29	30	30	30	30	30	30	27	27.5	30	30	30	30	29.5	30	30	30	30	30	30	17
		fly 9	2	20.5	14	23	23.5	22.5	16.5	21.5	22	20.5	18.5	23	20	26	27	23.5	16	27	19.5	14.5	20	11	11	2.5	11.5	21.5	25.5	26	27.5	26	27	27.5	30	29.5	30	24.5	30	30	30	30	30	30	30	30	22.5	28.5	26.5
		fly 10	14.5	13	12	21.5	21.5	15	30	21.5	27	21.5	17	28.5	17.5	27	29.5	27	20	18.5	20	16.5	6	11.5	4.5	0	0	23.5	27.5	26.5	30	30	30	30	30	30	30	30	30	29	27	29	27.5	29.5	29	30	30	30	30
		fly 11	7	8	16.5	25	24	9	22	16	21.5	25	24.5	21.5	24	25	25	24	24.5	25	23	17	17.5	19	22	19	0	0	7.5	24	23.5	25	19	21.5	18	24	25	20.5	26	28	23.5	30	25.5	28	30	30	30	19.5	30
		fly 12	2.5	1	18	20	12.5	14	11	15	12	9.5	14	13.5	11.5	9	13	14	9.5	16	13	17.5	23	12	3.5	5	0	25.5	26	28	29.5	30	26	27	25.5	30	30	30	30	29	30	30	30	30	30	29.5	30	30	30
		fly 13	22.5	22	27.5	30	20	21.5	18.5	9	15.5	22	17	15.5	6.5	27	23	18	24	15	15.5	17.5	21	15.5	6.5	7.5	12	30	30	30	29.5	30	29	29.5	29.5	29.5	30	30	30	29.5	30	30	30	30	26	29	30	30	30
		fly 14	6	5	8	9	18	15	10	12.5	20.5	17.5	15	17.5	14	19	14	15	19	18.5	10	14	18	15.5	17	8	16	18.5	21	30	30	30	30	30	29.5	17.5	23.5	24	24.5	30	30	23.5	23	30	24.5	28	22	30	30
		fly 15	3	15.5	12.5	15	11	15.5	7	10.5	5	11	14	11	12	15.5	16	24.5	20.5	26.5	26.5	16.5	22	6.5	7	14	5	5	19.5	22	20	28.5	28	28	26.5	16.5	22.5	22	24	10	18.5	18.5	15	20.5	18.5	21	26.5	30	30
		fly 16	2	10.5	20.5	18	18	29.5	18	19	17.5	19.5	16.5	21.5	25.5	23	25.5	23.5	18.5	27	15.5	24	13	18	11.5	0	9.5	26	24.5	25.5	29	21.5	30	30	29.5	15	21.5	22.5	26.5	14	22.5	26	26	28.5	30	25	28.5	27	29
		fly 17	0.5	5.5	18.5	17	23.5	26.5	17.5	24.5	18.5	18.5	24.5	23	25.5	22.5	23.5	25.5	23.5	24	21.5	26	22.5	16	8.5	6	4.5	18.5	25.5	30	27	21	30	23	28	28	26.5	27.5	29	20.5	30	30	29.5	30	30	26	30	30	27
		fly 18	8.5	15.5	17	15.5	21	17.5	20	9	12	16.5	23.5	15	14.5	14	16	9	15	18	13.5	7.5	5	7	19	17	2.5	8.5	20.5	24	28	29	27	23	28	28.5	20.5	29.5	26	23.5	30	30	30	30	30	23.5	26	29.5	29.5
		fly 19	6.5	27.5	12	22	23.5	25	18.5	17.5	20	17	21.5	11	15.5	19.5	30	29.5	28	24.5	23.5	24.5	22	17.5	12.5	6	4.5	22.5	15	19	19	25	24.5	23	21.5	28.5	24	30	30	30	30	29	30	30	28.5	30	28.5	30	30
		fly 20	4	0	17	6.5	21.5	20	20.5	19	19.5	23.5	19	26	19	23	20.5	24	18	21.5	16.5	14.5	21.5	14.5	3	0	3	14	22	27	29	30	30	30	30	30	30	30	30	30	30	30	30	30	30	30	30	30	30
		fly 21	14	1.5	12.5	14	19	19.5	14.5	17.5	10	15	13	20.5	10	16.5	19	16.5	11.5	11.5	11	17	13.5	10.5	6	6	5	20	19	28	30	26	28	29	30	30	28.5	28	29.5	29.5	30	30	29	29	18	25	30	30	30
		fly 22	2.5	2.5	9	10	17	12	17	9.5	18.5	23	16	25.5	24	19	20.5	11	28.5	26	24.5	15	15	13	14.5	12.5	6.5	15	9	23	21	21	21	30	30	30	20.5	20.5	24.5	26	29	27.5	20.5	26	18	25.5	30	19.5	28
		fly 23	1.5	4.5	23	20.5	15.5	22	17.5	21.5	23	23	20	28	27	25	26	25.5	28.5	26	21.5	22	18.5	23	11	17	19.5	27	23	15.5	20.5	20.5	19.5	25.5	28.5	18.5	27.5	24.5	28.5	22	20.5	28.5	27	30	30	30	30	30	30
		fly 24	9	3.5	7.5	15	20.5	20.5	29	18	19.5	5.5	18.5	17	17.5	27	23	27.5	22.5	27	25.5	24	9.5	13.5	15	10	14.5	17	11.5	18.5	26	22.5	30	30	30	30	30	30	30	30	30	30	30	30	30	30	30	30	30
		fly 25	6	17.5	16	21	19	13.5	21	20	14.5	8.5	21	14	10.5	8.5	11.5	6.5	14	5.5	4.5	6	17	2.5	8.5	0	0	5	12	21.5	28	25.5	30	29	23.5	30	30	30	29.5	28.5	30	30	27	28.5	30	30	30	30	30
		fly 26	8.5	20.5	24.5	17.5	20	9.5	13	14	26.5	18	23.5	18	17	24	17.5	20	21	25.5	23.5	19	22.5	21.5	22	15.5	2	9.5	9.5	19.5	30	30	23	23	30	17.5	24.5	18	26	21	30	29.5	30	30	30	29.5	30	29	29.5
		fly 27	18.5	16	23.5	23.5	23.5	24	18.5	25.5	15	24.5	17.5	20	20.5	24	21	20.5	12	20.5	17.5	17	14	12.5	9	16.5	11	17.5	22.5	30	30	30	22.5	30	30	30	30	30	23.5	30	30	30	30	30	30	30	27.5	26	29.5
		fly 28	30	20	26.5	25	30	19.5	15.5	19.5	18.5	7	16	15	15.5	13	21.5	16	7	14.5	14.5	20	3.5	5	15	8.5	16	21	24.5	29	30	27.5	27	30	29	30	30	30	30	30	30	30	30	30	30	30	30	30	30
		fly 29	11	19	20.5	17	27	24	23.5	26.5	20	18.5	21	26	26	28	29	26.5	22.5	18.5	29.5	26	26.5	21.5	19	17	11.5	21.5	28	28.5	30	29.5	23.5	30	30	30	30	30	30	30	30	30	30	30	30	30	30	30	30
		fly 30	6	0	3.5	5	13.5	12.5	12	13.5	17.5	19	15	10.5	21.5	9.5	22.5	5	4	9	20.5	24.5	9	15	1.5	2.5	12.5	20	13.5	16.5	20	12	12.5	5	22.5	16.5	20.5	21	26	25	27	29.5	30	30	30	30	30	30	30
		fly 31	12.5	13	14	25.5	24.5	27	22	24	24	23.5	20.5	23	18.5	24	21.5	25	22.5	19.5	27	27.5	27	15	11	3	12.5	22	29	28.5	30	29.5	29	29.5	29	29.5	29.5	29	26.5	30	27	29.5	29.5	30	28	30	29.5	29.5	30
		fly 32	4.5	12.5	15.5	23	15	24	30	13	8.5	15.5	15.5	14	12	24	18	13	12	11.5	20.5	17.5	6	13.5	8	0	3.5	5.5	26	19	13.5	4.5	13	10	13.5	18	21	29	30	28	29.5	29.5	29.5	28	30	30	30	30	30
		fly 33	6.5	18.5	18.5	22.5	28	17.5	25.5	27	24	15.5	26.5	26.5	21	24	30	20	21	24.5	28.5	21.5	25.5	21	26	19.5	21	13	22.5	28.5	24	27.5	27.5	21	23.5	26	30	30	30	30	25.5	28	24.5	26	18.5	25	30	30	30
		fly 34	10.5	21	25	22.5	21.5	29	27.5	19.5	26.5	25.5	26.5	24	25	23.5	28.5	26.5	24	21.5	26.5	23.5	26	19.5	9.5	9.5	11.5	21	28.5	30	30	30	30	30	30	30	30	30	30	30	30	30	30	30	30	30	30	30	30
		fly 35	13	20.5	25	16	28	19	17	19.5	15	16.5	21.5	21.5	19	17	21	11.5	14	9	18	14	9	15	5.5	3	16	0	10	13.5	15.5	10	16	16.5	18.5	15.5	21.5	19	26.5	27	28.5	26.5	29	27.5	30	30	30	30	30
		fly 36	2	7	26.5	20.5	17.5	26.5	25	25	18.5	16.5	26.5	17.5	25.5	23	24	20	23	18.5	16	19	22	23	19.5	5.5	19	20	25.5	28	30	27.5	29	21	27.5	27.5	30	22.5	29.5	30	29.5	30	27.5	29	30	29	30	28.5	20.5
		fly 37	3	12.5	11.5	14	11	13.5	15	8.5	22	21	17.5	24.5	13	25.5	7.5	14	13.5	8.5	9.5	26.5	13	11.5	8	5	10	13.5	19.5	29	25.5	29.5	26.5	29	30	27	27.5	29.5	30	29.5	28.5	30	30	30	30	26	29.5	30	30
		fly 38	7	23	26.5	28	18	21.5	30	22	23	22	17.5	20.5	19.5	25	25.5	15.5	16	16.5	22.5	17.5	18.5	17	10.5	8	14.5	17	11.5	20	19	29.5	28.5	15	29.5	30	30	30	30	30	30	30	30	29.5	24	30	30	30	30
		fly 39	22.5	20.5	28	27	25	27.5	26	27.5	19	26.5	27.5	18	29.5	27	24.5	25.5	20.5	15.5	25.5	24	22.5	14	14	7	0	0	15	23.5	28.5	23.5	29	30	30	30	30	30	30	30	30	30	30	29.5	30	30	30	30	30
		fly 40	23.5	18.5	26	27.5	20.5	30	26	11	26.5	20.5	28	16.5	14	27.5	23.5	21	22	24	20	26.5	20	16.5	11.5	8.5	18	29.5	30	30	30	29.5	30	30	30	30	30	30	30	30	30	30	30	30	30	30	30	30	30
		fly 41	29.5	23.5	28.5	20	27.5	25	16.5	20.5	26	23.5	26.5	26	26.5	18.5	28.5	25.5	22.5	24	26.5	27.5	20.5	23.5	17.5	18.5	7	21.5	23.5	29.5	30	29	30	28.5	29	30	30	27	28	30	30	27.5	30	30	29	30	29.5	29.5	30
		fly 42	6.5	12.5	14.5	26.5	24.5	23.5	22.5	23.5	23.5	21	25	21.5	21	25.5	24	19	16.5	21	20	24	24.5	16.5	9	8.5	12.5	25	30	30	30	30	30	30	22	27	27	25.5	19.5	27	26	30	30	30	30	30	30	24	25.5
		fly 43	0.5	5.5	21.5	11	16	16.5	2	15.5	19.5	19	24	13	23	16	28.5	22	15	12.5	21	14	18	8.5	13.5	16.5	15.5	24.5	26.5	29.5	30	30	30	27.5	26	23.5	29	30	22.5	30	25	28.5	29.5	28.5	30	30	29	29	30
		fly 44	14.5	13.5	20	17.5	25	17.5	21	21.5	17.5	10	17	25	11	23.5	23.5	26.5	24.5	15.5	11	29	28	20.5	9.5	0	5	14.5	29.5	29.5	26.5	27.5	30	30	30	30	29.5	29.5	29.5	29.5	30	28.5	26	28.5	29.5	24.5	14.5	19	22
		fly 45	6.5	13.5	19	17	27.5	28	9	20	29	22.5	21.5	23.5	14.5	26.5	25	26.5	19.5	23.5	26.5	23	27.5	18	24.5	20	8.5	20	20.5	21.5	30	27	26.5	28.5	30	29.5	30	28	30	30	30	28.5	30	30	30	28.5	30	27	30
		fly 46	16	21	20.5	10	27.5	30	18	11.5	4	17	25	17	12	7	8	18	14	6.5	19	12	21.5	12.5	13	3	2.5	13	18.5	21	19.5	13.5	16.5	23	29.5	30	27	29.5	30	30	30	30	29	30	28	29.5	30	27.5	30
		fly 47	22.5	13.5	26	28.5	18.5	29	19.5	30	28.5	24.5	21.5	18	25.5	26.5	29	24	24.5	26	21.5	23.5	19	25.5	19	15.5	22	16.5	30	29.5	28.5	23	30	30	30	27.5	30	23	30	30	28.5	30	30	29.5	30	26	29.5	30	30
		fly 48	1.5	18	23	19	18	22.5	14	15.5	22.5	22.5	19	28.5	21.5	24.5	20	23	22.5	17	25	19	23.5	19	17	9.5	0	6	26	30	30	30	30	30	30	30	27.5	27.5	30	27	24.5	30	30	29	13.5	11.5	12	27.5	20.5
		fly 49	3	8	17	21	11.5	11.5	2	15.5	22.5	14.5	20.5	23.5	21	14.5	20	19	22	15	14.5	14	17.5	13	2.5	0	0	4.5	18.5	30	30	30	30	30	30	30	27	22	30	30	30	30	29.5	25	21	30	30	30	30
		fly 50	9.5	19	17	25.5	27.5	22.5	16	26	14.5	24	22	18.5	23	22.5	30	25	18	23	22	24	27	20.5	16.5	13	26	22	29.5	30	30	26.5	26	29	30	29.5	30	30	30	30	29.5	30	29.5	30	30	28	30	30	29.5
		fly 51	6.5	4	13.5	22	18.5	22.5	22	9.5	18	16.5	15	20.5	18.5	20.5	24.5	20.5	26.5	24.5	29.5	17.5	22	22	25	17.5	6.5	25	24	30	22	29	26.5	27.5	30	28	28	21.5	22	28.5	30	27	30	27.5	27.5	30	30	30	30
		fly 52	5.5	2.5	14	2.5	8	8	11	24	24.5	23	23.5	24	26	28.5	28	21	28	27	23	23	24	19.5	6	11.5	3.5	11.5	23	27.5	28.5	28	28.5	30	30	29.5	27.5	30	30	30	30	30	30	30	30	30	30	30	30
		fly 53	29.5	29.5	16	12.5	11.5	11	17.5	12.5	14.5	7	22	12	16	19.5	19	24	22.5	25	16.5	26.5	19.5	10	4	3	0	7.5	23	30	30	30	30	30	29.5	30	30	30	30	30	30	30	30	30	30	30	30	30	30
		fly 54	19	18.5	19.5	30	30	19.5	18	27.5	18.5	17	19	14	21.5	15	23.5	13.5	24	17	12	14	14.5	5.5	15	4.5	1.5	14	17.5	26.5	28.5	30	30	29.5	30	30	30	30	30	30	30	30	30	30	30	30	30	30	30
		fly 55	24	26.5	16.5	19.5	20.5	16	12	18.5	27.5	19.5	13	22	6.5	17	26	18	20.5	18.5	16.5	19	8.5	11	7.5	3	8	28	28.5	30	30	30	30	30	30	30	30	29.5	30	29	30	30	29	27	25	27	29.5	30	29.5
		fly 56	19	2	15	10.5	19.5	18	22.5	20	12	24	20	18.5	19	26.5	22.5	21.5	14	26.5	20.5	22	19.5	22.5	15.5	15.5	0	11.5	27.5	29.5	30	30	30	30	30	30	30	30	30	30	30	30	30	30	30	30	30	30	30
		fly 57	24	15.5	30	30	30	22	14	24	25.5	26	21	24.5	26	22.5	18.5	25.5	16	27.5	26	25.5	26	24	17.5	13	0	5	25	23	27	29.5	30	30	30	30	30	29	28	30	30	29	29.5	27.5	28.5	30	30	30	30
		fly 58	15	19	22.5	29	23.5	23	26.5	23.5	21.5	22	23	27.5	21	18.5	23	22.5	24	23	29	25.5	26.5	26.5	17.5	13.5	19.5	21.5	30	30	30	30	30	30	29	19.5	28.5	29	30	30	30	30	30	30	30	30	23.5	30	30
		fly 59	16.5	17	28.5	26	29.5	24	24	29.5	23.5	26	28	23	27	28.5	25.5	27.5	15.5	29	29.5	25.5	24.5	14.5	4	21.5	18.5	30	30	30	30	30	30	30	30	30	30	30	30	30	30	30	30	30	30	30	30	30	30
		fly 60	3.5	0	3.5	13	17.5	26	21	7.5	25	23.5	18	25	24	25.5	26	20	27.5	23	23	19	24.5	20.5	26	18	3	17	22	23	25	26	21.5	24	27	24.5	29	30	30	30	30	30	30	30	30	30	30	30	30
		fly 61	11	18	14	15	23	20.5	11.5	23.5	13.5	25	14	16.5	21	20	22	22.5	16	18.5	20.5	29	25.5	26.5	11	14	4	10	23	28.5	26.5	23	27	27.5	21	26.5	21	24	26.5	29	30	30	30	30	30	27	20.5	21.5	25.5
		fly 62	23.5	30	21.5	26	30	29	24	23.5	14.5	18	14	24.5	23.5	18.5	24.5	22	25	26	22	16.5	22	22.5	11.5	11.5	0	19	21.5	29.5	29.5	29	27	30	29.5	30	30	30	30	29.5	28.5	27	30	30	30	30	29	30	30
		fly 63	7	16.5	11	17	16.5	23	19.5	13.5	13.5	8.5	12.5	16.5	17.5	27.5	19.5	20	23	25.5	20.5	15.5	19	13.5	5	3	1	27.5	29	29.5	30	29.5	28.5	30	30	30	27.5	28.5	18.5	28.5	30	30	29.5	27.5	30	30	26	23.5	30
		fly 64	1.5	8.5	6.5	11.5	19.5	18	13.5	19.5	12.5	13.5	16.5	13	12.5	24.5	18.5	16	20	20	16.5	28	20	19.5	6.5	7	3	17.5	26	25	27.5	29	30	27.5	27.5	23.5	26	29	26	27	29.5	30	22.5	25.5	30	30	30	30	30
		fly 65	18	1	21	30	30	11.5	16.5	27.5	21	19.5	24.5	13.5	23	14.5	19	26	13	18.5	21	19	22	16	11	11.5	0	16	28	30	30	29.5	30	30	30	29.5	29.5	29	29	29.5	24	30	29.5	29.5	26.5	25.5	24.5	28.5	30
		fly 66	6	0	9	15	18	20.5	19	26.5	13.5	21	16	21.5	22.5	24	22	18.5	22.5	22	20.5	24	10	15	10	4	2.5	12.5	27	30	30	30	30	30	30	30	30	30	30	30	30	30	30	30	30	30	30	30	30
		fly 67	29	10	16	20.5	25	18.5	19.5	24.5	22	19	17.5	7.5	21	24.5	17.5	20	25	22	15	26.5	18.5	19	16	13	3	4.5	11	19.5	30	30	30	30	25.5	30	30	27.5	28.5	30	30	30	23	30	30	29.5	30	30	29.5
		fly 68	8.5	15	10	18.5	11.5	20	19.5	10	21.5	15	19.5	18	19	13.5	16.5	16.5	15.5	23.5	19	18	24.5	20.5	17	10.5	0	13.5	25	29.5	30	30	30	30	30	30	30	30	30	30	30	30	30	30	30	30	30	30	30
		fly 69	4.5	15.5	18	23	18.5	15	19	14.5	16	17	12	24.5	10.5	21	21	19	13.5	8	9	17	8.5	6.5	10	4.5	3.5	16	23	22.5	22.5	20.5	27	30	29.5	28	26.5	29	29.5	30	30	29.5	30	29.5	29	29.5	28.5	29.5	29.5
		fly 70	1.5	5.5	14	27	19.5	29.5	19.5	24	28	21.5	22	27.5	23	25.5	30	28	30	13	24	19	8.5	7	6.5	0	13.5	22.5	22	25.5	30	30	30	30	30	30	30	29	30	29	27	22.5	21	30	30	30	30	30	30
		fly 71	0.5	14.5	1.5	8.5	15	15.5	21	9	15	13.5	10	19	18	21	20.5	22.5	19	24.5	22	22	26	12	17	15	10	19.5	20.5	25.5	27.5	24.5	29.5	30	30	30	25.5	24	30	24	29	29.5	25.5	30	29	28	28	29.5	30
		fly 72	14	24	18	27.5	30	22	29	30	29.5	29	29.5	30	27	23	28.5	30	30	29	24.5	27	17.5	10	6.5	0	15.5	26	27.5	26.5	28	29	29	25.5	30	30	30	30	30	30	30	30	30	30	30	30	30	30	30
		fly 73	0	0	4.5	13.5	6.5	6.5	16.5	6.5	5.5	12	8	9.5	23.5	21	25.5	23.5	22	23.5	26	22.5	15.5	16.5	5	0	12	21	20	24	10.5	19.5	21	24	30	30	25.5	30	30	30	29.5	25	24.5	23	28.5	30	30	29	30
		fly 74	24	24.5	14	27	28.5	19	14	18	20.5	14	16	16.5	10	22	20	21	19.5	11.5	18	22.5	14.5	9	1.5	0	10.5	21	29	28	30	30	30	30	30	30	30	30	30	30	30	30	30	30	30	30	30	30	30
		fly 75	12	19	9.5	19	22	11.5	18	25.5	25	15.5	25	28	23	28	26	29.5	29	30	25	27.5	27.5	30	23.5	7	20.5	25	27	29.5	30	29.5	30	30	30	30	26	28	30	29.5	30	30	30	30	30	30	29	30	30
		fly 76	11.5	17	20	21	20.5	14.5	20	12.5	11	10	17.5	11.5	18.5	24.5	7	15	18	30	29	19	18	8.5	5.5	5.5	0	19	30	30	30	30	30	30	29.5	30	30	30	30	30	30	30	30	30	30	30	30	30	30
		fly 77	3.5	19.5	27	23	22	24	25	22.5	26.5	23.5	18.5	26.5	29	28	24.5	21.5	25	28	14.5	18.5	29.5	26.5	13.5	17.5	12.5	11.5	29	30	29.5	30	30	30	30	30	30	30	30	30	30	30	30	30	30	30	30	30	30
		fly 78	13	24	18.5	24.5	21.5	26.5	17	19.5	15	20	19.5	15.5	20.5	22	23	19.5	15	16.5	20.5	17.5	17.5	19.5	15	12	9	19	21.5	25	21	26	20	25.5	30	30	30	30	30	30	30	30	30	30	30	30	30	30	30
		fly 79	9	17.5	28.5	20	24	22	23.5	18	25.5	26	10	15	16	19	7.5	9.5	26	10.5	20.5	23.5	26.5	21.5	12	8	17	25	29	27	28.5	28	29	30	30	30	30	30	30	30	30	30	30	30	30	30	30	30	30
		fly 80	13	24.5	27	28.5	24	28.5	24	15.5	25.5	29.5	25	20.5	30	25.5	20.5	28.5	27.5	21	28.5	25.5	22	25	25.5	22	1.5	25	27.5	30	29.5	25	27.5	30	29.5	29.5	19	28.5	29	30	30	29.5	29.5	26	19.5	26.5	26	30	30
		fly 81	13	8	9.5	27.5	17	22.5	20	20	27	16.5	25	15	20.5	13.5	18.5	19	15	20	24.5	17	19.5	11	11	5.5	0	14.5	30	26	24.5	30	26	30	30	24	30	30	30	30	29.5	30	30	30	30	27.5	30	30	30
		fly 82	8.5	12	14.5	20	19.5	15	19	19.5	22.5	21	19.5	23	19.5	27.5	24.5	29	29	26	28	24.5	20	20	13.5	19	13.5	27	28.5	26.5	29	27.5	28.5	28	28.5	30	23.5	30	26	30	30	30	30	30	30	30	30	26.5	23.5
		fly 83	20	28.5	27.5	28.5	23.5	26	23	25.5	24.5	29	28.5	29	25	25.5	28	30	29.5	30	30	30	30	27.5	21	19	13	19.5	30	30	29.5	29.5	30	29.5	29.5	30	30	30	30	30	30	30	30	30	30	30	30	30	30
		fly 84	5.5	22	20.5	26	22.5	23	22	24.5	19	19.5	19	24.5	14.5	25.5	22	19.5	23	17.5	21.5	26	20	13	6.5	0	0.5	17	30	29.5	30	30	30	30	30	30	30	30	30	30	30	30	30	30	30	30	30	30	30
		fly 85	17	29.5	19.5	20.5	16.5	17	16.5	15.5	17.5	20.5	19	14	9.5	14	20	22	21.5	18	17.5	19	16	8.5	6.5	9.5	24.5	30	30	30	30	30	30	30	30	30	30	30	30	30	30	30	30	30	30	30	30	30	30
		fly 86	5	4.5	8	25.5	24.5	23.5	5.5	10.5	8	11	10.5	10.5	20	8.5	11.5	16.5	15.5	8.5	6.5	11	25.5	26	10.5	0.5	14.5	23.5	26.5	28	22.5	25	21.5	30	23	30	27	30	30	30	30	30	30	30	30	30	30	30	30
		fly 87	3	15.5	10	24	9	16	18	17	14.5	19.5	24.5	25.5	24	23.5	24.5	21.5	19	30	28.5	15.5	5.5	10.5	1.5	3	0	21	30	29.5	30	29.5	28	29.5	30	29	29	30	29	26.5	29.5	28.5	30	29	30	29	27.5	30	30
		fly 88	6	0	4	11	0	3	7.5	10.5	9.5	11	7.5	8.5	2.5	9.5	5.5	13.5	15	20	10	19	13	5.5	6	4.5	5	10.5	28.5	30	30	29.5	30	30	30	30	29	30	29.5	23	29.5	29.5	29.5	30	28	29.5	28.5	22	30
		fly 89	13	24.5	16.5	19	15.5	21	20	13	21	7	19.5	10.5	21.5	11.5	8	14.5	15	19.5	15.5	23.5	15	10	3.5	12.5	14	16	13	27.5	26.5	27	27.5	30	30	30	30	30	29	27	30	30	30	30	30	30	30	30	30
		fly 90	22.5	17	25	29	30	25.5	26.5	27	24.5	15.5	25	29.5	27	11	19.5	17.5	29.5	17.5	28.5	17.5	21	13.5	9	12.5	15	27.5	29.5	27.5	30	30	23	30	29.5	29	29.5	29	29.5	29.5	29.5	29.5	26	29	27	29.5	27	26	29.5
			bin 1	bin 2	bin 3	bin 4	bin 5	bin 6	bin 7	bin 8	bin 9	bin 10	bin 11	bin 12	bin 13	bin 14	bin 15	bin 16	bin 17	bin 18	bin 19	bin 20	bin 21	bin 22	bin 23	bin 24	bin 25	bin 26	bin 27	bin 28	bin 29	bin 30	bin 31	bin 32	bin 33	bin 34	bin 35	bin 36	bin 37	bin 38	bin 39	bin 40	bin 41	bin 42	bin 43	bin 44	bin 45	bin 46	bin 47
	30d+0.1THIP	fly 1	1	0	0	0	0	0	2	6.5	16	14	7.5	4	7.5	5	19	19.5	22	11.5	13.5	18	20	4	21.5	3	2.5	11	12.5	10.5	15.5	17.5	11.5	22.5	28	29.5	29	24	22.5	30	24.5	25.5	24	29	25.5	23	30	30	30
		fly 2	2	7	0	17	14	19.5	10.5	22.5	22	21	23.5	15.5	11	16	16	16	13.5	11	16	19	12.5	10	8.5	8	17.5	26	30	24.5	30	23.5	28.5	26.5	21.5	14.5	29	30	29.5	30	27.5	28	26	30	30	30	30	30	30
		fly 3	21	19	22.5	16	28	27	22.5	27.5	24.5	17.5	25	20	21.5	20.5	23.5	17.5	25.5	28.5	24.5	27	19.5	25.5	22.5	17.5	6	19.5	23	20	29.5	29	23	26	30	26.5	27.5	30	23	28	28.5	30	30	24.5	30	30	30	30	30
		fly 4	6.5	20.5	20.5	22	24.5	22	16.5	19.5	23	21	25	26	19	24	26	24	27.5	27	29.5	26	19	21.5	15	12.5	11.5	9	24	30	30	30	30	30	30	30	30	29.5	30	30	30	30	30	30	23	29	29	30	30
		fly 5	2	2.5	1	2	0	6	0	0.5	10	5	8	12	9	4.5	15	18.5	1.5	2.5	4.5	0	3.5	2.5	0	2.5	0	12	0	10.5	6.5	9.5	14.5	14	12	6.5	5.5	7	17.5	13	13	10	23	15	23	23	27	26	28.5
		fly 6	0	0.5	9.5	14.5	12.5	20.5	16	11	12.5	20	23.5	16.5	26	25	20	27	11	25	24.5	10	13	18.5	17.5	4	25	29.5	30	30	29.5	30	29.5	29.5	29.5	30	30	29.5	30	29.5	30	29.5	27.5	29.5	30	30	29.5	30	27
		fly 7	4	12	23	20	21.5	18	22	25	25.5	17.5	19	24.5	29	22	22	22.5	24.5	25.5	19.5	27.5	22	22	11	14	17.5	26.5	25	28	30	30	30	27	20	22.5	26.5	28	25	30	27	30	28	30	30	30	30	30	30
		fly 8	11	8.5	7.5	25.5	12	10	17	8.5	14	13	9.5	16	16.5	15	14	14.5	15.5	20	23.5	11.5	23	8	5	19	15	26.5	30	29.5	26.5	17	30	24	27.5	25.5	27.5	25	30	30	30	29	30	29.5	28	25.5	24.5	24	30
		fly 9	1.5	0	17	20	14.5	19.5	6	9.5	20.5	11	21.5	25	21	28.5	12.5	17	23	24.5	28.5	26.5	27	15	15.5	10	11.5	18	24	27	23.5	26	25	27	24	28	24.5	17.5	13.5	7.5	3	17	7	17.5	12	13	11.5	17.5	25
		fly 10	2.5	3	20.5	16.5	24	21.5	12.5	17	18	22.5	15	16.5	16.5	21	24	20.5	16	19.5	23	27.5	16.5	12.5	7.5	17	25.5	27	30	30	29.5	27	30	30	24	29.5	27	20.5	26	29	30	30	30	30	30	30	30	30	29.5
		fly 11	5.5	27	30	25	19.5	27	6.5	17.5	10.5	9.5	12	13	12	16	27.5	14.5	24	15.5	26.5	26.5	16.5	9.5	6.5	7.5	9	21	23.5	18.5	26	26	30	25.5	26.5	22	25.5	23.5	30	30	30	30	30	30	30	30	30	30	30
		fly 12	8	0	14	11	5	7.5	5	2.5	6.5	11	13.5	10	11	9.5	10	14.5	16.5	5	10.5	14	7	16	3.5	6	0	6	11	17	12	21	22.5	21	20	16	21.5	24.5	17	21.5	22.5	26.5	30	30	30	30	30	30	30
		fly 13	8.5	10.5	12.5	8.5	13.5	10.5	15.5	19.5	16.5	21.5	17.5	22.5	18	27.5	23.5	28	15	27.5	21.5	23	18	21.5	16.5	15	5.5	24	21	30	30	30	30	30	30	30	30	30	30	30	30	30	28.5	25	24	30	30	30	30
		fly 14	8.5	2.5	21	11	17	20.5	17	18.5	19.5	14	14	11	10	18.5	18.5	10.5	23	22.5	22	21	23.5	21	2.5	2.5	0	6.5	26.5	30	29	29.5	30	29	29	30	30	30	30	30	30	30	30	30	30	30	30	30	30
		fly 15	5	13	6.5	18	16.5	12	19	11	13	16.5	11	5	28.5	18	22.5	15.5	27	29	23.5	30	28	22.5	17.5	2	3.5	20.5	16.5	26.5	29.5	29.5	28.5	30	30	30	29.5	30	30	27.5	30	29	29.5	28	18.5	30	26	30	30
		fly 16	12	15	18	22.5	24	20	17	23.5	14.5	19	16	10.5	21.5	19.5	21	16	22.5	20.5	22	18.5	17.5	12	14.5	6.5	21.5	26	26.5	27.5	30	30	30	30	30	30	30	30	30	30	30	30	30	30	30	30	30	30	30
		fly 17	11.5	0	6.5	4	15	11.5	0	7	8	15	10.5	0	7.5	25.5	8	15	10	25.5	23	2.5	5	0	5.5	0	6	9	20	18	21.5	22.5	23.5	28	21	28	30	30	29.5	30	30	30	29	30	29.5	28	30	30	30
		fly 18	0	9	14	12	16	14	17.5	11.5	13	18.5	13.5	21.5	19.5	23.5	20	19	19	18	19	26	23.5	19.5	23.5	18.5	20	20	20	23	25	16.5	25.5	23	27.5	16.5	29.5	17.5	26.5	24.5	22	19.5	28.5	30	30	30	30	30	30
		fly 19	1.5	8	9.5	2	6	17.5	7	12	19.5	19.5	22	17	24.5	18.5	19.5	23.5	19.5	22.5	26	19.5	14.5	17.5	12	5.5	2	23.5	23.5	18.5	28.5	23.5	28.5	24	28	29.5	30	27.5	27	29.5	29	28.5	26.5	27	28	24	26.5	29	30
		fly 20	4.5	1	5	0	6.5	6.5	7	5	18	9.5	10	13	22	12	17.5	9	27	16	20	11	2.5	15.5	4.5	0	0	4	8.5	22	23	21	24	26.5	25	30	26	30	30	30	30	30	30	30	30	30	23.5	19	30
		fly 21	13.5	17.5	21.5	19.5	19	17	15	14.5	3.5	13	13	26	21	21	26	17	18	14.5	23.5	16.5	15	5.5	2.5	5.5	0	3.5	19	18.5	22	24	28.5	20.5	26.5	26	28.5	30	30	30	30	30	30	30	30	30	30	30	30
		fly 22	2	13.5	23	25.5	5.5	25	8	10	9.5	7	18	12	12	23.5	18.5	22	16.5	25.5	16	11.5	6.5	8.5	0	0	0	18.5	21.5	15.5	28	30	19.5	20	27.5	21	22	28.5	25	30	28	30	30	30	30	30	30	30	30
		fly 23	9	17	14.5	5	20.5	17	17	16	21.5	14	20.5	14.5	24	20.5	25.5	16.5	24	15.5	22.5	27.5	16	21.5	17	17.5	13.5	27.5	26.5	29.5	30	30	30	30	25.5	29.5	27	27.5	30	30	30	30	30	30	28	30	29	30	28
		fly 24	11.5	10.5	22.5	22	20	11	6	19.5	23.5	20	16.5	17.5	18	21	14.5	19.5	16.5	21.5	25.5	22.5	21	23	7	7	11.5	23	27	30	30	30	30	30	30	30	30	30	30	30	30	30	30	30	30	30	30	30	30
		fly 25	4	0	3	4.5	0	6	7.5	8.5	16	6	17	4.5	13.5	8.5	13	8.5	8.5	22.5	19.5	22	15.5	14	12	4.5	1.5	15	19	25	24.5	30	30	30	30	30	30	30	30	30	30	30	30	30	30	30	30	30	30
		fly 26	25	21	17	14.5	27.5	25	25	19	18.5	26.5	19	28	28	21	25	27	26	28.5	28.5	27.5	14.5	6	13	21	2	13	24.5	30	22	30	29	29.5	27.5	30	30	30	30	30	28	29.5	30	30	30	29.5	30	30	30
		fly 27	0.5	3	4	4	1	12.5	12	3.5	8	8	10.5	28	26	17	10.5	14.5	16.5	16	24.5	20	6	14.5	7	2.5	9.5	27	26	26.5	19	17	8.5	22.5	24	12	16.5	25.5	5	22.5	26.5	19.5	14.5	11	13	17	13.5	19.5	19
		fly 28	4	17.5	27	27.5	27	21.5	16	19	26.5	22.5	30	24.5	24.5	24.5	29	29.5	26	25	20	23	26	17	13.5	4.5	6.5	0	10	8.5	23.5	30	27	30	27	23.5	30	30	29	28	24.5	29.5	30	27	30	29.5	29	29.5	29.5
		fly 29	0.5	0	0	0	0	0	6	0.5	15	8	11.5	11	11	16	16.5	16.5	15	13	17	14.5	13.5	3.5	2.5	0	0	0	0	3	9.5	18.5	30	30	30	30	30	30	30	30	30	30	30	29.5	22	23.5	27	30	30
		fly 30	3	17.5	10.5	14.5	20.5	18	18	16	19	18.5	11.5	16	16.5	19.5	23	11.5	16.5	21	18.5	12	15	21.5	2.5	0	2.5	13	15	21	20	20	24	24	22	21	29.5	30	30	29	30	30	29.5	30	30	30	30	30	30
		fly 31	14.5	12.5	20	15.5	21	25	13.5	13.5	18.5	9	19.5	16.5	14	18	16.5	12.5	23	12.5	12	20.5	12.5	8	15	1.5	6.5	29.5	30	30	30	30	30	30	30	30	30	30	30	30	30	30	30	30	29.5	30	30	30	30
		fly 32	27	27	6.5	15	6.5	17	22	11	3.5	5.5	8	5.5	12.5	4.5	19	23	11.5	11.5	16	17	14.5	6	0	8.5	2.5	20.5	21.5	30	26	28	30	29.5	27	25	30	30	30	30	30	30	30	30	30	30	30	30	29
		fly 33	3	7.5	19.5	20	16.5	14.5	20	13	8	11	23.5	13.5	18	22.5	23	20.5	10.5	20	7.5	24.5	14	5	6.5	0	16	24.5	24.5	25.5	29.5	29.5	28.5	28.5	28.5	27	30	27.5	28.5	13.5	27	29.5	24	23	25.5	26	30	29	29
		fly 34	12.5	11	11	15.5	13	16.5	12.5	16.5	20.5	16	4	26	30	22	22	23.5	24.5	16	20.5	16.5	5.5	19.5	13.5	10	10	22	29.5	30	30	30	30	30	30	30	30	30	30	30	30	30	30	30	30	30	30	30	30
		fly 35	22	23.5	25.5	20	16	2	13	18.5	17	19	14.5	23.5	15	18	21.5	17	26	17.5	14	29.5	9	20	17.5	8	6.5	19.5	25.5	25.5	24.5	25	26.5	30	30	28.5	24	29	30	27.5	26	30	25	28	30	30	30	30	30
		fly 36	1.5	7.5	15.5	11	13.5	15	10	11.5	13.5	6	21.5	27	17	24.5	13	13	6.5	7.5	20.5	16.5	13	7.5	1.5	7.5	11.5	9	13	21.5	25.5	26.5	30	30	30	30	30	30	30	30	30	30	30	30	30	30	30	29.5	30
		fly 37	27.5	13.5	14.5	22.5	20.5	16.5	20	20.5	19	9.5	15.5	18.5	16.5	26	26	14.5	16	20.5	25.5	18.5	16.5	18.5	11.5	13	27	29	29	29.5	28.5	30	27.5	21	25	28.5	27	27.5	30	30	30	29	30	30	30	30	30	30	30
		fly 38	12	22	20.5	21	19	21	15.5	18.5	25.5	20.5	23.5	16	26.5	18.5	13	17	15.5	12	19.5	30	15.5	14	8.5	4	6	21.5	30	29	30	30	29.5	28.5	30	30	30	30	30	30	28	29.5	30	30	30	30	30	30	30
		fly 39	8	27	30	28.5	14.5	29.5	15	22.5	29.5	26	25.5	26.5	30	28	25	30	27	22.5	22.5	26	22	15	13	0.5	14.5	29.5	30	30	30	30	30	30	30	29.5	30	30	30	30	30	30	26.5	30	30	30	30	30	30
		fly 40	5	20.5	17	24.5	21	11	19	18.5	17.5	8	9	14	9.5	12	17	11.5	12.5	17.5	15	13	18.5	9	8	12	4.5	10	13	27	25.5	28.5	27.5	24	29.5	30	30	30	30	30	30	30	30	30	30	30	30	30	30
		fly 41	25	19.5	28	30	26.5	19.5	14.5	15	18	13	11	14.5	16.5	8.5	12	7	14	22.5	20.5	13	23.5	16.5	10	5	6	13.5	11.5	19.5	15	17	21	19	20.5	25	16.5	25.5	29.5	30	29.5	29.5	29.5	30	30	29.5	29.5	28	30
		fly 42	14.5	24.5	14.5	8	13.5	19	12	13	17.5	13.5	27.5	23.5	20.5	21	26.5	20.5	18	21	26	17	23.5	23.5	8.5	20.5	16	26	29.5	25.5	24	30	29	19	24	23	30	30	30	27	27.5	30	30	29	30	30	30	28	18.5
		fly 43	8	17.5	22	17.5	12.5	22.5	23.5	17.5	16.5	18.5	17.5	19	15	14	16.5	11	14.5	13.5	14	21	16	9.5	15.5	7.5	9	13	22	25	26.5	28	27	30	30	30	30	30	26.5	18	30	30	29	17	30	30	30	30	28.5
		fly 44	2	11	22	19.5	15	15.5	22.5	24	17.5	18	18	19	23.5	24.5	24	19.5	13.5	14	17.5	20	21.5	19	10.5	7.5	18	20	23	20	16.5	19	14.5	23.5	25	24	23	26.5	29	28.5	30	30	24.5	24.5	28.5	25	30	27.5	30
		fly 45	15	21.5	14.5	21.5	17.5	28.5	22	23	21.5	28	21	21.5	19.5	27.5	21.5	22	17.5	22.5	26	22.5	20	24.5	22	26.5	23	30	29.5	30	30	30	30	30	30	30	30	30	30	30	30	30	30	30	30	30	30	30	30
		fly 46	5	0	0	6.5	9.5	14	12.5	9	7	10.5	13	16	29	13.5	11.5	27	4.5	15.5	25.5	23	3.5	5.5	12.5	0	0	16.5	19.5	15.5	14.5	15	24.5	29	28.5	29.5	30	30	30	30	30	30	29.5	27	30	30	30	30	30
		fly 47	27	19.5	24	24.5	25.5	26	16.5	19	20.5	21	12	18.5	23	13.5	19.5	27	24.5	18	21	19	16.5	16.5	9	2.5	4.5	27	28.5	30	30	30	30	30	30	30	30	30	30	30	30	30	30	30	30	30	30	29.5	30
		fly 48	6	16	20	18.5	23	23.5	21.5	23.5	24.5	21	26	21.5	18	28.5	23	23	24.5	11.5	26.5	21.5	24	17.5	12.5	16.5	15.5	28.5	30	30	20	27.5	19.5	25.5	26.5	30	27	26	20.5	27	30	30	30	30	30	30	30	30	29
		fly 49	3	17.5	13.5	22	13	22.5	28.5	28.5	29.5	30	24	21.5	29	30	30	22.5	14.5	21	14	22	22.5	6.5	3.5	3.5	1.5	22.5	26.5	28.5	28.5	30	30	30	29.5	30	27	29.5	29.5	30	30	30	30	30	30	30	30	30	30
		fly 50	5	11.5	13	4	7.5	10.5	8.5	7	9	5	14.5	1	4.5	9.5	7	13.5	12.5	10.5	2	11.5	0	0	0	2.5	7	19	16.5	9.5	10.5	10	14.5	20.5	17.5	25	21.5	25.5	26.5	23.5	22.5	30	30	30	30	30	30	30	30
		fly 51	5.5	16	28.5	25.5	22	17.5	21.5	26	11.5	21.5	15	25.5	17.5	20.5	24	26	22.5	17.5	22	18.5	17.5	14	14.5	11.5	0	0	13.5	26.5	26.5	28.5	22	30	28.5	29	30	30	29	20.5	25.5	23	29	27	30	29.5	28	27	29.5
		fly 52	5.5	5.5	4	15.5	13.5	11	17	10	22	19.5	12	28	15.5	15	17	10.5	15	14	7.5	16	24	12.5	18.5	10.5	4	12.5	18	13.5	21	21	15.5	19.5	19.5	25	23	24.5	29	30	30	30	30	24.5	30	30	30	30	30
		fly 53	0.5	9.5	18.5	16.5	21.5	15	8.5	15.5	21	20	22.5	23.5	20	23	25.5	12.5	17.5	21.5	16	19.5	18.5	23.5	22	22.5	19.5	29.5	30	29	29	29.5	27.5	29.5	30	30	29.5	22	30	22.5	29.5	25	15.5	24	24.5	18.5	29.5	30	29.5
		fly 54	26	24	22.5	24.5	12	29.5	20.5	16	21.5	28	22	22.5	18.5	25.5	30	18.5	15.5	20.5	28.5	25.5	21.5	26	12.5	14.5	23.5	30	29	30	30	30	30	30	30	30	30	30	30	30	30	30	30	30	30	30	30	30	30
		fly 55	6	11.5	21	21	22	27	19	22.5	22.5	18.5	28.5	23.5	20.5	23	27.5	28	19.5	21	23	29	23.5	18.5	17	23	10	20	28.5	25.5	26.5	28	26.5	29.5	29	29	30	30	30	30	30	30	30	30	30	30	30	30	30
		fly 56	13	30	23.5	17	25	13	19	18.5	0	5	7.5	6.5	9.5	3.5	15.5	19	4.5	10.5	18.5	6.5	22.5	9	0	2.5	14.5	15	15.5	13	28.5	24	22	26	28	27.5	23.5	29	30	28.5	30	27.5	27.5	30	29.5	27	30	30	29.5
		fly 57	19	18	19.5	24.5	18	15.5	27.5	23	29	24.5	27	26	27.5	29	29	24	21.5	20	30	25	23	30	24.5	21.5	12	29.5	29	30	30	30	30	29	29.5	29.5	30	29.5	30	30	30	30	30	30	30	28	24	30	30
		fly 58	5	27	23.5	30	17.5	20	22	9.5	22.5	12	16.5	22	15.5	16.5	21.5	21	10	6.5	6	11.5	6	14	17.5	10	0	6	25.5	27.5	29.5	29.5	27	24.5	30	30	26.5	30	30	29.5	30	28.5	24	23	23	28	30	27	29.5
		fly 59	29.5	16	10.5	11.5	14	26	17	16.5	25	23.5	29	21.5	17.5	5	16.5	20	11.5	21.5	16	10	19.5	24.5	10	11.5	1.5	23	24	23.5	26.5	27	22	23	27.5	28.5	18.5	29.5	27.5	20	25.5	30	28.5	30	28.5	30	30	30	29.5
		fly 60	2.5	0	15.5	18.5	20	20	10	13.5	14	10.5	17	19	11.5	12.5	13	10.5	6	10.5	5.5	10.5	6.5	0	0	0	8	18	22	27	29	28	28	30	30	29	29.5	25.5	27.5	26.5	30	30	28	28.5	29.5	30	30	29.5	30
		fly 61	16	4	22	30	29.5	2.5	2	13.5	6	0	16	14.5	5.5	23.5	29.5	21.5	15	21	6.5	13.5	10.5	7.5	9.5	0	5.5	21	27	24.5	21	28.5	30	30	29.5	30	30	28	29.5	27.5	27.5	30	30	30	30	30	30	30	30
		fly 62	0	6.5	14	8.5	9	6	12.5	9	2.5	8	14.5	8.5	5.5	14	6	1.5	11	9.5	19.5	8.5	17	13	0	8.5	16.5	21	12.5	13	18.5	17	10	14.5	23.5	24.5	27.5	30	23	29.5	30	30	30	30	30	30	30	30	30
		fly 63	3.5	3.5	21	25	24	23	24	10	14.5	18.5	22.5	14	15.5	22	24.5	10	5.5	23	24	23.5	10.5	7.5	8.5	4.5	8.5	14	29	30	30	30	30	30	30	30	30	30	30	30	30	30	30	30	30	30	30	30	30
		fly 64	1	6.5	18.5	3.5	19	9.5	14	9	13.5	13	8.5	4	10	12	9.5	22.5	22	11.5	15.5	17.5	6.5	18	7	0	8.5	10	10.5	27.5	30	30	30	30	30	25	30	26.5	26	25	27.5	30	30	30	30	30	30	30	30
		fly 65	21.5	25.5	22	25	15	26	26.5	20.5	17.5	19.5	23.5	17	9.5	15.5	19.5	29.5	16.5	18	11.5	18	10.5	1	6	0	9.5	15	22.5	29.5	30	30	30	30	30	30	30	30	30	30	30	30	30	30	30	30	30	30	30
		fly 66	2	0	2.5	0.5	6.5	2.5	19.5	20.5	7.5	6.5	10	10.5	13.5	14.5	19.5	23	16.5	16.5	23.5	17	22	14.5	13.5	0	3	0.5	5	25	13	27	29	26.5	30	30	29	30	29.5	29.5	30	30	30	30	30	29	27.5	27	29.5
		fly 67	11.5	16	12.5	30	19	17	16.5	14	5.5	13	11	12.5	8	10	20.5	25	22	18	25	19	13	13.5	12	3	10.5	20.5	24.5	23.5	25.5	28	27	24.5	30	30	30	30	30	30	30	30	30	30	30	30	30	30	30
		fly 68	1	3	0	3	15.5	12.5	11	19	23	13	21.5	10.5	21	22.5	12	24.5	22	23	17.5	19.5	11	11	19.5	2.5	17	26	30	30	30	30	29.5	26	30	30	30	30	30	27.5	30	29	30	29.5	29.5	29.5	29	24.5	26.5
		fly 69	2	9	8	21	18	11.5	14.5	21.5	23.5	20.5	10	20.5	20	20.5	24	22.5	24.5	19	23.5	23	17	16.5	6.5	4	0	5	23.5	30	30	30	30	30	30	30	30	26	28	30	29.5	23.5	30	24.5	24.5	26.5	27	30	29
		fly 70	6.5	9	9.5	14.5	9	23.5	9	17.5	17	12.5	13	14	16.5	15.5	13	13	19.5	11.5	9.5	8	0	10.5	3.5	7	9.5	22.5	13.5	23	25.5	28.5	30	30	29.5	30	30	30	30	30	30	30	30	29	29	30	30	30	30
		fly 71	0	0	0	6	14.5	3.5	0	4	12.5	1.5	0	3	13.5	12.5	12	24	12.5	12	10.5	7	3	0	0	0	10	0	8.5	6.5	21	29	30	29	28	24	24.5	26	24	20.5	23.5	29.5	20.5	19.5	23	23.5	17.5	24	29
		fly 72	0.5	0	0	0	5.5	2.5	3	0	4.5	0	2.5	4.5	5	3	6	7	4	0	4.5	13	11	11.5	6	2.5	13.5	21.5	18.5	27	28.5	29	27	29	29.5	30	30	30	30	28.5	28	30	30	30	30	30	30	30	18.5
		fly 73	5	6.5	0	4.5	23.5	2.5	17.5	22	6.5	1	8.5	20	14	4	5.5	20	9.5	8.5	19	13	7	0	0	0	3.5	23	26.5	30	30	30	30	30	30	29.5	30	30	28	18.5	28.5	28	23	30	26.5	26.5	30	28.5	30
		fly 74	11.5	18.5	15	24	17	13	18.5	6	24	21.5	19.5	30	15.5	23.5	16.5	25.5	18.5	10	19.5	19	20	20.5	3.5	9	2.5	18.5	27	30	30	30	30	30	30	30	30	29.5	29.5	29	29.5	29	27.5	30	30	29	29	29.5	30
		fly 75	4	4.5	5	9	8	8.5	12	20.5	11.5	17.5	14.5	3.5	15	24	26.5	28	24.5	11	10.5	5	8.5	3	3.5	3	3.5	4	13	16.5	25	29.5	22	28.5	17.5	26.5	27.5	29.5	30	30	30	30	30	30	30	30	30	30	30
		fly 76	15.5	25	27	20	23	16.5	25	16	14	9.5	9.5	2.5	5	11	13.5	21	15.5	20	24	17.5	17	7	4.5	0	16.5	17.5	21	25	30	27.5	30	23.5	27.5	30	30	30	30	30	30	30	30	30	30	30	30	30	29.5
		fly 77	26	12	17	25	17	18.5	13.5	15.5	14.5	12	20.5	10.5	15.5	11	13.5	21.5	21.5	21.5	25	18.5	13	13.5	8	8	0	7	18.5	30	30	27.5	29.5	30	30	30	29.5	30	30	30	29	29	30	30	29	25.5	29.5	29.5	29.5
		fly 78	3.5	5	9.5	0	10.5	6	6.5	0	12.5	8.5	0	2.5	2.5	9	10	7.5	11.5	1	17.5	12.5	4.5	2	0	0	0	0	6	18.5	23.5	23	23.5	19	21.5	27	28.5	28.5	30	23	30	30	28	17.5	30	29.5	26	26	30
		fly 79	6	25	20	24	27	16.5	20.5	24.5	25.5	17.5	20.5	21	27.5	16.5	12	24	26	17.5	20.5	15.5	19.5	17.5	12	19	13	29.5	28.5	27	29	30	29	27.5	27.5	20.5	26.5	23.5	30	28.5	23.5	25	30	30	30	28	30	24	28.5
		fly 80	8.5	1	2	9	6	4.5	3	2	6	0	5.5	6.5	14	3	6.5	13	14.5	11.5	8	11.5	7	11	4	8	4.5	11	18.5	20.5	29	23	28	30	30	30	30	30	30	30	30	30	30	28	30	30	30	30	29.5
		fly 81	15.5	28	16.5	21.5	20.5	18	19.5	16	18	16	20	26.5	21	19	23	27.5	25.5	18	21	23.5	17	23.5	27	12	2.5	11.5	27.5	28.5	29.5	30	30	29.5	29	30	30	29	30	30	30	30	30	30	30	30	30	30	30
		fly 82	6.5	4	7	13	11	20.5	23	4	17	20	22.5	27.5	24	18.5	19.5	21.5	22.5	10	3.5	5	3	13	2	0	20	29	19	23	29	30	30	30	30	30	30	30	30	30	29.5	29.5	22	17.5	21	23	29.5	26.5	30
		fly 83	14.5	18	23.5	29	25.5	25	15	22	25.5	15.5	13	25.5	11.5	22.5	12.5	17	21.5	15.5	20	8.5	11.5	8.5	19	21	9.5	17	24	28.5	30	30	30	30	30	30	30	30	29.5	30	30	30	30	30	30	30	30	30	30
		fly 84	11.5	10.5	19.5	13	6	28	11.5	14	17	11	15.5	11	25.5	10.5	17.5	8.5	22	13.5	2.5	13.5	7	3	0	4.5	5.5	10	21	25	29.5	30	26	29.5	29.5	30	29.5	29	30	29	30	29.5	28	26	29	26	29.5	28.5	27
		fly 85	4.5	11	11	9	19	17.5	15.5	23.5	14.5	9	19	5	14	23	18.5	20	19.5	12.5	17.5	20	29	14.5	8	0.5	14	15	21	20.5	25	24	12.5	25.5	27.5	30	30	29.5	30	30	30	26	18	30	30	25	29.5	21	30
		fly 86	21.5	19	22	18.5	21.5	29	24	23.5	25.5	19.5	15	24.5	28.5	29	26	26.5	29	20.5	19	30	29.5	20	26.5	19.5	21	30	30	30	30	30	30	30	30	30	29.5	30	30	30	30	28	28	30	30	29.5	30	30	30
		fly 87	7	21.5	14	16.5	21.5	25	17	25	13.5	12.5	24	16.5	17	6.5	21.5	16.5	19	13.5	14.5	13.5	16.5	19.5	29.5	5.5	0	16	20	24.5	27.5	30	30	30	30	30	29	29.5	30	30	30	30	30	30	30	30	30	30	30
		fly 88	23	13.5	23.5	30	24.5	25.5	23.5	22.5	20.5	17	17	27	23.5	29.5	28.5	23	29.5	28	24.5	27.5	27.5	19	14.5	7	18	27	30	30	30	30	30	30	30	30	30	30	30	30	30	30	30	30	30	30	30	30	30
		fly 89	6.5	10	15	6.5	21.5	18	4.5	20.5	14	14.5	10.5	11	16.5	16.5	11.5	27	28	12	24.5	11	15.5	14	1	0	0.5	19.5	23.5	21.5	26	30	30	30	28.5	29	28.5	26.5	30	30	30	30	30	30	30	30	30	30	30
		fly 90	4.5	21	24	19.5	22	16	22	18.5	15.5	24	21	22.5	23.5	15.5	20.5	23.5	20	21.5	22	17.5	18.5	16.5	7	11.5	15	24	28	28	29.5	27	29.5	27.5	30	28.5	30	30	30	30	29.5	30	30	30	29.5	30	30	30	30
		fly 91	16	28	28	27.5	26.5	26	18	6	24	25	27	23.5	20	22	24	25	26	21	23	26	22.5	3.5	4	0	22	25.5	28.5	30	30	30	30	30	30	30	30	30	30	30	30	30	30	30	30	30	30	30	30
		fly 92	2.5	0.5	8.5	8.5	17.5	20.5	14	7.5	3.5	13	10	14	7.5	9.5	9	11	14	9.5	3.5	5.5	4.5	2	9	9	13	26	29.5	30	30	30	30	30	30	30	30	30	30	30	30	30	30	30	30	30	30	30	30
		fly 93	0.5	7	14.5	12.5	21.5	17.5	16.5	10.5	19.5	14	18.5	16	8	12.5	17.5	14	22	5.5	23.5	17	10.5	0	0	3	0	3	0	7	6	15	25.5	25	24	17	19	18.5	29.5	28.5	19	28.5	28.5	29.5	30	30	29.5	30	29
		fly 94	4	0	6	8.5	14	14	15	15	11.5	9.5	10.5	14	12.5	23	16.5	19.5	14.5	17.5	21	20.5	22.5	15	7	2.5	0.5	16.5	30	30	30	30	30	30	30	30	30	30	30	19.5	30	30	19.5	19.5	30	30	30	30	30
		fly 95	1	15.5	19	9.5	12.5	8.5	19.5	8.5	3	4	13	15	19	19.5	27	27.5	13	15.5	12.5	24	27	6.5	0	0	7	20	25.5	25	23	26	30	30	30	30	25	29	30	30	30	30	30	30	26	18.5	30	30	30
[truncated: 1 more columns]

## Sheet: Fig 7I-7L
	Fig 7I							Fig 7J							Fig 7K							Fig 7L
		Daytime			Nighttime				Daytime			Nighttime				Daytime			Nighttime				Daytime			Nighttime
		30d Ctrl	30d+0.1THIP		30d Ctrl	30d+0.1THIP			30d Ctrl	30d+0.1THIP		30d Ctrl	30d+0.1THIP			30d Ctrl	30d+0.1THIP		30d Ctrl	30d+0.1THIP			30d Ctrl	30d+0.1THIP		30d Ctrl	30d+0.1THIP
	fly 1	326	215.5		600.5	534		fly 1	29.5	22		22.5	15		fly 1	10.9401	9.7484		28.1019	35.9688		fly 1	1	122		38	30.5
	fly 2	568	332		657.5	649.5		fly 2	16.5	35.5		11	10		fly 2	34.4333	9.3079		69.1952	86.2667		fly 2	1	1		37	7.5
	fly 3	193.5	544		513.5	634		fly 3	17.5	27		18	14		fly 3	10.6727	21.4113		31.2759	70.9167		fly 3	1	1		59	1
	fly 4	525	518		619	665		fly 4	25	36.5		11	4.5		fly 4	21.0242	14.6004		65.1429	147.625		fly 4	2	1		13.5	17.5
	fly 5	419	113		642	344.5		fly 5	34.5	12.5		7	24.5		fly 5	12.3815	8.891		91.9286	15.1904		fly 5	13.5	1		40.5	46
	fly 6	420	378.5		646	697		fly 6	28.5	24.5		16.5	8.5		fly 6	14.4111	15.7442		360.844	89.2727		fly 6	1	74.5		15	1
	fly 7	415.5	493.5		619.5	661		fly 7	33.5	37		9	13.5		fly 7	12.3786	13.2846		69	49.7333		fly 7	1	1		37	1
	fly 8	531.5	338		673	644.5		fly 8	27	33.5		7.5	14		fly 8	19.7083	10.1644		94.1389	47.9813		fly 8	1	1		18.5	1
	fly 9	445.5	415		644.5	438.5		fly 9	27.5	29		13.5	33.5		fly 9	16.127	14.4358		48.425	13.3534		fly 9	23	1		17.5	4
	fly 10	441	411		668.5	682.5		fly 10	22.5	32		7.5	11		fly 10	19.4435	12.8438		94.3889	64.1923		fly 10	2	1		34.5	2
	fly 11	485	405.5		536	637		fly 11	32	22.5		20	12		fly 11	18.0781	18.3333		26.8847	53.6713		fly 11	1	1		80	13.5
	fly 12	290	217.5		665	520		fly 12	29.5	26		8.5	14		fly 12	9.7944	8.1571		86.0303	37.3214		fly 12	1	1		34.5	55
	fly 13	438	432		693.5	668		fly 13	26.5	35		5.5	5		fly 13	16.0579	12.1912		136.643	134		fly 13	1	1		10	25.5
	fly 14	336	370		625.5	659.5		fly 14	30	38.5		9	4.5		fly 14	11.3326	9.6214		73.8312	213.786		fly 14	1	1		7	49
	fly 15	338.5	410.5		505.5	642.5		fly 15	30.5	20.5		28	13.5		fly 15	11.1632	20.8863		18.0115	47.8764		fly 15	1	1		1	13
	fly 16	435.5	424		597.5	701.5		fly 16	29	39		14.5	5		fly 16	15.2552	10.6586		49.6278	147.083		fly 16	1	1		19	2.5
	fly 17	463	216.5		626	613.5		fly 17	31.5	14		13	14.5		fly 17	14.7121	15.8		50.75	43.9608		fly 17	21.5	1		26	28
	fly 18	346.5	409.5		597	594		fly 18	28.5	27		14	13.5		fly 18	12.1712	15.6023		43.9063	365.115		fly 18	2	85.5		27	1
	fly 19	475	364.5		612.5	622		fly 19	31	38		15	20.5		fly 19	15.3206	9.7465		54.5398	30.5084		fly 19	1	1		20.5	18
	fly 20	392.5	243		665	582.5		fly 20	26.5	20.5		5	10		fly 20	14.9486	11.6274		159.167	64.6319		fly 20	1	1		37.5	66.5
	fly 21	320	379		640.5	607		fly 21	31.5	37		14	13		fly 21	9.7157	10.0233		46.2143	48.3455		fly 21	1	1		26	58.5
	fly 22	386	319.5		552	605		fly 22	30.5	22		16.5	10		fly 22	12.607	14.5311		37.7045	60.65		fly 22	1	1		13.5	38
	fly 23	491	434.5		606.5	677.5		fly 23	39	35		22.5	11		fly 23	12.5987	12.45		26.9822	64.0043		fly 23	1	4		2	8.5
	fly 24	425.5	417.5		648	690		fly 24	23.5	42		8.5	4.5		fly 24	18.0082	9.9291		78.8857	154.95		fly 24	1	9.5		2	18
	fly 25	287	239		618	655		fly 25	20	18.5		11	3.5		fly 25	14.5417	12.433		58.3932	234		fly 25	1	1		56	31.5
	fly 26	462.5	532		578.5	654.5		fly 26	33.5	22.5		13	6.5		fly 26	13.8153	23.1235		65.2833	102.357		fly 26	1	1		34.5	18.5
	fly 27	455	270		653.5	425		fly 27	33	18		8.5	29		fly 27	13.6057	16.7083		79.0643	14.7634		fly 27	2	16.5		12.5	24
	fly 28	396.5	525.5		684	591		fly 28	24.5	28.5		8.5	12		fly 28	14.8426	18.7831		116.769	52.6444		fly 28	1	1		7.5	20
	fly 29	544	191.5		682.5	553		fly 29	27.5	20.5		5.5	4		fly 29	19.7016	9.3238		157.583	313.929		fly 29	1	99.5		15.5	144
	fly 30	272.5	360.5		540	600.5		fly 30	22.5	36		18.5	16		fly 30	11.975	9.9309		29.4225	39.1296		fly 30	1	1		11.5	30.5
	fly 31	495	365		673.5	695.5		fly 31	30.5	30.5		14.5	2.5		fly 31	16.118	12.1514		47.2115	290.75		fly 31	1	1		17	24
	fly 32	347	298.5		531	659		fly 32	25	17.5		17.5	7.5		fly 32	13.9135	17.0229		37.21	99.8		fly 32	1	3		30.5	21.5
	fly 33	539	342		622	632.5		fly 33	23	27.5		15.5	20		fly 33	24.0419	12.3439		40.5833	50.6563		fly 33	21.5	27.5		5.5	4.5
	fly 34	542.5	398.5		691	691.5		fly 34	35.5	27		3.5	4		fly 34	15.175	14.5958		201.708	173.875		fly 34	1	1		2.5	8
	fly 35	388.5	427.5		517	641		fly 35	31.5	27		20	11		fly 35	12.501	15.7875		26.8333	64.3036		fly 35	1	1		4	25.5
	fly 36	468	301.5		644	646		fly 36	31.5	28		14	6.5		fly 36	14.8054	10.7516		50.7333	100.012		fly 36	28.5	15.5		6.5	19
	fly 37	329.5	441		650	688.5		fly 37	26	26		15	9.5		fly 37	12.9345	17.3222		45.1389	145.958		fly 37	14	1		13	1.5
	fly 38	471	429		628	682		fly 38	35	27		10.5	5		fly 38	13.3313	16.0476		68.3929	213		fly 38	1	4.5		10	24.5
	fly 39	544.5	544		629	698		fly 39	31.5	20.5		4	3.5		fly 39	17.0667	26.5837		214.417	410.25		fly 39	1	1		70.5	16.5
	fly 40	509.5	340.5		707	639.5		fly 40	26	28		2.5	8		fly 40	19.0167	12.0894		441.75	85.6		fly 40	1	1		9	23.5
	fly 41	572.5	403.5		668	565		fly 41	34	23.5		10.5	17.5		fly 41	16.1804	16.3844		68.2778	32.8783		fly 41	1	1		27.5	22
	fly 42	474.5	447.5		651	636		fly 42	42	28.5		8	7.5		fly 42	11.2716	15.6648		82.9603	95.85		fly 42	1	7.5		12	6
	fly 43	372.5	380.5		664	625.5		fly 43	30.5	40.5		13	12.5		fly 43	12.2194	9.3528		51.1154	50.0481		fly 43	23.5	11		1.5	14.5
	fly 44	442.5	419		610.5	590.5		fly 44	26.5	30		13.5	27		fly 44	18.0183	14.2343		56.0855	22.0655		fly 44	1.5	1		28	6.5
	fly 45	512	527.5		646	712.5		fly 45	30	29		12.5	2		fly 45	17.2726	18.0717		53.9333	476.667		fly 45	1	10		11	5
	fly 46	364	274		595	607.5		fly 46	22	24		17.5	13		fly 46	15.8409	11.3125		41.0663	46.8846		fly 46	1	1		28.5	31.5
	fly 47	559.5	464		673.5	688		fly 47	23	33.5		8	5		fly 47	24.25	13.7955		86.0635	215.938		fly 47	1	1		6	26.5
	fly 48	465.5	492		572	652		fly 48	44	38		9	9		fly 48	10.5795	13.0101		70.9583	82.75		fly 48	32.5	18.5		55.5	13
	fly 49	343.5	472.5		627.5	673		fly 49	32	19		4.5	7		fly 49	10.6476	24.8167		141.375	117.45		fly 49	1	18.5		58	30
	fly 50	506.5	170		694.5	539		fly 50	30.5	22.5		8	16.5		fly 50	17.4489	7.6333		116.542	32.7518		fly 50	19	9.5		2	17.5
	fly 51	457	462		640.5	590.5		fly 51	34	32		13	14		fly 51	13.4316	14.5419		55.0098	42.4667		fly 51	1	1		15.5	66.5
	fly 52	436	339.5		657.5	570.5		fly 52	29.5	31		7.5	16		fly 52	14.6768	10.7583		138.083	36.7302		fly 52	1	1		37.5	36
	fly 53	401	434.5		659.5	642.5		fly 53	21.5	38		2.5	13.5		fly 53	18.0544	11.4069		276.75	47.6676		fly 53	1	18.5		56.5	11
	fly 54	430.5	526		657.5	712.5		fly 54	19	35		5	1.5		fly 54	22.3222	14.5188		137.5	538.75		fly 54	1	1		31	7.5
	fly 55	407.5	516.5		679.5	672.5		fly 55	23.5	25		9	11		fly 55	17.8449	20.5918		79.7013	62.325		fly 55	1	1		23	23
	fly 56	446.5	299.5		668.5	616		fly 56	28.5	21.5		3	17.5		fly 56	15.6464	13.7029		251.625	35.384		fly 56	1	9		45.5	4
	fly 57	554.5	576.5		641	690		fly 57	35.5	22.5		9	4.5		fly 57	15.4423	25.2262		80.25	173.583		fly 57	1	1		50.5	17.5
	fly 58	546.5	383.5		680	614		fly 58	33	32.5		6	19.5		fly 58	16.2295	11.6714		118.071	31.5526		fly 58	1	1		7	55
	fly 59	568	423.5		708.5	613.5		fly 59	30	23.5		1.5	20.5		fly 59	18.9754	17.1664		531.25	31.0821		fly 59	12.5	1		11.5	15.5
	fly 60	460.5	247		632	653.5		fly 60	38.5	28.5		9.5	15		fly 60	11.9577	8.7708		190.206	43.817		fly 60	1	46.5		25	19.5
	fly 61	452	319.5		591.5	659.5		fly 61	30.5	9		17	11		fly 61	14.7982	35.75		35.2018	62.3833		fly 61	1	1		12.5	16.5
	fly 62	524	213		659	581		fly 62	23.5	21.5		9.5	14		fly 62	22.2818	9.9842		76.0179	41.5		fly 62	1	54.5		32.5	13
	fly 63	384.5	382.5		654.5	681.5		fly 63	35	23		9	4		fly 63	11.0444	16.6212		76.9481	170.5		fly 63	9.5	1		32.5	14
	fly 64	363	272		632	636.5		fly 64	40	22.5		16.5	7		fly 64	9.0375	12.2368		40.3212	113.175		fly 64	1	23.5		19.5	15.5
	fly 65	448.5	415		646.5	676.5		fly 65	20.5	23.5		16.5	4.5		fly 65	21.2574	17.1114		40.011	218.143		fly 65	1	1		42.5	28.5
	fly 66	401	282.5		672	598.5		fly 66	25.5	24		4	12		fly 66	15.6042	12.1833		179.9	62.1008		fly 66	1	43.5		28.5	57.5
	fly 67	467	367.5		621	664		fly 67	28	29		9.5	10		fly 67	15.6308	12.4319		67.5444	91.7667		fly 67	1	1		46	17.5
	fly 68	401	339		668	679.5		fly 68	38	27.5		3.5	9.5		fly 68	10.3534	12.3316		197.375	136.208		fly 68	1	63		44	5.5
	fly 69	346	401		632	627		fly 69	26.5	20		16	6.5		fly 69	12.9749	20.5		61.1171	138.117		fly 69	15.5	1		23	55.5
	fly 70	454	282.5		662	660		fly 70	20.5	29		11	6.5		fly 70	22.8346	9.6762		60.9583	107.562		fly 70	1	1		12.5	18.5
	fly 71	382.5	152		636	510		fly 71	26	14		13.5	23.5		fly 71	14.7556	10.8571		97.8913	21.7156		fly 71	24.5	103.5		18.5	49.5
	fly 72	565.5	96.5		687	657.5		fly 72	18.5	12		8	11		fly 72	30.8363	7.9091		142.859	60.2333		fly 72	1	66.5		8.5	14.5
	fly 73	313.5	218		606.5	645		fly 73	26.5	14		14.5	7		fly 73	11.8198	16.492		46.7711	92.2143		fly 73	82.5	59		12	29.5
	fly 74	405.5	419.5		688.5	668		fly 74	39	26.5		4	7.5		fly 74	10.0382	15.7799		186.167	367.179		fly 74	1	5		14.5	28
	fly 75	536	281		694	603		fly 75	19	31		6.5	8.5		fly 75	29.4739	9.3144		107.655	105.192		fly 75	1	1		10.5	65
	fly 76	385.5	359.5		678.5	663.5		fly 76	24.5	22		1.5	8.5		fly 76	15.7576	16.3054		512.75	80.7286		fly 76	1	12.5		42	9
	fly 77	537.5	392.5		682.5	641		fly 77	23.5	31		3.5	7.5		fly 77	22.8718	11.7177		200.583	88.1964		fly 77	16	1		8	61.5
	fly 78	453	142.5		647	541		fly 78	42	14		10	17.5		fly 78	10.6795	9.9286		65.5505	31.0359		fly 78	1	1		17.5	87.5
	fly 79	439.5	475.5		693.5	649		fly 79	29.5	29		7	15		fly 79	14.8952	17.0752		99.2857	47.0718		fly 79	18	13		13.5	5
	fly 80	587	166		632.5	641.5		fly 80	25.5	13.5		12.5	9.5		fly 80	23.081	12.275		51.3571	69.1932		fly 80	2	30		15.5	33.5
	fly 81	416	494		652	667		fly 81	28	32.5		5	7		fly 81	14.7905	14.9236		209.75	97.7292		fly 81	4	1		43	32
	fly 82	494.5	318.5		663	645.5		fly 82	30.5	20		13.5	11		fly 82	16.1473	15.6917		83.3045	61.141		fly 82	7	84		11.5	7
	fly 83	639	441		690.5	678.5		fly 83	21.5	20.5		4.5	4.5		fly 83	31.4954	21.1226		173.833	222.607		fly 83	1	1		16	1
	fly 84	457	296.5		677	633		fly 84	17.5	24		3	15		fly 84	25.9391	12.24		255.75	44.0833		fly 84	1	6		37.5	16.5
	fly 85	405	355.5		714.5	604		fly 85	24.5	23		1.5	11.5		fly 85	16.1894	15.3261		555.5	53.3654		fly 85	1	1		4	7.5
	fly 86	307.5	567.5		661.5	706		fly 86	24.5	25		12	3		fly 86	12.4638	23.1453		57.2071	266.5		fly 86	1	1		15	2
	fly 87	403.5	407		663	656.5		fly 87	22	23		9	6.5		fly 87	19.0085	17.7238		360.029	102.286		fly 87	14.5	1		40	39
	fly 88	202.5	549.5		651	705		fly 88	24	25.5		8.5	2.5		fly 88	8.3094	21.4468		78.7929	445.25		fly 88	1	1		23	12.5
	fly 89	370.5	330		657.5	653.5		fly 89	28.5	20		8.5	7		fly 89	12.7094	16.149		80.4429	95.8125		fly 89	1	1		5.5	36
	fly 90	521	448		671	686		fly 90	27	34		20	8		fly 90	18.7459	13.3108		37.3654	99.3455		fly 90	1	1		10	8.5
	fly 91		492.5			706		fly 91		35			3.5		fly 91		14.2253			206.292		fly 91		5			7
	fly 92		214			698.5		fly 92		22.5			3		fly 92		9.3735			262.75		fly 92		1			8
	fly 93		302			500		fly 93		31			13.5		fly 93		9.8494			43.0691		fly 93		34			113.5
	fly 94		314			645.5		fly 94		33.5			3.5		fly 94		9.1734			189.375		fly 94		1			36.5
	fly 95		320.5			645		fly 95		24			8.5		fly 95		13.3444			76.2778		fly 95		1			15.5

## Sheet: Fig 7N, 7P
	Fig 7N					Fig 7P
	age 5d					age 30d
	2xBRP Ctrl	2xBRP+0.1THIP	3xBRP Ctrl	3xBRP+0.1THIP		2xBRP Ctrl	2xBRP+0.1THIP	3xBRP Ctrl	3xBRP+0.1THIP
	29.6	32.6	18.8	16.6		6.5	20.6	-2.3	14
	37.9	9.7	7.2	-2		12.8	38.7	34.4	14.3
	47.2	48.3	27.4	37.5		19	16.7	-0.6	22.6
	44.8	10.7	17.5	17.3		10.3	21.7	4.4	-11.1
	46.2	36	20.2	31.8		11.2	21.8	9.4	25.6
	12.6	37.2	42.4	24.7		3.8	16.2	30.9	19.3
	41.4	30.6	53.2	30.1		19.6	24.5	23.6	32.7
	35.7	42.5	48.1	28.8		14.5	14.2	8.2	25.9
	32.4	53.8	33	23.7		11.1	27.3	16.4	39.5
	42.5	34.3	27.2	20.4		9.1	45.8	9.5	10.9
	21	22.8	45.4	31.1		20.8	20.4	28.3	22.8
	42.3	26.9	31.2	8.8		20.4	18.8	31.7	33.3
	26.8	20.8	27.8	27.2		14.4	12.7	32.5	15.6
	14	32.1				10.6	32.6	33	19.3
						20.8	30.3	11.6	37.4
						19.1	17.7

## Sheet: Fig 7R, 7S
	Fig 7R	male
		age (days)		0	13	23	25	30	37	38	40	43	44	46	47	49	50	52	53	55	56	58	59	61	62	64	65	67	68	70	71	73	74	76	77	79	82	83	85	91
	percent survival (%)	wt	n = 150	100	99.3333	98.6667	98.6667	98.6667	98.6667	97.3333	97.3333	96	94.6667	92	91.3333	89.3333	86	84.6667	82	78.6667	73.3333	68	65.3333	60	54.6667	48	44	36.6667	34	28	20	15.3333	14	8.66667	7.33333	2	0
		wt+0.05THIP	n = 176	100	100	100	99.4318	98.8636	98.2955	97.7273	96.5909	94.3182	92.0455	90.9091	90.3409	88.6364	85.7955	82.9545	80.6818	78.9773	76.1364	71.5909	70.4545	65.3409	61.3636	53.9773	52.8409	44.3182	39.2045	35.7955	28.9773	21.5909	19.3182	11.3636	9.65909	5.68182	2.84091	2.27273	0.568182	0
	Fig 7S	female
		age (days)		0	10	13	16	18	23	35	37	41	43	44	46	49	50	52	53	55	56	58	59	61	62	64	65	67	68	70	71	73	74	76	77	79	80	82	83	85	87
	percent survival (%)	wt	n = 192	100	100	99.4792	98.9583	98.9583	98.4375	97.3958	96.875	96.3542	94.2708	93.75	91.6667	85.4167	84.375	82.8125	80.7292	78.6458	76.5625	71.3542	67.7083	63.5417	58.3333	52.6042	46.875	38.5417	31.7708	27.6042	19.2708	13.5417	10.4167	5.72917	5.20833	2.08333	1.5625	0.520833	0
		wt+0.05THIP	n = 199	100	99.4975	99.4975	98.995	98.4925	98.4925	98.4925	98.4925	97.9899	97.4874	97.4874	97.4874	97.4874	96.9849	96.9849	96.4824	95.9799	94.9749	91.9598	90.4523	88.9447	86.4322	81.407	78.392	72.8643	68.8442	63.3166	55.2764	48.7437	41.206	29.6482	24.6231	16.5829	11.0553	5.02513	3.01508	1.50754	0
