# Supplementary material for: A brain-wide form of presynaptic active zone plasticity orchestrates resilience to brain aging in Drosophila
Source: PLoS Biol. 2022 Dec 5;20(12):e3001730. doi: 10.1371/journal.pbio.3001730 (PMC9721493; doi:10.1371/journal.pbio.3001730)
Supplement: S1 Data Sheet — (XLSX) [file pbio.3001730.s015.xlsx]

## Sheet: S1B-S1E Fig
	proteins	age	5d	20d	30d	40d	50d
	BRP	replicate 1	0.956338	1.66275	2.21838	2.24861	2.90635
		replicate 2	0.991835	1.77838	2.27012	3.32976	1.90796
		replicate 3	1.05182	1.23084	2.3575	3.10057	2.51107
	Dlg1	replicate 1	1.14914	1.12789	1.20017	1.12831	1.35645
		replicate 2	0.998704	1.00597	1.27606	1.42019	1.37008
		replicate 3	0.852157	1.01701	1.28645	1.55714	1.35428
	Syn	replicate 1	0.887641	1.60651	1.65413	1.81069	2.17542
		replicate 2	1.06908	1.41964	1.82777	2.06925	1.92732
		replicate 3	1.04328	1.60954	1.92699	1.92826	1.65882
	Syx	replicate 1	1.01094	1.24017	1.10878	1.10755	1.20794
		replicate 2	1.02277	1.12728	1.24864	1.2404	1.06038
		replicate 3	0.96629	1.07091	1.1513	1.37104	1.17074

## Sheet: S2C, S2E, S2H, S2J Fig
	S2C Fig				S2E Fig				S2H Fig				S2J Fig
		2xBRP	4xBRP			1xBRP	2xBRP			1xBRP	2xBRP			2xBRP	3xBRP		Ctrl	sleep deprivation
	brain 1	0.930943	1.14834		brain 1	0.745349	1.58906		brain 1	0.571527	1.06331		brain 1	1.03785	0.853132		1.25747	0.644274
	brain 2	0.937903	1.93934		brain 2	0.654577	1.06133		brain 2	0.533466	0.901523		brain 2	0.982185	0.703391		1.12687	0.723562
	brain 3	0.933909	1.51284		brain 3	0.69623	0.752648		brain 3	0.548052	1.06426		brain 3	0.944257	0.811263		0.739327	0.823663
	brain 4	0.985911	1.16268		brain 4	0.937968	0.789225		brain 4	0.61412	0.909981		brain 4	0.991544	0.821607		1.01609	0.780549
	brain 5	0.982996	1.4711		brain 5	0.869973	1.18696		brain 5	0.561257	0.979373		brain 5	0.908792	1.01913		1.15261	0.716012
	brain 6	1.16435	1.43569		brain 6	0.686582	0.620768		brain 6	0.938204	1.08156		brain 6	1.13537	0.898941		0.847928	0.890403
	brain 7	1.14253	1.91407		brain 7	0.969623	1.31068		brain 7	0.804457	1.23219		brain 7	0.862801	0.622595		0.609526	0.797053
	brain 8	1.05081	1.60044		brain 8	0.900786	0.774712		brain 8	1.03741	1.06531		brain 8	0.954487	0.833097		0.877531	1.08173
	brain 9	1.01943	1.92142		brain 9	1.12512	1.3798		brain 9	0.854144	0.77866		brain 9	0.709132	0.654873		1.25631	0.558778
	brain 10	0.851214	1.88021		brain 10	1.06702	0.934738		brain 10	0.78732	0.992824		brain 10	1.12222	0.758837		1.0012	1.21033
	brain 11	1.03714	1.49149		brain 11	1.20818	0.840496		brain 11		1.05296		brain 11	1.07627	0.294663		0.972793	0.880024
	brain 12	1.04603	0.808587		brain 12	1.14687	0.759576		brain 12		0.878056		brain 12	1.27509	0.654279		1.14234	0.850374
	brain 13	0.829221	1.08973
	brain 14	0.764519	0.731814
	brain 15	0.760345	1.3884
	brain 16	1.23026	1.4146
	brain 17	1.00504	0.910596
	brain 18	1.36712	1.12271
	brain 19	0.839403	2.23652
	brain 20	1.12093	2.31772

## Sheet: S3A Fig
	S3A Fig
			bin 1	bin 2	bin 3	bin 4	bin 5	bin 6	bin 7	bin 8	bin 9	bin 10	bin 11	bin 12	bin 13	bin 14	bin 15	bin 16	bin 17	bin 18	bin 19	bin 20	bin 21	bin 22	bin 23	bin 24	bin 25	bin 26	bin 27	bin 28	bin 29	bin 30	bin 31	bin 32	bin 33	bin 34	bin 35	bin 36	bin 37	bin 38	bin 39	bin 40	bin 41	bin 42	bin 43	bin 44	bin 45	bin 46	bin 47
	1xBRP	fly 1	0.66667	0	0	2	15.3333	19.6667	27.6667	15.6667	26	22	26.6667	26	29	28	22.6667	23.6667	25.3333	23.6667	23	26.6667	24.6667	13.3333	17.3333	5	0	5.6667	30	29.6667	30	30	28.6667	29.3333	29.6667	30	30	30	30	30	30	30	30	30	29.3333	30	28.3333	25.3333	16.3333
		fly 2	0.66667	0	0	1.6667	8.6667	15.6667	19	21.6667	22.3333	26	21.6667	24.6667	15.3333	28.6667	21	23.3333	27.6667	16.6667	22.3333	12.6667	11	9.6667	3.6667	1.6667	1.6667	9	15.3333	20.6667	19	24	17.3333	23.3333	24.3333	22.3333	25.3333	21	20.3333	24.3333	26.6667	29.3333	23.3333	17.3333	16.6667	27	28.6667	22	17.3333
		fly 3	0.33333	0	1.3333	5	13.6667	20	14.6667	21.3333	18.3333	23	21.6667	22	26.6667	21.3333	24.6667	26	27.6667	20.6667	16.3333	20.6667	12	3	0	0	0	8	21.6667	26.3333	26.6667	30	29	29.6667	30	29.6667	29.6667	30	22.6667	24.6667	27	27	24.6667	27	27	25.3333	16.3333	14	11.6667
		fly 4	0.66667	0	3	14	15	21.6667	26.3333	26	25.6667	29.6667	29.6667	29.6667	27	29.6667	28.6667	29	28	27.3333	25.3333	21	23	13	2.6667	0	6.3333	24	29.3333	30	30	30	30	27.3333	26.3333	26.6667	29.3333	30	29.3333	29.6667	28.6667	30	23	25	25	27.6667	22	26	25.3333
		fly 5	0.66667	6.6667	16	19	25.3333	25.3333	26.6667	25.6667	29.6667	19.6667	29	23.3333	29.6667	23.3333	26.3333	25	30	26.6667	18.3333	18.6667	20	16.3333	10	5.6667	0	11.6667	30	30	30	29.6667	23	27.6667	28	30	30	30	24.6667	30	30	26	29.6667	29	27.6667	22	25	26	28
		fly 6	0.66667	0	0	6.3333	17.3333	18.6667	16.3333	22	24.6667	23	25	27.3333	25.3333	25.3333	25.6667	26.3333	24.3333	19.3333	21	17.3333	10.6667	3	0	0	0	9	24	29.3333	26.3333	24.3333	23.3333	27.6667	25.3333	26.6667	28.3333	28	24.6667	26.6667	30	26.3333	27.3333	28.6667	29.3333	25.6667	26.6667	28.6667	25
		fly 7	0.66667	0	13.6667	24	21	25.3333	24	25.6667	22	23.6667	29.6667	29.6667	28	21	29	29.6667	24.6667	28	14.3333	22.3333	16.6667	19.3333	11.3333	0	0	4.3333	16	26	29.6667	30	23.3333	24	25	25	25.3333	21.6667	28	26.3333	23	25.3333	30	26	26	26.6667	19.3333	14.3333	22
		fly 8	0	0	2.6667	2.6667	10.6667	12.6667	16.3333	22.6667	20.3333	20.3333	19	25.3333	14.6667	22.3333	24.6667	18.6667	22.6667	14	20.6667	13	5	2.3333	5	0	0	0	14.6667	27.3333	29	27.6667	23	18.6667	24	28.6667	28	26	28.6667	26.6667	30	22.6667	26.6667	22.6667	14.6667	9.3333	10	10.6667	4.6667
		fly 9	0.33333	0	2	1.6667	2.6667	10	15.6667	16.6667	23	22.6667	22	19.6667	28	24	24.3333	20	25.3333	26.6667	20.3333	16	20	13.3333	13	6	1.6667	15	19.6667	27.3333	26.3333	24.6667	29	28	30	28.3333	25.6667	29.6667	27.3333	29.6667	29.3333	27.3333	28	25.6667	24.6667	24.6667	19.3333	15	19.6667
		fly 10	0.33333	0	0	1.6667	0	2	8.3333	15.6667	17.3333	21	24	17.6667	28	25	25.6667	20	17.6667	26.6667	22.6667	14.6667	9	4.3333	7.3333	7.3333	0	4	9.6667	17	17.3333	25	26.6667	29	19.6667	26	28.3333	30	30	24.3333	29.6667	29.6667	29.3333	23.6667	28.3333	16	5.6667	2	7
		fly 11	0	0	4.3333	13.3333	18.6667	21	23	25	23.6667	27.3333	28	26	24.3333	27.6667	24.6667	28	25.6667	21.6667	20.3333	22.6667	14.6667	9	2	2	0	6	27	27.3333	29.3333	28.6667	27	27.3333	28.6667	28.3333	25	27	27.3333	24.3333	24.6667	27.3333	24	26	25.6667	26.6667	26.3333	25.6667	13.3333
		fly 12	0	0	0	0	0	0	0	3.6667	0.33333	10.3333	19.6667	21.3333	21	11.3333	18	21.6667	16	6.3333	6	0	0	0	0	0	0	15.6667	25.6667	26.6667	26.6667	24.6667	25.6667	27.6667	30	30	29.6667	30	30	30	29	24	25	30	30	19.6667	10	13.6667	14.3333
		fly 13	0	0	0	0	0	0	0	2.6667	0	0	1.6667	3.6667	5.3333	2.3333	12.3333	9	0	5.3333	1.6667	1.6667	0	0	0	0	0	1.6667	1.3333	3	8.6667	13.3333	8	9.6667	3.6667	19.3333	5	14	19	18	19.3333	29.3333	19	14.6667	25.6667	5.3333	15.6667	8	4.3333
		fly 14	0.33333	0	0	15	16	19.6667	23	25.3333	24.6667	28.3333	29	30	27.6667	29	28.3333	29.6667	28.6667	24.3333	22.3333	20	10	1.3333	0.33333	0	0	12	22.3333	29	30	27.6667	28.3333	30	29.6667	24	30	27	29	29.3333	24	28.6667	24.3333	28.6667	22.6667	23.3333	30	24.6667	16.6667
		fly 15	3.3333	7	1	10.3333	17.6667	25	22	28.6667	27.3333	27	28	29.3333	28.3333	25.6667	29.3333	28	29.6667	23.6667	22.6667	14.6667	16.6667	5.3333	0	1.6667	0	8.6667	23	29.3333	22.3333	23	27	23.3333	30	29.3333	25.3333	26.3333	14.6667	29	30	24.6667	27.6667	26	27	21	29	26	29.6667
		fly 16	0.66667	2.6667	11	15.3333	16.3333	22.3333	17.3333	24	27	20	20	26	19.6667	30	25.6667	24.3333	15	29	23	13.6667	14.6667	5	0	0	0	3.6667	22.6667	29.3333	28.3333	29.3333	30	30	28	25.6667	29.3333	24	28.3333	28	27	23.3333	30	24.3333	14	23.6667	20	20.3333	19
		fly 17	0	3.6667	1.6667	8	17.3333	19.3333	21	18.3333	27	23	12.6667	20.6667	12.3333	25	19.3333	21.3333	24.3333	26.6667	27	15	19.6667	14.3333	7	1.6667	0	3.3333	24	25.3333	28.6667	30	28.6667	29.6667	24.6667	29	30	30	30	30	30	28.3333	24	23.6667	28.3333	21.3333	27.6667	20.6667	29
		fly 18	0	0	0	0	0	7	13.3333	11.3333	22	18.6667	24	20	24	27	25.6667	24.6667	23.3333	26.6667	16.6667	13.6667	15	6	3.6667	0	0	0.33333	15.6667	14.6667	20.6667	25	23.6667	29	15	16	26.3333	20	25	14	26.6667	20.6667	23.6667	19.3333	24.3333	14.6667	19	18	16
		fly 19	1	0	1.3333	9	11.3333	24.6667	17	24.3333	22.6667	24.6667	18.6667	29.6667	18	24.3333	27.3333	21.3333	24	30	21.3333	24.3333	16	1.6667	0	0	0	13.6667	28.6667	30	29.6667	30	30	30	27	20	28.6667	21.3333	30	30	30	30	22	23	22.6667	20	27.3333	23.6667	22
		fly 20	0	0	3.6667	13.6667	22.6667	24.6667	24.6667	29.3333	26.6667	27.6667	24.6667	28	28.3333	29.6667	30	24.6667	22.3333	21	22.6667	4.6667	2.6667	0	0	0	0	3	25.6667	29.6667	29.6667	30	30	29.6667	30	29.6667	29.6667	30	30	30	24.3333	28.3333	29.6667	26	17.3333	22.6667	15.6667	23	17
		fly 21	0.66667	1.6667	5.6667	9.3333	16	25.3333	20.3333	20	21.3333	16.6667	26.6667	26.3333	16.3333	28.6667	22	27.3333	13	27	18.3333	6	12.3333	1.6667	0	0	0	4	17	24.3333	29.6667	25.3333	27.3333	14	28	28.6667	29.3333	29.6667	29	25	27.3333	30	29.6667	30	27	30	26	24.3333	19.3333
		fly 22	0	0	0	0	7.3333	23	17	24.6667	17	24.3333	25.3333	27.3333	17.6667	26.6667	23.6667	27	30	23.6667	3.6667	14.3333	15	2	0	0	0	6	21	25	20.6667	21	29.6667	19.6667	21	27.6667	22.3333	30	23.3333	21	17.3333	14	22.6667	20	19.6667	6	9.6667	2.3333	0
		fly 23	0	1	10.3333	15	24	17.6667	18.3333	19.3333	20	25.3333	25	23.6667	30	22.6667	21	25.6667	21.6667	26	21.3333	20.3333	6.3333	8	2.3333	0	0	15.3333	18.3333	23.6667	28.3333	20.3333	27	27.6667	22.6667	22	18.3333	30	19	23.3333	26.6667	25	30	29.6667	27.3333	22.3333	25	30	27
		fly 24	0.66667	7.3333	8.6667	20	22	23	21.6667	21.3333	23.6667	25	24	27.3333	29	29.6667	27	29.6667	29.6667	28.3333	30	30	13.3333	11	0	1.6667	2.6667	27.3333	29	30	28.6667	30	29.6667	27.6667	29.6667	30	26.6667	26.6667	30	29.6667	30	30	30	29.3333	30	30	27.3333	25.6667	30
		fly 25	0.33333	3.3333	4.3333	11.6667	20.3333	17.6667	21	24	20	21.3333	26	22.6667	23.6667	23	28.6667	26.6667	28	27	26.6667	25	10	11.6667	8	0	1	14.3333	29.3333	20.6667	23.6667	28.6667	29.3333	28	27.6667	29.3333	29.3333	27.3333	25.6667	28.6667	29.3333	30	30	30	28	29.6667	30	21.3333	28
		fly 26	0.33333	0	0	4.6667	16.6667	16	21.6667	23.3333	25	21.3333	22.3333	29	28	26	27.3333	17.3333	15.6667	25.6667	18.3333	15.6667	11.3333	2.6667	0	0	0	12.6667	12.3333	13.3333	21.6667	25.3333	24.6667	28	24	22.6667	19.3333	19	19	29.3333	29.3333	30	27.6667	28	11.6667	21	8.6667	13.6667	4.6667
		fly 27	0.66667	4	13.3333	22.6667	25.3333	26.3333	28	30	28.6667	28.6667	28	29.6667	26.3333	29.6667	29.6667	30	16.6667	25.3333	23	19	7.6667	8.3333	0	0	0	7.6667	17.3333	21.3333	24.3333	29.3333	27.6667	29.6667	27.3333	30	22.3333	29.3333	30	30	30	28	20.6667	26.3333	17.6667	24	24.6667	24.3333	28.6667
		fly 28	1	1.3333	11.6667	13.3333	27	29	28.3333	26	25.3333	24.3333	29	29	26.3333	30	29	29.6667	29	30	24.3333	26.3333	18	18	11.6667	6	3	15.6667	23.6667	29	30	30	30	27.3333	29	30	24.6667	25.6667	30	30	29.6667	26.6667	28.6667	22.3333	30	27.6667	29.6667	25.3333	29
		fly 29	0	0	0	0	0.33333	2.3333	17.3333	20.3333	22.3333	19	22.3333	24.3333	29	29	30	30	13.6667	20	19.6667	22	7.3333	2.3333	0	0	0	11.3333	25.6667	27.6667	26	26	29.3333	28.6667	30	23.6667	30	30	30	28.3333	26.6667	28	30	30	26.6667	22.6667	24.3333	27.6667	28.3333
		fly 30	0.66667	3.3333	14.3333	8.6667	17.6667	20	14.6667	17.3333	21.3333	15.3333	21	22.3333	24.6667	29	23.6667	21.3333	24.3333	12.6667	23.3333	17.3333	17.6667	14.6667	3	7.6667	0	2.6667	19	23	30	25	23.6667	27.6667	26.6667	15.6667	28	25.6667	27.6667	28.6667	26.6667	27.3333	26	26.3333	23.3333	24.6667	20.6667	10	14.3333
		fly 31	0.66667	0	0	3.6667	9.6667	13.6667	17.6667	18	24	22	21.3333	24.3333	24.3333	27	28.6667	24.3333	20.6667	25.6667	18	16.6667	15.6667	6	0	0	0	8	16.3333	25.3333	26.6667	28.6667	25	23	22.3333	24	27	30	28	25.3333	25.6667	23.6667	27.6667	30	30	30	18	26.6667	22.3333
		fly 32	5.3333	14.3333	16.6667	16	21.3333	18	21.3333	27.6667	26	29	23.6667	29.3333	27.6667	20.3333	28.3333	27.6667	20	21	26.6667	13.6667	12.6667	7.6667	6	0	0	4	15.3333	26.3333	29	29.3333	28	30	29.6667	27	30	30	30	27.6667	30	29.6667	29.3333	24.6667	28	24	25	27	24.6667
		fly 33	1.75	10	24	20.75	21.75	19.75	27.25	23.25	28.25	28	28.25	30	30	30	29.75	30	30	30	29.25	28.5	22.25	22.75	3.5	6	0	7.25	26.5	21	23.75	30	29.75	28.75	24.25	25.5	30	29.5	29.75	30	29.5	27	29.25	28	29.75	29.5	27.25	22.5	28.25
		fly 34	1.25	1.25	7.75	7.5	12	11	17	25.25	28.25	29.5	26.5	26.75	27.75	30	28.5	28.5	25.25	23.5	28.25	24.75	21	0.25	1	1.75	1	18.5	25.25	23	27.5	28	23.75	30	20.75	26.75	30	28.25	26.5	29.5	29.75	25.75	22	24	24.75	17.25	22.25	22	24.75
		fly 35	5.75	6	5	5.5	3.75	10	14.5	21.5	19.75	21.25	25.25	26.75	29	27.25	29.25	29.75	29	29	25.5	25	14.5	14.75	1.75	0	6	20.5	29.75	30	30	30	30	30	30	30	30	29.75	30	30	30	30	30	30	30	29.75	30	30	29.5
		fly 36	1.5	2	4	5.25	9.75	5.25	14.5	10.75	17.25	16.75	24.75	25.75	27.5	29.25	30	26	28.75	29.25	29.75	25	13	1.25	0	0	0	19	27	30	30	30	30	28.75	30	29.75	30	30	29.75	30	30	30	28.25	30	29.25	30	27	25	21
		fly 37	1.5	10.5	12.75	19.75	24.25	27.75	26.75	29	30	27.25	26.25	27	29.75	28.75	27.25	29.75	28.5	25.75	24.75	17	18	12	7	1.5	2.75	24	28.25	30	30	30	30	30	30	30	30	28.75	30	24.25	28	29.75	23	20	27.75	21.75	15	26.75	18
		fly 38	0	0	0	0	2.5	15	23.25	23.5	29.75	21.75	22	28.75	26.75	23.5	27.25	26.5	24.75	18.25	17	14.75	1.25	1	0	0	0	1.25	11	17.5	16.5	14	6.5	14.5	19.5	14.75	15.75	23.75	13.75	20.75	24.25	6.75	22.75	12.5	2.25	6.25	0	11	5.5
		fly 39	0	1.75	9.75	11.25	19.5	13.75	16.5	21.5	19.5	26	23.5	25.75	27.5	22	25.5	27	28	21	25.25	18	22	11.25	5.75	1.25	4	25	28	27.5	26.5	25.75	27.25	24.5	29.25	28.5	29.75	26.5	26.75	29.5	27.25	29.5	19.75	28.5	23.75	27.25	26.5	23.75	22.25
		fly 40	0	1.5	0.25	2	1	7.5	14	11	20.5	28	27.75	28	24.5	28.75	24.25	22.75	26.75	27.25	25.25	15.5	14.75	4.25	1.25	0	0	16.75	23.75	23	26.75	29.5	30	24.25	29	27.25	25.75	28.75	27.75	30	30	30	30	29.5	30	28.75	30	29.5	24.75
		fly 41	0	0	1.5	7	15.25	18.75	20.75	24.5	24.5	24.5	25.75	26.25	24.5	28.75	30	26.5	28.5	26	23	21	17.25	20	14.25	5.75	2.5	28.25	26.75	29.5	30	29.25	30	30	30	30	28.25	27.75	28.75	30	30	30	30	18	26.75	26.75	25.25	27.5	23.75
		fly 42	0	0	0	4.5	13	23.75	21	28.75	28.75	25.25	27.75	29.75	28.25	29.25	28.25	29.5	25.5	25.5	13	9.75	4.25	1.5	0	0	1.25	20.5	23.25	27.25	28.25	27	23	29	28.25	28	30	28.75	28	27.75	23.5	27.5	22	23.5	14.25	4.75	3	1.25	2.5
		fly 43	0	0	2.75	10.75	10	9.25	18.25	18.25	21.75	24.75	23.75	22.5	27.5	26.5	25.25	25.5	24.25	22.75	13.75	11.5	6.75	3	0.5	2.25	0	0	10.75	28.25	29.75	30	30	30	30	30	26	25	26.75	26	29.25	28	29.5	30	21.25	14.75	16.25	20.5	14.5
		fly 44	0	2.75	2.5	9.5	16.75	18.25	19	24.75	24.5	27.25	27.25	29	23.25	29	30	29.75	30	28.75	26	21.25	17.25	13	1.75	2.5	0	19.25	26.75	26.75	25.75	26.25	28.5	29.75	29	29.75	28.75	25.75	28.5	27.5	30	29	28	25.5	24.75	29.5	30	20.5	19
		fly 45	0	1.25	0	0.5	5	4.25	11.75	5.25	4.75	5	7.5	17.75	20	25.25	25	25.5	20.75	19	16.25	4	9	1.25	0	0	1.5	15	24	22.75	26.5	22.5	21	23.25	23.25	22.75	21.5	21.25	23	27.75	21.75	16	18	22.75	11	22	17	15	5.5
		fly 46	0.25	7.75	9.75	10	16.75	26	24.75	23.25	26	25.25	28.25	28.25	22	29.5	27.5	28.75	28	29.75	26.5	23	21.75	9.5	2.25	8.75	0	14.75	25	27.25	27.5	30	29.75	29.5	30	29.5	29.25	30	26.75	29.5	30	30	30	30	27.75	29.75	30	30	30
		fly 47	0.25	0	0	0	8.5	17.25	20	22.25	24.25	28	24.25	29	27.5	30	30	29.75	29.75	29.25	21.75	18.5	20.75	13.75	4	0.25	0	8	28.75	29.75	30	29.75	30	30	25.5	26.25	29.75	28	25.75	25.5	28.75	21	19.75	17.5	13.5	23.5	16	17.25	8.75
		fly 48	0	2.5	13.25	13	22	22.25	26.25	21.5	20.75	28.75	25.75	27.75	27.75	25.5	26.75	22.5	26.5	13	14.5	7.5	0	0	0	2.25	3.75	22.25	28.75	29.5	30	29.5	27	28.25	30	30	29.5	29.5	29.5	28.25	29.5	29.75	25.5	28.25	24.25	28.25	28	17.75	13.25
		fly 49	0	0	11	12.5	18.75	23.25	22.75	25	26.5	28.75	30	28.75	28	28	25.25	30	26.25	27.75	24.25	22.5	20.5	20.75	8.75	7.5	0	9	24.75	28.75	28	29.75	30	29.5	29.5	29.5	29.75	30	28.25	30	30	29	30	30	25	27.25	26.75	19.5	21.25
		fly 50	1.75	8.5	13.75	16.75	16.25	13.5	22.5	22.25	24.25	17.5	27.5	27.5	23	26	27.25	27.5	29	29.5	22	21	12	14.5	5.25	0	8.75	15	18.75	27.75	29	27.5	28	27.5	30	25.75	25.5	29.25	27	25.5	25	25.25	21	25	15.75	5	3.75	5.5	9.5
		fly 51	0	0	1.5	8.75	10.25	18.25	22.25	21.25	21	22.5	25.75	27.25	26.75	27.5	29.75	26.75	29.5	25.75	23.5	16.75	11	4.75	0	0	0	2.75	23.25	28.25	29.25	29.5	24.75	27.75	29.75	28.75	28.75	28.75	29.5	27.25	27.25	24.75	28.5	30	30	28.5	30	25.25	25.5
		fly 52	0	0	12.5	16.5	21.75	23	26.5	23.5	25	25.75	29.75	30	27.5	28.75	29	30	30	29.75	23.5	17.25	20	13.25	5.5	0	0.75	22.25	29	29.75	27	28.5	28.25	28.25	27.25	27	27.5	28.25	30	29	30	29.5	28.75	29	28.75	28.75	22.75	17.5	28.5
		fly 53	0	0	0.25	12	13.25	19.25	25.75	27.75	28	25	26	28.5	28.75	27.5	28.75	23	21.75	20	22.25	13.25	10.5	2.5	0	0	0	7.25	26.75	29.25	29.25	29.25	28.5	29.75	29.75	29.75	30	27.5	28	28.75	29.5	29	28.25	30	29.75	25	24	28	24.75
		fly 54	0	0	0	0	0	9	12	21.25	24.5	26.75	27	30	26.5	27.25	27	26.75	29.75	27.25	21.75	12	1.25	0	0	0	0	13.75	21.75	28	27.25	29.75	29	29	27.25	25.25	19.5	24.25	28.25	26.75	23	22.5	26	20.75	17.5	14.25	21.25	25.5	13.5
		fly 55	1.5	4	6	3.75	13.25	23.75	30	29	27.75	28.75	30	29.75	30	30	30	29.75	29	28.5	28.25	23.75	18	4.25	2	0	0	9.75	22.25	29.75	30	30	27	30	23.5	30	30	29.25	30	28.75	30	27.25	28.75	30	29.5	28.75	30	30	29.75
		fly 56	0.75	9	3.25	15	16.75	19.5	22	19	21	22.75	26.25	25	27	29.25	28	26.5	18.75	21	18.75	20	12.5	14.75	2.5	0	0	3.25	25	28.25	27.5	30	30	25.5	29.25	22.5	28.5	27.75	28	25.25	28.5	28	26.75	29.5	25.5	28.25	16.25	22.25	15
		fly 57	2.5	3.75	10.25	10.5	10.25	15.5	17.75	18.75	23.25	18.75	19.25	24.5	21.75	26	28.5	22.25	22.25	12	16	12	6.75	3.75	1.5	0	0	5	25.75	25.25	29.5	27.75	26.5	21.25	20	23	22.25	18.25	19.75	23	20.5	13.75	17.5	18.5	8.25	7.75	9.25	8.75	1.75
		fly 58	0.75	0	0	2.25	4.5	8.25	11.5	14	23	24.25	25	25.5	28	29	27	28.75	23.75	22.25	9.5	10.5	7.5	0	0	0	0	6.5	24.5	30	30	29.5	30	30	30	30	28.25	30	30	30	30	30	29.5	30	30	27	24.75	29	30
		fly 59	0.25	0	0	3.5	2	4	11.75	14	19.25	21.5	27.75	28.25	27.5	29.75	28.5	30	21.5	22	16.25	10.75	4.5	6	3.25	0	2	25.5	30	30	30	30	29.5	30	30	29.25	30	30	30	30	30	30	30	30	27.25	20	27.5	23.75	20.75
		fly 60	0	1.75	7.75	15.75	16	20	16.75	21.75	20.5	24.25	24.25	27.5	26.5	26.25	23.25	23.25	25.25	26.5	21.25	20	22.75	10.25	0.5	0	0	0.5	21.5	28.25	29.75	30	29.25	30	25.5	30	29.75	30	30	26.25	24.5	23.25	22.5	19.5	24	28.5	20.5	30	16.75
		fly 61	0	0	0	2.5	5	17.5	25	26.25	27.75	29.5	30	29.5	30	30	29.75	30	29.75	27	28.75	12.25	10.75	2	0	0	0.5	9	21	18	25.25	24.25	25.25	23.25	26.25	25.75	26.75	27.25	27.5	27	29.5	24.75	26.5	19.75	24.5	27.75	27.5	22	14
		fly 62	0	0	0	0	0	2.5	14.25	16.5	20.25	20.25	26.5	26.5	29	27	29.25	25.75	30	28	20.5	11.25	6	1.75	0	0	2.25	10.25	16.25	21.5	16.25	26.75	13.5	22.75	17.25	20	27.25	11.25	16	18	20.75	12.75	18.5	16.75	3.25	10.5	0.75	0	3.75
		fly 63	0	0	0.75	4	10.75	17.25	15.5	24	23.25	20.25	27.25	22.75	29.5	22	29.25	25.75	19	23.5	19.5	19	10.25	2.75	0	0	0	15.75	28.75	27.25	30	30	30	30	28	29.25	29.25	28	22.25	25.5	24.5	27.25	29.25	23.75	25	9.75	17.25	11.75	21
		fly 64	0.75	2.25	8.5	13.75	16.25	21	24.25	26.75	20	27.75	25.25	28.5	26	25	30	25.25	28.5	15.5	16.5	15.5	6.5	3	1.25	0	0	1.75	23.5	29.25	29.75	30	30	30	30	30	30	30	30	30	30	30	28.25	26.25	28	13.75	16.5	17	20.5
		fly 65	0	0	4.5	8.5	21	23.5	23	27	27.5	29.5	19.5	27.5	30	23	14.5	21	20.5	25.5	15	8	17	10	4.5	10	6.5	29.5	30	30	28	30	30	22.5	30	30	30	30	30	30	30	30	25.5	17.5	26	30	29	23	30
		fly 66	0	8.5	25.5	27	26	21	28	27	24	27	29.5	26	29	28	30	26	24	22.5	17.5	17.5	18.5	8	0	0	16.5	26.5	27	30	26	28.5	25.5	25	29	23.5	30	29.5	30	29.5	29	30	30	30	24	30	24	30	25
		fly 67	0	0	0	0	3.5	7.5	17	12	26	16	17	27	16.5	23	20.5	21	12	10.5	3	6	4.5	0	0	0	0	15	28.5	29	20.5	29	25	29	17.5	30	16	27	30	30	30	20.5	15	8	4.5	29	20.5	15	21
		fly 68	3	0	10.5	22	18.5	26.5	21	28.5	22.5	27.5	29	30	27	28.5	29.5	24	26	5.5	21.5	18	10.5	7.5	2.5	0	0	20.5	23.5	27.5	30	29	30	30	29.5	30	30	24.5	20	30	29.5	30	27	21	30	30	21	8	28
		fly 69	0	0	5	18	17.5	24	19	25	24.5	27	23.5	28	27	20.5	28.5	23.5	22	24	24	22	17.5	9.5	0	0	0	5	30	14	26.5	20	29.5	21.5	30	30	30	30	27.5	22.5	25	30	30	29	16.5	20.5	14.5	20	28.5
		fly 70	0	1	6.5	5.5	17	27.5	16.5	21	29.5	27.5	25	23	27.5	23.5	24	30	19	24.5	25.5	17	17	5.5	0	0	0	20.5	26	27	23.5	23	22	28	23.5	27	22	29.5	22.5	30	20	25	26.5	21.5	25	19.5	19	28	20.5
		fly 71	0	0	0	6.5	17.5	8.5	27.5	24	24.5	19.5	17	26.5	28.5	20	17	20	16	14	8.5	3	11	3	0	0	8	25.5	27.5	29.5	30	29.5	22.5	24	26	26	27	24.5	30	18.5	25	27.5	12.5	22.5	22.5	1	14	19.5	2.5
		fly 72	0	0	0	4	11	21.5	21.5	21	22	27	21	29	23	21.5	23.5	21.5	10	14	0	10	2.5	0	0	0	0	5.5	15.5	20	14	8	24.5	24	29.5	30	30	30	26	26.5	30	20.5	29	22	26	28.5	25	11	15
		fly 73	0	0	0	0	2	20.5	13.5	23	22.5	25.5	28	8.5	29	19.5	24.5	16.5	24.5	17	12	19.5	3.5	0	0	0	1	15.5	30	28.5	22.5	22	30	26.5	25	30	29.5	28.5	23.5	27.5	26	30	30	30	30	20.5	25.5	30	20.5
		fly 74	0	0	0	0	0	0	0	10.5	8	11	5.5	5	12.5	21	21	21	14.5	4	0	0	0	0	0	0	0	12	17	27.5	25	29	30	30	30	30	29.5	12	11	23.5	30	30	30	30	15.5	2	0	0	0
		fly 75	0	0	0	3	5	10	12	5	15	21	28	20	30	16	27	28.5	6	2.5	9.5	0.5	0	0	0	0	0	11	20	16.5	15	23	15.5	29	30	30	28.5	26	30	30	26	29	24	29.5	27	30	24.5	22.5	28
		fly 76	0	0	0	0	2	14	20	21.5	17.5	25.5	19	25.5	30	17.5	18	15	17	6.5	0	2.5	0	0	0	0	0	7	14.5	18	12.5	11	9	14	13.5	17	14	8	21.5	29.5	20	24.5	25.5	13.5	10	12	16	15	5
			bin 1	bin 2	bin 3	bin 4	bin 5	bin 6	bin 7	bin 8	bin 9	bin 10	bin 11	bin 12	bin 13	bin 14	bin 15	bin 16	bin 17	bin 18	bin 19	bin 20	bin 21	bin 22	bin 23	bin 24	bin 25	bin 26	bin 27	bin 28	bin 29	bin 30	bin 31	bin 32	bin 33	bin 34	bin 35	bin 36	bin 37	bin 38	bin 39	bin 40	bin 41	bin 42	bin 43	bin 44	bin 45	bin 46	bin 47
	2xBRP	fly 1	14.6667	13	25	29.6667	27.3333	27	28.6667	30	30	26.3333	28	24.3333	30	30	30	28	27.3333	27	28.3333	28	22	15.3333	15.3333	7	0	2	19	30	30	30	30	30	30	30	30	30	30	30	30	30	26.3333	26.6667	26.3333	24.6667	28.3333	26.3333	22
		fly 2	1	2.6667	18.3333	19.3333	23.6667	24.6667	19.3333	27	28	27.6667	30	26.3333	30	25	29	30	26.6667	27	25.3333	26.3333	23	11	9.3333	6.3333	0	10	30	30	30	29.3333	29	30	30	29.3333	29.6667	25	27.6667	28.3333	30	27.6667	25.6667	29.6667	30	30	26.6667	27.3333	25.6667
		fly 3	6.6667	17.6667	18	21.6667	27.3333	26.3333	27	24.6667	28.6667	25.3333	28.3333	28.3333	22.6667	28.3333	28.3333	26.6667	30	25.3333	24.3333	18.3333	19.6667	17.3333	11.3333	10.6667	4.6667	19.6667	26	30	30	30	30	30	30	30	30	30	30	30	30	30	30	24	27.6667	30	26	23.6667	26.3333
		fly 4	1.3333	9.6667	21.6667	23.6667	28	26.3333	25.3333	24.3333	24.6667	26.6667	26.3333	22.6667	29	29.3333	30	28.6667	24	29	24.6667	24.3333	23.6667	22.3333	20.6667	10.3333	0.66667	14	28.6667	30	30	30	30	30	30	30	30	30	30	30	30	30	30	30	29.3333	21	25.3333	28.6667	29.6667
		fly 5	1	4	8	16.6667	20	23.6667	23.6667	24.6667	30	14.3333	28.6667	27	20.6667	30	27.6667	27.3333	19.3333	22	24.3333	16.3333	13.6667	16.6667	14.6667	17	0.33333	12.3333	30	30	30	30	30	30	30	30	30	30	30	30	30	30	30	30	30	29.6667	26	26.6667	30
		fly 6	3	24	25.6667	27.3333	29	30	29.6667	27	28.3333	30	30	30	30	30	30	30	25.3333	29	28.3333	28.3333	26	19.3333	10.6667	0	3	23	29.6667	30	30	30	30	30	30	29	30	30	29.3333	30	27	29.6667	28.3333	29.6667	29.6667	30	29.3333	27	29.6667
		fly 7	1	2.6667	13	20.3333	22.3333	28.6667	24.3333	22	26.3333	25.6667	30	21	28.3333	25.6667	30	25.3333	29.6667	26	22.6667	21	24	12	16.3333	3.6667	0	0	9.6667	29.3333	30	30	30	28.3333	27	28.6667	30	30	29.6667	28.3333	25	26.6667	30	30	27.3333	30	30	23.6667	29
		fly 8	6	16.3333	21.3333	26	21.3333	27.3333	28.3333	29	27.3333	26	29.3333	26.3333	30	27	29.6667	29.6667	23.3333	27	16	19.3333	16.3333	10.3333	1.6667	4	0	17.3333	30	30	30	30	29	30	30	30	29.3333	29.3333	29.3333	30	30	28.6667	30	29.3333	29.3333	29.6667	27.6667	29.3333	23.3333
		fly 9	0	0	5.6667	13.3333	20.3333	23.6667	23.6667	19	19.3333	28	27.3333	24.6667	28	25.3333	28	25	25.3333	24.3333	22.6667	16	16.6667	10.6667	6	0	6.3333	22.3333	26.6667	27	26.6667	27.3333	28.3333	23	29	27	27.6667	28	29.3333	30	30	30	26.6667	28.6667	20.3333	30	25.3333	27.6667	30
		fly 10	0.33333	20	23.6667	19.3333	24	28.6667	20.6667	29.6667	24.6667	29.6667	27.3333	29.6667	28.3333	28.6667	28.3333	29.3333	28.6667	27	25	20.3333	17	9.6667	3	5.6667	0	4.3333	7.3333	21	28.3333	30	30	30	30	30	30	28.6667	29	25.6667	25	27.6667	22	30	29.3333	20	23	23.3333	20.6667
		fly 11	1.3333	6.6667	18.6667	23.3333	27	27.3333	23.3333	25.6667	29.3333	23.3333	24.3333	26.3333	26.3333	24.3333	26.6667	22.6667	26.3333	28.3333	16.6667	12	19.6667	7	7	2	1.6667	24.6667	30	30	30	30	30	30	30	30	30	30	30	30	30	30	27	30	29.3333	25.3333	30	23	24.3333
		fly 12	9	22.6667	18.6667	26.6667	21.6667	26	24.3333	27	21.6667	28.6667	25	24.6667	25.6667	27.3333	26.6667	25	30	26.3333	19	20.6667	16.3333	9	2	12.3333	1.3333	3	6.6667	7	22.6667	24.3333	28.3333	28.3333	30	30	30	25.6667	26	30	30	25.3333	30	30	27	26.3333	18	24	23
		fly 13	0.33333	0	3	10.3333	17.3333	25.3333	26	20	28.6667	30	24	26.6667	30	30	30	28.3333	25.3333	18	25	18.6667	15	3.3333	0	0	0	10.3333	27.6667	25.6667	26.3333	26.3333	20.6667	25.6667	24.3333	28.6667	23.3333	19.6667	27	30	30	20	28.6667	30	22.3333	23	21.6667	26	27.6667
		fly 14	1.3333	2.3333	16	18	27.6667	25.6667	27.3333	27.3333	27.6667	29	24.6667	30	27.6667	25.6667	30	27.6667	30	30	28	21	23.3333	18.3333	12.6667	0	0	1	26	29.6667	30	30	28.6667	29.3333	29.3333	29	30	29.6667	30	30	30	30	28.6667	27.3333	30	30	30	25.6667	27.3333
		fly 15	10.3333	29	25.6667	21.6667	23	25.3333	30	30	24.3333	24.6667	30	26.3333	29.3333	30	30	30	29.6667	23.3333	27	24	11	18.6667	17.3333	9.6667	1.6667	0	14	25	30	30	30	30	30	30	30	30	30	30	30	30	30	30	30	19.6667	23.3333	23.3333	27
		fly 16	0.33333	11	14.6667	17.6667	27	18.3333	25.3333	26.3333	26.3333	24.6667	29	25.6667	28.3333	26.6667	29	29.3333	25.6667	22.6667	26.6667	26.6667	17.6667	17	8.6667	6.3333	0	7.6667	17.3333	29.6667	30	27.6667	30	30	29.3333	30	30	29.3333	29.6667	30	29.6667	29.3333	27.3333	30	30	28.3333	25.3333	27	28.3333
		fly 17	1	5	18	25	27	20	26.6667	26.6667	26	22.3333	25	26.6667	29	25.6667	29.3333	29.6667	29.6667	29.6667	23.3333	21	17	15.6667	9.6667	10	0	0.66667	25.3333	28	27	29	29	25.6667	27	26.3333	23	29.3333	27.6667	26.3333	30	25.3333	29.6667	28.6667	30	30	27.6667	26	25
		fly 18	1.3333	0	2.6667	19	25.6667	28.6667	30	25.3333	26	26.3333	29.6667	29	30	29	29.6667	17.3333	26.3333	30	30	29.3333	26.6667	5.6667	2	4.3333	0.66667	18.6667	29	27	30	30	29	29.6667	27.6667	27.6667	29.6667	29.6667	29.6667	28.3333	29.6667	27.6667	29.3333	29	29.6667	24.6667	22.6667	22	25.6667
		fly 19	0	5.3333	10.6667	22	25	22.3333	27.3333	22.6667	27.3333	27.3333	25	25.3333	27	28	30	25.3333	28	27	24.6667	21.6667	21	15	0.66667	0	0	4	21.6667	29.3333	29.3333	29.3333	30	28.3333	30	30	30	30	30	26	30	30	30	26	25	27.3333	27	29	28.3333
		fly 20	6.3333	24	21.6667	29.6667	21.6667	26	29	26.6667	26.3333	28.3333	28.3333	28.6667	30	28	26.3333	24.6667	28	27.6667	27	21	25	3	5.3333	5	0	2	18.6667	29.6667	29	30	27.6667	30	29	29.6667	30	30	30	30	29	30	25.3333	23	19.6667	18.3333	21	20.3333	12.3333
		fly 21	2.3333	14.3333	24.3333	26	27	27.6667	25.6667	28.3333	26	22	28.6667	27.6667	28.6667	27.6667	30	28	30	26	25.3333	23.3333	21	21.3333	16	5.6667	0	0	16.6667	30	30	30	30	30	30	29.3333	30	30	30	30	30	23.3333	30	27	23.6667	21.3333	30	26.3333	21
		fly 22	6	17.3333	18.6667	24.3333	26	29.6667	29.3333	25	28.6667	28	28.3333	29.6667	29.6667	27.6667	30	30	30	27.3333	25.6667	24	24.6667	20.3333	16	15	0	14.3333	25	30	30	30	30	30	30	30	30	30	30	30	30	30	30	30	30	30	28.3333	30	29
		fly 23	1	0	0	5.6667	9.3333	17	21	17.3333	22.6667	21.6667	27.6667	23.3333	30	20	29.3333	27	25.6667	26	17.3333	8.3333	11	1.6667	2.3333	0	0	13.6667	27.3333	30	28	29.6667	30	30	19.3333	29.6667	27	29.6667	30	27.6667	29.6667	30	30	29.6667	28.6667	22.3333	21.6667	30	30
		fly 24	1.3333	4	15	23	26	27.6667	27.3333	28.3333	28	30	30	29.6667	29.3333	26.3333	25.6667	29.6667	21.3333	20	19.3333	20.6667	22.3333	18	3.6667	2	0	12.3333	30	30	30	30	30	30	30	30	30	30	30	29.6667	30	27.6667	30	30	29	30	30	23	27
		fly 25	1.3333	2.6667	19.6667	21.3333	25.6667	26.3333	29.6667	18.3333	28.3333	22.6667	28	25.3333	30	29.3333	28	28.3333	29	29.3333	22.3333	22.6667	18.6667	14.3333	5.6667	4	0	5.6667	19.6667	29.3333	30	30	30	30	30	30	30	26.6667	27.6667	30	30	30	30	30	27	26.3333	30	25	30
		fly 26	1.3333	3.6667	19.6667	26.3333	29	28	26.6667	28.6667	26.3333	30	26.6667	30	25.6667	29.6667	25.6667	29.6667	25.3333	25.6667	28	22.6667	17.3333	8.3333	10.6667	6	0	2.6667	19.6667	28.6667	29.3333	28.3333	25	29.3333	26.3333	30	29.6667	30	23	24.3333	30	19	30	26.6667	28.6667	20	22	24.6667	22.3333
		fly 27	5.3333	13	15	28	27.6667	25.3333	28.3333	24.6667	24	30	30	30	30	30	30	27.3333	28	28	19	24	15	13.6667	11	0	0	14.6667	26.3333	29.3333	29.3333	30	28.6667	30	28	29.6667	29.3333	30	30	29.3333	30	29.3333	30	30	29.6667	30	30	30	29
		fly 28	3.6667	26	28	28	26	27	28.3333	27	26.6667	28.3333	27.6667	27.6667	27.3333	30	27.6667	30	30	28.3333	23.6667	21.6667	24.3333	25.6667	18	9.6667	0.33333	6	30	30	30	30	30	30	30	30	30	30	26.6667	30	30	30	30	25.3333	30	30	28.6667	16.3333	19.6667
		fly 29	1	17.6667	21	30	26.6667	23	26	29.3333	26.6667	28.3333	28.3333	30	24	28.3333	30	30	22	30	28	22.6667	15.3333	23.3333	4.3333	0	3.6667	26	30	29.6667	30	30	30	30	30	30	30	30	30	30	30	30	29.6667	30	30	24	30	30	18.6667
		fly 30	1.3333	3	4	22.6667	25.3333	21.6667	25.6667	25.6667	24.6667	26.6667	26.6667	27.3333	25.3333	29.3333	30	30	24	29.3333	20	17	3.3333	2	1.6667	0	0	23	30	30	30	30	29.6667	30	30	29.6667	30	29.6667	30	29	30	29.6667	29.3333	24.3333	28.6667	28.6667	23.3333	29.3333	24.3333
		fly 31	1	0	12.3333	14.6667	23.3333	24	23.6667	25.6667	21.6667	25.6667	25.3333	29	25.3333	28.6667	24.6667	29.3333	27.3333	25.3333	26	24.3333	19	11.6667	0	1.6667	0	6.6667	28	29.3333	30	29	29.3333	29.3333	29	28.3333	30	30	30	28.6667	30	30	30	28.3333	26.3333	29	21	30	24.6667
		fly 32	2	1.3333	8.6667	12.6667	24.3333	25	24	25	25.3333	28.3333	26.6667	28.3333	29.6667	27.3333	30	25	27.6667	26.3333	27	20	24.6667	13.6667	8.3333	3.3333	0	4.6667	24.6667	30	29.6667	27.6667	29.6667	27	29	29	30	28.3333	29	30	30	30	30	30	30	30	28.3333	22.6667	22.3333
		fly 33	21.75	28	26.75	27	28.25	30	29	29	29.75	26.25	29.5	28.5	27.5	29.5	25.75	29.25	27.75	27	29.5	25.75	19.25	8.75	3.25	1.75	0	0	13.25	27.5	30	30	30	30	29.75	30	28.75	29.75	29.75	30	30	30	30	26.25	26.5	22.25	22.75	26	20.5
		fly 34	0	7.25	21.5	25.75	29.25	28.5	27.25	29.5	30	26.75	27.75	30	30	30	29.5	28.25	24.5	24	28.25	24	23.5	12.75	8	4	0	0.75	13.75	20.75	25	24.5	27.5	30	29.75	30	29.75	29.5	27.75	30	30	28	29.5	30	30	29	30	27.75	26.5
		fly 35	0	6.25	17.5	20.75	26	24.25	27.75	26.25	27	29	30	30	30	29.75	29.25	29.75	29.5	27.75	25.75	26.25	21.25	23.5	15.75	11.25	0	4	26.5	30	29.5	29.75	30	27.25	30	30	27.75	28.5	30	30	29.75	28	28.25	29.75	27.75	29.25	29.75	29	26
		fly 36	10.25	21.25	24	24.5	25.25	26	25.25	22.5	26.25	27.25	28.25	27	29.75	30	30	28.75	27.5	29	26.75	24.25	18	10.5	2.25	1.5	0	4.75	19	19	28	25.5	27.75	23.75	24.75	22.5	29	30	30	30	29.75	27.25	27.5	27	18.25	21	23.75	28.25	27.25
		fly 37	0	0	8	13.75	18.5	25	28	24.5	29	30	28.25	30	29.5	30	30	29.75	29.5	30	29.25	27.5	28.25	28	7	2	2	27.25	29.75	29.25	29.5	30	30	30	30	26.5	25.5	28	27.75	27.75	30	26	30	27.75	27.75	28	27.25	28.25	27.5
		fly 38	0	10.5	24	25.25	28.75	28.5	29.5	30	28.5	30	30	30	30	30	30	29.75	29	30	30	30	28.5	23.75	19.25	13.5	0	3.75	27	27.5	28.5	30	28.75	30	30	28.25	27.25	27.5	27	28.75	25.75	26	27.25	27.75	23.75	23.75	24.5	27.75	26.5
		fly 39	0	0	1.5	17.25	27.5	29.5	29.75	29	30	30	30	28.75	30	30	30	30	30	30	30	30	29.5	16.5	7.25	4.25	1	26.75	27.25	29.25	30	28	28.5	26	28.5	30	29	27.75	30	29.5	27.25	29.25	25.5	29.25	27.5	30	30	20	9.5
		fly 40	0.25	9	18.5	24.5	17.75	26.25	24.25	25.5	28.25	30	29.75	30	29.25	30	29.75	29.5	29.5	28	26.75	24.25	15.25	8	7.5	7.5	0	0.75	17.5	29.75	30	30	30	30	30	30	29.75	29.75	29.25	29.75	29.5	26.5	23	27.5	28.75	23	24.5	29	22.75
		fly 41	0	0.75	14.5	27	25.75	28.75	28.5	27.75	27.75	30	25.75	27.25	29.75	27.25	29.75	28.25	30	29.75	27	27.25	26.5	25.5	18	8.25	0	11.75	26.25	30	29.75	29	27.75	28	27	29.75	29.25	29.5	29.25	25.5	28.75	26.25	27.5	25.25	28.75	28.75	24.5	27.5	16.5
		fly 42	0.25	6	17.25	25	25	26.25	28	25.25	27.25	27.25	29.25	28.75	27.75	30	29.75	29.25	29.5	24.75	27.5	28.25	26	23.25	17	13.75	0	13.75	29.75	29.75	30	30	29.5	29.5	28.5	30	26.75	29.5	29.75	28	30	29.75	30	27.75	28.75	30	29.75	29	30
		fly 43	1	12	22.75	27	29.25	29.5	28.25	30	29.5	29.75	30	30	29.25	29.75	30	30	29	29.5	28.5	25.75	28.25	21	14.75	11	1.5	14.75	22.5	28.75	29.75	30	30	30	28.25	30	30	29.5	30	29.75	30	29.75	29.25	28.5	25.25	25.5	26.25	26.25	21.25
		fly 44	6.25	24.75	18.25	28.75	27.5	28	26.75	28.75	28.25	29.5	30	30	29.5	30	29.75	28.75	29.75	23.75	29	28.75	24.5	23.5	14	4.5	0	2.5	25.5	30	30	30	29.75	30	30	30	27.25	29.25	28.25	30	30	30	28	28.75	26.75	26.75	22.25	21	21.25
		fly 45	0	9.75	22.25	24.75	28.75	27.75	30	29.75	28.75	27	28.5	29	28.25	28.25	30	30	30	29	28	21.75	20.75	19.75	17.5	3	2	27	30	30	28.25	29.5	28.5	28.75	28.75	30	29.75	30	25	27.5	28.25	28.5	30	30	25.5	25.5	29.25	27	25.5
		fly 46	14	24.25	28.75	28.25	29.5	28	28.75	29.75	29.75	27.75	27.25	30	30	29.5	30	29	28.25	30	30	26.5	23.5	17.5	15	8.5	0	2.75	28.75	30	30	30	30	30	30	30	30	30	30	29.75	30	30	29.5	29.25	29.5	26.25	24.5	28.5	23
		fly 47	0.25	0	0	1.5	19	28.5	30	30	30	30	30	30	30	30	30	30	30	30	30	23.75	26.25	12.75	4	0	0	4.25	23.25	26.5	29	29	27.75	27.75	30	30	29	30	30	30	30	30	30	29.5	30	30	30	26	22.5
		fly 48	1	15	27	25	26.25	30	29.25	28	30	29	30	30	29.75	30	30	29.25	30	29.75	29.75	27.5	25.75	13.5	20	11	0	10.75	26.75	30	29.25	29.75	30	30	29.75	29.5	30	29.5	30	30	30	30	30	30	30	30	25.75	24.5	23.75
		fly 49	0.75	14.75	13.5	20.5	24.5	25	28.25	26.5	27.25	27.75	25	28.5	29.25	28	29	30	29.75	30	24.25	26.75	20.75	22.5	12.25	7.75	6	28.75	30	30	30	30	30	30	30	30	30	30	30	30	30	30	30	30	30	27.25	27.75	19.75	27.25
		fly 50	0	13.5	16.5	16.5	29	29.75	30	30	28.75	29.75	30	30	30	30	29.75	25.5	27.5	29.75	30	29.5	25.75	20.5	18.75	8.75	0.5	16	25.75	29.75	30	30	29.5	25.75	28.75	30	28.75	26.5	27.5	28	27	27.75	30	29.75	27.5	24.5	23.75	28.75	15.75
		fly 51	2	21	28.25	29.25	28.25	24.5	29	29	30	28.75	30	28.75	29	30	30	27.75	29.5	30	30	28.5	29.5	22.5	16.75	6	0	5.75	28	29.75	30	30	29.25	30	27.25	30	28.75	30	26.75	29.5	24.75	22	25.5	27.25	25.75	23.5	23	19.5	18.25
		fly 52	1.25	13.25	20	29.75	26.25	24.75	28.5	28.75	30	27.5	28.75	30	30	29	30	29.5	28	28.75	30	25.5	27	22.75	24	15.5	6.5	20	30	30	30	30	30	29	30	30	30	30	30	29.5	27.5	28.25	29.5	30	25.75	30	27.75	30	22
		fly 53	0	0.25	2.25	16.25	23.25	22.75	28	27	26.25	28.25	28	28	29.75	26.5	28.25	30	30	27.5	27.25	23.75	26.25	22.25	11.5	1.75	0	0	23	29.75	30	30	30	30	30	30	30	28.5	29.5	30	29.25	30	29.5	30	28.75	27.75	29.75	29	28.25
		fly 54	0	10.5	25.25	25	29.25	30	29.25	29	29.25	28.25	27.75	30	29	28.75	27.25	27	28	27	28.5	26.25	23.25	21.5	12.5	4.25	0	0	14.25	27.75	29.5	30	30	29.75	30	30	29.75	25.5	26.25	30	30	29.5	30	29.25	17.5	14.25	22.25	19.75	13.25
		fly 55	1.5	6.75	17.75	24.25	26.25	29	29	29.75	29.75	30	29.5	28.75	29.5	29.25	30	30	30	30	27	28.25	25.5	23	9.5	2.5	0	7	23.5	30	29.75	30	28.75	30	29.75	30	29.5	30	29.5	30	30	30	28.75	28	27.75	23.25	19	24.25	25.25
		fly 56	1.25	17.25	25.25	24	27.25	27.75	26.75	25.5	27.75	24.5	26.5	28	30	27.25	28	25.5	27	29.5	25	20.25	24.5	16.25	5.25	0	0	0	19.75	30	30	30	30	30	30	30	30	29.75	29.5	29.75	30	29	29.25	29.25	21.25	19.5	19.5	20.25	11.75
		fly 57	0.75	15.75	18.5	25.75	28.5	25	28.75	28.75	30	30	29	30	30	30	30	30	30	30	30	30	28.25	28.5	20.5	18.25	0.5	20.5	29.5	29.25	30	28.75	30	30	29.75	30	30	30	29.25	30	30	30	30	28.5	28.5	24.5	24	26	22.25
		fly 58	2.25	8.5	11.25	21	27.25	26	30	29.25	30	27.5	30	30	29.75	30	30	30	29.25	30	30	27.25	29.75	25	23.75	21	0	15	28.75	30	30	30	30	30	29.5	30	30	30	29	29.5	27.5	30	30	29.75	29.5	28.5	28.5	26.25	25.25
		fly 59	0	8.5	19.5	25	28	26.5	29.25	29.75	29.5	30	30	30	30	30	30	30	30	29.5	30	28.25	26.75	26.5	20.5	17.5	0	0	18.75	29.5	30	30	30	30	30	30	30	30	29.75	30	30	30	27	29.5	26	26.25	29.75	26.25	21
		fly 60	0	2.75	9	17	29.5	25.75	24.5	27	27.5	27.75	26.25	28	28.75	29.25	28	29.25	28.5	29	28.5	26.5	20	18.25	11.75	5.5	0	5.25	29.75	30	30	30	30	29.75	30	29.5	30	30	30	30	26	29	26.75	26	22.25	27.25	27.5	24.5	20.5
		fly 61	14	19.5	23.5	25	27.25	29.25	25.75	25.5	29.25	29.5	29.5	30	30	30	30	30	30	27.75	27	24	14	6.5	0	0	0	0	1.5	14.75	27.5	26.25	27	30	27.5	30	30	30	30	30	30	29.25	25	28.5	28	26.75	29	28	25.75
		fly 62	0.5	14.75	25.25	26.25	29.25	30	28	27.75	28.5	28.25	30	29.5	30	29.75	29.75	29.5	30	28.5	28.5	27.5	23.25	25	14.25	8.25	3.5	26.5	26.5	25.25	30	29.75	30	28.75	30	30	30	30	30	29.75	28.75	27.75	30	30	30	30	30	25	28
		fly 63	0	5.5	20.25	25	27.5	29.25	27.75	29.5	29.25	29.25	30	30	30	30	30	30	29.75	28.75	27	30	28.5	24.25	20.5	6.75	0	18	29	30	29.75	30	30	30	30	30	30	30	28.75	30	30	27.75	28.25	28.75	30	27.5	27.25	18.25	11.25
		fly 64	0	0	8.5	23	27.25	29.75	27.75	29	29.75	29.75	30	29.75	30	29	29.25	30	29.75	30	27.5	24	22.75	19	10.25	2	0	9	27	30	30	30	30	30	30	30	30	30	30	30	30	30	29.75	26	24.25	25.75	27	18.25	17
		fly 65	0	13.5	22.5	26.5	25.5	25.5	25	26	24.5	27.5	28	29	30	24.5	30	30	24	30	26	25.5	23.5	18.5	12.5	2.5	6.5	27.5	27	30	30	30	25.5	30	30	21	30	30	30	30	30	30	30	30	21.5	27	25	30	21.5
		fly 66	5	15.5	23	22.5	18.5	23.5	29	30	30	23	20.5	30	30	30	27	24.5	22	26.5	17.5	8	7	6	0	0	0	0	22.5	30	27	27	30	30	29.5	30	30	29.5	24	29.5	29.5	30	21.5	12.5	29	30	26	25	23
		fly 67	3	17.5	15	18.5	24	25	25	29.5	29.5	22.5	28.5	29.5	28.5	28	30	24	21	27	22.5	23.5	23	6.5	3.5	3	0	24	30	30	30	26.5	30	30	30	30	30	30	29	28	30	30	30	16	30	24	26	25.5	26
		fly 68	0	14	17.5	27	23.5	25.5	26.5	29	29	27.5	23.5	26	30	30	25	27.5	24	19.5	23	25.5	23.5	21	12.5	12.5	4	19.5	19.5	29.5	30	30	30	30	30	26.5	28	25.5	26.5	30	30	30	30	30	21.5	22.5	13	24	26.5
		fly 69	0	0	0	0	3	19.5	24	10	19	22.5	20	18	24.5	28	13	25	15	6.5	8.5	0	0	0	0	0	5	28	29.5	30	30	30	29.5	26.5	22.5	22	28.5	30	30	30	11	27	30	24.5	19	21.5	27.5	16.5	25
		fly 70	3.5	22	20	26	28	25.5	26	27.5	25.5	29.5	25	30	28	30	26.5	30	27.5	28.5	25	23.5	23.5	13	3.5	0	10.5	27.5	27	29	28.5	30	28	29	24	30	30	26.5	29.5	30	30	30	25.5	30	24.5	25	28	23.5	28
		fly 71	0	0	13	18.5	17	23	27	28.5	27	26	24	20.5	28	22.5	23	23.5	23	18.5	18.5	12	7.5	3	0	0	8	26	30	30	30	29	30	30	30	30	30	21.5	27	30	30	30	21.5	29	20.5	19	26	20	16.5
		fly 72	1	1	9.5	12.5	23	25.5	21.5	29	28.5	30	25.5	27	26.5	24	28	24.5	27	19	15.5	10.5	2.5	0	0	0	13	29.5	30	30	30	30	30	30	29	30	30	30	30	30	30	30	30	30	30	30	29	24	21.5
		fly 73	0	0	0	11.5	25	24	30	29	27	12.5	26	29	30	27.5	27.5	23.5	23	21	27	15	12.5	0	0	0	0	5.5	16	26.5	29.5	29	30	25.5	15	15	22.5	16.5	15	17	19.5	19.5	5	10	7.5	11	5.5	0	5.5
		fly 74	0	0	0	0	7	16	24	28.5	30	26	27.5	30	30	28.5	30	24	16.5	19	16.5	7	0	0	0	0	10	29.5	30	30	30	30	22	30	30	23.5	30	30	30	30	30	30	30	17.5	30	30	18	30	29.5
		fly 75	4	17.5	23.5	25.5	26	27.5	22.5	26	27.5	27.5	25	26.5	30	25.5	28.5	22	23.5	25.5	25	25	18.5	14.5	3	1.5	6.5	0.5	19	25.5	27	26.5	29.5	30	27	30	26.5	28.5	28.5	29	29.5	26	29	27	29	25.5	28	27	28
		fly 76	0	0	0	3.5	18.5	24	23.5	21.5	27	17	23	19	25	29.5	26.5	27	19	15.5	13	19.5	8	6	3.5	0	6	28	30	30	30	30	30	30	30	30	30	19.5	26	26.5	25	27.5	30	30	29.5	15	27	23	22.5
		fly 77	0	4	10	15	20	22	26.5	26	27	16	29.5	26.5	20.5	27	25.5	18.5	22	17	20	14	12.5	0	5	0	0	20.5	22.5	29	21	28.5	15	29	30	30	30	23.5	24.5	23.5	30	30	23.5	30	27.5	29	24.5	20.5	28.5
		fly 78	0	3.5	11	15	18	21.5	21	23	30	27	21.5	29.5	29.5	23.5	23	22	20.5	24	13.5	21	20.5	5.5	0	0	0	21	30	30	30	30	30	30	24	23	29.5	30	30	25.5	29	30	28.5	29.5	29	15.5	22	29	28
		fly 79	7	14	20.5	30	19	27.5	30	28.5	25.5	30	24.5	30	30	30	29	25.5	25.5	16.5	26.5	22	21	12	3.5	5.5	0	0	0	12	19	29	30	30	30	30	30	26	30	30	24	26.5	24.5	25	24.5	27	20	22	22.5
		fly 80	2.5	7.5	13.5	15	23	22	27.5	24.5	28	25	26.5	30	30	16.5	28.5	28.5	18	25.5	16.5	12.5	13	5	0	0	16.5	30	30	30	30	23	22	29	25	30	30	30	30	30	29.5	29.5	30	29	30	16	24	30	30
			bin 1	bin 2	bin 3	bin 4	bin 5	bin 6	bin 7	bin 8	bin 9	bin 10	bin 11	bin 12	bin 13	bin 14	bin 15	bin 16	bin 17	bin 18	bin 19	bin 20	bin 21	bin 22	bin 23	bin 24	bin 25	bin 26	bin 27	bin 28	bin 29	bin 30	bin 31	bin 32	bin 33	bin 34	bin 35	bin 36	bin 37	bin 38	bin 39	bin 40	bin 41	bin 42	bin 43	bin 44	bin 45	bin 46	bin 47
	3xBRP	fly 1	0.66667	0	0.66667	9.3333	14	30	19.6667	27.6667	26.6667	21	23	26.3333	30	27	29.3333	25.3333	30	24	27.3333	25	21.6667	18.3333	10.3333	3	2.3333	21	25.3333	29	27.3333	29.3333	29	28	30	29	25.6667	26	22.3333	29.3333	29	30	26	29	28	18.6667	27.6667	25.3333	25.6667
		fly 2	0.33333	3.3333	16.3333	21.6667	24.3333	22.3333	26.6667	27.6667	28.3333	28.3333	19.6667	30	30	28.3333	30	30	24	29.6667	28.3333	19.6667	22	19	8.3333	3.6667	0	4	28.3333	29.6667	29.3333	30	30	29.6667	29.6667	30	30	27	27.6667	28.3333	25.3333	28.3333	30	30	25.6667	22.6667	26	24.3333	22
		fly 3	0.66667	1.6667	13.3333	14.3333	25.6667	19.6667	26.3333	26	29.6667	25	25	29.3333	30	30	30	27	30	20.3333	21.3333	25.3333	19.3333	13.3333	18	3	0	15.3333	28.6667	30	30	27.6667	29.6667	29.6667	27.6667	30	28.6667	29.3333	25	24.3333	29	29.6667	26.6667	26.3333	29	24.3333	28.3333	21	18.3333
		fly 4	1.3333	18	26	21.6667	26.3333	25.6667	27.6667	30	30	30	26.6667	29.6667	28	26.6667	29.6667	30	30	28.6667	29.3333	11.3333	22	21	13.6667	7.6667	0	19.3333	30	30	30	29.6667	30	29.3333	30	30	30	30	30	30	30	29.6667	27.3333	30	29.3333	29	27	27.6667	24.3333
		fly 5	0.33333	6.3333	4.3333	19	24.3333	24.6667	28.3333	26.6667	29.3333	29.6667	30	28.3333	30	30	28.3333	30	28.3333	26.3333	26	25	15	1.6667	0	0	5.6667	23	30	30	30	30	30	30	30	30	30	28.6667	28	30	29.6667	30	29.3333	30	29.3333	30	30	26	18
		fly 6	0	6	15.3333	22	25.6667	24	25.3333	24.6667	24.6667	30	29.6667	29	29.6667	29.6667	28	27	28.6667	28.6667	22.3333	19.3333	18.3333	21.6667	18.3333	9	11	27.6667	30	30	30	30	30	30	29.3333	29.6667	29.3333	26.6667	30	30	29	30	28.3333	26.3333	26.6667	26	26	28	27.3333
		fly 7	1	4.3333	11.6667	13.6667	19.3333	23.6667	22.3333	21.3333	30	29	23.6667	29	30	30	30	24.3333	24.3333	29.6667	30	19.6667	18	12.6667	8.6667	0	0	12.6667	27.3333	30	30	29.3333	29.6667	29.6667	30	27	26.3333	28	29.6667	30	28	30	30	30	30	26	30	30	22
		fly 8	4	18.6667	20.3333	26.6667	23	29	26.6667	30	23	25.6667	29.6667	29.6667	28	29.3333	27.6667	30	25	24.3333	28	23.3333	24	19	15	5	4	30	29.6667	29.6667	30	30	29.3333	28	26.6667	26.6667	29.6667	28.6667	24.3333	27.6667	25.6667	30	23.3333	29.6667	26.3333	24	15.6667	24.3333	17.6667
		fly 9	0.33333	0	7	13.3333	20.6667	25	27	30	21.6667	26	25.6667	30	25.3333	23.3333	28	27	25.3333	25.6667	28	26.3333	21	21.3333	27.6667	11.3333	0	7.3333	24.3333	26	29.3333	28.6667	29.3333	29.3333	30	29.6667	30	26.6667	30	30	30	30	30	30	26	26.3333	22.6667	28.3333	20.6667
		fly 10	1	5.3333	17	20.6667	22.3333	28.6667	27.3333	21.3333	22.6667	28	28.3333	24.3333	27	26.3333	29	29.3333	21	30	26.3333	20	17.3333	18.6667	11.3333	10.3333	0.33333	2	27.6667	30	30	30	30	28	30	30	30	30	29	24.3333	30	30	30	30	29.6667	30	30	30	26.6667
		fly 11	0.66667	6.6667	18.3333	23	25	24.6667	30	27.6667	27.6667	25.6667	28.6667	25.6667	30	30	30	27.3333	21.3333	29.3333	29	26.6667	21.6667	18.6667	16	4.6667	3.3333	28	29	30	30	29.6667	29.6667	30	29.3333	28.6667	30	29.3333	30	29.6667	30	26.6667	30	30	30	30	30	25	28.3333
		fly 12	0.33333	9	14	22	18.6667	23.6667	26	28.3333	28.3333	29.3333	28	29.6667	30	29.6667	28	28.3333	30	30	22.6667	28	23.3333	20.3333	17.6667	12	0.33333	11	28.3333	30	30	30	30	30	29	29	30	30	30	30	30	30	29.6667	27.6667	30	28.6667	29	27.6667	20.6667
		fly 13	4.3333	14	15.3333	29.6667	22.6667	24	23.6667	22.6667	24.3333	27	28.3333	25.6667	28	28.3333	23.6667	26	30	27	24	26.6667	16.3333	7.6667	4.6667	0	2.6667	16	16.6667	23	29.3333	23.3333	25.6667	27.6667	26	29.3333	29.6667	27.6667	29.6667	26.3333	29.6667	30	24.6667	28	20.6667	30	30	29.3333	23
		fly 14	4.6667	18.3333	14.6667	27.3333	27.3333	27.3333	28.3333	25.3333	26.3333	24.3333	29.3333	27.6667	30	28.3333	30	30	30	30	25.6667	26.6667	15.3333	10.6667	14	7.6667	1.6667	26	29.3333	29.3333	29	29	30	29	28.3333	26.3333	29.6667	28.6667	30	30	30	24	28.3333	28.3333	29.3333	24.6667	23.6667	21.3333	28
		fly 15	2.3333	11.6667	18.6667	23	23	29	24.3333	30	30	23	27.3333	30	30	30	30	30	30	30	30	25.3333	18.3333	17	18.3333	5.6667	10	27.6667	29.6667	29.3333	27.3333	29.3333	30	29.3333	29.6667	30	29.6667	29.3333	28	30	30	23.3333	29	26.6667	25	25.6667	30	30	21
		fly 16	0.66667	9.3333	13	22	20.6667	24	25.6667	26.6667	21	28.3333	26	30	30	18	25	27.3333	25.6667	24.6667	16.6667	21.3333	24	6.6667	7	3.3333	2	25	29.6667	29.3333	27	29	30	29.3333	27	24.3333	30	30	30	30	29	19	23.3333	30	25.6667	20	29.6667	29.3333	21.6667
		fly 17	1.6667	6.3333	14.3333	23	21.3333	21.6667	22	26.6667	23	19.6667	22.3333	27	27	30	26.6667	28.6667	25.3333	21.6667	21.6667	22.6667	23.6667	9.3333	14.3333	6	2	18	24.3333	26	30	30	23.6667	30	28.3333	26	26.3333	27.6667	29.3333	25	20	29.6667	26.3333	30	26	30	28.3333	26.6667	28
		fly 18	0.33333	0	9.3333	19.6667	25.3333	24.6667	21	24	30	29.3333	30	30	30	30	21.3333	24.6667	17.3333	24.6667	30	21.6667	26	5.6667	15.6667	5	0	19.3333	30	30	30	30	30	30	30	30	29.6667	30	30	30	30	30	25.3333	22.6667	20.6667	20.6667	19.3333	18.3333	19
		fly 19	0.66667	9	16	21	24.3333	26.6667	27	26.3333	21.3333	26	24.3333	24.6667	30	27.6667	26.6667	25.6667	26	26	26.3333	21.3333	24	19.3333	18	9.3333	3.6667	27.6667	29.3333	30	30	30	30	30	30	30	30	30	30	30	30	30	30	30	30	28.3333	29.3333	28	26
		fly 20	0.66667	12.6667	24	26.3333	24.3333	28.3333	28.3333	28.6667	27.6667	27.6667	29.6667	28	30	30	30	27.3333	30	25.6667	20.3333	27.3333	18	16.3333	13	6.3333	0	9.6667	29	29.3333	30	29.6667	30	27.6667	26.3333	28.6667	29.3333	24	27.3333	26	27.3333	26.6667	29.6667	30	23	27.3333	17.6667	26.6667	19
		fly 21	2.3333	16.6667	25.6667	22	28.6667	25.3333	29.3333	28.3333	27.3333	30	29.3333	28	30	29.6667	30	30	27.3333	27.3333	28	23	25	17.3333	9.3333	3.3333	7.6667	30	30	30	30	30	30	30	30	30	30	30	30	30	30	30	30	30	30	30	30	30	29
		fly 22	0.66667	11	24.6667	24	26.6667	25.3333	25.6667	25.6667	28.3333	28.3333	27	28	29.6667	30	30	26.3333	28.6667	28	26.6667	25.3333	19.3333	10.3333	15.6667	2.3333	10.3333	27	28.6667	28	29.6667	28	29.6667	29	29.3333	28.3333	30	30	27.3333	29	28.6667	30	27.3333	30	30	29.6667	29	28.3333	27.3333
		fly 23	4.6667	20.6667	23	25	26.3333	25	29	29.3333	30	30	30	30	30	30	30	30	27.3333	30	30	26.3333	20.3333	21.6667	14.6667	4.3333	0.33333	24.6667	30	30	30	30	30	30	29.6667	30	30	30	30	29.6667	30	30	30	30	30	30	27.3333	28.6667	24.6667
		fly 24	0.66667	16.3333	24	24.3333	25.3333	27.6667	24.6667	29.3333	24	28.3333	30	30	29	26.6667	27.6667	27	27.3333	26.6667	26.3333	22.3333	25.3333	22.3333	14	13.3333	0.33333	15	30	30	30	30	30	30	30	30	30	30	30	30	29.3333	29.3333	29.3333	28.3333	21.3333	24.6667	22.3333	19	22
		fly 25	1	3	17.6667	24.6667	25	27.6667	25.3333	29	29.3333	30	29	30	30	30	30	29	29	30	24	28.3333	24.3333	21	19	19	0.33333	21.3333	30	30	30	29.6667	30	30	30	30	30	30	30	30	30	30	30	30	30	30	27	30	26
		fly 26	1	5	11.3333	21	19.6667	25	21.3333	21.3333	27	28.3333	29.6667	30	30	30	30	30	30	30	28.3333	18.6667	17	12	14	3.3333	4	28.6667	29.6667	29.6667	30	29	30	30	29.3333	30	30	30	28.6667	30	29	27.6667	28.6667	26	30	24	29	28.6667	20.3333
		fly 27	1	2	9.6667	17.6667	18.6667	26	18.3333	21.3333	28	24	28.6667	27.3333	28.3333	30	30	26	26.6667	22	26.6667	16.3333	12.6667	13.6667	8.6667	5	1	18	27.3333	30	30	30	30	30	28.3333	27.6667	30	28	24	30	30	23.3333	28.6667	28.6667	27.6667	23.3333	21.6667	25	22
		fly 28	2	18.3333	19	28.3333	23.3333	25	29.3333	25.3333	25	29	28.3333	30	28	27.3333	27.3333	29.3333	28	24.6667	26.6667	23.6667	23.3333	19.3333	15	9.6667	0	7.6667	26.6667	30	30	30	30	30	30	30	30	30	30	30	30	29.3333	27.6667	30	29.3333	30	27.3333	30	27.6667
		fly 29	1.3333	19	20.6667	19.6667	27.6667	27	26.6667	24	25.3333	25	30	29	28	28	30	30	27.3333	26.3333	22.6667	24	19.6667	14	13.3333	6	5.6667	29.6667	29.6667	30	30	29.6667	29.3333	30	30	30	30	30	30	25.3333	30	29.6667	30	30	30	25	24.3333	19.3333	21
		fly 30	3.3333	18	21.3333	25	29	29	29	27.6667	30	28.6667	26.3333	29.6667	28	30	30	28.6667	29.6667	26.3333	24.3333	24.3333	19.6667	15.6667	11	11.6667	0	9.6667	28	30	30	30	30	30	30	30	30	30	30	30	30	30	30	30	30	30	30	30	30
		fly 31	0.66667	16.6667	21.3333	23.3333	25	27.3333	23.6667	27.3333	23.6667	30	30	30	30	30	27.3333	28	26.3333	23	23.6667	22	20	16.6667	15.6667	12.6667	0.33333	0	22.3333	30	30	30	30	30	30	30	30	30	30	30	30	30	30	30	30	19.3333	28.6667	27	24
		fly 32	1.3333	4.3333	15	18	20.6667	21.6667	21.6667	23.6667	27.6667	19	27	25	24.6667	29.3333	25.6667	30	20.3333	16	22.3333	21.3333	14	14	7.6667	6.6667	12.6667	30	30	30	30	30	30	30	30	30	30	30	30	30	30	30	30	30	30	29	30	30	30
		fly 33	5.5	9.5	5.5	4	8	6	15.5	15.25	18.75	28.5	28.75	28.25	30	30	29	29	30	30	30	24.5	10.75	13.25	4.5	2	5.75	17.25	23.25	27.25	24.75	29.5	28.25	26.25	30	30	30	26	27.5	29.75	27.25	27	27.75	29.25	25.5	24.5	28.25	27.5	26
		fly 34	2	19.25	23.25	24.25	29.25	28.75	25.5	27.25	27.75	29	29.25	29.75	28.5	30	30	30	30	28.5	29.25	30	23.5	14.5	7.75	2.25	11.75	29	29.75	30	29	30	30	30	30	29.5	30	30	30	29.5	30	29.75	29.5	29.25	29	28	28.75	28	29
		fly 35	0	1.75	19.5	22.75	26	24.25	29.5	29	30	29.25	27	29	30	29.75	29.5	30	30	30	30	26.75	7.75	6.25	5.75	0	1.5	19.75	28	29	28.25	28.25	29	26.75	28.5	25	28.75	29.5	28.5	29.75	29.25	26.75	24.25	26.75	26.75	30	28.25	28	21.25
		fly 36	0	9.75	22.5	27.5	28.75	29.25	30	30	30	30	30	30	30	30	30	30	30	30	30	29	26.75	17.75	9.5	4	0	1	27.5	30	30	30	30	30	30	30	30	30	30	30	30	30	29.5	28.5	26	25.25	23.5	25.25	18.25
		fly 37	0.75	4.5	19	25	24.25	28.25	26.75	25.25	27.75	28	30	28.5	30	30	28.25	29.75	30	27	29.5	26	21.5	19	12.75	5	0	15.25	28	29.5	30	29	29.75	30	30	29.5	29	29.5	29.5	30	29.5	28.25	29.5	28.5	25.75	20	27	27.5	26.75
		fly 38	4.25	12.25	22.75	21.5	25.5	28.25	29.25	28	25.75	28	29.5	29	29	30	29.5	28.5	27	29.5	28.5	28.75	5.5	11	2.25	3.25	12	30	29.5	30	30	29.25	30	30	29.75	30	29.75	30	25.75	29.75	28.5	28	30	25.5	27.75	28.75	26.5	28	27.75
		fly 39	5.75	18.25	24.75	25.5	29.75	25.5	26	29.75	30	29.25	30	30	29.25	30	30	30	30	30	27	25.25	22.75	17.5	8	2.25	0	2	20.5	28.75	30	30	29.75	29.75	29.75	29.75	29.5	29.25	29.5	29.5	29.5	26.75	27.25	30	30	28.5	27.25	30	30
		fly 40	1	11.5	17	19.75	25.5	26.75	28.5	28.75	28.5	28	28.25	30	30	30	30	30	30	30	22.5	17.75	15.5	10.5	6	1.75	11	28.5	27.25	27.75	27.25	29.5	29	29	27	30	30	28.75	28	29.75	30	28.5	21	25.25	26.25	25.5	29	24	30
		fly 41	1	11.75	22	24	27	26.75	26.75	28.5	28	27.75	29.75	29.25	30	30	30	30	30	30	30	25.75	19.75	18	15.75	6.5	10.75	30	30	30	30	30	30	30	30	30	29.75	29.75	29.5	29.25	30	28.25	27.25	28.25	29	28.25	30	28.25	27
		fly 42	6	22.75	25.25	27.75	28.75	29.75	30	30	29.75	30	30	30	30	30	30	30	30	30	30	28	27.25	22	19.75	11	8	30	30	29.25	30	30	30	27.75	29.5	30	30	30	30	30	30	30	30	28.75	28.5	26.25	28.5	28.25	26
		fly 43	2	23.75	28	27	30	29.75	30	30	30	29.75	29.75	26.25	30	29.75	30	29	30	29.5	28	30	25.75	23.5	13.5	6.5	1.5	23	29.75	30	30	30	29.25	29.75	28.25	30	30	30	29.5	26.5	29.75	29.5	28.75	28.75	26.5	24.75	29	27.75	30
		fly 44	0	7.75	14.25	20.75	25.25	28	25.75	25.5	28.25	29.5	30	30	30	30	30	30	30	30	26.75	9	16.75	15.25	7.5	1.5	2.75	15	26.75	28.5	29.5	28	29.5	29.75	30	29.75	29.75	27.75	29.5	27.75	30	28.75	29.75	28.75	29.25	30	30	29.5	28.5
		fly 45	0.25	0	4.25	17.25	27.5	26.5	27.75	27.5	29.5	30	30	30	30	30	30	30	30	26.5	17	10.75	18	6.75	2.75	0	2	25.25	30	29.5	29.75	26.25	29.75	29.75	30	23.25	29.75	27.25	28.75	24.5	30	29.75	30	26.75	30	29.5	25.5	23.25	26
		fly 46	2.75	5.25	22.25	25.5	21.75	20.25	25.75	25	30	30	21.75	27.75	30	27.5	29.75	30	29.5	30	28.5	21.5	18.25	9	2	0	8.5	24	27.75	29.5	30	29	29.75	28.25	27.5	29.75	30	29.75	30	26.5	24.25	27.5	30	23.5	19.25	29	26.75	24.5	28
		fly 47	0	8	18.5	23.75	25	27.25	29.75	27.25	28	30	30	29.25	30	30	30	30	30	30	25.75	26	15.5	7.75	3	1.25	9.75	28.75	27.75	30	30	30	30	30	30	30	30	30	27.25	27	29.75	30	30	30	30	29.5	24.25	29	22
		fly 48	0.75	14	23.25	27.25	29	29.75	30	29.5	29.75	28	29	30	30	30	30	30	30	29.75	23.25	15.25	20.5	8.75	1.5	0	10.75	29	30	30	30	30	30	30	30	30	27.75	30	29.75	28.75	22.5	28.5	28.25	28.25	24	26.75	28	28.25	27
		fly 49	2	25.75	26	25.5	28.75	28.75	28.5	29.5	28.75	28	28.5	28.25	27.75	29.25	29.25	29.5	30	29	23.75	28.75	22.75	17.75	11.75	7.25	0.5	10	27.5	28.75	29	30	30	28.75	29	28	27.5	26.75	28	29	30	29.5	28.5	27	24.75	24.5	20.25	27.5	24.5
		fly 50	0	16.75	21	25.5	28.75	27.75	29.75	29.75	29	26.25	27.75	28	29.75	30	30	27.75	28.25	30	26	18	10.75	10	0	0	0	7.5	21.75	26.5	29.25	28.5	27.5	21.5	23.75	26.75	27.5	21	26.25	24	30	22.5	29.5	28	23	19.5	20.5	21.75	19.75
		fly 51	0.5	1.25	15	21	27.75	23.75	29.75	29.75	29	30	30	29.5	29.5	30	30	30	30	30	30	26	12.75	6.5	0	0	0	12.25	29.5	30	30	30	29.25	30	30	29.75	30	30	30	30	29.75	30	27.25	27.5	24	29.5	25.75	24.5	26.25
		fly 52	1.75	12	18.75	24.75	25.25	26.5	28.5	30	30	27.5	28.25	30	30	30	30	30	30	30	28.5	28	23.25	16	14.25	5.75	5.25	27.25	29.75	29.5	29.75	30	30	30	30	30	26.25	29.75	30	30	30	30	29	30	29.5	27.5	29.25	29.5	29
		fly 53	0	9.5	24.5	27.5	25	29.75	27.25	28.25	29.75	30	29.5	30	29.75	28.5	28.25	30	29.25	27.5	27.5	25.25	22.5	18.25	5	0	9.75	24.25	28.5	29.75	29.75	30	29.25	29.75	29.75	30	30	30	29.75	29.5	28.75	29.25	29	29.75	29.5	29.5	24.5	27	30
		fly 54	12.5	14.5	20.25	26	29	28	22.75	27.75	30	29.25	29.75	30	27.5	29.75	29	27	29.75	29.5	20.75	24.25	21.5	9.25	7.25	9.25	7.75	15.25	26.5	25	29.75	29.25	29.25	29	29.5	30	29.75	29.75	29.75	29.5	28.5	30	29.5	26.5	21	16.25	18.75	26	27.5
		fly 55	0.25	3.75	14.75	25	27.25	24.25	27.25	30	28.5	29	30	29.25	29.5	30	30	30	30	30	29.75	30	21.25	8.25	3.25	2.25	0	11.5	20.5	30	28	28.75	29.75	28	29.75	24.75	26.75	26.25	30	30	28.5	23.5	28.75	30	30	29.75	28.25	28.25	23.5
		fly 56	1.25	16.5	25.25	28.75	29.25	29.75	30	30	28.75	30	30	29.5	30	30	29.75	29.75	30	30	27.5	26.5	24.75	23.25	16.5	7.5	0	0	24	29.5	29	30	24.5	29.5	29.5	27.75	28.5	29	29.5	30	29.25	30	29.75	28	28.75	30	27.75	28.5	29
		fly 57	8.25	20.5	27.25	27.75	23.75	28	28.25	30	26.75	30	28.75	30	29	29.75	30	30	29.5	24.75	24.75	25.25	21	18.5	8.5	2.75	6	28	30	30	30	30	30	28.25	29.75	27	29.75	26.25	28.5	27.25	29	28.25	27.75	28.25	28.75	29.5	29.5	24.5	25.25
		fly 58	0	1.5	14	23.5	27.75	27.75	26.75	28.75	30	30	30	30	30	30	30	30	30	29.75	27.5	28	27	23	11.5	2.75	10.75	28.25	30	30	29.75	30	30	30	30	30	30	30	30	30	30	30	29.25	30	30	27.5	22.5	24.5	24
		fly 59	0	0	11.25	19	27.25	27.75	28.75	30	29.75	30	30	30	30	30	30	30	30	30	27.75	19.75	8	9	0	0	0	15.5	27.5	29.5	30	30	29.5	29.5	30	28.25	30	30	30	30	30	30	28	28.5	25.75	20.25	26.5	21.75	21.75
		fly 60	1	9.75	14	24.75	26	30	28.25	30	28.75	30	29.75	30	29.5	30	30	30	30	30	30	26.5	16.5	9.25	2.5	0.5	1.75	26.5	28	29	29	29.5	29.25	29.5	27.75	28.5	28.75	25.5	30	29.25	29.5	27.25	29.75	28.5	28	28.5	29.5	28.5	26
		fly 61	2	4.5	13.75	25.5	25	30	28	27.5	27.25	28.5	30	29.5	29.25	30	27.5	28	29	30	29	21.75	21.75	25.25	23.5	7.25	1.25	16.5	30	30	30	30	28	30	30	30	30	30	30	30	30	30	30	26.25	30	29.5	26.75	30	29.5
		fly 62	0	14.5	24	27	28.25	28	30	29	29.75	30	29.5	30	30	29.75	28.75	29.75	30	30	29.5	27.25	25	22.5	10.75	6.5	15.25	30	30	30	30	30	30	30	30	30	30	30	30	30	30	30	30	30	30	30	24	29.5	26.75
		fly 63	0.5	20.25	27	26.25	29	29.5	30	29	30	27.5	29.75	29.75	29.75	30	29.75	30	29.5	28.75	26.75	24.25	18.75	14.25	5	1	0	20	29.5	29.75	29.75	30	29.25	29.5	29.5	30	30	30	27.75	29.5	30	29.75	29.25	29.5	29	29.5	29.75	24.25	29.75
		fly 64	0	2	13.25	20.75	23.5	22.5	23.25	28	24.5	29	29.75	30	29.75	30	27.5	29.75	28	23	26.25	19.5	11.25	15.75	6.5	0	0	18.5	28.5	29.75	27.75	29.75	30	30	29.5	29.25	29.5	30	27.5	27.5	30	30	30	26	24.25	27	27.25	30	29.5
			bin 1	bin 2	bin 3	bin 4	bin 5	bin 6	bin 7	bin 8	bin 9	bin 10	bin 11	bin 12	bin 13	bin 14	bin 15	bin 16	bin 17	bin 18	bin 19	bin 20	bin 21	bin 22	bin 23	bin 24	bin 25	bin 26	bin 27	bin 28	bin 29	bin 30	bin 31	bin 32	bin 33	bin 34	bin 35	bin 36	bin 37	bin 38	bin 39	bin 40	bin 41	bin 42	bin 43	bin 44	bin 45	bin 46	bin 47
	4xBRP	fly 1	3	18.6667	26.3333	25.6667	25.3333	24.6667	24.3333	30	28.6667	29.3333	30	23.6667	28.6667	29.3333	25.6667	27	18.3333	17	17.6667	14	14.3333	5.6667	10	5.3333	0.33333	7.3333	18	28.6667	27	29	22.6667	20.6667	21.3333	20.3333	14.3333	19	21	24.6667	20.3333	20.6667	24.3333	18.6667	23	16.3333	21.3333	19.6667	20.6667
		fly 2	0.33333	15.6667	29	29.3333	30	25.6667	29.6667	30	30	30	30	30	30	29.6667	30	30	28.6667	20	28	26.6667	24.3333	18	9.3333	3.3333	0	2.6667	11.6667	26.3333	28.3333	27	29.3333	28.6667	24	21.6667	17.3333	26.6667	26.3333	29.3333	26.3333	29	21.3333	30	25	18.6667	26.6667	24	19
		fly 3	11	23.6667	28	25	29	30	30	30	30	30	30	30	30	29.6667	30	30	29	29.6667	28.6667	27.3333	19.3333	15.6667	17	10.6667	20.3333	30	30	30	30	30	30	30	30	30	30	30	30	30	30	30	27	30	29.3333	22	29.6667	30	24.6667
		fly 4	1.3333	16.3333	19.3333	27.6667	30	30	30	30	30	30	30	30	30	28.3333	27	30	30	29.6667	25	28.3333	20	15.6667	11.3333	5.3333	4.6667	29.3333	30	30	30	30	30	30	30	30	30	30	30	30	30	30	24	29.6667	30	30	24.3333	26.6667	18.6667
		fly 5	10.6667	28.3333	30	29.3333	25	30	28.6667	30	29	30	29.6667	30	30	30	28.3333	30	26.6667	25.3333	27.6667	22.3333	24.3333	23	21.3333	21.3333	19.6667	30	30	30	30	30	30	30	27.6667	28.3333	30	25.6667	28	29	28	26	27.6667	29.6667	30	26.3333	28	27.6667	25.6667
		fly 6	15.6667	30	30	30	30	30	30	30	30	30	30	27	30	30	29.6667	29.6667	30	30	30	30	30	30	26	5.6667	0.33333	18.3333	27.6667	26	30	28.6667	28.6667	30	28	26	24.6667	25	29.6667	30	29	27.6667	29	26.3333	29.3333	27	27.6667	24.3333	24
		fly 7	6.6667	27.3333	29	29.3333	28.3333	29.6667	30	30	30	29.6667	30	30	30	28	29	30	29.3333	29.6667	29	26.3333	30	20.3333	12.3333	14.3333	4.6667	26	29.6667	30	30	30	28	29.3333	29	27.6667	27	28.3333	28	28.6667	25	28	18	27	27.3333	27.6667	27	22	23.3333
		fly 8	3.6667	20.3333	21	29.3333	30	26.6667	30	27	30	30	25.6667	29.6667	27.6667	30	29.3333	23.6667	27	30	21.6667	24.3333	21	22.6667	13.3333	4.3333	12	19.6667	27.6667	29	28.6667	26.3333	29	27.6667	30	21.3333	23.3333	24	29.3333	28.6667	27	25	24.6667	24.3333	28	26.3333	28	26.6667	25
		fly 9	14.6667	26.6667	30	29.6667	29.3333	30	27.6667	30	30	30	29.6667	30	25.6667	27.3333	29	30	30	30	30	27.3333	17.6667	18.3333	20	12.6667	16.3333	26.3333	27.6667	26.6667	29.3333	27.3333	29.3333	27.3333	26.6667	26.6667	29.3333	29.6667	21.6667	29.3333	25.6667	28.3333	28	30	25.3333	26	25	26	26.3333
		fly 10	15.6667	27	28.3333	29.6667	29.6667	29.3333	29.6667	30	29.6667	30	30	29.6667	26	27.6667	29.6667	29.6667	28.6667	30	30	27.3333	24.6667	20.6667	20	3.3333	16	28.3333	29.6667	26	29.6667	29.6667	28.6667	26.6667	29.6667	22	28	26	28	29.6667	25.6667	27.6667	19	29	25	27.3333	24	27.6667	19.3333
		fly 11	4.6667	17.3333	19.6667	27	26	28	26	25	25	27.6667	29.6667	30	30	30	30	30	30	30	30	17.3333	10	2.3333	6.6667	0	12	30	30	30	30	30	30	30	29	30	30	30	30	30	27.3333	30	24.6667	29.3333	28.6667	27.6667	29.3333	27.3333	29.6667
		fly 12	4.6667	20.3333	27	29	27.3333	29.3333	29	30	30	29	30	30	26	30	28.6667	23	28.3333	29.6667	26.3333	26	13.3333	17.6667	12.3333	9.6667	18.6667	29	29.6667	29.6667	29.6667	29.3333	29	29	29.6667	30	30	30	27.6667	29	30	28	25.3333	28.3333	29	21.3333	25.6667	29	27.3333
		fly 13	3.6667	17	28.3333	29.3333	30	27.3333	30	29.3333	29	30	29.6667	29.3333	30	30	30	29.3333	30	30	28.3333	25.3333	25	15	6	4.3333	5	14	23.6667	29	26.3333	26.3333	29.3333	23.3333	28	28.6667	27	26	25.6667	28.6667	27	25	29.3333	24.3333	29.6667	28	24.6667	27.3333	25.3333
		fly 14	6.3333	12.6667	28.6667	27.3333	30	30	27.3333	30	29.6667	30	30	30	30	30	30	30	30	29.6667	30	29.6667	16.3333	7.3333	7.6667	9	13.3333	22.6667	24.3333	29.3333	30	29	26.6667	28	29.6667	27.3333	30	24	29.3333	25.3333	27.3333	28.3333	27.3333	28.3333	21.6667	27	25.3333	27.6667	26.3333
		fly 15	20.3333	28.3333	29.3333	30	29.6667	30	30	30	29.6667	30	30	30	29.6667	30	30	28.6667	30	30	30	30	30	15	17.3333	21.3333	4	22.6667	29.3333	28	29.3333	28	27.6667	29.3333	29.3333	28.6667	30	25.3333	29.6667	30	28.6667	25	29.6667	30	30	23.6667	29	28	28.6667
		fly 16	3.3333	25	29	29.3333	30	28.6667	30	30	30	29.3333	28	30	30	30	30	30	30	30	30	27.3333	20.3333	9	0	1.6667	3	26.3333	26.3333	28.6667	30	30	29.3333	29.6667	29	29.3333	25	20	29.6667	29	28.6667	29.3333	30	24	24.6667	27	26.6667	30	27
		fly 17	2	0.33333	8.3333	26.6667	28.3333	27.6667	30	26	29.3333	28.6667	30	29.6667	29.6667	30	28	29.6667	30	29.6667	22	20.3333	17.6667	16	10.6667	17.6667	13	28.6667	29	30	29.6667	29	26.3333	29	22.6667	23.6667	30	24.6667	26.6667	29	22.6667	25.6667	27	26	27	25.3333	25	29.3333	21
		fly 18	5	18.6667	27.6667	28.3333	29.6667	29.6667	30	30	30	29.3333	30	30	30	30	30	29.6667	29.6667	30	26.6667	27	25.3333	20.3333	17	11	8	23.6667	29.6667	30	29.6667	30	29	29.6667	28.3333	27.6667	26.6667	26.6667	25	26	28.6667	29.3333	24	28.3333	28.3333	30	21	29.3333	29
		fly 19	13	28.6667	29.3333	28.6667	30	28.6667	29.6667	30	30	30	30	29.3333	30	30	28.3333	27	26.6667	30	30	30	30	21.6667	11	1.6667	0	15.3333	27.3333	29.6667	29.6667	29.6667	29.6667	30	29	30	29.6667	29.6667	26.3333	28	27.3333	29.3333	29.6667	29	29.6667	26	21	29	22.3333
		fly 20	3.6667	17.6667	23.6667	28.3333	28.6667	30	30	29.3333	29.3333	30	30	30	30	30	30	26.3333	30	30	30	17.3333	2.6667	3.3333	0	0	2.3333	23.6667	26	21.3333	24	26.6667	30	29.3333	21	17.3333	27.6667	24.6667	30	27.3333	22.6667	28.3333	28.3333	29.3333	26.3333	26.3333	25	18.3333	27
		fly 21	1.3333	6.6667	27.6667	27.6667	29	29.3333	29.6667	29.6667	30	30	30	30	29.6667	30	30	29.6667	30	28.6667	27.3333	30	27.3333	11.6667	9.3333	2.6667	2.6667	20.3333	29.3333	30	30	30	30	24.3333	24.6667	26	28.6667	26.6667	24.6667	28.6667	23.6667	26.6667	24	29	26.3333	19	26.3333	23	24.6667
		fly 22	13.6667	25.3333	28.6667	29.3333	27.6667	28.6667	29.6667	29.6667	30	28.6667	28.6667	30	30	30	30	30	30	30	26.6667	25.3333	15.6667	13.6667	7.6667	6.3333	0	7	26.6667	30	30	30	30	26	30	27.6667	28.3333	23.3333	27.6667	28	26.6667	24.6667	23	29	25	27.6667	26.6667	23.6667	26.3333
		fly 23	2.6667	19.6667	27	29.6667	29.6667	29.6667	26.3333	28.3333	29	27	29	28	30	30	30	30	25.3333	30	28	23.3333	23	13.3333	10	1.6667	0	7	21.6667	29.3333	30	26	29.6667	26.6667	28	15.6667	17.3333	18	16	25.6667	29.3333	30	30	30	21.6667	9.3333	15.6667	20	15
		fly 24	4.6667	25.3333	29.6667	30	29.6667	29.6667	30	30	30	30	30	30	30	30	30	30	30	30	30	30	29.3333	18.3333	14.3333	5.3333	12.6667	30	30	30	30	30	30	30	30	30	30	30	30	29.6667	30	30	28	25.6667	24.6667	23.3333	21	25.3333	24
		fly 25	1	4	20	29	28.3333	29.6667	30	27.3333	30	30	29.6667	30	30	30	30	28.6667	30	30	28.3333	22.3333	15.3333	10.6667	14	2.6667	2.3333	15.3333	30	29.3333	29.6667	30	29	28.3333	27.6667	26.3333	27.3333	28.3333	28	28.3333	28	29	25.6667	24.3333	26.6667	29.6667	28.3333	23	29
		fly 26	9.3333	28.3333	27.6667	27	29.6667	30	28	30	29.6667	30	29.6667	28	30	30	30	30	30	30	26.3333	28.3333	22.3333	21.6667	19	11.6667	0	13.6667	29.3333	30	30	30	30	30	28.3333	30	25.6667	26.6667	24	30	23	26.3333	30	30	30	27	22	24.6667	24.6667
		fly 27	8.6667	21.6667	29.3333	27.6667	24.3333	28.6667	28.3333	29	28.3333	29.6667	30	30	30	30	30	30	30	30	30	30	6.6667	8.3333	3	3.6667	4.6667	23	24	28.6667	30	29.6667	29.3333	22.3333	20.6667	23.3333	24	19	23.6667	27.6667	24	28.3333	25.6667	26.6667	20.3333	25.6667	19.6667	27.6667	28.3333
		fly 28	10.3333	22.3333	29.6667	30	30	30	30	29.3333	30	30	30	30	29.6667	30	29.3333	27.3333	30	29.6667	25	23	22.3333	20.6667	0.33333	15.3333	0.66667	15.6667	20.3333	28	26.6667	30	28.6667	21.3333	27	19.6667	29.6667	23	25.3333	19.3333	30	27.3333	30	28.3333	25.3333	21.3333	20	27	29.3333
		fly 29	1	13.3333	25	28.3333	28.6667	28.6667	28	29.3333	30	30	30	30	29	30	30	29.3333	30	27.3333	22	21.6667	16.6667	17.3333	14	2.6667	12.3333	28.3333	30	29.3333	30	29.6667	27.3333	29	23.6667	28.6667	26	23.6667	25.3333	29.3333	27.3333	28.6667	22.3333	29.6667	28	25.6667	22.6667	25.6667	25.6667
		fly 30	6	26.3333	27	30	30	30	30	30	30	30	28	30	30	30	30	30	30	30	30	29	26.6667	24.6667	14.3333	7	2	7.6667	30	29.3333	29.3333	26.3333	28.6667	30	28.6667	26.3333	28	21.3333	27	27.6667	27.6667	21.6667	28.6667	24.6667	29.3333	24.6667	28	27.3333	30
		fly 31	0.66667	17.3333	25.6667	28	27.3333	29	30	30	30	29	30	30	30	30	30	30	29.6667	29	27.6667	23.6667	22.3333	16.6667	24.3333	3	4.3333	28.3333	29.6667	29.6667	30	30	29.6667	29.6667	29.6667	30	30	30	28.3333	24	29.6667	21.3333	30	30	30	29.6667	24.3333	20.3333	29.6667
		fly 32	2	21.6667	24.3333	27.6667	29.6667	28	30	30	26	28.3333	28	28	28	30	29.6667	30	28	25	25.6667	19	26.3333	14.6667	11.6667	0	18.6667	27.6667	30	29	28.3333	29	29.6667	29	28.3333	30	30	20	14.6667	26	30	25.6667	25	30	23.6667	21.3333	30	18.6667	26.3333
		fly 33	1.5	21.25	23.25	29	29.25	30	29.25	30	30	30	30	30	30	30	29.5	30	30	29.75	29	26.5	28.75	27.5	15.75	8.25	7	23.75	30	30	28	29.75	30	28.5	29.5	28	22.25	29	25.5	25.25	29.75	27	24.75	27.5	25.75	23.25	25.75	23.75	21
		fly 34	18.75	28.25	24.5	28.5	29.25	29.5	29.75	29.5	30	30	30	30	30	30	29.25	30	29.25	27	30	26.5	29.75	29	18	13.25	9.25	14.75	21.75	22.25	28.25	26.25	29.75	24.25	27.25	26	21.25	26.25	28.25	26.5	23.75	28.25	25.75	29.25	26	23.5	25.5	27	26.75
		fly 35	7.5	22.5	27.25	30	28.75	30	30	30	30	30	30	30	30	30	30	30	30	30	30	30	30	24.75	8.25	7.75	8	14.75	29.25	29.75	27.25	26	30	28	28.5	26.5	20.25	25.25	26.5	28.75	29	28	24	29.25	28.25	28	26.75	30	26.25
		fly 36	0.5	17.75	29.5	29.5	28.25	30	30	30	29.25	30	30	30	30	28	30	30	30	30	30	30	29	15.5	6	0.25	1	19	29.25	30	28.75	29.75	30	27	26.25	27.25	30	28.25	27.5	26	30	27.5	29	29.5	20	27.75	23.5	24.75	20.75
		fly 37	11	26.5	23.75	22.75	29.25	28.75	28.75	29.5	28.25	29.75	27.5	28.5	30	29.75	25	30	30	29.5	30	29	27	24	12.25	7.75	7.75	20.75	25.25	25.5	25.75	26.25	22.5	27.75	25.5	23.5	26.5	21.25	26.25	28.25	27.5	27	27.75	28	24	24.5	26	22.5	21
		fly 38	17.5	26.5	29	28.75	29.25	30	30	29.75	30	30	30	30	30	30	30	30	28.5	29	30	25	15.75	16.75	8.25	3	3.25	26.75	27.75	28	28.25	27	30	25.5	25.5	29.5	26.5	28	27	26.5	28.75	21.5	25	27.5	28.75	27.5	21.5	25.75	26.75
		fly 39	4.75	23	28	29.5	30	30	30	30	30	30	30	30	30	30	30	30	28.25	30	29.5	27.75	23	17.75	6	1.25	5.75	13	28.75	29.75	28.5	29.25	29.5	26.75	25.5	27.5	28.75	26.25	30	29	28	27.75	29.25	27.5	26.5	19.25	30	28	26
		fly 40	16.5	27.75	29.75	28.75	28.25	29.75	29.75	29.75	29.75	28.75	29.75	29.5	30	30	29	25.75	27.25	27.25	27.25	21.5	11	8	6.75	1.25	4.75	26.5	28.5	30	27.5	24.75	28	24.5	25.75	25	27.5	21.25	27	27.5	28	25	28.5	24.75	21.25	17.5	21.25	20.25	21
		fly 41	7.25	16.25	17.5	19.75	20.5	15.5	19.25	27	29.5	29.5	30	30	29.25	30	27.5	30	29	27.5	28.5	28.75	26	15	22	9	7.5	19.5	28.5	29	29	27.5	29.25	26.5	28.5	27	25.5	25.25	27.75	28	25	26.75	23	23.75	23.75	21	27.25	23.5	23.25
		fly 42	10	28.75	30	30	30	30	30	30	30	30	30	28.5	30	30	30	30	30	30	30	30	30	30	28.5	20.5	4.5	23.75	18.5	29.5	28.75	27.75	27	27.25	28.25	29.75	29.5	25.25	25.25	24.75	28.25	28.75	28.75	26.75	24.25	24.75	25.75	28	26.25
		fly 43	5.5	23.25	28	29.5	28.75	28.5	30	29.75	30	30	29.5	29.75	29.5	29.5	30	29.5	25	27	24.25	26.75	22.5	18	10	2.5	6.5	27.5	29	30	29.5	30	29	28.5	29.5	29.75	27.25	30	28.25	26	28.75	19.5	27	28.5	27	29.5	24.25	25.5	28.25
		fly 44	5	5.75	16.5	23.75	25.25	30	29.5	28.5	27	30	28.75	30	29.5	30	30	29.75	30	28.75	26	27.25	22	12	5.75	5.25	14.75	13.75	21.25	25	27.5	27.25	30	23.75	19.5	27.25	23	28.5	29	25.5	30	20.75	24.75	23.75	23.5	26.5	27.75	28	29
		fly 45	6.75	28.5	29.75	28.5	29	30	30	29	29.25	25.25	30	30	30	30	30	30	30	30	30	30	29.5	21.5	5.5	1.5	1.75	19.5	27.75	27.5	28	28	27.25	28.75	27.25	26.75	26.5	27.5	25.5	26.5	26.5	29.25	28.5	22.75	21.75	24.5	21	25.75	22.5
		fly 46	5.75	20.75	26.75	29	29.25	30	29	30	30	29	30	30	30	30	28.5	29.75	30	29.75	17	23.25	18.75	21.25	19.5	5	3.75	13.5	21.25	25.75	24.75	27.75	29.25	25.75	25.25	23.25	23.5	21	23.75	24	26	23.5	27	23.75	26.75	22.5	21.75	22	18.75
		fly 47	7.75	29.5	26.75	26.25	28.5	28.5	25.75	29.75	26	28.75	29.25	27.75	30	30	30	30	30	30	22	20.75	22	11	14.5	8.25	0	10	28.5	30	30	29.25	13.5	26.5	29.75	22.25	24.75	21	26.25	19.25	14.25	15	24.5	17	21.5	27.25	24.25	16.75	17.75
		fly 48	2.5	20	26.25	23.75	28.25	28.5	28.5	30	27.25	30	28	28.75	26.75	30	30	30	30	27.75	25.75	23	20.5	19.25	8	6	1	27.25	29	29.75	29.75	30	28.25	30	25.5	26.5	27	29.5	30	26	21.5	28	26.5	19.75	26	19.75	24.5	28	15.5
		fly 49	2.5	17.25	26	29.5	30	30	30	30	30	29.75	30	30	30	30	30	30	29.75	30	30	29.75	29	22.25	6.25	5.75	5.75	20	26.5	30	28.25	29	27.75	27.5	23.5	24.5	26	24.25	24.75	26.5	28.25	30	29.25	22.5	22	24.25	21.75	23	21.25
		fly 50	14	23	30	24.25	22	29	28.75	29.75	30	29.5	29.75	29.75	28.75	30	30	30	29.5	29.75	25	29.75	23.5	15.25	3	1.75	14.25	20.5	26	28.25	22.75	25.5	22.5	26.5	21.5	22.75	18	25	23.75	18.75	21.5	23	24.75	24.5	25.5	22.25	23.5	24.25	24.25
		fly 51	6	25.5	29.25	27	29	29.5	29.75	30	30	30	30	30	30	30	30	27.25	29.75	30	29.5	28.25	22.25	17.25	2	3	4	26	29.5	30	30	30	30	30	21.5	25.75	23	27	27.5	28.5	25.5	22.5	27.5	29.25	26.75	26.5	28.5	26	24.5
		fly 52	1.25	14.25	28.75	29.5	30	30	30	30	30	30	30	30	30	30	30	30	30	29.75	29.75	30	29.75	29.5	8.25	2.5	1.5	22.5	29.75	29.25	28.75	29	28.5	28.75	27	26.75	28.25	27.75	19.5	24.5	24.25	27	25	26.25	15.75	20.25	25.5	15.75	24
		fly 53	20.75	28.5	29.75	27.75	30	28.5	30	30	30	30	30	30	30	30	29	30	30	30	30	30	28	18	17.75	16.75	7.5	15.75	23.5	24.25	28	28.75	28.75	29	27	14.75	24.75	28	27.5	28.75	22.5	21	24.5	27.75	30	25.75	24	26.75	26
		fly 54	4.25	20.25	29.25	29.75	29.5	30	29.75	30	30	30	30	30	30	29.75	30	30	30	29	28	22	21	14.75	12	1.25	1.25	17.75	25.5	29.5	29.25	29	28.25	25.25	26.25	28	25	21.5	29.25	24.75	24.5	26.75	28.25	27	27.75	27.75	27	20.25	21.25
		fly 55	17	30	30	30	30	29.75	29.5	30	30	30	28.5	30	29	30	30	30	29	29.75	26.5	25.75	23.5	8.25	11	16	5.25	26.5	28.5	28.25	28.5	29.25	26.5	26.5	27.25	28.25	24.75	22.25	25.5	29.25	26.25	28.75	28.5	21	29.25	28.5	29.5	27.75	26.5
		fly 56	0	15.75	25	29	29.75	29.75	29.75	30	30	29.5	29.25	30	30	30	30	30	26.75	29.5	29.75	19.75	28	11.25	9.75	2.75	3.5	22	29	30	29	29.5	29.25	28	27	26.25	28	28.75	26.5	24	24	26.75	23	23	26.75	25.25	25	24.25	29
		fly 57	9.5	20.75	27	29.25	29.5	29.25	29.25	26.75	29.5	29.5	30	30	29	29.5	30	30	29.5	24.75	20.25	29.5	19.75	21.75	10	15	8.75	26.75	29.5	29.25	28.5	26.75	29.75	23.25	29.75	28.75	27	27	28	21.75	27.25	25.5	28.5	25.25	18.75	24.75	22	27	22.25
		fly 58	13.75	27	28.75	28.75	28.5	30	27.25	29.5	30	27.5	30	30	29.75	30	28.75	30	30	30	29	23	28.25	17.25	17.75	8.25	6.75	25	27.25	27.75	27	27.75	29.5	29.5	24	29.5	25.25	24.75	28.75	23.75	28	27.5	29.5	28	23.5	25.75	24.25	28	28.25
		fly 59	0.75	7.75	26.25	28.75	30	30	29.5	30	30	30	30	30	30	30	30	30	30	30	30	28	28.25	19	9.25	1.25	8.5	29.25	30	29.25	28.25	30	29.75	30	28.5	28.5	28.25	29	29	27.75	26.25	30	30	30	28.75	27	22	25.75	30
		fly 60	9.25	29.5	29.5	27.75	27.25	30	30	30	30	30	29.75	28.5	30	30	30	30	30	30	30	30	30	29.75	20.25	3.5	0	0	9.5	23	29	27	28	29.25	23	26.75	26.5	26.75	25.25	20.75	27.5	23.75	28.5	26	23.25	19	19	12.75	10
		fly 61	10.25	25	27.5	29.75	29	29.75	28.5	29.75	30	30	29	30	28	29.75	30	30	25.75	29.5	30	30	24	23	22	9	2.5	10.75	22.5	28.25	26.25	30	29.5	29	25	17.25	27	27.5	26.75	28	29.5	27.25	30	29	23	25.5	28	24.25	29.25
		fly 62	4.5	23.25	23.25	30	29.75	29	26.75	29.75	29.5	30	30	30	30	30	30	28.25	30	28.5	26.25	21.25	21.25	20.75	6.5	0	1.75	23	30	28.25	27.5	28.5	28.5	27	29.75	24.5	28	21.75	26	26.75	27.25	23	24.75	30	21.25	24.75	26.25	24.75	28
		fly 63	1.75	17	29.25	28.75	29.5	29.5	28.25	30	30	30	30	30	30	30	30	30	30	30	30	26.75	24.25	23.75	12.75	7.5	5.75	8.75	20	29.75	29.25	29.5	30	29	28.25	30	26.75	27.75	28.5	30	29.75	29.25	29.5	25	24.25	26.75	30	28.25	29.75
[truncated: 1 more columns]

## Sheet: S3B-S3F Fig
	S3B Fig											S3C Fig											S3D Fig											S3E Fig											S3F Fig
		Daytime					Nighttime						Daytime					Nighttime						Daytime					Nighttime						Daytime					Nighttime						male
		1xBRP	2xBRP	3xBRP	4xBRP		1xBRP	2xBRP	3xBRP	4xBRP			1xBRP	2xBRP	3xBRP	4xBRP		1xBRP	2xBRP	3xBRP	4xBRP			1xBRP	2xBRP	3xBRP	4xBRP		1xBRP	2xBRP	3xBRP	4xBRP			1xBRP	2xBRP	3xBRP	4xBRP		1xBRP	2xBRP	3xBRP	4xBRP			1xBRP	2xBRP	3xBRP	4xBRP
	fly 1	444	592.333	470.333	502.667		640	614.333	607	472.333		fly 1	20.3333	15	13	20.6667		4.3333	9.3333	14.6667	35.6667		fly 1	21.9281	39.8787	36.2805	24.4438		238.278	69.6217	45.0071	13.2222		fly 1	37.6667	3.6667	67.6667	27		55.3333	67.6667	33.6667	38.3333		fly 1	1084	1206.67	1077.33	975
	fly 2	355.667	517	522	587.667		500.333	641	609.667	541.667		fly 2	23	21	18	9.3333		22.3333	4.6667	10.6667	20.6667		fly 2	15.5492	24.7354	29.5249	69.8889		24.051	181.944	58.037	26.2294		fly 2	42.3333	1	35.6667	29.6667		43	50	56.6667	70.6667		fly 2	856	1158	1131.67	1129.33
	fly 3	360.333	543	504.333	623.667		552	651.667	610.667	684.667		fly 3	22	21.3333	15	10		17	5	10.6667	5		fly 3	16.5013	25.7271	35.2581	66.3005		32.6407	133.511	60.2217	189.842		fly 3	60.3333	9.3333	23	1		52.3333	37.3333	41.6667	10.6667		fly 3	912.333	1194.67	1115	1308.33
	fly 4	476	556.667	571	585.333		639	655	650.667	658.667		fly 4	18.6667	24.3333	12.3333	10.3333		12	5	3.6667	5		fly 4	25.4971	24.715	48.525	57.0875		57.6845	140.917	353.208	148.495		fly 4	33	14.6667	35.3333	11.6667		23.3333	26	41.6667	26.3333		fly 4	1115	1211.67	1221.67	1244
	fly 5	497	471.333	492	641		620.667	665	665.333	671.333		fly 5	22.6667	19.3333	7.3333	10		8.3333	2	5	9.3333		fly 5	21.9381	25.1835	68.672	66.974		78.5556	407.389	182.357	72.0815		fly 5	22.6667	1	46.3333	9		49.3333	32	24.6667	1.6667		fly 5	1117.67	1136.33	1157.33	1312.33
	fly 6	379.667	601	537	673.667		592.333	674.333	664	622		fly 6	19	11.3333	21.3333	3.6667		16	5	10.3333	19.3333		fly 6	20.3566	53.5676	25.2472	226.778		39.9417	188.192	68.3499	33.8377		fly 6	33.3333	1	45	9.6667		44.6667	35	18.3333	39.6667		fly 6	972	1275.33	1201	1295.67
	fly 7	483.667	502	486.333	638.333		531.667	599.667	640.667	626.333		fly 7	19	18	13.3333	10		13.3333	5.3333	7	14.3333		fly 7	25.4333	28.0282	37.5444	64.3209		40.7869	130.278	104.778	45.1603		fly 7	24	17	1	16.3333		53.6667	81.3333	44	26.6667		fly 7	1015.33	1101.67	1127	1264.67
	fly 8	315.667	519	565	578.333		457.333	656.667	611.333	612		fly 8	22.6667	21.3333	17.6667	13.6667		9.6667	6.6667	16	18		fly 8	14.0388	24.4895	31.951	43.1717		47.1778	165.333	38.3371	34.5272		fly 8	101	10	14	18.3333		75	43.6667	26	13.6667		fly 8	773	1175.67	1176.33	1190.33
	fly 9	373.333	433	517	635.667		571.333	625	612.333	632.667		fly 9	24	20	15.6667	8		14.3333	13.3333	9.3333	20		fly 9	15.7491	21.6704	33.4132	88.5556		41.6991	60.1389	76.9515	32.595		fly 9	85.6667	92	51	7		41.6667	24	53.6667	9.6667		fly 9	944.667	1058	1129.33	1268.33
	fly 10	316.333	528.667	513.667	636.333		471.667	565.667	642.333	628.667		fly 10	21.6667	17.3333	18	11.3333		14.3333	12.3333	3	18.6667		fly 10	14.6286	31.4146	28.5	58.6091		33.7542	47.2556	362.778	33.7339		fly 10	115.667	21.6667	1	4.6667		69.3333	51.3333	39	14.6667		fly 10	788	1094.33	1156	1265
	fly 11	433	475.667	548.333	532.333		573	665	667	678.667		fly 11	24	23.6667	14.6667	12		18.6667	3.3333	6.3333	6.3333		fly 11	18.1491	20.9667	37.4821	45.0151		32.657	222.25	165.462	151.611		fly 11	90.6667	1	16.6667	17		55.6667	29.3333	28	18.6667		fly 11	1006	1140.67	1215.33	1211
	fly 12	155.667	516.333	557.333	586.667		550.667	545.667	643.667	671.333		fly 12	5.6667	22	18.6667	13.3333		8.3333	14	7.3333	9.6667		fly 12	28.5238	24.3212	30.1967	46.3468		66.3333	40.2206	88.0893	74.2971		fly 12	264	22	28	1		39.3333	39.3333	34	12.3333		fly 12	706.333	1062	1201	1258
	fly 13	45.6667	435.333	504	596.333		268.667	559.667	596.667	604		fly 13	6	7	17.3333	8		15.3333	12	14.3333	20.3333		fly 13	8.6376	65.2455	32.1566	77.0926		17.7971	53.9815	45.7662	31.2203		fly 13	342.667	80	18.6667	17.6667		108.667	47.3333	29.6667	8		fly 13	314.333	995	1100.67	1200.33
	fly 14	433	531.333	559.333	591.667		586.667	637.667	634.333	635.667		fly 14	17.3333	12.6667	18.6667	5		13.3333	5	11	18.6667		fly 14	32.3246	42.2559	31.0297	118.2		47.4774	165.963	69.8954	35.1984		fly 14	70	18.6667	13	19.6667		46.3333	64	31	12		fly 14	1019.67	1169	1193.67	1227.33
	fly 15	452.333	580.333	567	669.333		576.333	607.667	654.667	648.333		fly 15	20	11	17.6667	8.6667		14.3333	4.6667	8.3333	11		fly 15	25.125	54.3794	33.9571	79.1619		43.0038	131.883	80.3452	63.25		fly 15	38.6667	10.3333	6.3333	3		46	48	21	11.6667		fly 15	1028.67	1188	1221.67	1317.67
	fly 16	402.667	511	477	591		560.333	629	630.333	632.667		fly 16	15.6667	26.3333	14.6667	6		14.3333	9	5	10.6667		fly 16	25.9825	19.7816	33.0092	126.256		39.4489	93.675	199.378	64.9481		fly 16	18.3333	27.3333	12.6667	10		58.6667	45.6667	23	29		fly 16	963	1140	1107.33	1223.67
	fly 17	386.333	519	486	548.333		596.333	606.333	616.333	623.667		fly 17	25	21	24.3333	10.6667		9.3333	11.3333	17	14.3333		fly 17	15.9811	24.8696	19.9185	59.1508		79.9792	59.7111	37.1955	47.0208		fly 17	54	19.3333	10.3333	62.6667		57.6667	64.6667	31	14		fly 17	982.667	1125.33	1102.33	1172
	fly 18	322.667	504	495.667	625		427.667	637	595.667	641.667		fly 18	19.6667	10	12.6667	9.6667		17	8.6667	8	12.6667		fly 18	16.5259	57.9148	39.5428	64.9899		27.208	115.391	74.5	54.5093		fly 18	173	1	49	8.3333		67.3333	39.3333	41.6667	20		fly 18	750.333	1141	1091.33	1266.67
	fly 19	392.667	488.667	527.667	633.667		577	624.667	676.333	630		fly 19	11.6667	18.6667	21.3333	9		8	5.6667	4.6667	10		fly 19	34.009	27.2956	25.1551	74.0198		75.6333	143.361	180.139	103.912		fly 19	32.6667	56	18	10		44.6667	65.3333	29	45.3333		fly 19	969.667	1113.33	1204	1263.67
	fly 20	411.667	547.667	560.667	540.333		577.667	564.667	591.667	584.333		fly 20	11	16.6667	15.3333	7.3333		8.3333	15.3333	14.3333	12.6667		fly 20	41.5628	33.0116	41.0078	80.1905		75.5952	38.7842	47.9189	61.0222		fly 20	83	14	26	1		59.6667	68.3333	50	35		fly 20	989.333	1112.33	1152.33	1124.67
	fly 21	362.667	563	573.333	587.333		579.667	596	694.667	602.667		fly 21	20	21.3333	14.6667	10		11.3333	7	1.3333	15.6667		fly 21	18.2621	26.3694	41.6882	65.6274		56.207	90.6011	580.833	38.5583		fly 21	27	27	18.3333	1		67	74	23.3333	29.6667		fly 21	942.333	1159	1268	1190
	fly 22	349.667	591.333	547.667	605.333		400	661.667	674.667	601.667		fly 22	14	17.3333	18.3333	13		15	4	9.6667	13.3333		fly 22	26.5635	34.1895	30.4647	48.7471		27.4407	297.533	93.7756	46.0918		fly 22	139.333	15.6667	13	9		49	47.3333	20.3333	53		fly 22	749.667	1253	1222.33	1207
	fly 23	405	365.333	597.667	580.667		552.667	633	661	506		fly 23	22.6667	13.3333	14.3333	12		15.6667	7.3333	4.6667	15.6667		fly 23	18.4127	27.3641	42.5656	48.5472		35.3725	94.4619	146.806	33.6548		fly 23	68.3333	1	26	25		43.3333	47.3333	34.6667	55		fly 23	957.667	998.333	1258.67	1086.67
	fly 24	484	508.667	572.667	636.333		667.333	650	622.333	660.667		fly 24	18	18.6667	19.6667	7		6.3333	3.6667	13	10		fly 24	27.2482	27.9681	29.1955	116.697		114.156	217.167	48.0617	67.9361		fly 24	18.6667	1	13.3333	8.6667		30.6667	48.6667	33	18		fly 24	1151.33	1158.67	1195	1297
	fly 25	431	511	585.333	561		620.667	631.333	672.667	629.333		fly 25	23.3333	15.3333	17.3333	8.3333		13.3333	3.3333	2.6667	11.3333		fly 25	18.4268	33.9954	34.0833	68.7095		46.5952	343.024	261.889	62.2298		fly 25	34.3333	1	1	26.6667		40.3333	62.6667	27.3333	40		fly 25	1051.67	1142.33	1258	1190.33
	fly 26	368.333	531	514	636.667		452	575.667	657	619.333		fly 26	17	14	18.3333	9.3333		17	10.6667	9.6667	10		fly 26	22.1397	41.5142	27.963	68.6917		26.8	54.0152	89.0409	62.4458		fly 26	68.6667	10.3333	17.3333	1		44.3333	68	27.3333	40.3333		fly 26	820.333	1106.67	1171	1256
	fly 27	481	537.333	468.667	577.333		579.667	660.333	615	583.333		fly 27	14	13.3333	17.3333	9.3333		10.6667	8.6667	8.3333	19		fly 27	37.8778	41.1181	27.7008	67.3875		62.1434	265.108	109.394	33.7436		fly 27	18.6667	1	34	7.3333		52.3333	44.3333	39.3333	31.3333		fly 27	1060.67	1197.67	1083.67	1160.67
	fly 28	523.667	600.667	565.333	614.333		631.333	620.667	655.667	582.333		fly 28	15.6667	19	18.6667	8.6667		10	4.3333	3.6667	14.3333		fly 28	33.3908	33.3548	30.5056	89.1667		66.9516	155.778	209.967	42.0228		fly 28	19.6667	17	1	3.6667		48	36	53.6667	26.3333		fly 28	1155	1221.33	1221	1196.67
	fly 29	331.333	546	544.667	572.333		607	669.667	649	631.333		fly 29	7.3333	12	19	11.6667		9	2.6667	9.6667	16.3333		fly 29	48.8857	47.3962	28.685	50.0242		85.6603	280.417	73.7202	39.0053		fly 29	186.333	12.3333	20	12		49.6667	31.3333	25	13		fly 29	938.333	1215.67	1193.67	1203.67
	fly 30	396	446.667	576.333	639		528.667	647.333	663	605.667		fly 30	30	16.3333	21.3333	5.3333		12.6667	7	2	14.3333		fly 30	13.2432	27.5871	27.0721	125.941		42.2003	98.2984	406.722	45.1926		fly 30	12	30	7.6667	12.3333		59.3333	35	51	36.3333		fly 30	924.667	1094	1239.33	1244.67
	fly 31	362	469.667	554.333	603.333		568	631	624.333	654.667		fly 31	20.6667	20.3333	22.6667	16.6667		14	8	3.6667	10.3333		fly 31	17.8509	23.4483	24.4592	36.3852		41.377	99.9194	207.222	65.4293		fly 31	35	1	11.3333	28.6667		48.6667	53.3333	46.3333	26.6667		fly 31	930	1100.67	1178.67	1258
	fly 32	460.333	494.667	457	571.667		594	629.667	700.333	630.667		fly 32	17.3333	17.3333	25.3333	11.3333		9.6667	7	2	8.3333		fly 32	28.4198	28.5677	18.0051	52.8333		72.3861	94.4917	429.556	80.9899		fly 32	31.3333	1	1	1		65	61	18.3333	12		fly 32	1054.33	1124.33	1157.33	1202.33
	fly 33	555	588.75	436.5	628.5		602.75	593.75	622.25	608.75		fly 33	15.75	11	8.25	9.75		8.75	7	9.25	18.25		fly 33	43.1374	64.5181	67.2875	70.2061		77.1174	94.057	80.3417	33.864		fly 33	33.25	5.5	47.5	31.75		53.75	77.25	41	22.5		fly 33	1157.75	1182.5	1058.75	1237.25
	fly 34	434.5	550.25	579.5	660		554.25	606.25	686.5	587.5		fly 34	12.75	16.5	13.75	8.75		15.75	7.25	5.25	23.25		fly 34	37.9358	35.5678	46.6782	79.7638		36.1398	106.818	148.292	25.4882		fly 34	68.75	50.75	33	11.25		35	82	19	14.75		fly 34	988.75	1156.5	1266	1247.5
	fly 35	419.75	564.5	523.75	636.75		685	627.25	615	620.25		fly 35	19.5	17.75	10	5.25		2.25	6.75	12	13.5		fly 35	26.3112	34.4302	54.4669	232.944		388.312	166.357	66.1958	46.9757		fly 35	20	57.5	60	6.25		34.25	54.75	35.75	15.25		fly 35	1104.75	1191.75	1138.75	1257
	fly 36	377.25	546	594.75	603.5		634.75	568.5	609.5	615.75		fly 36	14	20.5	7.75	6		5.25	15.25	7	12.75		fly 36	27.4427	31.0008	77.0313	113.966		175.796	44.2436	90.9667	49.3925		fly 36	49.5	14	50.75	30.75		40.25	54.25	62.5	39.75		fly 36	1012	1114.5	1204.25	1219.25
	fly 37	512.75	535.75	556.75	618.5		594.5	644.5	639.75	585.5		fly 37	16.5	11.75	15.5	13.75		8	7.5	10.25	20.25		fly 37	35.8154	50.1458	36.543	45.0842		78.4287	93.5444	80.725	30.7213		fly 37	59.25	81.75	30.5	19.75		29.25	26.5	44.75	24		fly 37	1107.25	1180.25	1196.5	1204
	fly 38	347.5	618.75	536.75	617		280.75	595	670.5	613.75		fly 38	14	10	12	9		17.25	13	8.25	16		fly 38	26.5131	63.47	45.2862	72.2088		16.2403	51.7656	90.545	38.6028		fly 38	155	49.5	19.25	12.5		66.75	59.75	18.5	28.5		fly 38	628.25	1213.75	1207.25	1230.75
	fly 39	423.25	550.75	586.5	608.75		606.5	605	628	622		fly 39	18	6	9.75	4.25		12.5	9.5	6.5	10.75		fly 39	24.1042	112.904	73.5733	176.333		51.7108	216.756	162.989	68.219		fly 39	74.75	94.5	24	22.75		27	31.5	66	42.25		fly 39	1029.75	1155.75	1214.5	1230.75
	fly 40	356.75	529.25	527.5	583		622.25	601	645.75	577		fly 40	16.5	9.25	15.5	12.5		10.25	11	11.25	25		fly 40	22.5606	71.3265	35.0604	49.5663		67.9103	63.4593	67.25	23.3361		fly 40	114.5	35.75	26.5	12.75		40.5	72.75	19.75	27		fly 40	979	1130.25	1173.25	1160
	fly 41	454.25	571	578.25	564.5		636	605	680	599.25		fly 41	21.25	14	18.75	14.25		6.5	10.75	6.25	14.75		fly 41	21.6911	43.3353	33.1556	42.3788		107.744	59.2986	298.604	46.977		fly 41	107.25	63.5	25.25	1.5		29.75	50.75	20.25	34		fly 41	1090.25	1176	1258.25	1163.75
	fly 42	397.25	572.25	638	686.25		476.25	651.75	676	614.5		fly 42	16.25	17.75	11	3.25		15	6.5	5.5	15.5		fly 42	25.3032	33.8186	61.0778	230.021		33.0798	112.31	163.336	39.7121		fly 42	112.25	43.75	22.75	18.25		36	42.75	22.75	23.5		fly 42	873.5	1224	1314	1300.75
	fly 43	351.5	605.75	621.75	597		529.5	623.25	660.5	641.75		fly 43	20.5	10.25	8	14.5		6.25	8.5	5.75	12.5		fly 43	17.2121	67.2833	81.4606	42.2733		97.7708	77.1799	121.952	65.2673		fly 43	92.5	38.25	8.5	23.75		80	46	33.75	23.5		fly 43	881	1229	1282.25	1238.75
	fly 44	454	602.5	521.75	556.25		601.25	603.75	656.5	592.5		fly 44	18.25	14.25	10.5	8		13	8	10	13.75		fly 44	25.4039	50.1155	50.3394	78.4194		50.0122	85.447	91.1188	43.9954		fly 44	85.75	24.75	50.5	51		40.25	62.75	35.5	10.25		fly 44	1055.25	1206.25	1178.25	1148.75
	fly 45	229	572.5	482.25	624		453.75	646.25	632.25	583.25		fly 45	16.75	13	10.75	5.5		23.75	6.75	8.75	18.75		fly 45	14.1008	46.2528	46.0778	157.292		19.1409	114.042	88.3854	32.2767		fly 45	103	43.5	70.25	23.75		43.75	30.75	30.5	35		fly 45	682.75	1218.75	1114.5	1207.25
	fly 46	483.5	623.75	514	602.25		655.25	635.5	628.5	538.75		fly 46	14.25	12	7	11.25		5	7	8	22.75		fly 46	40.3099	52.6935	73.942	55.7668		208.75	105.497	81.0069	24.0151		fly 46	70.75	14.25	42.25	24.25		45.25	58.75	20.25	49.5		fly 46	1138.75	1259.25	1142.5	1141
	fly 47	429	506	536	593		517.75	627	670.5	497.25		fly 47	17.25	5.75	12.25	9.5		12.25	4.75	5.5	15.5		fly 47	24.9921	104.375	44.1066	64.9444		43.5039	364.438	122.8	32.5512		fly 47	107.5	100.25	49.75	23.25		52.5	62.25	21	45.25		fly 47	946.75	1133	1206.5	1090.25
	fly 48	390	606.75	549.25	578.75		614.25	638.25	658.25	593.25		fly 48	17.75	10	11.25	11		9.25	5.25	7.5	9.5		fly 48	22.746	88.8036	49.9477	52.6716		70.4933	154.183	114.43	73.7187		fly 48	55.5	41	40.25	10		27	53	19.25	31.5		fly 48	1004.25	1245	1207.5	1172
	fly 49	496.75	552.5	595	617.75		603.25	671.5	603	583		fly 49	20.75	18.5	16	5.5		9.25	3.25	14.75	16.25		fly 49	24.3887	30.859	38.7041	116.355		68.2714	224.938	41.829	37.8276		fly 49	75.5	36.5	30.5	23.5		50	25	49.25	24		fly 49	1100	1224	1198	1200.75
	fly 50	449	589.5	530.75	596		483.25	601.25	544.25	551.75		fly 50	14.75	10.5	10.75	7		11.75	12.25	16.5	24.25		fly 50	30.4281	60.0952	53.1431	93.2903		47.5568	49.8198	34.6659	24.7261		fly 50	79.25	39.5	36.25	14.5		27.5	43	60.25	25.5		fly 50	932.25	1190.75	1075	1147.75
	fly 51	400.75	618.25	522	605.25		613.75	581.5	635.25	620		fly 51	16.5	8.75	7.5	9.5		9.5	17.75	5	14.75		fly 51	31.7294	82.7433	71.6667	68.308		79.8792	35.961	176.5	43.3741		fly 51	121.75	32.25	33.25	18.75		61.75	54.75	49	29		fly 51	1014.5	1199.75	1157.25	1225.25
	fly 52	488.75	608.75	579	623.25		628	650.25	669.5	575.5		fly 52	18.25	11.75	12.25	4.75		10.75	4.25	6.25	21		fly 52	27.8201	53.054	49.6113	198.542		65.0134	172.685	223.614	27.967		fly 52	68.75	39	37.5	39.5		37.75	34.5	25.5	32.25		fly 52	1116.75	1259	1248.5	1198.75
	fly 53	404	515	562.75	664.75		625.25	626.5	676.75	584.5		fly 53	18.75	15.25	11	5.25		9.25	5.25	7.75	17.75		fly 53	21.5696	36.8107	57.5424	79.0696		80.9787	291.857	253.617	43.4581		fly 53	116	92	45	8.75		54.5	67	26	34		fly 53	1029.25	1141.5	1239.5	1249.25
	fly 54	350	576.75	564.5	600.5		517	547.5	603.75	582		fly 54	10.25	13.5	16.25	8.75		14.75	7.25	11.5	18		fly 54	35.6056	44.048	36.4883	69.1944		41.6653	80.4786	52.7762	32.5693		fly 54	168	50.25	9	31.5		36.25	78.75	25.5	41		fly 54	867	1124.25	1168.25	1182.5
	fly 55	481	576.75	543.5	633.5		638.5	612.5	615.75	611.25		fly 55	9	11.25	7.5	7.5		6.5	6.75	6.25	14.5		fly 55	55.9125	56.7631	77.0056	102.195		121.475	128.524	126.787	45.0101		fly 55	67.25	43.25	43.75	13		49	60.25	47.25	28.25		fly 55	1119.5	1189.25	1159.25	1244.75
	fly 56	419.25	540.25	614.5	585.25		557	566.25	627	608.5		fly 56	26.25	14.25	11.25	11.25		11.5	8.5	7.5	26.5		fly 56	16.1817	38.8488	55.674	57.5286		58.6378	69.9083	135.6	23.3432		fly 56	75	37	34.25	41.75		60.25	67.75	66.25	26.75		fly 56	976.25	1106.5	1241.5	1193.75
	fly 57	347.75	626.25	583	609.25		396.25	637.75	653.5	606.5		fly 57	22.25	10.5	10.75	12.25		14.75	8	8.5	18.75		fly 57	15.4979	61.122	58.7209	50.7106		27.3378	92.625	89.4846	32.9355		fly 57	94.75	30	30.75	20.5		57.5	38.5	26.5	21		fly 57	744	1264	1236.5	1215.75
	fly 58	325.25	608.75	569.5	633		647	646.75	670.5	622		fly 58	11.25	11.5	9.75	8.5		4.5	7	5.5	20		fly 58	33.0514	53.9667	66.6738	82.7952		154.188	97.6535	127.492	31.3973		fly 58	99.5	46.5	66	6.5		56.5	44	20	24.25		fly 58	972.25	1255.5	1240	1255
	fly 59	332.25	615	508.25	598.75		628.75	614.25	615.25	665.75		fly 59	12.75	11.25	7.25	7		5	5.25	7	6.5		fly 59	28.5956	54.9682	77.5917	89.7833		177.125	129.851	92.775	125.017		fly 59	145.25	49.25	80.5	23.25		31.5	72.25	46	22.5		fly 59	961	1229.25	1123.5	1264.5
	fly 60	422	528.25	547	655		563.75	598.25	654.5	489.5		fly 60	15.5	16.25	8	4.25		9.25	5.5	12.25	23		fly 60	27.2366	36.5403	70.7917	198.51		67.7827	118.698	88.5952	21.7853		fly 60	83.5	79	45.75	20.5		65	55.75	31.5	77.5		fly 60	985.75	1126.5	1201.5	1144.5
	fly 61	423.25	557.25	573.75	639.5		534.5	575.25	654.75	605.25		fly 61	10.5	11.75	11.5	12.5		18.5	9.5	2.5	16.25		fly 61	46.5729	49.4087	50.8734	55.7237		29.6497	68.3902	358.7	39.4769		fly 61	138.25	14.5	34	11.25		56.25	90	39.5	42		fly 61	957.75	1132.5	1228.5	1244.75
	fly 62	335.25	602.25	599.75	588.5		331.5	664.75	693	587.5		fly 62	12.5	10.5	12.5	10.25		19.25	5.25	2.75	12.25		fly 62	27.4663	63.0338	48.0032	59.9205		17.2172	137.8	334.062	49.2605		fly 62	186.25	44.75	42.75	28.75		42.25	29.5	15.75	32.25		fly 62	666.75	1267	1292.75	1176
	fly 63	366.25	598.75	576.25	619		553.25	620.75	659.75	633.5		fly 63	15	13.5	11.25	8.25		12	7.5	7.5	10.75		fly 63	24.8845	44.4881	71.3859	78.9459		47.6008	95.2208	90.0491	63.2238		fly 63	113	57.75	17.5	15.25		45.25	40.75	38.5	27.25		fly 63	919.5	1219.5	1236	1252.5
	fly 64	408	548	493.75			584.75	598.75	644			fly 64	12.25	11.5	13			8.25	5.75	7.25			fly 64	34.4179	48.7706	38.4498			76.1518	221.052	101.522			fly 64	68.75	75.25	75.25			64.5	54.25	41.5			fly 64	992.75	1146.75	1137.75
	fly 65	410.5	550.5				650.5	645.5				fly 65	27	14.5				5	6.5				fly 65	15.5295	38.0667				157.143	117.278				fly 65	100	45				14.5	24.5				fly 65	1061	1196
	fly 66	490.5	469				646.5	586.5				fly 66	22.5	17.5				9.5	12				fly 66	21.8132	26.8627				69.6477	52.8889				fly 66	49	9.5				14.5	63.5				fly 66	1137	1055.5
	fly 67	243	508				504.5	640.5				fly 67	16	25.5				10.5	7.5				fly 67	15.1875	20.1242				48.1864	89.25				fly 67	165.5	13				39.5	36				fly 67	747.5	1148.5
	fly 68	439.5	543				595.5	597				fly 68	20	20.5				8.5	13				fly 68	23.2333	27.4118				77.053	46.2976				fly 68	44	36				39.5	29.5				fly 68	1035	1140
	fly 69	430	256.5				539	596				fly 69	22.5	15.5				10	11				fly 69	19.1344	16.7332				53.9	54.775				fly 69	85	147				56	26.5				fly 69	969	852.5
	fly 70	413.5	547.5				545.5	646.5				fly 70	16.5	19				13.5	13.5				fly 70	25.0625	29.1134				40.5165	48.0055				fly 70	91.5	28				38.5	20.5				fly 70	959	1194
	fly 71	312.5	404				503.5	608				fly 71	16	24.5				13	9				fly 71	19.9332	16.5749				40.1364	71.4026				fly 71	113	74.5				23	27				fly 71	816	1012
	fly 72	304	411.5				509.5	678.5				fly 72	15.5	20				15.5	4.5				fly 72	20.2222	20.6136				33.5833	170.667				fly 72	129.5	51				54.5	18				fly 72	813.5	1090
	fly 73	309.5	421				606	346.5				fly 73	17.5	17				9	13.5				fly 73	17.825	24.7647				70.8312	26.2088				fly 73	153	104.5				36.5	67.5				fly 73	915.5	767.5
	fly 74	134	360.5				444	639				fly 74	9.5	10				8	4.5				fly 74	16.1964	36.3182				59.4	144.025				fly 74	225.5	139.5				45.5	21				fly 74	578	999.5
	fly 75	239	521.5				555.5	606.5				fly 75	11.5	28				12	21				fly 75	21.2183	19.0156				50.5889	29.8835				fly 75	118	29				53.5	11.5				fly 75	794.5	1128
	fly 76	251.5	369.5				331	627				fly 76	10.5	23.5				21.5	7.5				fly 76	23.8727	15.7373				15.5261	108.954				fly 76	155.5	117				50.5	25				fly 76	582.5	996.5
	fly 77		404.5					595.5				fly 77		24					10				fly 77		17.1066					82.1667				fly 77		55.5					35				fly 77		1000
	fly 78		424					619.5				fly 78		23					10				fly 78		18.4348					84.9				fly 78		62.5					40				fly 78		1043.5
	fly 79		533.5					531.5				fly 79		15.5					13				fly 79		34.9307					41.6152				fly 79		20.5					98.5				fly 79		1065
	fly 80		439					659				fly 80		24					6.5				fly 80		18.2917					120.306				fly 80		52.5					14.5				fly 80		1098
																																													fly 81
																																													fly 82
																																													fly 83
																																													fly 84
																																													fly 85
																																													fly 86
																																													fly 87
																																													fly 88
																																													fly 89
																																													fly 90
																																													fly 91
																																													fly 92
																																													fly 93
																																													fly 94
																																													fly 95
																																													fly 96
																																													fly 97
																																													fly 98
																																													fly 99
																																													fly 100
																																													fly 101
																																													fly 102
																																													fly 103
																																													fly 104
																																													fly 105
																																													fly 106
																																													fly 107
																																													fly 108
																																													fly 109
																																													fly 110
																																													fly 111
																																													fly 112
																																													fly 113
																																													fly 114
																																													fly 115
																																													fly 116
																																													fly 117
																																													fly 118
																																													fly 119
																																													fly 120
																																													fly 121
																																													fly 122
																																													fly 123
																																													fly 124
																																													fly 125
																																													fly 126
																																													fly 127
																																													fly 128

## Sheet: S3G Fig
	S3G Fig
			bin 1	bin 2	bin 3	bin 4	bin 5	bin 6	bin 7	bin 8	bin 9	bin 10	bin 11	bin 12	bin 13	bin 14	bin 15	bin 16	bin 17	bin 18	bin 19	bin 20	bin 21	bin 22	bin 23	bin 24	bin 25	bin 26	bin 27	bin 28	bin 29	bin 30	bin 31	bin 32	bin 33	bin 34	bin 35	bin 36	bin 37	bin 38	bin 39	bin 40	bin 41	bin 42	bin 43	bin 44	bin 45	bin 46	bin 47
	wt female	fly 1	0.25	0	0	0	0	0	0	0	3.5	7.5	9.5	17.25	9.75	13	13.5	14	12.25	12.5	3.25	3.5	1.25	0	0	0	0	0	9.25	18.75	18.75	23.25	19.25	23.75	19.25	22	24.25	24.75	19	22	21	26.75	27.25	17.75	18.25	16	13	21.75	25.5
		fly 2	0.25	0	0	0	1.5	4.5	14.75	4.25	8.25	7	4.25	11.5	11.5	8.5	11.5	9.75	9.5	7.75	4.5	8.75	6.5	4	2	0	0	3	1.25	4.25	8	19.25	22	19.75	22	23.75	22	29.25	15.25	16.5	23.25	17.75	14.25	15.25	5.5	5.25	12	12	9.25
		fly 3	0	1.75	3.5	1.25	3.25	10.5	9.75	5.75	10.75	14.75	11.75	21	17.75	18	19.75	25	27.75	22.5	13.25	14.5	11	7.25	5.25	1.75	1	1.25	15.25	24	30	30	24	25	30	28.5	29.25	30	27.75	29.25	29.75	27.75	30	29	29.5	23	30	27.75	29.25
		fly 4	0	0	0	0	0	0	0	0	5.25	7.75	13.75	16.75	20.5	15.75	23	20	18.25	13	14.75	0	1.25	0	0	0	0	0	0.75	19	28.25	28.5	25.75	30	30	29.75	30	30	28.25	26.5	29.75	29.5	26.25	26.75	30	28.5	16.5	7.75	7.5
		fly 5	0	0	0	0	0	0	0	0	0	1.5	3.75	8.5	5.5	6	11.5	11.25	7	7.25	9	10.25	4.75	6.75	0	0	0	0	5.5	21.25	26.25	27.75	24.25	25.25	29.75	27.75	30	30	30	30	30	26.5	27.25	28.5	28.5	29.25	28	28.75	24.75
		fly 6	0	0	0	0	0	0	0	0	3.5	5.75	10.75	16.25	18	20.5	19	22.75	20.25	18.5	12.75	11	6.75	1.5	0	0	4.5	10.5	21	28.25	30	28.5	27.25	28	28.5	22.25	28.25	26.75	24.75	25.25	27	28	25.25	23	29.25	24.75	28.75	18	22.75
		fly 7	0.5	0	0	0	0	0	0	0	0	0	3	8	13.25	11.25	9.75	15	7.25	5.75	6.25	1.5	0	0	0	0	0	0	1.5	17.75	28.25	30	29.75	26.25	23.5	23.25	22.5	26.25	28.25	27	27.75	30	29.25	28.25	28.5	29.5	30	22.25	22.5
		fly 8	0.5	0	0	0	0	0	0	0	0	1.25	2.5	2.75	4	14.5	10.5	4.75	1.25	5	1.75	5.25	2.75	1.5	0.25	5.75	3	3.5	11.75	26.75	27	29.5	30	29.25	25	29	30	30	30	30	25.25	25	28.25	29.75	25	29	27	27.75	28.75
		fly 9	0	0	0	0	0	0	2	4.25	0	0	2.75	5	12.5	1.5	11.75	13.75	2.75	7.75	4.75	11.25	0	0	0	1.25	1.75	2.75	1.25	20.5	14.25	9.25	24.5	13.75	14	16.75	17.25	18.5	16.5	16	21.75	22.75	20.75	24.75	22.25	23.75	28	25.25	17.75
		fly 10	1	0	0	3.75	4	5.5	10	10.75	18	4	12.75	11.25	17.5	23.5	22.5	20.25	20.25	16.25	20.25	18.5	11.75	8.75	2.5	0	4.5	12	28	29.5	30	30	29.25	28.75	30	30	30	30	30	30	30	30	30	30	30	29.25	29.25	26	30
		fly 11	0	0	0	0	0	0	0	0	0	3.75	2	8.5	3.5	11	9.25	12	11.75	9.5	9.25	8.75	4.25	0	0	0	3.75	11.25	15.5	25.25	24.5	28	30	29.5	27.25	25.75	19.5	25.75	30	29	25.5	27.25	26	20.5	21.75	20.75	16	22.5	14.75
		fly 12	0.5	0	0	0	0	0	0	0	3	9.25	13.75	13.75	20.75	24.75	25.25	24.75	23.25	20.25	6	5.75	4.5	0	0	0	0	1.5	3.5	22.5	21.5	26.25	22.5	22.25	28	26.25	27.5	28	23	22.75	27	24	24.25	27.5	25.75	29	27.25	12.5	17.5
		fly 13	0	0	0	0	0	0	0	0	0	0	1.5	1.25	3	5.5	12	10.75	8	6.25	7.75	3	1.25	0	0	0	0	1	4.75	12	5.5	4	13	17.5	18.25	17.25	14.25	15.5	13.5	18.75	15	20.5	15.75	14.75	17.5	24.75	21.75	15	7.5
		fly 14	1	0	2.75	1.75	5.75	1.25	5.75	6	5.5	6.75	14.25	7.75	6.75	20	16.5	12.75	9	9.5	10	2.5	2.5	1.25	4.25	6.75	10.5	13.75	16	30	28.25	30	28.25	30	30	30	30	30	30	29.25	28.75	29.25	25.5	25.25	28.25	21.75	26	26.25	18.75
		fly 15	1	2	0	7.25	1.75	10	7	8.5	19	20.25	21.25	24.5	24.25	15.25	15.75	22	21.75	17.75	16.75	10.5	15.75	5.5	5.5	1.25	5.25	19	26	29.5	29.5	27.5	30	29	29.5	30	29.75	30	30	30	30	29.25	30	30	30	30	30	29	21.25
		fly 16	0	0	0	0	0	0	0	0	0	0	0	0	3	4.5	2.5	0.25	1.75	7	0	0	0	0	0.5	0.75	1.25	0	3.5	24	29.75	27.5	28	29	30	30	28	30	30	30	30	30	30	25.5	26.75	26.75	21	8.75	11.5
		fly 17	0.25	0	0	0	0	0	2.5	0	0	1.25	4.75	8.75	9.5	9	14.75	15.5	17	10.25	15.75	7.25	10	6.5	3.75	2.5	0.75	0.5	3.5	9.5	19	28	20.5	21.5	19	28	13.25	10.75	19	10.5	20.75	25.75	21.75	13.5	7.25	8	14	22	16.25
		fly 18	3	0	4	4.75	1.5	5.75	7.75	7.25	12	12.25	11.25	18	17	15.75	6	9.25	16.75	18	18	21.25	19.5	8	14.25	7.5	1.75	3	6.25	16.5	23.75	27.75	25.5	26.75	27.5	26.5	21.5	29	26	24.5	19	26.5	27.5	27.5	27	28.5	27.25	23.5	24.5
		fly 19	0.25	0	0	0	0	1.75	1.25	2.5	2.25	6.75	12	20.5	16	16.5	10.75	19.75	21	17	24.5	11.5	11.25	1.25	1.25	0	1.25	3.25	19.5	25.25	29.25	28.75	26	24.25	26	21	25.5	23.75	30	26.75	27.75	27.75	24.75	29	30	30	21.5	21	16.5
		fly 20	0	0	0	0	0	0	0	0	0	0	0	4.75	14	18	15.75	20.5	12.5	0	1.25	0	0	0	0	0	0	0	0	0	10.25	22.75	25.25	21.5	25.75	14.75	18.25	11.5	22.5	18.5	12.5	12	17.5	20	4.5	1.5	2	1.5	0
		fly 21	0.5	0	0	0	0	0	0	0	1.25	0	3.25	7.5	9.5	10.75	16.25	23	18	9	7.75	10.5	3	2.75	4.75	0.5	1.75	7.75	19	24.75	16.25	18.25	15.25	16.75	13.75	25	21.5	17.5	18.25	24.75	16	21	30	20	19	25.5	19.75	19	29
		fly 22	0.5	0	0	0	0	1.25	0.25	1.25	1.5	4	2.5	11	12.5	19.5	15.25	26.25	19.5	19.5	25.25	24.25	19.25	9.5	4.25	0	0	0	6.25	24.25	22.5	25.75	20.25	21.5	23.75	19.25	20.75	17.75	21	18.5	24	22.5	19	25.25	12	3.25	10	20.75	20.5
		fly 23	0.25	0	0	0.75	0.5	2.25	3	5.75	2.75	5.75	4.75	11.5	11.5	15.5	19	13.5	13.25	15.25	17.5	7.75	8.25	4	0	0	0	3.5	23.75	27.75	18	22	16	22.5	18	19.25	14.5	15	23	24	25.5	17.75	21	26.25	20.5	18	25.75	16.75	6.75
		fly 24	0.5	0	0	0	0	0	0	0	0	1.5	0	6.25	4	5	11.75	18	12.25	8	2.5	0	0	0	0	0	0	0.5	5	8.25	12.75	16	14.5	13.25	15	15	24.75	24.5	29.75	23.5	24	15.75	14.25	18.5	18.25	22	19	19	23
		fly 25	1	2.5	1.75	7.5	4.75	5.25	4.75	10.25	10.5	6	12	14.75	8	15.5	18.25	15.5	17.75	14.25	18.5	15	17.25	17	11.75	8	4	25.5	22.25	24	28.25	25.75	26.75	25.25	16.25	19.5	22.75	23.75	21.25	25.5	27.5	26.25	23	27.5	27.5	20.25	15.5	22	19.75
		fly 26	2.25	0	0	0	0	0	0	0	0	0	0	0	1.25	5.5	2.75	3.25	6.5	9.5	11.75	1.5	5.25	5	0.25	0	0	1.25	3.25	15	22.25	18	25.5	26.75	29.25	20.75	22.75	28.5	24.75	26	28	30	27	24.5	25.75	22.5	23	29	27.5
		fly 27	0.25	0	0	0	0	0	0	0	0	0	1	1	0	0	0	2	3.5	6	0	0	0	0	0	0	3	3	3	5	13.75	25	22.25	21	18.5	17.75	23	28	24.5	25	27.25	30	30	30	23.25	26.5	21	15.25	17.25
		fly 28	0	0	0	0	0	0	0	0	0	2.5	9	10.75	17	13.5	22.25	19.75	23	21.5	17.25	3.75	4	0.5	0	0	1.25	0.5	4.5	10	20.25	15.25	20.25	15.75	14.75	11	14.5	14.75	20	17.5	20.75	15	14	18.5	16.75	17.25	19	17.5	24.75
		fly 29	0.25	0	0	0	0	0	0	0	0	0	0	0	4	9.75	6.5	17.75	7.75	11	7.75	7.25	3	0	0	0	2.75	3	8	20.25	24	23.25	28.75	25	21.5	23.75	28.75	23.75	24	28.75	27.25	27.75	28	24.75	27.75	28.75	25.75	17.5	15
		fly 30	1.5	0	0	0	0	0	0	0	0	1.5	0	1.75	6.25	4.75	8.75	10	1.75	4.75	1.75	3	11.5	4.75	2.5	0	0	0	2.25	9.25	4.75	6	14.5	19.25	16.25	14.25	16.5	22.25	23.5	25.5	26.5	16.75	18.25	16.25	21.5	21	27	22	27.75
		fly 31	0	0	0	0	0	0	0	1.25	5.5	9.25	7.25	9.25	9.25	13	15.75	14.75	16	13.25	12.75	7.25	4.5	0	0	0	12	8.25	17.25	25	21.25	27	30	30	30	27	30	30	30	24.75	24.75	28	27.75	30	29.75	30	29.25	21.5	22.5
		fly 32	0.5	0	0	0	0	0	0	1.25	3.25	2.75	3	11.75	11	15	16.25	7.5	19.5	21.75	14.75	9	7.5	13.25	5	0	0.25	12	20	23.5	27.5	29.25	30	28.5	27.5	26.75	26.25	25.25	26.25	29.75	25.5	30	26	25	21.5	24.5	30	27	21.25
		fly 33	1.5	0	0	0	0	0	0	0	5.5	10	4.5	8	2.5	0	0	0	0	0	0	0	0	0	0	0	2	3	9	5.5	15.5	6	17	26	22.5	26	29.5	25	29.5	26	26	16.5	19.5	28	22.5	16	17.5	14.5	24.5
		fly 34	0	0	0	0	0	0	0	0	1	8.5	5	9	13.5	23.5	26.5	29	18.5	19	0	0	0	0	0	0	0	10	13	22	17	28	18.5	30	26	19.5	28.5	26	24.5	23.5	28	22	27.5	21.5	9.5	10	23	24.5	14.5
		fly 35	0	0	0	0.5	15	6	0.5	1.5	6	7	4	0	0	0	0	0	0	0	0	0	0	0	0	0	5	9.5	11	19.5	24	11.5	25	18.5	21	25.5	22	28	18	23.5	30	30	30	30	30	22	28.5	30	30
		fly 36	0	0	0	0	0	0	0	0	0	0	2.5	0	0	0	0	3	0	0	0	0	0	2.5	0	0	0	2.5	18.5	24.5	23	24	22.5	29.5	28	16.5	20.5	30	29	25.5	15	19.5	23.5	25	25	11.5	11	3	5.5
		fly 37	0	0	0	2.5	3	3.5	5.5	5.5	1	2.5	0	2.5	3	11.5	28	30	24	29	4	0	5	0	0	0	0	0	3	21.5	29.5	25.5	28	30	25.5	28	22.5	20	28	30	30	30	15	0	0	5	12.5	19.5	11.5
		fly 38	3	0	0	0	0	0	2.5	0	0	4.5	2.5	5.5	7.5	16	13.5	5.5	10	13	0	0	0	2.5	0	0	0.5	21	17	15.5	23.5	27.5	20	22.5	17	24.5	27	25	6.5	8	22.5	29.5	27.5	30	29	27.5	30	30	21.5
		fly 39	0	0	0	0	3	0	0	5	0	13	17	16	25.5	11	2.5	0	2.5	0	0	0	0	0	3	4	0	11.5	10	21	17.5	14	27	29.5	25.5	18	29.5	30	30	30	30	29	30	15	23	26.5	15.5	16.5	20.5
		fly 40	0	0	0	0	0	0	0	2.5	0	0	0	0	21	30	29.5	17	11	6	0	7.5	0	0	0	0	0	6	12	9.5	15.5	22	24	25	19	24.5	18	20	27.5	17.5	13.5	14.5	25	30	26.5	13	7	6.5	2.5
		fly 41	0	0	0	0	0	0	0	0	0	0	0	0	0	0	0	0	4	2.5	3.5	0	0	0	0	0	0	3	9	12	16	18.5	7	6	15	13.5	18.5	19.5	7	0	4	22.5	25.5	30	29.5	25	8	0	0
		fly 42	1	0	0	0	0	13	2.5	5	3	9.5	7	6	13.5	8.5	23.5	14.5	14.5	4	6	0	0	4	0	3.5	2.5	19.5	10.5	23.5	23	23	23	25	27	29.5	30	30	24.5	20	29.5	27	30	19.5	29.5	30	30	28	24.5
		fly 43	2	0	0	0	0	2.5	4	2	5.5	3	14.5	13.5	10	15.5	16.5	13.5	11	7	8	2.5	0	0	0	0	0	14	18	25	28	30	28	27.5	26	30	30	30	30	30	30	30	30	30	30	29.5	21.5	27.5	20
		fly 44	0	0	0	0	0	0	4	0	4.5	9	1	0	3	2.5	15	8.5	0	0	0	0	0	0	0	0	0	4.5	19.5	29.5	29.5	30	30	28	25.5	25.5	30	30	30	28.5	26.5	19.5	18	15	4	0	0	0	0
		fly 45	1	0	0	2.5	1.5	4.5	9	8	13.5	20	21.5	18.5	22	23	13.5	16	3.5	13	0	2.5	0	3	0	0	0	14.5	27	29.5	29.5	30	30	30	30	29	28.5	26.5	30	30	30	30	30	30	30	17.5	24	28	20.5
		fly 46	0.5	0	0	0	0	0	0	0	0	0	0	0	0	0	4	0	7	14.5	0	0	0	0	0	0	3.5	13	7.5	4.5	18.5	6	14.5	13.5	17	8	20.5	10	0	15	30	30	30	30	30	30	30	17.5	15
		fly 47	1	0	0	0	0	0	3.5	0	0	0	11	9	0	15	20	6.5	6	11	0	2.5	0	3	0	0	0	8.5	24	23	28.5	28	28	24.5	23.5	22	23	25	28	25.5	30	30	20	13.5	18	18	26	15	23
		fly 48	2	1.5	0	3	0	11.5	8.5	15	21.5	21.5	23	18.5	25	28.5	23	24.5	18.5	6.5	8.5	3	0	4.5	0	0	0	3	25	28	30	30	30	27.5	29.5	29.5	28.5	30	30	30	30	27	30	30	30	18.5	23.5	21	15.5
		fly 49	0.5	0	0	0	0	0	0	0	0	0.5	12.5	14.5	0	0	0	2.5	7.5	4	0	0	0	0	0	0	3	0	5.5	0	0	6	6	10	3	2	19.5	16	18.5	19	15	22	22.5	16.5	25	15	3	0	0
		fly 50	0.5	0	0	0	0	0	0	0	1.5	22	30	21.5	22	30	22.5	25.5	23	24	0	0	0	0	0	0	0	9.5	13	17	18	27	26.5	30	29	29.5	29.5	30	30	30	29.5	30	30	30	30	20	11.5	29	30
		fly 51	0	0	0	0	0	0	0	0	0	0	0	0	0	0	7.5	4.5	0	0	0	0	0	0	0	0	0	10	27.5	27.5	30	30	30	30	30	30	30	30	19	30	29.5	25.5	30	30	30	30	30	6	2.5
		fly 52	0	0	0	0	0	0	0	0	0	0	0	0	0	3	9.5	1	3	5	0	0	0	0	0	0	0	0	20	30	30	26.5	23.5	22	21	19.5	23	25.5	28.5	30	18	25	29.5	20.5	24.5	10.5	11	0	10.5
		fly 53	0	0	0	0	0	5	5.5	2.5	0	5	3.5	12	14	0	8.5	14.5	1	8	0.5	10	0	5	0	0	3.5	16.5	16.5	21	28.5	30	30	20	26.5	29	30	30	30	30	30	30	30	30	15.5	15	8	4	17.5
		fly 54	0	0	0	0	0	0	0	0	0	0	0	0	0	0	0	0	0	0	0	0	0	0	0	0	2	8	2.5	10	5	14.5	21.5	24.5	23.5	22	29	27	22	25	22.5	30	28.5	28.5	19	13.5	5	16	14.5
		fly 55	0	0	0	0	0	0	0	0	0	0	0	1.5	4	0	2.5	2.5	2.5	0	0	0	0	0	0	0	0	0	0	7.5	0	7	16	8.5	12.5	19.5	13.5	2.5	0	0	8.5	28	29	26.5	30	21	15	11.5	0
		fly 56	0.5	0	0	0	0	0	0	0	0	0	0	0	0	0	4	0	0	0	0	0	4	3	0	0	0	0	6	3	16.5	14.5	0	10.5	18	10.5	22.5	13.5	11	16	20.5	17.5	18.5	15	2.5	0	0	2.5	11
		fly 57	0	0	0	0	0	0	0	0	0	9.5	18.5	19.5	25.5	14	16	16	12	30	3	5.5	0	0	0	0	0	2.5	13	14.5	24.5	26.5	28.5	26.5	30	30	24.5	23	23	29.5	30	30	30	30	30	30	25	0	1.5
		fly 58	0	0	0	0	0.5	4.5	0	0.5	4.5	8.5	20.5	22	24	24.5	21	30	8.5	8.5	4.5	2.5	0	0	0	0	1	2	16.5	21	27	27.5	30	30	30	30	30	30	30	30	30	28	23.5	15	15.5	27.5	21.5	26	15
		fly 59	0.5	0	0	0	0	0	0	0	7	3.5	15.5	23	27	22	29.5	30	18	24.5	21	19.5	21	2	0	0	0	0.5	15	22.5	20.5	22.5	26.5	18	30	29	24	26	30	25.5	30	30	25	26.5	28.5	12	0	17.5	30
		fly 60	2.5	0	0	0	0	0	0	0	6	3	3	0	11	18.5	23	26.5	9	0	0	0	0	0	0	0	0	0	6.5	7	18	20	24	22.5	20	26.5	24	23.5	15	15	18.5	30	30	30	30	30	30	30	30
		fly 61	1	0	0	0	0	0	0	0	0	0	0	0	8.5	15	4.5	0	0	0	0	0	0	0	0	0	5.5	25	28.5	20	27.5	30	29.5	29	30	29.5	29.5	30	30	29	30	25	15	20	5	8	22	30	30
		fly 62	1	0	0	0	0	0	5.5	5	18.5	5.5	24	19	29	29	20.5	24	23	4	6	6.5	0	3	0	0	8	22	22	23.5	27.5	28	30	30	30	30	30	30	30	30	30	30	30	30	30	30	30	30	30
		fly 63	0.5	0	2.5	6	15	10	15.5	16.5	9.5	10.5	11.5	10.5	11.5	18	15	17	16.5	17.5	2	7	13.5	9.5	13.5	11	0	12.5	29.5	30	30	26	30	30	30	30	30	30	20	25.5	23.5	22	30	29.5	14.5	23.5	29.5	24.5	22
		fly 64	0	0	0	0	2.5	1	0	0	0	9	3.5	14.5	21.5	13	7.5	9.5	8	2.5	2.5	0	0	0	0	0	0	18.5	23	25	24.5	27.5	28	27.5	27	27.5	30	30	30	30	30	18.5	29.5	30	30	20.5	26	22	19.5
			bin 1	bin 2	bin 3	bin 4	bin 5	bin 6	bin 7	bin 8	bin 9	bin 10	bin 11	bin 12	bin 13	bin 14	bin 15	bin 16	bin 17	bin 18	bin 19	bin 20	bin 21	bin 22	bin 23	bin 24	bin 25	bin 26	bin 27	bin 28	bin 29	bin 30	bin 31	bin 32	bin 33	bin 34	bin 35	bin 36	bin 37	bin 38	bin 39	bin 40	bin 41	bin 42	bin 43	bin 44	bin 45	bin 46	bin 47
	wt male	fly 1	0	3	2.75	15.5	13.25	3	14.5	9.5	21.5	24.75	17	27.75	27.75	29.75	29.5	27.25	29	22.75	25	21	7.25	5	5	1.5	0	5.25	18.75	19.25	26.75	22	25.5	27.25	27.25	25.5	29.5	29	29.75	28.75	26.5	29.25	29.25	29.75	30	30	21.25	28.75	30
		fly 2	0.25	2.25	11.75	21.75	25.75	16	27	29.5	30	28.75	30	28.75	30	30	30	30	30	30	28.75	29	30	23.75	17.25	13.5	0	0	5.75	25.5	26	28.75	28.75	28.75	30	28.75	29.75	29.75	29.75	29	29.5	30	30	28	26.75	26.5	29.25	29.25	28.75
		fly 3	0	0	0	0	0	0	1.25	4.75	3	14.25	16.75	14.25	20.25	16.75	13.5	18.75	15.25	9.5	8.5	8.5	9.5	8	5.25	0	0	0	0	0	0.25	17	24.25	25.75	30	26.5	23.75	27.25	20.5	18	7.5	16.5	12.75	4.5	7.5	4	2.5	2.5	4.5
		fly 4	1.25	9.25	15.5	19.25	23.5	19.75	26	23.75	23.5	27.25	22.25	27	29	25.5	30	26.75	25	27.75	25.25	23.75	19	15	15	10.25	1.25	20	26.75	29	29	30	30	28.75	24.5	29	26.75	30	26.75	28.75	26.5	30	27.25	27	28.5	29	27.5	29.5	28.25
		fly 5	0	0	3.25	23	26.75	27	26	28.75	27	29.75	28	30	28.25	29.25	30	29.5	29.5	29.5	26.75	28	29	25.75	19	5.75	0	0	1.25	27	30	30	28.5	30	28.25	28.5	28.75	29.75	29.5	27.75	28.25	24.25	23.25	20	18.75	13	22.25	21.5	13.5
		fly 6	0	0	0	0.75	9	20	29.75	23.5	28.75	28.75	28.5	27.25	28	29	30	28.5	29.25	29.25	28.75	29	24.75	14.25	4	0.5	0	0	7	28.75	30	29.75	29.25	29.5	27.25	29.25	29.75	29.5	30	28	29.75	29.5	27.75	23.75	19.25	24.75	20.5	14.25	15.5
		fly 7	0	6.5	15.75	26.5	23.25	25	23.5	28.75	29.75	29.5	29	29.5	24.5	23.75	29	28.5	29.25	25.75	28	25.75	25.75	17.5	17.75	10.25	0	18	28.5	30	29.25	27.25	29.75	28	30	29.25	29.5	29.5	29	29.5	29.5	26.75	26.75	24	26.25	30	29	16.5	18.25
		fly 8	0	0	3.25	2.75	15.5	23.5	22.5	27.5	25.5	27	25.75	28.75	29.75	28.25	27.25	28.75	28.5	29.25	25.5	18.25	18.75	13.25	3	1.25	0	0	11.5	29	29.5	30	30	30	29.75	30	30	30	30	30	30	29.75	28.5	30	30	30	26.75	29	21.5
		fly 9	0	3	13.75	15.5	23.75	23.25	24.75	20	24.5	27.75	26.75	27.5	29.75	27.25	25.75	27	27.25	30	24.25	18.75	15.25	12.5	12.5	6.25	10	22	25.75	29	29.75	29.75	30	30	30	30	28	28	30	28.25	30	30	30	29.75	29.5	30	26.25	28.75	25
		fly 10	0	0	0	0	1	7	5.75	14.5	24	29	29	30	27.75	30	30	29.75	25.5	28.25	25.5	12.5	17.5	4.5	0	0	0	3	10.75	26	21.25	21.25	17.5	21.5	22.5	29.5	22	22	22	28.25	26	29.75	22.75	13.25	3.75	7.75	12.25	3.25	8.75
		fly 11	0.5	2	7	20	21.25	26.25	27	26.25	26.25	30	29.75	28.5	29.75	28.5	28.25	28.5	28.5	25.75	24	23.75	21	19.25	14.25	10	2.5	19.5	30	29.75	29.75	30	30	30	30	30	30	30	30	30	30	30	26.5	30	30	30	30	27.75	26.75
		fly 12	0	0	3	13.25	20.75	27.25	26.75	28.25	29.75	30	30	30	30	30	30	28.25	29.75	29.75	30	27.5	23	21	9.5	6	0	6.25	28.75	29	29.75	29.25	28.75	29.75	30	29.5	29.25	29	27.75	30	29.5	27.25	28.25	24.75	26.75	26.5	25.75	24.5	23
		fly 13	0	1.25	9.5	17	17.5	19	24	27.5	26	27.5	25.5	28.25	28	27.5	25.5	26.25	26.5	24.25	25.5	27	19.75	17	13.25	7.75	0	1.25	15	27.5	26.5	29.25	29.5	29	30	29.25	30	27	26.75	28.5	28.5	29.75	30	29.5	30	30	26.75	26.75	28.5
		fly 14	0.75	1.75	11	20.5	13.25	26.5	21.75	26	26.5	26.5	27.5	26	28.25	27	26	28.5	25.5	24	24.75	22.75	21.5	17	10.75	4.25	0.5	0	2.5	22.5	28.25	29.75	29.25	28.5	29	28.25	29.75	29.75	30	27	29.75	30	29.75	30	28.5	28.5	26.75	30	26.75
		fly 15	0.25	0	9.5	12.25	16.25	20	24	20.75	23.75	22.75	23.25	25.25	21	24.5	24.5	28.25	26.75	24.75	27	22.25	19.75	18	10.75	1.75	0	0	3.75	23.5	29.75	29.75	28.25	30	30	29.75	30	30	29.5	30	28.75	30	19.75	30	24.5	30	30	29.25	30
		fly 16	0	1.25	3	12.75	19.5	19.75	19	23	28.25	27.5	25.25	29.5	27.75	26.5	27.25	27.75	30	25.75	23	26.25	21.5	11.25	10.5	2	0	1.25	25.5	29.75	29.5	30	29.75	30	30	29.75	29	28	30	29.25	27	29	26.25	29.75	30	30	30	27.5	27.5
		fly 17	0	0	0	0	3.25	6	15	12	13.5	10	15.5	23.25	24	22.75	20.25	18	14	10.25	20	18.25	17.5	8.5	7.5	8	0	0	0	3.5	6.5	10.75	15.25	10.5	10.75	14	18.75	17.25	17.5	15	12.75	9.25	3.5	3.25	13.5	9.75	12	18.25	21.25
		fly 18	0	0	0	0	4.5	9.75	10.5	23.5	24	26	26.25	29	29.25	26.25	29.25	29.75	27.25	29.25	29.75	19	15.5	8	3.5	2.75	0	0	5.5	29.25	29.75	29.75	30	30	30	30	30	30	30	30	30	30	27.75	29.25	26.5	26.25	26	24	19.75
		fly 19	1.75	6.75	17	20	16	20.5	22.5	22.25	22	25.5	25.25	23.25	27	25	29.5	30	30	27.25	26.75	19.5	17.25	1.75	2.75	1.5	0	0	3.75	12.75	22	27.25	27.25	22.25	22.5	25	28.75	30	30	28	30	26.25	28.25	24.75	24.75	26.25	29.75	30	28.25
		fly 20	0.25	6	17	22	25.25	27	24.75	28.75	29.25	28.75	29.75	28.25	29.5	29.75	30	29.75	29.75	24.75	23.5	24	25.5	20.25	7.25	7	6.75	28	30	29.75	30	30	30	30	30	30	30	30	30	28.25	30	30	29.75	29	25	26	24.5	29.5	29
		fly 21	0	0	0	2	16.25	21	23.5	23.75	28.25	22	26	29.75	28.75	29.5	29.25	27.75	26.25	30	27.5	19.75	24.75	12.75	11.75	4.5	0	0	21.75	30	30	30	30	30	30	30	30	29.5	30	29.25	30	29.75	30	29.75	30	21.75	19.5	18.25	12.5
		fly 22	0	0	1.75	8.5	17.25	19.75	21.5	28.25	26.25	30	23.5	29.5	30	30	30	29.5	29	26.5	29.25	26.5	26.75	25	13.75	1.25	1.25	6.75	20.75	27	28.25	29.75	29.5	28	24.5	22.75	23.25	24.5	29.75	30	27	26.75	29.75	24.5	22.25	25	24.5	24	27
		fly 23	0	9.75	13	16.25	15.75	18.75	22	22.75	19.5	24.25	26.5	28.75	23.75	28	21.75	27	23.75	22.25	20.75	18	16.75	19.25	10	5.75	8	23.25	28.75	29.25	29.5	27.75	30	27.5	24.75	27.75	28.75	28.5	22.25	25.25	30	29.75	24.75	26.25	29.5	15.75	12.25	16	21.25
		fly 24	0	0	0	1.25	15	25	22.25	27.75	25.75	26	30	28.25	30	29.75	28.75	28.25	30	30	30	29.75	20.5	9.75	3.5	1.5	0	3.5	28.25	29.5	30	30	30	30	30	28.25	28.25	28.75	28.5	27	27	25.75	28.25	27	24	24.75	23.5	23	24
		fly 25	0	0	4.25	9.25	16.5	22	23	28	25	28.25	29	29.5	28.75	29.25	26.5	25.75	28.5	19.75	17.75	22.25	11.25	17	5.5	0	0	0	2.75	24.25	28.25	29.5	29.75	29.75	30	30	30	30	29.75	25.5	25.75	26.5	28.25	28.25	23.75	24.5	12.5	25	19.5
		fly 26	0	2	7.25	15.5	18	19.25	19.75	27.25	27.25	28.25	29.5	27.25	29.5	28.5	28.75	29.5	22.5	28.75	19.75	21.5	19	11.75	7.25	5	0	0	0	9	26.75	26.25	26.25	27.5	28.5	29.75	26.25	28	25.25	29.25	16.25	26.75	21.25	22	19.75	27.75	18.75	12.75	17.5
		fly 27	9.25	11	11.25	9.5	10.5	18.5	13	23	18	15.25	18.75	17.75	24.25	25	20	14.5	18.5	16.25	18.5	7.5	11	6.75	4.25	1.5	8.25	17.5	9.25	20.25	15.25	19.75	23.5	23.75	18.75	16.75	23.25	17	24	17.25	19.5	23.75	22.75	28.25	21.75	21.25	17.5	21	17.75
		fly 28	0	0	1.5	8.5	15.75	21.5	25.5	27.25	24.5	29.25	30	30	30	30	30	26.75	30	27	29	23	12	15.5	2.5	0	0	0	6.75	28.75	30	30	30	30	30	30	30	30	30	29.75	27.75	29.25	28.75	27	21	14.25	14.5	4.5	2.75
		fly 29	0	0	0	3.25	16	21.25	24.25	27.5	28	30	30	30	30	30	30	30	29.75	25.5	18.25	17.25	7.25	3	4	0	0	0	0	0	0	11	21.25	16.75	23	17.75	20	11.75	10.25	14.25	19.25	25	10	16.75	14.25	0	0	0	0
		fly 30	0.75	13.75	15	14.5	22	20.5	22.75	25.5	28	29.25	29.75	28.75	27.75	29.75	30	30	29	28	24.75	23	23.75	18.5	13.75	5.75	0	8.25	24	30	22.75	26.25	26.75	26.25	29	28.5	30	27.25	29	27.5	27.5	24.25	30	30	30	23.75	23.75	28.25	22
		fly 31	0	0	0	0	0	0.25	10.75	16	23	28.5	25	28.5	29.25	28.75	28.5	27.5	25.75	21.5	14.5	5	3.75	0	0	0	0	0	1.5	9	17.75	22.5	26.75	29.5	28.25	29	25.25	28	25.25	19.75	18.75	12.25	9	3.5	1.5	1	0	2.75	0
		fly 32	1.75	0	8.25	14.5	17.25	25	20	22	26.75	30	30	28.75	25.5	30	30	28	28.25	22.25	22	16.25	7.75	1.25	0	1.25	0	0	5.5	29.5	30	29.75	29.75	30	30	30	30	30	30	30	30	30	30	27.75	28.25	24	18.25	20.75	24
		fly 33	0	3.5	16.5	23	19.75	23.5	29	27.5	26	26	30	30	29.25	28.25	29.75	28	29.25	26.5	25.75	25.25	23.5	19.75	13.5	4	0	7	29.25	25.5	27.75	29.5	25.25	26.75	28.75	28.25	25	29.5	28.75	27.75	25.25	25.25	27	25.25	26.75	25	19.25	19.5	18
		fly 34	0.25	1.25	12.75	16	21.5	23.25	27	24.25	22.5	29.5	27	30	25.25	30	25.75	30	30	22.5	28.25	16.75	11	4	0.5	0	0	0	10	29.5	30	30	28.75	29.5	29.25	30	30	28.5	30	30	29	29.5	25.25	25.25	22.75	21.25	18	16.75	23.75
		fly 35	2.5	8	9.5	12	20.5	18	23	24.75	25.75	27.25	29.5	27.5	29.25	25.5	29.5	29.75	29	28	23	27.25	14.75	3.75	0.5	0	0	8	24.25	28.75	30	30	30	28.5	30	23	22	29	30	30	26.5	29.25	24.5	26.25	9.75	18.5	20.75	21	18.75
		fly 36	0.25	0	2.75	8.75	21.5	22.75	27.5	30	30	30	29.75	30	30	29.75	29.25	29.75	30	29.75	27.5	26.25	9	0	1.5	0	1.5	27.25	30	29.75	29.75	30	30	30	30	30	30	28.5	30	25.5	25	25.5	26.75	27.25	29.75	22.25	22.75	22.5	15.75
		fly 37	1.25	2.5	10	20.75	21	25.5	25.25	26.5	29.75	26.25	23.75	30	28.25	30	30	29.75	29.25	25.25	21.75	17.5	9	2.25	1.25	0	0	0.5	19.25	29.5	30	29.75	29.75	29.5	30	29.5	30	28.5	28.75	29.75	28.75	29.5	30	27.25	18.5	23	22	25	26.5
		fly 38	8.75	12	25.5	24.25	22.25	28	28	25	27	27.75	29.25	26.75	29.75	30	27.75	30	26	27.75	26	26.5	22.5	11.5	12.5	4	0.75	16.5	29.75	30	30	29.75	30	30	30	29.75	29.5	29.75	28.25	29.5	29.75	30	28.5	25.5	29.5	29.25	21.25	25.75	26.75
		fly 39	3	6.75	20	28.75	24.5	26	30	27.25	30	24.25	30	27.5	29.5	28.25	27.5	26.25	29.5	26	27.25	25	21.25	19	3.75	3	0	0	8.75	29.25	30	30	30	30	30	30	30	30	30	30	30	30	30	30	30	30	28.75	30	29.25
		fly 40	0	0	1.5	2.25	6.25	9.5	17	18.5	21.75	20	22.25	25.25	26	27.5	23.25	13.75	20.25	20	11.25	11.25	2.75	2	1.75	1.25	0	6.25	15.5	27.5	26.25	26.75	25.5	29	25.5	25	24.5	24	28.75	23.25	22.25	24.75	20.75	28.25	19.5	22.75	28.75	23.5	9
		fly 41	1.75	10.5	20.75	26.75	26	29	29.25	23.5	29.75	28	28.25	28	30	30	30	30	30	28	27.25	28.25	22.5	12	5.5	0	0	6.75	18.5	22.75	25.75	29	29	29	27.25	29.5	27	28.25	27.75	29.5	25.25	27	23.25	24.25	26.5	20.75	21.5	12.25	13
		fly 42	4	9	15.75	19.75	22.75	22	26.75	26.75	30	27.5	28.5	30	29.5	29.25	29.5	29.75	29.75	25.25	28	28.5	14.75	6	0.5	0	1.5	11.25	26.75	28	30	30	29.25	28.5	30	30	30	30	30	30	26.5	24.5	28.5	26	29.25	24	23.5	24.25	23
		fly 43	1.25	12.25	14.5	14.75	25	19.5	24.25	27.5	26.25	30	27.25	29.25	28	29	30	30	30	24	23.5	9.5	11	4.25	4	3.75	3.75	13.25	27.5	28.5	28	27	26.25	26.25	29	27.75	29.25	28.25	30	30	30	22.5	16.75	16.75	14	14.5	27.75	22.5	24.25
		fly 44	0	0	0	5.25	19.25	18.5	28	15.5	21	14.75	24.5	29.75	24.5	25.75	14	10.75	21	13.75	7.25	2	4.5	0	0	0	0	0	5.75	28.25	28.25	28	30	27.75	27.5	29	28.5	29.75	27.75	21.75	25	30	19	10	14	9.75	11.75	9.5	5.25
		fly 45	2.75	3	7.75	18.25	13.25	20	24.5	21	26.75	26.75	25.25	26	29.5	29.5	27.75	30	30	27.25	24	18.5	13.5	6	1.25	0	3.75	7.5	26	28.5	29	28	29.5	29.5	29.5	28.5	28.5	30	28.5	29	27.5	27.75	29.75	25.75	21.75	24.75	25.75	22.75	20.25
		fly 46	0	0	0	0	3.75	14.5	24.75	28.25	24.25	21.25	27	29.5	29.5	29.25	29.25	28	22.25	10.25	20	5.75	3.5	0	0	0	0	0	10.5	29.5	30	30	30	30	30	30	30	30	29.5	29.5	29.75	30	30	30	29.25	22.5	24	16.5	10.5
		fly 47	1.25	1	10.75	18.75	21.75	19	28.5	15.5	27.75	25.5	18.5	25.25	30	29.75	24.75	24	29.25	22.5	11.5	11.75	7	5.5	0	0	0	0	13.5	29.5	29.75	30	30	30	30	30	30	30	30	30	29.75	30	29.75	30	27.75	21.5	17.25	17.75	14.25
		fly 48	5	2.75	8.25	8.75	23.75	24.75	18.5	25.75	27.25	23	28.5	23	28.25	25	29	28.5	28.5	28	23.75	26.5	19.75	14	4.75	3.75	1.5	9.5	18.25	25.75	25	28.5	27	27.5	26.75	26.25	30	24	28.5	27.25	23	21.25	20.5	11.25	20	21.5	13.25	20	21.75
		fly 49	1.75	0	0	4	13.5	15.25	27.25	29.75	24.25	22.5	20.5	26	29.75	30	30	28.5	30	27.75	27.25	22	11.75	0	1.5	0	0	10.5	27.25	27.75	25.75	29.5	29.75	30	30	27.75	26	30	27.25	24.25	29	30	27.5	26.75	29.25	21.25	25.5	16.5	16.25
		fly 50	4.25	10.75	8	11.5	15.25	20.25	24	29	29.75	27.75	28	26	30	30	30	25.75	27.75	26	29.75	18	29.25	10.25	3.75	1.25	0	12	24	27.5	29	30	29.25	29.5	29	29.25	30	29.75	30	30	30	30	30	29.25	28.75	28.25	29.25	29	29
		fly 51	0	1.5	15	13.25	15.75	23.25	24.25	29	27.75	27.25	27	30	28.5	28.5	27	29.75	29.5	26.25	24.25	17.25	11.5	9	5.25	0	0	0	8.75	19.25	25.5	26	23	20	26.25	25.25	21	20.25	23	23.75	27.75	28.75	23.5	22	12.5	7.5	1.25	0	0
		fly 52	2	9.75	15.75	23.25	23.5	26.5	27.5	28.25	28.75	27.75	29.25	30	30	29.75	29	29.5	28.75	28	28.5	22.25	20.75	22.5	13.25	1.75	0	9.75	27	29.5	27.25	28.75	30	27.5	30	30	30	30	30	30	30	29.75	25.25	27.25	30	28	22.75	22.25	18.5
		fly 53	0	0	18.5	23.75	27.75	25.25	29.75	29	27	30	29.75	27.25	29.25	30	27.75	29.75	30	24.75	16.25	24.5	16	4.25	1.75	0	0.25	27	30	30	30	30	30	30	30	30	30	30	30	30	30	30	30	30	29.5	28.25	24.5	22.25	19.25
		fly 54	0.5	4	9.5	22.75	26.75	28	29.75	29.5	30	28.5	30	30	26.5	29.5	29.75	28.75	30	28.25	30	16	23.25	11.5	1.5	0	0	0.75	18.75	30	30	29.75	30	29.5	30	30	30	30	30	29.75	30	29.75	30	27.75	27.5	24.25	22.75	23.75	18.25
		fly 55	0	0	7	19.5	26.25	26.75	29.75	28	30	30	30	30	27	29	30	29.75	29.5	20.25	28	27.5	25	11.5	1	0	0	12.5	30	30	30	30	30	30	30	30	30	29.5	29.5	29.5	29.75	29.5	28.25	21.75	22.25	16.5	6.25	4.25	10.25
		fly 56	1.25	9.25	17	24.5	24	26.5	30	29.25	29.75	30	30	30	29.75	26.75	28.75	30	29.75	27.75	25.5	27.75	21.25	14	7.25	1.5	0.75	20.75	28	27.5	28.5	28.5	26.5	29	28.25	27.75	28.75	27	29.75	21.75	23.5	22.25	27.75	20.5	20.5	19.5	14.75	21	19.75
		fly 57	0	7.5	10	22.75	25.25	22	27.75	28.5	27	25.25	30	30	30	30	29.75	30	30	30	19	10.75	11	0.5	0	0	0	11.5	30	30	30	28.75	29.75	29.5	30	28.75	30	30	30	27.25	26	30	29.5	30	23.5	22.75	26.5	24.75	25.25
		fly 58	1.25	6.5	15.75	12.5	22.75	24.75	28.5	26.25	25	30	30	30	30	30	28.5	30	30	28.5	28.5	26	23.75	16.5	3.25	0	0	12.75	29.25	29.5	30	29.75	30	28	29.75	29.75	30	30	30	30	30	30	30	30	24	21	16.75	19.75	10.25
		fly 59	0	0	2.25	2	8	11.75	13.5	14.5	15	11	17.5	18.5	26.5	27.25	26.75	24.25	26.25	24.5	21.25	10.25	2.25	1.5	0	0	5.5	14.75	17.5	21.25	22	16.25	29.5	21.5	29.5	29.25	26.75	26	22.25	29.75	29	30	29.75	26.25	25	22.5	15.75	18.5	11.25
		fly 60	10.5	13.75	22.25	27.75	28.5	25.75	28.25	26	30	28.25	29.5	30	30	29.75	29.75	30	27	29.75	17	19	10	5.5	1.75	0	0	15.5	30	30	29.25	30	29.75	27.75	30	29.75	27	28.25	30	28.5	26	29.25	27.25	22.25	30	28.75	20.75	26.5	22
		fly 61	0.5	1	2.75	8	13.25	22.25	27	19.75	29.25	30	30	28	28.25	30	25.5	27.5	30	28	29	26.25	20	12.75	1	0	1	14.25	22.5	29.25	30	30	29.75	30	30	30	24	25.25	30	30	30	30	30	28.5	28.75	19.25	13	28	30
		fly 62	10.25	22.25	24	24.75	23.75	24.75	30	29.25	29	29.5	29	30	30	30	30	30	30	27.75	30	28.5	21.75	17.75	9	6	0	15	29.75	30	30	30	30	30	30	30	30	30	30	25.75	27.75	25.5	26.75	25	20.75	17	15.75	22.5	20
[truncated: 1 more columns]

## Sheet: S3H-S3K Fig
	S3H Fig							S3I Fig							S3J Fig							S3K Fig
		Daytime			Nighttime				Daytime			Nighttime				Daytime			Nighttime				Daytime			Nighttime
		wt female	wt male		wt female	wt male			wt female	wt male		wt female	wt male			wt female	wt male		wt female	wt male			wt female	wt male		wt female	wt male
	fly 1	121	383.25		443	587.25		fly 1	12.75	17.5		24.75	15.75		fly 1	9.2217	21.8689		18.6307	40.6359		fly 1	213.75	80.75		78.5	55
	fly 2	140.5	574		327.5	608		fly 2	13	11.5		16.75	8.5		fly 2	7.8908	52.0505		19.5111	112.274		fly 2	258	52.25		92.25	88.25
	fly 3	277.75	188		605.75	275.5		fly 3	28.5	16.25		7.75	12.25		fly 3	10.0239	11.875		80.7905	27.3177		fly 3	96.25	229.5		55.25	161.25
	fly 4	170	510.5		530.25	642.75		fly 4	10	27.25		8	11.5		fly 4	18.0494	18.7625		79.3333	57.1827		fly 4	288	35.5		100.75	36.25
	fly 5	93	559.75		573.25	519		fly 5	7.5	15.25		8.5	15.5		fly 5	11.8514	38.2164		91.3882	36.8676		fly 5	343.25	91		89	90.5
	fly 6	187.25	471.5		571.75	541.5		fly 6	12.25	10.5		14.25	11.25		fly 6	17.9353	47.0308		78.12	56.5799		fly 6	268	137.25		40.5	84
	fly 7	81.5	552.75		552.75	608.75		fly 7	11.25	18.5		7.25	8		fly 7	6.8616	30.4267		123.966	108.22		fly 7	176.5	49.5		101.75	42.75
	fly 8	64.25	453.75		606	613.75		fly 8	7.25	18.5		7.25	5.5		fly 8	8.506	24.9601		117.075	121.054		fly 8	176.75	101		46.25	79.75
	fly 9	81.25	487		409.25	663.25		fly 9	6.5	20.75		19	8.5		fly 9	12.8583	29.5304		23.1372	87.8935		fly 9	297.75	60.5		37	19
	fly 10	263	371.5		666	395.25		fly 10	21.5	9.5		5.5	16.75		fly 10	12.8062	42.7393		167.04	25.2012		fly 10	40	172		41.5	76.75
	fly 11	93.5	526.25		525	671.75		fly 11	10.5	17.75		15.5	3		fly 11	8.619	30.4189		39.2735	417.631		fly 11	324.25	31.25		27.75	36.75
	fly 12	195.5	533.75		505.25	607.5		fly 12	9.25	12		18.25	13.5		fly 12	25.8208	47.4979		29.7208	48.5732		fly 12	139.75	83.75		75.5	56
	fly 13	60.25	491.25		308	615.75		fly 13	5.25	24.5		13.75	9.5		fly 13	11.8571	20.1377		22.8042	150.422		fly 13	360.75	67		99	68.5
	fly 14	160.25	488.25		614	601		fly 14	15	27		9.25	10		fly 14	10.2873	19.1016		71.7235	64.8965		fly 14	51.75	54		41.25	67.25
	fly 15	294.5	447.25		653.5	603.5		fly 15	20.5	26.25		6	5		fly 15	14.3482	17.2831		133.838	135.08		fly 15	94.75	61		25.5	85.75
	fly 16	20.25	468.25		533.5	630.25		fly 16	2	21.5		4.75	6.5		fly 16	13.5833	23.1879		136.481	129.524		fly 16	415	76		69.75	63.5
	fly 17	139.25	287.5		370	251		fly 17	17.75	19.5		18.25	22.75		fly 17	7.8554	15.6874		20.4834	11.0728		fly 17	205.5	179.5		81.5	127.75
	fly 18	258.75	403		543.75	589.75		fly 18	17.25	16		17.75	5		fly 18	14.1573	25.3841		60.7927	132.33		fly 18	84.75	147		67.75	85.75
	fly 19	198	461		556.5	548.5		fly 19	16.75	13.5		11.5	12.25		fly 19	12.8956	34.6872		49.7436	45.6833		fly 19	166	68.25		56.25	104.75
	fly 20	86.75	548		264.75	673.25		fly 20	3.75	25		13	7.25		fly 20	23.1167	22.0963		21.0074	97.5353		fly 20	375.75	35.75		142	22.75
	fly 21	128.25	465		459.5	582.5		fly 21	8	17.25		17.25	6.5		fly 21	15.9542	28.1702		27.5268	141.853		fly 21	257.75	120.5		45.75	69.25
	fly 22	217.25	503.75		414.75	582.75		fly 22	11	11.25		17	13.25		fly 22	21.6201	45.5405		25.3432	58.6745		fly 22	148.5	106.25		86.75	50.75
	fly 23	162.75	454.25		433.25	581.5		fly 23	17	29.75		15.75	13.75		fly 23	9.3023	15.4097		28.3882	45.6502		fly 23	140.5	55.25		63.75	22
	fly 24	69.75	473		403.5	598.5		fly 24	6.25	9.25		13.75	13.75		fly 24	10.6333	52.7192		32.6536	45.7333		fly 24	176.5	130		99.25	55.75
	fly 25	257.75	447		541.75	551.75		fly 25	28.25	22.25		15.75	10.5		fly 25	9.0824	21.6261		37.7951	65.3542		fly 25	57.75	93		27	93.25
	fly 26	54.75	473		531.25	480.75		fly 26	5.5	18.25		13.5	21		fly 26	8.8125	25.9254		42.7761	23.1621		fly 26	161	70		79.75	109
	fly 27	13.75	343.75		472.75	467.75		fly 27	2	18.25		12.25	16.5		fly 27	6.625	22.3135		41.1351	31.0245		fly 27	368.25	23.25		38.25	56.5
	fly 28	164.75	469.5		365.75	506.5		fly 28	15	10.5		27.25	5.75		fly 28	10.9674	45.5609		13.531	115.976		fly 28	330.25	107.75		71.75	83.5
	fly 29	75	435.25		518	231.25		fly 29	8	11.5		15.75	13.5		fly 29	9.7472	38.2645		70.0492	18.9129		fly 29	280.5	112.25		62.25	169
	fly 30	64.5	534.5		398.75	597		fly 30	9	21		20	11		fly 30	6.9895	25.7584		21.533	66.4932		fly 30	178	34		97.5	50.25
	fly 31	139	316.5		603.75	311.25		fly 31	12	15.5		9.25	14.75		fly 31	11.1054	21.124		67.6379	23.1295		fly 31	290.75	186.5		18.25	114
	fly 32	163	436.75		584.5	588.5		fly 32	12.5	10.75		12.25	8.25		fly 32	12.9446	44.7968		48.3491	74.0375		fly 32	158.25	56.75		37.5	85.5
	fly 33	32	537.5		457.5	567.5		fly 33	4	15.75		17	12.75		fly 33	7.3571	34.8736		27.4649	78.7294		fly 33	1	57		41.5	53.5
	fly 34	153.5	459.25		471.5	559.75		fly 34	7	7.25		15.5	12		fly 34	25.4111	70.6028		30.666	51.6127		fly 34	300.5	59.75		49.5	81
	fly 35	40.5	468.5		541	548.5		fly 35	2.5	16.25		14.5	13		fly 35	8.1	29.0919		37.4214	43.1737		fly 35	432	53.75		25.5	49.25
	fly 36	8	476		438	616.25		fly 36	1.5	7		14.5	6.5		fly 36	5.25	77.4378		30.5913	101.964		fly 36	472	81.25		61.5	32.25
	fly 37	160.5	466.75		421.5	596.75		fly 37	7	13.25		12.5	9		fly 37	22.9167	36.4594		34.0617	66.6285		fly 37	118	59.25		90.5	71
	fly 38	86	558.75		518	641.75		fly 38	9	12.75		19.5	10		fly 38	9.3	48.202		28.0435	81.4755		fly 38	1	21.75		32	41.5
	fly 39	102.5	544.25		515.5	629		fly 39	10	11		15.5	2		fly 39	10.3081	50.8089		34.6645	435.188		fly 39	205	20.25		48.5	82.75
	fly 40	124.5	305.25		386.5	510		fly 40	3	15.5		23	10.25		fly 40	46.125	20.3978		16.9347	57.7213		fly 40	299.5	128.5		54	64.5
	fly 41	10	555		289.5	542.75		fly 41	1.5	11		14	16		fly 41	6.5	53.6719		21.6337	37.2449		fly 41	525	37.5		65.5	69.75
	fly 42	139	513.5		573.5	616.25		fly 42	13	13.25		15	12.5		fly 42	10.6154	42.8328		38.2333	49.4167		fly 42	81	25.5		27.5	41
	fly 43	131	478.75		624.5	557.25		fly 43	14.5	17.25		8	12.5		fly 43	9.4293	28.3147		84.2667	45.089		fly 43	1	32		43	34.75
	fly 44	47.5	300		423.5	449.5		fly 44	3	8.5		7.5	11.25		fly 44	15.8333	36.2188		57.6667	43.5027		fly 44	233.5	120.25		65	84
	fly 45	196.5	452.5		630	604		fly 45	18.5	18.25		6	16.25		fly 45	10.6088	24.7741		141.444	41.6104		fly 45	74.5	30		45.5	41.5
	fly 46	26	351		405.5	571.25		fly 46	1.5	8.5		13.5	5.5		fly 46	8.5	46.3392		29.9203	135.175		fly 46	217.5	158.75		28	80.5
	fly 47	88.5	409.5		515.5	579		fly 47	9	12		17.5	7		fly 47	10.1104	34.7452		31.3452	102.753		fly 47	98.5	57.25		55.5	77.5
	fly 48	268	479		596	518		fly 48	11.5	17.25		9.5	12.75		fly 48	23.3788	29.875		62.9444	45.3059		fly 48	14.5	7		62.5	52
	fly 49	42	423.25		227.5	576.25		fly 49	3.5	7		10	8.5		fly 49	15.25	65.5947		26.3542	69.18		fly 49	150.5	105.5		84	53
	fly 50	222.5	496.25		579	642.75		fly 50	4	9.75		11.5	6.5		fly 50	55.5	52.4031		52.4881	129.197		fly 50	141	32		50	49
	fly 51	12	470.75		567.5	385.25		fly 51	1.5	13.5		5.5	16		fly 51	7.25	35.234		112.196	25.2897		fly 51	442.5	64.75		48	78.5
	fly 52	21.5	556.25		451.5	610.25		fly 52	3	18		11	9		fly 52	6.75	31.5346		55.0417	101.188		fly 52	456	41.5		64.5	50
	fly 53	95	502.25		542.5	645.75		fly 53	12	8.75		9.5	6.75		fly 53	8.6875	62.95		63.4524	103.942		fly 53	253	71.75		38.5	33.75
	fly 54	0	524.25		424	602		fly 54	0	11.25		24	11.5		fly 54	0	49.8899		18.0688	53.7287		fly 54	776.5	52		56.5	70.25
	fly 55	13	515.75		256.5	547.5		fly 55	2.5	6.5		10.5	6.5		fly 55	5.1667	98.2167		24.2222	91.5		fly 55	398.5	81		94	46.5
	fly 56	11.5	551.5		255	551.75		fly 56	1.5	13.75		13.5	15.75		fly 56	7.5	40.4946		18.125	37.3587		fly 56	306.5	36.75		88	27.5
	fly 57	169.5	477		509.5	620.5		fly 57	7.5	9.75		9	7.25		fly 57	24.6111	49.2727		63.875	114.705		fly 57	296.5	50.75		69	49.5
	fly 58	184.5	528.25		552	592.5		fly 58	7	11.75		8.5	6.75		fly 58	27.1042	45.299		71.9242	112.569		fly 58	208.5	51.5		50.5	42.25
	fly 59	264	304.75		519.5	524.75		fly 59	10	10.75		11	16.75		fly 59	28.0208	29.6322		162.375	32.4852		fly 59	155.5	115.25		78	28.75
	fly 60	102.5	530		509.5	617.75		fly 60	7	10.25		10.5	8.5		fly 60	15.1458	63.7606		64.2333	74.2266		fly 60	1	11.75		79.5	45.25
	fly 61	29	470		588	613.75		fly 61	0.5	8.75		12.5	3.75		fly 61	28	59.3125		50.6979	212.892		fly 61	370	47.75		18.5	53.25
	fly 62	223.5	597.25		667.5	581.25		fly 62	12.5	13.5		7	9.5		fly 62	17.859	46.0944		104.478	63.3167		fly 62	119	18.75		21.5	46
	fly 63	260			588.5			fly 63	27			7.5			fly 63	9.5724			101.943			fly 63	61			48.5
	fly 64	95			594			fly 64	7			12			fly 64	13.5714			56.8438			fly 64	208.5			35.5

## Sheet: S3N Fig
	S3N Fig
			bin 1	bin 2	bin 3	bin 4	bin 5	bin 6	bin 7	bin 8	bin 9	bin 10	bin 11	bin 12	bin 13	bin 14	bin 15	bin 16	bin 17	bin 18	bin 19	bin 20	bin 21	bin 22	bin 23	bin 24	bin 25	bin 26	bin 27	bin 28	bin 29	bin 30	bin 31	bin 32	bin 33	bin 34	bin 35	bin 36	bin 37	bin 38	bin 39	bin 40	bin 41	bin 42	bin 43	bin 44	bin 45	bin 46	bin 47
	wt	fly 1	0	0	5	3	6.5	0	4.5	1	2.5	3	6	8	22.5	18.5	19	8	18.5	14.5	8	1.5	0	13.5	3.5	2.5	0	3.5	16.5	21	13	14.5	17	15.5	24	3	13	28.5	9	16	22.5	22	18.5	29	30	11.5	6.5	27.5	30
		fly 2	0	0	0	0	0	0	0	0	0	0	0	2.5	6	10	10.5	2.5	8.5	0	0	6	0	0	0	0	0	3	15.5	12.5	19	12	26.5	23.5	18.5	18	22	26.5	17	30	19	15	15	25.5	29.5	30	30	22.5	15
		fly 3	0	0	0	8.5	10.5	14	9.5	16	17	14	19	21.5	18	26	23.5	23	16	17.5	13	2	3	10	0	0	0	11	30	30	30	29.5	25.5	27.5	24.5	23.5	25.5	24	22.5	18.5	30	30	30	30	30	15.5	22	29	28
		fly 4	0.5	0	0	0	0	0	0	0	2.5	0	2.5	6	7	2.5	9.5	10.5	10.5	12	8.5	6	6.5	0	0	0	0	10	8	21.5	23.5	16	24	24	25	17	19.5	23	13	19.5	12.5	14.5	15.5	22.5	18.5	16	8	10.5	17.5
		fly 5	0.5	0	0	0	0	0	0	0	0	0	3	0	7	11	9.5	4.5	6.5	0	0	0	0	0	0	0	0	0	0	4	12	11.5	10	7	16.5	14.5	11.5	17	24.5	17.5	16	16	25.5	26.5	13	0	24	29	29.5
		fly 6	0.5	0	6.5	2.5	2.5	5.5	8.5	10.5	4.5	10.5	17.5	14.5	13	21.5	18.5	11	9	15.5	12	11	12	0	0	0	0	20	24	23	30	30	22	24	25	30	22	15.5	28	27.5	28.5	30	22	19	24.5	17.5	10.5	9	8.5
		fly 7	0	0	0	0	2.5	0	0	0	8	5	0	11	3.5	5	12	13	10	5.5	6	2.5	0	0	0	0	4.5	5	11.5	13.5	19	16	14	14	19	24.5	25.5	12.5	25.5	27	26	30	30	23	26	29	30	30	28
		fly 8	0	0	0	0	0	0	3.5	0	3.5	4.5	8	0	1.5	11.5	11	8.5	12.5	19.5	24	17	11	3	0	0	3	12	14	17	20.5	20	17.5	19.5	18.5	22	22	21.5	28.5	24.5	20	26	27	28	22.5	25.5	24	21.5	28.5
		fly 9	0	0	0	0	0	0	0	6.5	5.5	0	4	5.5	5.5	5	12.5	0.5	0	0	0	2.5	0	0	0	0	0	0	2.5	3	13.5	12	14.5	20	14.5	16	16	15	17.5	12.5	7.5	15	28	25	13	16	18.5	15	19
		fly 10	0.5	0	0	0	0	0	0	0	0	0	0	7.5	1	8	3.5	0	0	4.5	0	0	0	6.5	0	0	0	5.5	10.5	18	13.5	16	15	27	13.5	12.5	16	27	23.5	24.5	17	20	21	24	22	15	21	21	27.5
		fly 11	0	0	0	0	0	0	0	0	0	0	0	0	0	0	4	0	5.5	2	3	0	0	0	0	0	0	0	3.5	0	3	6.5	10.5	22.5	17.5	13.5	24.5	27	20	16	18	29.5	16	30	26.5	26.5	15	21	20.5
		fly 12	0	0	0	0	0	3	0	6.5	20.5	25.5	26	10.5	0	3.5	19.5	23.5	15.5	7.5	7	2	7	6	3	0	8.5	14	17.5	25	30	18	15.5	19.5	21	13	15.5	26	27.5	25	27.5	26	28	30	24	23.5	19	29	30
		fly 13	1	0	0	0	6	5	7	7	13	5.5	12	7.5	11.5	12.5	18	15.5	18.5	11.5	12	4.5	11	0	0	0	0	0	13	14	13	13.5	18.5	11.5	22.5	20.5	13.5	25	17	9	19	26	26	18.5	20.5	15.5	22.5	29	30
		fly 14	0	0	0	0	0	0	0	0	0	0	0	0	4.5	2.5	8.5	6.5	5	7.5	10	0	6	1.5	2	0	0	0	0	1.5	8	4.5	5.5	1	6	0	3	7	11.5	11	6	11	14	0	8.5	22	20.5	15	18
		fly 15	0	0	0	0	0	0	2.5	0	0	2.5	0	16.5	10.5	5	15.5	8	5.5	3	0	0	0	0	0	0	0	2.5	18	24.5	22.5	22	22.5	21	18.5	22	26	26.5	17	17	23.5	29.5	30	27.5	30	30	28.5	25	22
		fly 16	0	0	0	0	0	0	0	0	2.5	0	6.5	7.5	4	8.5	18.5	12	5	5	5.5	6.5	6.5	0	0	0	0	0	7.5	9	18	14	11	15.5	18.5	23	20.5	18.5	23	14	8	23.5	25.5	29.5	15	21.5	8	14	17.5
		fly 17	0	0	0	0	0	0	4	1.5	5.5	0	4.5	8.5	0	9	6	13	6	12	4.5	0	0	0	0	0	2.5	17	23.5	20.5	18.5	29	26.5	12.5	20.5	12.5	20.5	20	22.5	22	28	16.5	20.5	25	27	15	15	21.5	7.5
		fly 18	0.5	0	0	0	0	5.5	0	6.5	15.5	10	20	14	14	22	30	9.5	17	11.5	8.5	12	8.5	0	0	0	0	19.5	10.5	15	23.5	28	17.5	25.5	29	25.5	20.5	27.5	25	13	27	22	30	23.5	26.5	22.5	17	25.5	17.5
		fly 19	0	0	0	0	0	0	0	0	0	0	3.5	1.5	2	5.5	5.5	16	13	0	0	0	0	0	0	0	0	2.5	12	14.5	12	18	15.5	22	20.5	28.5	20	18	24	30	15	20.5	15	20	24.5	26	21	19.5	30
		fly 20	0	0	0	0	0	0	0	0	12.5	0	3	3	7	0	2.5	0	9	0	3	0	0	0	2.5	0	0	2	1	10.5	5	12	4.5	9	11	10.5	16	20.5	9.5	11	23	14	18	16	0	5	14.5	12.5	29
		fly 21	0	0	0	0	0	0	0	0	7	0	0	1.5	4.5	0	0	2.5	5	2.5	0	0	0	0	3.5	1.5	0	0	1	6.5	6.5	9.5	4.5	8.5	9	15	18	9	0.5	11	27.5	29.5	30	30	30	30	11.5	15	27.5
		fly 22	0	0	0	2.5	3.5	0	3	0	7.5	2.5	2.5	11	13.5	3.5	7	1.5	3.5	10.5	15	0	4	7.5	0	0	0	8	7.5	19	15.5	18.5	20	13.5	12.5	18.5	22.5	22.5	15	24	25	27.5	25	28.5	25.5	25.5	13	21.5	24.5
		fly 23	1	0	0	0	0	0	0	2.5	0	6	2.5	9.5	5	7.5	18	13	8	4.5	8.5	9	0	0	0	0	0	13.5	15.5	24	17.5	22	24.5	21.5	25.5	20.5	16.5	21	25.5	17	21	26	24.5	24	19.5	24	23	20	30
		fly 24	0	0	0	0	0	0	0	0	0	0	11	10	9	16	27	23	19	7	9.5	0.5	0.5	3	0	0	10.5	5	11.5	10.5	19.5	14	16	14.5	22.5	13.5	13	12.5	22	17.5	20.5	11	0	13	26	30	13	6	22
		fly 25	0	0	0	0	0	0	0	0	0	0	0	0	1	3	8.5	18	20.5	19.5	19	6	0	0	0	0	0	10.5	10.5	18.5	24	25.5	24	28	26	18	28	26	29.5	26	28.5	26.5	29.5	27	28	19.5	26	20.5	18.5
		fly 26	0.5	0	2.5	2.5	2.5	1.5	11.5	9	8	8	6.5	11.5	23.5	21.5	26	27	14.5	13.5	6	13	2.5	6	0	0	11.5	15	20.5	27	21	21	18	20.5	20.5	18.5	23	23	21.5	26	29	6	27.5	29	25.5	29.5	24.5	20.5	21.5
		fly 27	0	0	0	0	0	0	0	2.5	0	0	9	6	13.5	2.5	9	14.5	8	0	10.5	1	0	0	0	0	0	0	8.5	10.5	11.5	13	10	18	9	17.5	16	18.5	19	17	15.5	9.5	10	13.5	23	15.5	19.5	11.5	3
		fly 28	0	0	0	2.5	0	3	4	0	6.5	3	0	4.5	10.5	8.5	12.5	12.5	16	7.5	9.5	0.5	2.5	6	0	0	4	8.5	21	24	23.5	24.5	24	23.5	22.5	27.5	21	14.5	17.5	16	17.5	25	26.5	24	12	24.5	21.5	13.5	18
		fly 29	0	0	0	11	14	17	9	14	10.5	19.5	22	19.5	13	19.5	18.5	25.5	5	3.5	11	2.5	0	0	0	4	0.5	20	21	15.5	26	19	25.5	27.5	29.5	29.5	20	27.5	27.5	22	24	16.5	27.5	30	26	28.5	26	15.5	16.5
		fly 30	0	0	0	0	0	0	3	3	0	2.5	9.5	16.5	10	12.5	13	15.5	3	2.5	6	6.5	4	0	0	0	0	0	9.5	22.5	19	25.5	19	19.5	20.5	17	15	2.5	11.5	27	18	25.5	25.5	15	23.5	12	15.5	30	19.5
		fly 31	1.5	0	0	0	0	0	0	0	0	8.5	8.5	11.5	11.5	3	6	6.5	4.5	9.5	11	0	0	0	2.5	0	0	3	2.5	6	11.5	9.5	7.5	0.5	16	13	12.5	16.5	6	13.5	24.5	20.5	18.5	15	15	14	24.5	23	22
		fly 32	0	0	0	0	0	0	0	0	0	4	3	0	0	0	10	9.5	4	2.5	3	0	0	3	0	0	0	10.5	21	15	19.5	20	12	16.5	17	23	22.5	18	21	16	22.5	23.5	19.5	27.5	29	22	14.5	22.5	30
		fly 33	1	0	0	0	5	7.5	5	4	6.5	16.5	19	22	18.5	20.5	19.5	16.5	14	18	11.5	9.5	7.5	6.5	0	3.5	2.5	15	11	18	19.5	20.5	18	17	23	21	23.5	10	22	24	24	24	26	11	17.5	7.5	22	30	30
		fly 34	0	0	0	0	0	2	3.5	1.5	11	8	23	27	29.5	26	28	22.5	23.5	4.5	16.5	12	8.5	0	0	0	0	0	14.5	16	10	18	20.5	21	17.5	16	20.5	21	17.5	26	24.5	29	20.5	25	28.5	18	21	10.5	19.5
		fly 35	0	0	0	0	0	0	3	3.5	5.5	10.5	14.5	16	17	10.5	10	9	2.5	8	6.5	3.5	4.5	7.5	0	0	2.5	9	16.5	16	14.5	17	20	21	26.5	24	28	19.5	3.5	25.5	23.5	26.5	29	26.5	19.5	18.5	13.5	22.5	25.5
		fly 36	0	0	4	0	6	7	5.5	5	13.5	12	10	3.5	12	20	11	11	14	20.5	6	8.5	5	3	0	0	9.5	4	10	13.5	6.5	15.5	6	8	12	13	9.5	6	17	16.5	13.5	14.5	12.5	10.5	12	18	10.5	19.5	22.5
		fly 37	0.5	0	4	0	0	5.5	14.5	21.5	22	22	23	22.5	27.5	22.5	29	18	13	13.5	6	5	0	0	0	0	0	19	27.5	28	30	27	25	27	29	28	29	28.5	27.5	29	29.5	30	30	30	25.5	28	25	10.5	17.5
		fly 38	0.5	0	0	0	3.5	0	3.5	0	8.5	10.5	0	2.5	8.5	5.5	11.5	2.5	3.5	15	11	5.5	3	5	4.5	0	0	18.5	24	17.5	19.5	21	23.5	18	22.5	13.5	24	25.5	18	25	23	21.5	21.5	23	26	23.5	21.5	18	29.5
		fly 39	2.5	0	0	0	0	2.5	2.5	5.5	12.5	10	9.5	8	3	16	17.5	5.5	10	6.5	5	11	0	0	0	0	0	3.5	17.5	16	8	23.5	21.5	27.5	25.5	21	20.5	14.5	18	23	20	19.5	22	23.5	17.5	13	22.5	10	10
		fly 40	0	0	0	0	0	3	1.5	0	0	0	0	0	0	3	6	14	3.5	0.5	2.5	2.5	0.5	0	0	0	3	0	0	0	5	11.5	8	8	10	20.5	13.5	8	21.5	26	15	12.5	25	16	23.5	6	1	14	26
		fly 41	0	0	0	0	0	0	0	0	0	0	2.5	12	5.5	14	18.5	19.5	16	14	0	0	0	0	0	0	6	9.5	25.5	14.5	27.5	29	30	19	21.5	28.5	29.5	30	22	26.5	28	30	30	26	18	24	27.5	30	30
		fly 42	0	0	0	0	0	0	0	0	4.5	17.5	7.5	13	22	11	15.5	14	13.5	10	9	10.5	3	0	0	0	0	0.5	10	14	17	16	13.5	19.5	9	14	16	22.5	17	18	23	23	21	16	12.5	12.5	5	12.5	12.5
		fly 43	0	0	0	0	0	0	0	6	0	7.5	0	6.5	1	5.5	0.5	6	16	0	1.5	8	1.5	0	0	0	0	0	3	3.5	6	8.5	13	18	14.5	17.5	26	8	0	5.5	17.5	10.5	25	27	22	5	0	0	19
		fly 44	1	0	0	0	0	0	0	0	0	5.5	0	9.5	4	0.5	14.5	19	3	9.5	2	2.5	0	0	0	0	1.5	16	27	30	30	30	30	29	27.5	28.5	28.5	30	30	28.5	26	27.5	25	21.5	17.5	21	24.5	24.5	27
		fly 45	1.5	0	0	0	0	0	0	5	12	3.5	7.5	12	5	8.5	9.5	11	3.5	2.5	0	4	0	0	0	0	4	0	6.5	10	15.5	5	0	8	8	18.5	14	22	13.5	11	12.5	11	22.5	18.5	14.5	12.5	14.5	13.5	15.5
		fly 46	1.5	0	3	7.5	4	6.5	7	12.5	12.5	8.5	11	11.5	9.5	10.5	11.5	0	6	8	6	9.5	7	0	0	4	10	17.5	24.5	23	11	25.5	16.5	20	25	30	29.5	27.5	23	12.5	25	27	25	30	22	23	23	30	19
		fly 47	1	0	0	0	0	0	2.5	3	2.5	5.5	8	10.5	6	11	7	26.5	20.5	21	13.5	20.5	3.5	0	0	0	18	24.5	28.5	26.5	29	30	30	29	30	30	28.5	28.5	29	30	30	25.5	30	30	30	30	30	30	30
		fly 48	0.5	0	0	3	8.5	0	2.5	4	1	4.5	7	3	9	4	2.5	8.5	13.5	2	2.5	9.5	2.5	0	2.5	0	10.5	11	8	21.5	13	11.5	23	26.5	22	5.5	23	21	15	5.5	9.5	27	20.5	19.5	18	15.5	13	24.5	30
		fly 49	0	0	0	0	0	0	0	2.5	0	0	0	0	0	0	2.5	0	0	0	0	0	0	3	0	0	2.5	0	2.5	0	6	7	5.5	9.5	9.5	10	24.5	10	14	16	12.5	15	5.5	4.5	16.5	16.5	7	0	0
		fly 50	0	0	1	2	0	0	7.5	0	0	0	2.5	4	13.5	15	11	0	5.5	13.5	7.5	3.5	0	2.5	0	0	2	1	3	11.5	23	12	15.5	19	23	20.5	16	15	18.5	15	21	20.5	17	19	8.5	9	5.5	0	0
		fly 51	0	0	0	2	0.5	0	0	0	0	0	3	0	8.5	4	13.5	0	6	0	0	0	0	2.5	0	0	3	7	14.5	23	9.5	25	18.5	22	25.5	25.5	22.5	20.5	25.5	29.5	27	26	24	12.5	27	28.5	30	30	27.5
		fly 52	1	0	0	0	0	0	0	0	5.5	8.5	23.5	19	20	25	21.5	12.5	14	4.5	0.5	0	0	2.5	0	0	0	20.5	29	29	30	30	30	30	24	30	21	24.5	27.5	21	25.5	28	30	28.5	28	25	25.5	14	19.5
		fly 53	1	0	0	0	0	0	0	8	0	9	4	7	3	10	7.5	2	6	0	3	0	0	0	0	0	0	9	8.5	15	19	18.5	20	19	22	28	20	19.5	24	14	13	21	22.5	25.5	25.5	15	24.5	28	24.5
		fly 54	0	0	0	0	0	0	0	0	0	5.5	2.5	7.5	6	3.5	3.5	3	3	0	0	0	0	0	0	0	0	8.5	17.5	22	22.5	24	22.5	23	28	24.5	18.5	18.5	21	11.5	24	12.5	21.5	30	30	30	18.5	22.5	7.5
		fly 55	1	0	0	0	0	0	0	0	0	0	0	8.5	7	13	7	11.5	6	2.5	8.5	0	0	0	4.5	0	8.5	24	20	25	25.5	21.5	23	16.5	29	20.5	27.5	17.5	20.5	29.5	30	19.5	12	27	30	19	29	29	16.5
			bin 1	bin 2	bin 3	bin 4	bin 5	bin 6	bin 7	bin 8	bin 9	bin 10	bin 11	bin 12	bin 13	bin 14	bin 15	bin 16	bin 17	bin 18	bin 19	bin 20	bin 21	bin 22	bin 23	bin 24	bin 25	bin 26	bin 27	bin 28	bin 29	bin 30	bin 31	bin 32	bin 33	bin 34	bin 35	bin 36	bin 37	bin 38	bin 39	bin 40	bin 41	bin 42	bin 43	bin 44	bin 45	bin 46	bin 47
	CG11357-EY12484	fly 1	2.5	0	0	0	2.5	4.5	6.5	7.5	18.5	17	20	20.5	14.5	29	10.5	26	12.5	12.5	7	2.5	3.5	3.5	7.5	0	7	16.5	19	24.5	27	25	25.5	30	30	30	28	26.5	18.5	30	30	30	30	30	30	30	30	30	30
		fly 2	0	0	0	0	0	0	0	0	0	5.5	7.5	5.5	14.5	5.5	3	8.5	5	0	4.5	7	0	0	0	0	6	0	2.5	3	5.5	12	9	9	12	13	8.5	8.5	10.5	17	22	9.5	6	14	16	13	3.5	0	0
		fly 3	1	0	0	0	0	8.5	3.5	1	4.5	8	0	2.5	21	20	21	16	11	7.5	6.5	7.5	2.5	0	0	0	0	5	2.5	3.5	8	13	18.5	18.5	13.5	0	11	23.5	23.5	25.5	26.5	20	11	9.5	18	20	24	20.5	18.5
		fly 4	0	0	0	0	0	0	0	4	0	0	0	0	0	4	2	10	1.5	0	0	0	0	0	0	2.5	0	4.5	13	16	19	24	9	14	16	26.5	14	10.5	24	13	10.5	13.5	20.5	20.5	21	2	0	0	8
		fly 5	0	3.5	6.5	14	22	16.5	20	13.5	14	17	22	16.5	17	25.5	19.5	13.5	9	5.5	9	9	17	2.5	8.5	3	5.5	10.5	0	0	16.5	14.5	13.5	23	15	12	0	5	5.5	4.5	7.5	18.5	22	16.5	0	0	6.5	17	24.5
		fly 6	0	0	0	0	0	2	11.5	8.5	6.5	0	0	2	14	23	10	13.5	2.5	0	0	0	0	0	0	0	0	2	7.5	17	14.5	17	18	6	10	17.5	15	20	21.5	6	19.5	29.5	18.5	28	7.5	0	0	0	0
		fly 7	0.5	0	0	0	0	3.5	11.5	20	20.5	11	18	18	18.5	8.5	21.5	28.5	10.5	18	9	0	0	3.5	0	0	3	0	7.5	12.5	11.5	20.5	15	12	18	8	15	15.5	11.5	18.5	14	11	29.5	25.5	15	28.5	29.5	15	18.5
		fly 8	0	0	0	0	0	0	0	3	12.5	26	27.5	24.5	20	16	13	29	20	13	0	0	0	0	0	0	0	16.5	25.5	16.5	22.5	25	30	25.5	23.5	21	20	15	19.5	18	18.5	30	28.5	29.5	30	30	18	15.5	22
		fly 9	1.5	1	4	5	3	3	2.5	6	9.5	15	7.5	9	19.5	16.5	10.5	14.5	14.5	10.5	1.5	19.5	1	0	0	0	0	5.5	14	11	23	22.5	13	16	28	24	29.5	29.5	27.5	22	20	23	9	27.5	20.5	18.5	30	30	25.5
		fly 10	0.5	0	0	0	0	0	2.5	3	2	9	6.5	5	0	6	5	17	19.5	4	2.5	4	4.5	9.5	0	2.5	0	13.5	21.5	22.5	28	21	18.5	22	27.5	23.5	19	22	22	26	24.5	25	27	30	27.5	30	30	30	16
		fly 11	0	0	0	0	0	0	0	0	0	0	3	0	0	0	0	0	0	3	0	0	0	0	0	0	0	0	3	14.5	21	17	16.5	12	14.5	18.5	13.5	0	11.5	16	16.5	21.5	24	20.5	30	5	4.5	0.5	9.5
		fly 12	0	0	2.5	0	0	0	0	0	0	0	0	0	3	0	3	14	6	0	6	0	0	0	0	0	0	0	2.5	2.5	2	9	9.5	12.5	7.5	16	13	15	18.5	13.5	4.5	19.5	20	8.5	23.5	11	0	0	0
		fly 13	0	0	3	0	2.5	8	11	9.5	14.5	16	11.5	15.5	6	8	8.5	0	14	7	0.5	8.5	0	0	0	0	2.5	4	21	22	25	22.5	17.5	10.5	19.5	12	26	30	29.5	30	30	30	30	30	24.5	24.5	25	28.5	29
		fly 14	1	0	0	0	0	0	0	0	0	0	0	0	0	3.5	2.5	2.5	3.5	2	1	0	0	0	0	0	3	3	9.5	3	11.5	7.5	16	12.5	10.5	4.5	10.5	0	2.5	6	18	14.5	23	16	9	10.5	0	0	0
		fly 15	1	4	2.5	5.5	5.5	6.5	0	3.5	5	9.5	6	7	3	7.5	0	2.5	3.5	0	0	6	0.5	2.5	0	0	4.5	12.5	14	12	12	11.5	5	6.5	23	27.5	16	14	16	10.5	14.5	13	7.5	19.5	14	8	18	15.5	9.5
		fly 16	2.5	0.5	2.5	0	3	1.5	1	0	2.5	6	28	19.5	8.5	8.5	6.5	19.5	5.5	0	5	2.5	2.5	3	0	3	3	12.5	14.5	16.5	17.5	21.5	23.5	24.5	16	20	16	22	9.5	22.5	23.5	23	20.5	17.5	13.5	5.5	0.5	18	27
		fly 17	0	6	2	5	3	3	3.5	3.5	7.5	2.5	9.5	13.5	16.5	7	8	12.5	21.5	0.5	4	6.5	10.5	0	0	0	2.5	16	22.5	22	19.5	21	25.5	19	21.5	24	17	24.5	24	24	16.5	20.5	9.5	21	28	16.5	5.5	14	20
		fly 18	1.5	0	0	0	0	0	0	5.5	2	13.5	15.5	17	12	8.5	24.5	6.5	11	2.5	7.5	0.5	0	0	0	0	3.5	3	3.5	19.5	10.5	20	21	20.5	20	25.5	24.5	23	20	23.5	23	29	30	29.5	29.5	29	25	23.5	30
		fly 19	0	0	2.5	0	0	0	3	3	0	14.5	12.5	9.5	4.5	14.5	11	10	13	13	5	4.5	7	3	2	1	5	0	5	6	8.5	13.5	6	12	17.5	18.5	24	25.5	26.5	22	17	23	13.5	15.5	19	19.5	30	30	28
		fly 20	5	3.5	2.5	2.5	6.5	2.5	11	22	21.5	18.5	15	18	14	10.5	14.5	9.5	6	14	14	1	1.5	3.5	8	3.5	13.5	13	13	16	20.5	19.5	18.5	25	19.5	24	26.5	20.5	26.5	20	15	14	11	11.5	7	22.5	11.5	13.5	17.5
		fly 21	0.5	0	2	5.5	1	1.5	13.5	13.5	13	12.5	26	10.5	19	17	17.5	5	11.5	8.5	3.5	0	6	0	3	0	4	25	28	30	30	29.5	28.5	25.5	25.5	25.5	28.5	19	27	28.5	22	25	28	13.5	0	2.5	14.5	28	29.5
		fly 22	1	7.5	4	6.5	13.5	5.5	9	3.5	11.5	3.5	8	10	7	15	23.5	1	16.5	7	0	2.5	0	3.5	0	0	0	0	17.5	15.5	13.5	9.5	14	6.5	7	16.5	10.5	20	16	13	18	23	14	26.5	19	22.5	10.5	0	4
		fly 23	2.5	3.5	0	0	0	0	3.5	7	3.5	0	4	4.5	6	0	11.5	10.5	8.5	6.5	8	3.5	2.5	0	6.5	5	1.5	21	25	24.5	27.5	26.5	19.5	18	1.5	0	2.5	14	14.5	5.5	13	7	16.5	28.5	29	8	16	10.5	0
		fly 24	0.5	0	4.5	2	22	24.5	23.5	14	25	26.5	24.5	16.5	13.5	28	12.5	21.5	24	11	8	0.5	0	0	0	0	13	6	17	11	16	20	14.5	12	24	18.5	14.5	22	19	23.5	28	29	21.5	23.5	30	22.5	20	15	22
		fly 25	5.5	0	0	0	0	0	3	0	0	0	9.5	1	20	14	9	15.5	11	5	0	0	0	0	0	0	0	6.5	18.5	15	25.5	9	22	22	12	26	11.5	26	19.5	20.5	26	18.5	30	30	21.5	27	14.5	14	16.5
		fly 26	5.5	0	0	0	0	0	0	0	0	0	2.5	0	0	1	1.5	3.5	3	0	6	0	3	2.5	0	0	10	11	13	11.5	11	22.5	14.5	10.5	23.5	16	14	18.5	14	24.5	17.5	26	25	15	15	11.5	16.5	17	15
		fly 27	0	0	1	2	4	0	5	17.5	13	19.5	21	25.5	28.5	28.5	13	19	15	13.5	13.5	5.5	2	3	4.5	0	9.5	9.5	12	16	12	25	24.5	24.5	17.5	23	24	17.5	9.5	21.5	28	28	22	30	22.5	19	17	29.5	26
		fly 28	0	0	0	0	0	0	0	0	0	0	0	0	0	0	0	0	0	0	0	0	0	0	0	0	0	8.5	2.5	9	14	5	7.5	16.5	12	13	2.5	0	8	10.5	1	10.5	28.5	26	30	30	16.5	0	0
		fly 29	0	6	3	5.5	3.5	4	8.5	22.5	29.5	29	29	19.5	2.5	13	0.5	7	7	8.5	7.5	6	4	0	0	0	18	28.5	24.5	28.5	25.5	26	20.5	22.5	22	19.5	26	21.5	18	25.5	24	22	23	22	21	13	0	8.5	29.5
		fly 30	0.5	2.5	0	3	3.5	0	0	0	4	1.5	0	4	3.5	12.5	12	0	0	7	6.5	2.5	6.5	6	6	5.5	13	21	27.5	26.5	26.5	26	28	17	15	6.5	21	30	29	30	28.5	19.5	4.5	26.5	25.5	25	25.5	17	24.5
		fly 31	0	0	0	0	0	0.5	4.5	13	8	15.5	26.5	9.5	16	17	18	18	21.5	12	4.5	0	0	0	0	2.5	15.5	25	28	25	30	28	26.5	21	23.5	23	21.5	24.5	23	27	22	28	28.5	28.5	26.5	14	5.5	17	29.5
		fly 32	0.5	15	8	2.5	14.5	16	10	21.5	15	24.5	20	25.5	11.5	26	26	10.5	21.5	21.5	16.5	10.5	17	0	10	3.5	0.5	14	12	21	21.5	21	23.5	29	21.5	21	20	25.5	22	21.5	26.5	27.5	27	24	19.5	4	14.5	21.5	16
[truncated: 1 more columns]

## Sheet: S3O-S3R Fig
	S3O Fig							S3P Fig							S3Q Fig							S3R Fig
		Daytime			Nighttime				Daytime			Nighttime				Daytime			Nighttime				Daytime			Nighttime
		wt	CG11357-EY12484		wt	CG11357-EY12484			wt	CG11357-EY12484		wt	CG11357-EY12484			wt	CG11357-EY12484		wt	CG11357-EY12484			wt	CG11357-EY12484		wt	CG11357-EY12484
	fly 1	169.5	228.5		410.5	637.5		fly 1	19.5	18.5		22.5	8.5		fly 1	8.8125	12.0456		18.49	75.9167		fly 1	98.5	1		46.5	32.5
	fly 2	46	66.5		460	200.5		fly 2	6	6.5		11	19.5		fly 2	7.625	10.0833		42.0583	10.6292		fly 2	361	305.5		55	51.5
	fly 3	282	142		583	349		fly 3	27	10		9	21		fly 3	10.5917	14.0303		178.406	16.7886		fly 3	104.5	1		47.5	80.5
	fly 4	84.5	24		392	304.5		fly 4	11.5	2.5		28.5	19		fly 4	7.2955	9		14.2302	16.3631		fly 4	128.5	315		45.5	64.5
	fly 5	42	304.5		354	254		fly 5	6	31		20.5	19.5		fly 5	6.9167	9.8312		17.8897	13.3452		fly 5	202	53.5		120	27
	fly 6	207	93.5		512.5	275		fly 6	22	9.5		17	24		fly 6	9.3905	10.4679		30.6632	11.5026		fly 6	41.5	267		35	65
	fly 7	84	221		490	362.5		fly 7	8.5	12.5		18.5	19		fly 7	9.8681	17.45		26.4678	19.0944		fly 7	189.5	113.5		40.5	52
	fly 8	139	204.5		508	508		fly 8	12.5	8.5		27.5	16.5		fly 8	10.7333	28.825		19.5129	31.25		fly 8	226	232.5		26.5	40
	fly 9	47.5	175		331	498		fly 9	7	23		21	15.5		fly 9	6.6111	7.5265		15.9205	33.1538		fly 9	294	57		93	50.5
	fly 10	31.5	103		427.5	543.5		fly 10	3.5	12		24.5	22.5		fly 10	9.1667	8.4786		18.9079	24.1927		fly 10	169	138.5		57	33.5
	fly 11	14.5	6		394.5	309		fly 11	1.5	1		17.5	22.5		fly 11	11	6		22.5395	14.4907		fly 11	469	420		107.5	88.5
	fly 12	186.5	34.5		536.5	215.5		fly 12	14	2.5		17.5	22		fly 12	13.5833	12.9167		31.8214	9.7955		fly 12	207	224.5		21	110.5
	fly 13	179	144		427	547.5		fly 13	18	18.5		21	17.5		fly 13	10.0381	7.7276		20.3571	33.3571		fly 13	1	134		70.5	47
	fly 14	54	16		188.5	191		fly 14	8	2.5		13	18		fly 14	6.7	5.625		14.5	10.5333		fly 14	392	215.5		125.5	28
	fly 15	69	81.5		533	316		fly 15	10	10		20	16.5		fly 15	7.1538	8.0455		27.1212	19.6389		fly 15	259.5	70.5		64	38.5
	fly 16	88	131.5		377.5	408		fly 16	12	10.5		26.5	27.5		fly 16	7.5294	11.8798		14.2415	15.2849		fly 16	281	14		79.5	28
	fly 17	74.5	146		459.5	446		fly 17	8.5	17.5		21	32		fly 17	8.3083	8.4762		22.1597	13.9375		fly 17	220	111		28.5	29.5
	fly 18	205	128		502.5	516.5		fly 18	14	11		15.5	22.5		fly 18	15.0417	11.275		48.2798	23.1012		fly 18	81.5	1		36	39.5
	fly 19	47	133.5		449.5	396.5		fly 19	4.5	17.5		16	19.5		fly 19	9.6667	7.7024		28.6508	21.1845		fly 19	339	128		66	14
	fly 20	42.5	228.5		284	416		fly 20	6	23		20.5	33.5		fly 20	6.3889	9.8043		13.9662	12.446		fly 20	255.5	1		79.5	15.5
	fly 21	28	190.5		357.5	544		fly 21	3	18		15.5	20.5		fly 21	8.875	10.4644		22.9875	30.0026		fly 21	359	45		98.5	27
	fly 22	98.5	159.5		459	320.5		fly 22	12.5	15		25.5	17.5		fly 22	8.0584	10.2639		18.7702	18.6382		fly 22	119.5	25.5		62	71
	fly 23	95	97		505	330		fly 23	11	10.5		19	17		fly 23	8.547	9.2682		26.5789	20.1107		fly 23	144.5	26.5		35	34.5
	fly 24	135.5	302.5		367.5	462		fly 24	10.5	22		25.5	28.5		fly 24	14.1333	13.7273		14.5186	16.9545		fly 24	351.5	35		26.5	10
	fly 25	95.5	93.5		528.5	448.5		fly 25	9.5	10		26	23		fly 25	9.7727	9.7308		20.5089	20.1901		fly 25	411	15		43.5	44
	fly 26	217.5	28.5		529	388		fly 26	19.5	4		29.5	24.5		fly 26	11.9808	9.0714		18.134	15.9613		fly 26	98	11.5		17.5	15
	fly 27	76.5	254.5		289.5	493.5		fly 27	9.5	20		29.5	27		fly 27	7.9722	13.3125		9.8053	18.3063		fly 27	259.5	108.5		67.5	8.5
	fly 28	109.5	0		468.5	251.5		fly 28	12.5	0		35.5	14		fly 28	8.7019	0		13.4254	17.9		fly 28	125	765.5		29	45.5
	fly 29	239	216		530	507.5		fly 29	19.5	16		30	37.5		fly 29	12.0334	14.1377		18.0168	13.6284		fly 29	107	42		37	11.5
	fly 30	107.5	87		408	527		fly 30	12.5	11		20	17.5		fly 30	9.4211	7.0647		20.4495	30.8214		fly 30	255.5	47.5		72	17
	fly 31	84.5	187		316	569		fly 31	9.5	15		23	25.5		fly 31	8.7056	12.558		13.8561	22.4449		fly 31	1	182.5		66	14.5
	fly 32	39	347.5		467.5	478.5		fly 32	5.5	22.5		31.5	32.5		fly 32	6.6429	15.97		14.8301	14.9653		fly 32	356.5	33		46	52
	fly 33	232			460			fly 33	20			20.5			fly 33	11.55			23.7132			fly 33	68.5			32.5
	fly 34	247			439			fly 34	12			28.5			fly 34	22.2444			15.4815			fly 34	239			71
	fly 35	132			469.5			fly 35	16.5			27			fly 35	8.0094			17.6697			fly 35	215			33
	fly 36	177.5			294			fly 36	21.5			29			fly 36	8.3059			10.0857			fly 36	102			13.5
	fly 37	270			597.5			fly 37	19.5			16			fly 37	13.8184			37.9643			fly 37	84			42
	fly 38	104.5			502.5			fly 38	15			22.5			fly 38	7.0417			22.4427			fly 38	130			38
	fly 39	127.5			406			fly 39	15.5			27			fly 39	7.8308			15.4125			fly 39	138			48
	fly 40	37			292			fly 40	5			19			fly 40	7.0833			15.3306			fly 40	286.5			80.5
	fly 41	102			578.5			fly 41	5.5			15			fly 41	31.9444			39.4683			fly 41	367.5			28.5
	fly 42	151			332.5			fly 42	16.5			33.5			fly 42	9.3008			9.8536			fly 42	270			65.5
	fly 43	60			265.5			fly 43	7			22.5			fly 43	8.6667			11.8095			fly 43	249			90
	fly 44	71			596.5			fly 44	7.5			13.5			fly 44	9.25			44.2692			fly 44	1			42
	fly 45	85.5			295.5			fly 45	13			24.5			fly 45	6.4727			12.0452			fly 45	114			33
	fly 46	157.5			540			fly 46	22			22.5			fly 46	7.0745			26.2905			fly 46	57.5			21
	fly 47	162.5			680			fly 47	16			10.5			fly 47	10.0922			68.75			fly 47	103.5			11
	fly 48	90.5			413.5			fly 48	12.5			25			fly 48	6.8155			16.6202			fly 48	51.5			9.5
	fly 49	8			194.5			fly 49	1.5			21.5			fly 49	5.25			9.1389			fly 49	320			67
	fly 50	89			298.5			fly 50	6			30.5			fly 50	15.7714			9.8664			fly 50	135.5			67
	fly 51	40			521.5			fly 51	4			23			fly 51	10			23.7934			fly 51	218			53.5
	fly 52	158			590			fly 52	16.5			17.5			fly 52	9.8019			33.7239			fly 52	151			39
	fly 53	60.5			466			fly 53	9.5			32			fly 53	6.3807			14.6804			fly 53	1			46
	fly 54	34.5			461			fly 54	5			19			fly 54	7.5			26.3275			fly 54	300.5			51.5
	fly 55	69.5			547			fly 55	9.5			20.5			fly 55	7.1556			26.7536			fly 55	175			22.5

## Sheet: S3S-S3V Fig
	S3S Fig	male
		age (days)		0	6	15	18	21	24	27	30	33	36	39	42	45	48	51	54	57	60	63	65	66	67	68	69	70	73	74	76	77	80	83	84
	percent survival (%)	2xBRP	n = 132	100	100	100	100	100	100	100	100	99.2424	99.2424	97.7273	96.2121	93.1818	90.1515	87.8788	83.3333	68.1818	56.8182	34.8485	31.8182	25.7576	19.697	18.9394	11.3636	8.33333	3.78788	3.78788	3.0303	0.757576	0.757576	0.757576	0
		4xBRP	n = 134	100	99.2537	97.7612	95.5224	92.5373	88.0597	85.8209	82.0896	75.3731	69.403	65.6716	60.4478	56.7164	53.7313	50.7463	44.0299	37.3134	31.3433	19.403	18.6567	13.4328	12.6866	11.9403	10.4478	7.46269	4.47761	3.73134	2.23881	1.49254	0.746269	0
	S3T Fig	female
		age (days)		0	9	12	15	18	21	24	27	30	33	36	39	42	45	48	51	54	57	60	63	65	66	67	68	69	70	71	72	73	74	75	76	77	78	79	80	84
	percent survival (%)	2xBRP	n = 141	100	98.5816	98.5816	98.5816	98.5816	98.5816	98.5816	98.5816	97.1631	96.4539	96.4539	96.4539	95.0355	94.3262	88.6525	85.1064	70.922	57.4468	48.227	40.4255	39.0071	29.078	27.6596	27.6596	21.2766	16.3121	14.8936	12.0567	10.6383	5.67376	5.67376	5.67376	2.12766	2.12766	1.41844	1.41844	0
		4xBRP	n = 134	100	97.7612	96.2687	95.5224	94.7761	90.2985	88.806	83.5821	74.6269	69.403	63.4328	57.4627	52.9851	48.5075	46.2687	37.3134	32.0896	28.3582	25.3731	23.1343	20.8955	17.9104	17.9104	17.1642	14.9254	14.1791	11.9403	10.4478	8.20896	7.46269	5.22388	3.73134	2.98507	0.746269	0.746269	0
	S3U Fig	male
		age (days)		0	9	26	28	39	40	42	46	47	49	51	53	54	56	58	60	61	63	65	67	68	70	72	74	75	77	79	82
	percent survival (%)	wt	n = 127	100	100	99.2126	98.4252	98.4252	96.063	95.2756	92.9134	92.126	85.8268	81.1024	79.5276	77.1654	66.9291	63.7795	63.7795	57.4803	44.8819	38.5827	35.4331	29.9213	19.685	17.3228	13.3858	8.66142	0.787402	0
		CG11357-EY12484	n = 128	100	97.6562	97.6562	97.6562	96.0938	96.0938	96.0938	96.0938	94.5312	92.9688	85.1562	82.0312	81.25	73.4375	65.625	59.375	53.9062	39.8438	25	19.5312	10.9375	3.125	1.5625	1.5625	1.5625	0.78125	0.78125	0
	S3V Fig	female
		age (days)		14	16	18	21	23	32	37	39	40	44	46	47	49	51	53	54	56	58	60	61	63	65	67	68	70	72	74	75	77	79	82	84
	percent survival (%)	wt	n = 127	99.2126	99.2126	99.2126	99.2126	98.4252	98.4252	97.6378	97.6378	96.063	93.7008	92.126	90.5512	85.8268	74.8031	72.4409	72.4409	68.5039	59.8425	57.4803	57.4803	52.7559	41.7323	35.4331	31.4961	21.2598	16.5354	14.1732	7.87402	1.5748	0.787402	0.787402	0
		CG11357-EY12484	n = 129	99.2248	98.4496	97.6744	96.8992	96.8992	96.124	96.124	95.3488	95.3488	91.4729	89.1473	85.2713	82.1705	78.2946	75.969	72.8682	69.7674	65.1163	62.0155	58.9147	51.938	39.5349	36.4341	32.5581	25.5814	19.3798	15.5039	6.97674	1.55039	1.55039	0

## Sheet: S4A-S4D Fig
	S4A Fig											S4B Fig											S4C Fig											S4D Fig
		Daytime					Nighttime						Daytime					Nighttime						Daytime					Nighttime						Daytime					Nighttime
		5d 2xBRP	20d 2xBRP	20d 1xBRP	20d 1xBRP + gBRP		5d 2xBRP	20d 2xBRP	20d 1xBRP	20d 1xBRP + gBRP			5d 2xBRP	20d 2xBRP	20d 1xBRP	20d 1xBRP + gBRP		5d 2xBRP	20d 2xBRP	20d 1xBRP	20d 1xBRP + gBRP			5d 2xBRP	20d 2xBRP	20d 1xBRP	20d 1xBRP + gBRP		5d 2xBRP	20d 2xBRP	20d 1xBRP	20d 1xBRP + gBRP			5d 2xBRP	20d 2xBRP	20d 1xBRP	20d 1xBRP + gBRP		5d 2xBRP	20d 2xBRP	20d 1xBRP	20d 1xBRP + gBRP
	fly 1	57	116	57	157		562.333	527	600.333	615.667		fly 1	8	11.6667	6	8.3333		7.3333	13.3333	18.3333	14.6667		fly 1	6.5897	10.1521	9.5	19.7354		91.0556	45.433	34.0913	41.7111		fly 1	103	103.333	242.667	63		80	16.6667	14	13
	fly 2	2	26.3333	106.667	49.6667		451.333	305.667	546.333	537		fly 2	0.33333	2.6667	12.6667	4		17	23	17.3333	26.3333		fly 2	2	6.4167	8.713	12.8333		29.3181	13.3657	34.7815	20.5552		fly 2	700	201.333	194.333	131.667		43	46	11.6667	20.6667
	fly 3	109	360	25.3333	42.3333		490.333	547.333	538	506.333		fly 3	5	31	2.6667	3.3333		12.6667	15.3333	17	24.3333		fly 3	23.4944	12.4829	11	14.9444		39.372	43.9131	32.3042	20.9741		fly 3	124.667	4	229	203.667		76.6667	35.3333	63	28
	fly 4	30.3333	357	50.3333	88.6667		543	641.667	501	491.333		fly 4	3	33.3333	6	8.3333		18	9	24	30.3333		fly 4	9.6667	10.9317	8.3056	11.2183		30.7413	77.9537	20.9729	16.2982		fly 4	413	25	76	105.333		60.3333	18.3333	41.3333	37.3333
	fly 5	89	450.667	17.6667	86.6667		397.333	673.333	395.333	510		fly 5	11	38	3	9.3333		18.3333	3	33	18.6667		fly 5	8.0303	11.8848	5.7333	8.9533		22.1409	243.111	12.0941	30.9438		fly 5	175.667	1	408.667	120.667		80.3333	38	46.3333	28.6667
	fly 6	56.6667	352.333	50.3333	171.333		413.333	643.333	439.333	629.333		fly 6	7.3333	37	6.3333	17		22.6667	17.3333	16.3333	12.6667		fly 6	7.7917	9.3904	7.4323	10.3735		18.2321	39.8619	28.8308	50.1905		fly 6	280	21	329.667	35.3333		57.3333	6	75.3333	16
	fly 7	61.6667	280.333	110.333	177.333		652.667	591.333	666.333	621		fly 7	8.3333	33.6667	8.3333	14.3333		11	12.6667	10	13.3333		fly 7	7.4125	8.404	13.8889	12.2271		105.383	51.4899	71.6172	53.7545		fly 7	124	12.6667	187.667	44.3333		20.3333	37.6667	17.6667	15.3333
	fly 8	131.333	29.3333	59	282		573	498	586.667	507.333		fly 8	11.6667	4	7.6667	27.3333		13.3333	21	15	16.3333		fly 8	12.749	6.6667	7.6786	10.4011		43.4244	24.5607	39.6298	31.6354		fly 8	160.333	203.333	73.6667	33.6667		24	35.3333	8.3333	67.3333
	fly 9	18.3333	226.667	50	189.667		538	578.667	458	538		fly 9	3	25	7.6667	11.3333		12.3333	14	24.3333	19		fly 9	5.8333	9.2949	6.3778	17.4955		43.972	44.7636	20.3333	31.4606		fly 9	394.333	23	170.667	101.333		60.3333	13.3333	34.3333	13.6667
	fly 10	21	441	121	380		458.333	645.333	566.333	636		fly 10	2.6667	9.6667	12	25.3333		9	9.3333	21.6667	15.3333		fly 10	9.4722	48.6158	10.1195	15.099		52.2765	85.6167	26.2891	42.7634		fly 10	249.333	105	127	9.6667		122.333	32	16	3.6667
	fly 11	55.6667	82	16.6667	276.333		581.333	601.667	612.667	523		fly 11	6	11	1.3333	22.3333		7.3333	16.3333	26.3333	28		fly 11	8.6556	7.4242	13.6667	12.3579		85.4056	39.7086	23.4504	19.3338		fly 11	150	112.333	321.333	34.6667		89.6667	36	15.3333	28.3333
	fly 12	61	258	97	241.667		518.333	525.333	471	524.667		fly 12	8	12.6667	9.6667	13		12.6667	15.6667	24	25		fly 12	7.0227	20.5296	10.7963	19.7285		42.001	35.3056	20.1187	22.4346		fly 12	186.333	18.6667	157	105.333		45.6667	34.3333	15.3333	32.3333
	fly 13	22	149	52.3333	113		545	451.333	656.333	584		fly 13	3.6667	11.3333	6.3333	14		15.6667	23.6667	7.3333	20.3333		fly 13	3.6667	12.6639	9.2273	7.9343		45.8425	19.2609	278.651	29.1986		fly 13	184	27	236	26.6667		49.6667	22.3333	12.6667	28.3333
	fly 14	160.333	60	246	253		570.333	642	652	525.333		fly 14	10.6667	8.6667	21.3333	22		14	12.3333	12	27.3333		fly 14	15.0093	7.4889	12.9122	11.4677		43.1235	68.4118	55.8667	21.0849		fly 14	159.333	263.333	45.3333	46.3333		32.6667	9.6667	15.6667	11.3333
	fly 15	92.3333	300.333	18.3333	339.667		597	584.333	451.333	523.333		fly 15	10	17.6667	1.3333	24.3333		12	15.3333	17.6667	19.3333		fly 15	9.5234	15.7001	13.3333	14.0157		252.01	43.0843	25.7334	29.9911		fly 15	201.333	7	167.667	23.3333		37.3333	40.3333	60	30
	fly 16	48.3333	315.333	172.333	92		56	580	529	595.333		fly 16	3.3333	36	21.3333	13.6667		6.3333	24.3333	26.3333	14.3333		fly 16	15.3889	8.7332	7.9903	6.5139		7.6333	24.1446	20.899	51.5694		fly 16	369	34	14	28		289	12	20	30
	fly 17	112.667	325.333	11	25.3333		421.667	573.333	526.667	413.667		fly 17	11.6667	29	1.3333	2		18.3333	14.3333	20	23.6667		fly 17	10.873	11.388	4.8889	13.8889		23.69	40.5295	41.2327	17.7149		fly 17	181.333	34.6667	476.667	373.333		74	21.6667	53.3333	39.3333
	fly 18	202	143.333	132.667	239		556	550.333	636	562		fly 18	7.3333	18.6667	13.3333	29		12	18	5.6667	23.6667		fly 18	30.1048	7.5444	9.9157	8.1262		48.1426	31.8511	133.079	28.2515		fly 18	157.333	51	122.667	1		73	36.6667	14	10.3333
	fly 19	56.6667	149.667	13.3333	203		550.333	489	485.667	521		fly 19	8	16.6667	1	22		6.6667	28.6667	19.6667	29.3333		fly 19	7.0576	9.1732	9.6667	9.2268		84.0417	17.2532	28.8372	18.439		fly 19	72.6667	168.667	661	17.6667		74.3333	11.3333	65.6667	27
	fly 20	22.6667	201	129	234.333		513	564.333	445.667	586.333		fly 20	3	16.3333	12.3333	14		11.3333	18	30.3333	23.6667		fly 20	8.1111	12.0612	10.6283	18.1074		47.5496	31.4213	14.7339	25.1777		fly 20	91	94	279.667	116.333		79.6667	60	31.3333	21.3333
	fly 21	101	105.667	155.333	171.667		598.667	539.667	606.333	615		fly 21	16	12.3333	20.6667	13		10	16.6667	19	19.3333		fly 21	6.2069	8.2513	7.5241	13.7657		78.9304	32.8898	32.0098	35.7879		fly 21	139	44.3333	67.3333	63.6667		34	9	9	14.6667
	fly 22	10	107.333	76.3333	53.6667		548.333	601	489	513		fly 22	0.66667	10	6.6667	4.3333		12.3333	12.6667	23.3333	25		fly 22	4.5	10.846	12.95	12.3778		47.3241	50.1757	21.0515	20.8635		fly 22	142.667	161.333	180.333	350.333		81.3333	19.6667	30.6667	54.3333
	fly 23	45.6667	118	62	96		573.667	563	536.333	547.667		fly 23	6.3333	11.3333	7.6667	12.6667		4.6667	15.3333	15	20.6667		fly 23	7.0952	10.4402	7.8937	7.7371		165.208	36.831	36.7239	26.9087		fly 23	31.3333	260.333	48.6667	16.6667		83.6667	25	49.6667	27.3333
	fly 24	83.3333	390.333	25	366.667		592.667	651	443.333	616		fly 24	4	33.3333	3.3333	31.3333		12	16	29	19.3333		fly 24	25.1667	11.6245	7.3611	11.7238		57.2694	137.542	15.317	36.7834		fly 24	313.333	1	229.667	24		21	10.3333	68.6667	7
	fly 25	132.667	215.333	2	206		630	518.667	424.667	667.333		fly 25	9.3333	19	0.33333	25		8.3333	18.3333	20.3333	10.6667		fly 25	14.2831	11.473	2	8.283		86.8291	31.0423	21.3136	89.8556		fly 25	69.3333	99.6667	672	15.6667		48	37.3333	72.6667	9.6667
	fly 26	21	165.333	4	116.333		510.333	478.667	471.667	501		fly 26	3	22.3333	0.66667	11.6667		14	22.6667	20.6667	23		fly 26	5.6667	7.3309	4	9.8242		37.8462	21.2609	23.4675	22.1401		fly 26	73.3333	92	555	1		72.6667	38.6667	9.6667	40.6667
	fly 27	127.667	87.3333	120.333	78		631	532.667	581	545.667		fly 27	19	10	16	8		11.3333	24	26.3333	21.6667		fly 27	6.7559	8.0736	7.3936	9.5491		59.7508	25.8925	22.3272	25.6887		fly 27	11	67.3333	12.6667	192.667		12	15	14.3333	35.6667
	fly 28	10.6667	279.667	15	72		556.333	674.667	508.333	538.667		fly 28	1.3333	12.3333	1.3333	7.6667		9	7.6667	22.3333	22.3333		fly 28	4.5	24.7932	9.5	8.4222		64.1364	95.9417	22.7718	24.3016		fly 28	259.333	165.333	431.667	140.333		68.3333	8	19.3333	29
	fly 29	145.333	138.333	19.6667	248.333		524.333	605.667	473.667	623.333		fly 29	11	16	1.3333	14.6667		19.6667	14	23.6667	10		fly 29	13.1513	9.371	15.8333	16.934		27.2541	44.1548	20.04	64.3028		fly 29	89	1	497	122.333		58.6667	6.6667	33.3333	29.3333
	fly 30	99	160.667	15	130.333		594.333	433	384.667	476.333		fly 30	6	17	2.6667	11.3333		14	21.3333	23.3333	17.3333		fly 30	17.0175	9.2973	3.5714	11.462		60.0556	20.9181	16.568	28.4093		fly 30	258	24.6667	404	179.667		35	76	58	52.6667
	fly 31	43.6667	215.333	67.6667	242		595	530.667	567	627		fly 31	5.6667	22.6667	7.3333	9.6667		6	14	26.3333	25.6667		fly 31	7.9537	9.3645	9.7269	27.3389		154.9	45.1875	22.5027	27.3711		fly 31	329.667	1	147	45.3333		63.3333	10	14.3333	11
	fly 32	57	168.667	34.6667	294.333		508.667	661.667	543.333	564.333		fly 32	5	14.3333	5.3333	30.6667		17	5.6667	18	25.6667		fly 32	10.9583	11.7286	6.9083	9.6487		38.9627	241.218	32.0568	22.0395		fly 32	376	8.3333	101.333	1		36	33.3333	17.3333	11.6667
	fly 33	36.5	263.25	75.75	178.75		448.25	592.25	624.75	482.5		fly 33	3.75	20.5	10.75	14		14.5	10	12.5	21.5		fly 33	9.6167	12.8768	6.9857	12.774		33.8653	68.7329	56.1472	22.761		fly 33	277.5	92.25	107.75	206.25		60.75	16	32.75	60.75
	fly 34	181.5	98	6.5	336		573.5	487	291.25	617.75		fly 34	16.25	10	1	28.25		8.5	23	22	19.25		fly 34	10.9	9.8389	4.5	12.1086		100.306	21.798	13.4811	32.2633		fly 34	110	173	609	73.75		67	18	125.25	12
	fly 35	104.25	41.5	125.25	119		482.25	435	472.75	542.5		fly 35	9.25	4.5	15	13		12	23	21	23.75		fly 35	11.471	9.4286	8.1442	9.2255		44.1821	18.854	22.8039	23.455		fly 35	238.25	220.5	247.5	146.75		125.75	49.5	53.25	34.5
	fly 36	247	259.5	0.25	20.25		580.25	674	404	519		fly 36	16.75	26	0	1		9.75	5.5	22	19		fly 36	14.8479	9.8771	0	14.875		89.8423	144.771	18.6552	28.0962		fly 36	32	38.25	614.75	192.5		66.5	22.75	107	49.25
	fly 37	215	53	138	141		631	504.75	385.75	338		fly 37	8.5	5.25	14	9.25		4.75	25.25	28.25	25.5		fly 37	25.5393	9.475	9.8751	15.0655		351.421	20.4667	13.783	13.3734		fly 37	140	32.5	220	168.25		71.5	41.5	56.5	111.75
	fly 38	219.75	318	86.5	100		643.75	559.5	604.5	447.75		fly 38	14.75	18.5	10	13.5		3.5	21.5	12	26		fly 38	15.5587	17.5814	8.4088	7.5358		207.983	26.708	63.178	17.2512		fly 38	22	70.25	51.25	67.25		59.25	15.5	52	75.75
	fly 39	205.75	409.75	33.5	132.5		502	691	630.25	589.5		fly 39	26	25.25	5	11.25		14.25	2.75	16.25	14		fly 39	7.8684	17.8974	6.75	11.5155		37.149	355.442	39.6721	44.437		fly 39	67.25	49.25	244.5	147.25		72.75	12	33.75	51.5
	fly 40	257	340.25	119.5	73.75		560.75	620.25	459.5	507.5		fly 40	14	33.5	10	2.25		14	9.25	24.25	30.25		fly 40	18.7927	10.0906	12.1772	33.975		48.7333	101.009	19.3162	17.3121		fly 40	52.75	7.5	168	498.25		35.5	21.25	57	49
	fly 41	53	71	63.5	60.5		380.75	616.25	565.5	440.75		fly 41	6.5	8.5	6.25	7.5		7.25	16	6.5	29.25		fly 41	8.2423	8.6567	10.1357	7.6431		150.589	39.0737	97.8786	15.8135		fly 41	346	60.5	68	99.75		134.25	21.75	88.5	24.5
	fly 42	139	357	154.75	135		497	618.75	572.25	558.75		fly 42	9	29.75	20.75	8.75		6.5	20.75	12.25	16		fly 42	15.7191	11.916	7.2889	15.4003		214.91	32.6027	60.6846	37.2644		fly 42	188.75	14.75	38.25	105		117.75	32.75	67.25	33.75
	fly 43	151	139.75	18.5	227		602.25	618	451.75	657.5		fly 43	14.5	15	1.5	21.75		11.75	10.25	14.5	8.75		fly 43	10.051	9.2915	12.75	10.2375		64.8903	105.444	38.4234	76.059		fly 43	154.25	75.25	218	9.25		38.25	21.75	91.75	19.75
	fly 44	68.25	237.25	170.25	168.25		560.75	622.25	604.25	583.5		fly 44	8.25	19	21.25	14		10.25	16.5	9	19.5		fly 44	8.1372	12.4941	7.7687	11.8955		59.1611	40.4894	94.8625	32.1993		fly 44	176	23.5	3	179.75		73.75	20.75	74.5	19.5
	fly 45	355.75	29.75	35.75	201.25		553.5	455	618.5	531.75		fly 45	9.25	3.5	5.5	19.25		6.25	18.5	18	27.75		fly 45	38.6	8.5833	6.1944	10.4333		211.021	26.0723	44.3385	19.4536		fly 45	167.5	122.5	177.75	76.75		106.25	34.25	31.5	22
	fly 46	132.25	181.75	62.75	256		513	575	510.25	522.25		fly 46	9.75	18.75	9.25	21.75		9.75	10.25	20.5	19.5		fly 46	14.0619	9.5858	6.5843	11.7063		57.5488	118.92	25.4619	29.1511		fly 46	238.5	129.5	147.5	33.75		124.25	64	51.5	96.75
	fly 47	140	121.25	218.75	174		525	499.25	571.75	610		fly 47	12	11	21.5	19.25		20.5	22.5	17.25	19.5		fly 47	11.5904	11.815	10.0748	8.9625		26.728	25.5769	34.6561	31.8514		fly 47	131.25	34	27.5	22.5		50.25	66.5	21.5	28.75
	fly 48	196.5	49.5	4.25	447.5		602	609.75	429	592.75		fly 48	12.5	3.25	0.75	33.75		7.5	17	12	16.5		fly 48	16.5168	18.4583	1.3333	13.2837		244.429	36.0764	37.75	36.3577		fly 48	66.5	53.5	453	3		58.5	42.75	85.5	20.25
	fly 49	26.75	257	11.5	114		482.5	514.25	569	533.75		fly 49	3	22.5	2	12		10	25.75	18	24.25		fly 49	8.3333	11.2955	5.7083	9.4864		51.156	20.1278	38.575	22.142		fly 49	186	1	360.75	61.5		85.5	46.5	22.5	17.75
	fly 50	243	96.75	56	211.5		572.25	498.25	565.25	560.25		fly 50	12.25	6.75	7.25	15		7.75	14.25	15.75	23.75		fly 50	20.3687	14.7929	7.4792	14.1349		94.8149	40.6377	36.7549	24.2227		fly 50	118.25	287.25	150.75	52.25		94	84.5	47.25	19.5
	fly 51	229.25	29	79.25	230.5		536.75	573	611	627		fly 51	7.5	2.75	11.5	22.75		12	17	11.5	11.5		fly 51	30.6339	10.3583	6.9353	10.1868		48.6065	102.968	56.1369	55.7708		fly 51	212	71.5	139	36.25		66.25	41.5	18.5	47.25
	fly 52	44.75	200.25	54.5	242.75		474	614.25	435.75	603.5		fly 52	3.75	9.25	8	25.75		12.75	11.5	18.75	17.5		fly 52	12.875	24.9841	6.247	9.3301		38.8292	104.559	23.7544	38.1891		fly 52	372.5	9	332.5	2		63.25	41.5	76.5	25.25
	fly 53	98	116.5	35.75	272.5		467.5	505.75	601.75	599.75		fly 53	10.25	11.75	4	17.25		15.5	18.75	18.75	8.75		fly 53	9.438	9.81	9.7054	18.9432		30.5333	27.8292	32.1433	109.885		fly 53	88.5	66	91.75	56		60.25	23.5	16	53.75
	fly 54	190.5	229.75	9.5	383.75		527.5	491	321.75	642.25		fly 54	12.25	19	1.5	21.5		14.75	18	23.5	8.5		fly 54	16.1484	12.015	4.75	17.967		38.5676	27.689	13.7924	88.854		fly 54	193.5	153	535	27.75		78.75	83	145.75	22.25
	fly 55	49.25	206	45.5	219		602.25	658.75	451.5	635.5		fly 55	4	18.5	6.5	15.5		4	10.75	20	17		fly 55	12.9792	11.0343	6.6937	15.3401		378.363	132.984	23.2324	37.6833		fly 55	234	17.75	44.5	26.25		58	17	84.5	19.25
	fly 56	342.25	149.25	51.75	133.75		592.25	565	472.25	479.75		fly 56	15.5	16.5	6.75	15		13.25	17.25	20.5	28.75		fly 56	22.3856	9.1492	7.2562	9.2274		44.9178	36.383	23.436	16.8146		fly 56	37.5	14.5	204.5	102.75		59.5	65.25	52.75	41.5
	fly 57	57.5	57	25.5	116.25		549.25	551.25	691.5	587.75		fly 57	5.5	7.75	2.5	10.75		11	10	9.25	18.5		fly 57	10.669	7.2813	9.7083	10.5466		60.8429	58.8792	83.6988	32.4841		fly 57	292	205.25	100.25	14.5		75	40.25	9.25	33
	fly 58	317.75	47.75	3	261		616	417.75	319.5	483		fly 58	16	6.5	0.25	15.25		6	23	18.75	28.5		fly 58	20.2704	6.7661	2	18.274		179.979	18.8233	17.5977	17.4192		fly 58	142.75	221.25	210	136.25		54.25	118	111.25	54
	fly 59	99.5	160.5	89.5	235		517.25	506.25	629.25	595.5		fly 59	7.25	15	13.25	15.25		15.5	15.25	7.5	17.5		fly 59	13.7823	10.8172	6.5849	16.2736		35.9823	38.0631	98.0562	37.6669		fly 59	78.25	54	6.75	58.75		69.75	76.5	61	43
	fly 60	409	127.5	7.5	167.75		627.5	524.25	540.25	602.5		fly 60	17.75	17.25	1	15		1.5	13.75	25.5	18.5		fly 60	25.5485	7.3153	4.5	10.9995		470.625	40.9958	21.7229	33.8368		fly 60	1	22.75	193.25	146.25		91.25	53.25	29.5	37.5
	fly 61	140.75	26.75	88	263		348.75	461	629.25	572.25		fly 61	7.75	2.75	10.25	19.25		16.75	21.25	10.5	20.5		fly 61	17.9	9.5625	8.2208	13.4164		21.1331	21.8809	94.0458	28.5955		fly 61	132	115	61.75	1		124.25	79.5	37.5	32.5
	fly 62	232	256.5	12.5	172.75		681.5	570.5	589.25	617.25		fly 62	16.5	20.5	1.25	23.75		2.5	18.25	17.5	15.5		fly 62	14.0763	12.5597	4.4583	7.1116		354.792	32.1626	36.6484	41.5256		fly 62	56.25	7.5	180	63.75		36.25	51.75	22	23.75
	fly 63	87.25	128	54.25	56.5		504.25	558.75	543.75	521		fly 63	7	9.25	7.5	7		7.25	11	12.75	24.5		fly 63	12.135	13.817	7.2813	9.1012		111.754	52.6441	56.4833	21.9799		fly 63	163.75	137.25	28.25	26.5		131.75	53.25	57	30.25
	fly 64		516.75	36	253			672.25	477.75	614		fly 64		31.75	4.25	32			6.5	16	14.25		fly 64		16.6429	9.0446	7.8901			112.65	29.9694	56.1351		fly 64		5.5	137.75	14.25			8.25	29.5	33.5

[truncated: 16 more sheets: S4E Fig, S4F Fig, S4G Fig, S4H-S4K Fig, S4L-S4O Fig, S5C Fig, S5D Fig, S5E Fig, S6B Fig, S6C-S6F Fig, S6G Fig, S6H-S6K Fig, S7B Fig, S7C Fig, S7D Fig, S7E-S7H Fig]
